# Supplementary material for: Transcriptome difference and potential crosstalk between liver and mammary tissue in mid-lactation primiparous dairy cows
Source: PLoS One. 2017 Mar 14;12(3):e0173082. doi: 10.1371/journal.pone.0173082 (PMC5349457; doi:10.1371/journal.pone.0173082)
Supplement: S1 File — (XLSX) [file pone.0173082.s001.xlsx]

## Sheet: Sheet1
ProbeName	GeneSymbol	Description	Chromosome	EntrezGeneID	GenbankAccession	RefSeqAccession	UniGeneID	Mammary	Liver	FDR	Liver/mammary		P value			DEG	Expression ratio				Higher liver				Higher Mammary
								log2 intensity			Expression ratio	Log2 Expr. ratio				FDR	1	2	3	4	1	2	3	4	1	2	3	4
A_73_P078421	AR	androgen receptor	chrX	280675	AY862875	XM_001253942	Bt.37193	1.64141	5.50443	4.03739e-13	12.8371	3.68225	4.03739e-13	12.8371	3.68225	0.05	12072	5766	3537	2624	5304	2632	1694	1301	6768	3134	1843	1323
A_73_P305206	C3	complement component 3	chr7	280677	NM_001040469	NM_001040469	Bt.19562	10.197	14.1204	4.24622e-12	11.8186	3.56298	4.24622e-12	11.8186	3.56298	0.01	10753	5698	3531	2621	4687	2603	1693	1300	6066	3095	1838	1321
A_73_P256531	C4A	complement component 4A	chr23	280678	NM_001166485	NM_001166485	Bt.73288	7.23922	13.8054	7.70983e-12	69.2749	6.11426	7.70983e-12	69.2749	6.11426	0.001	9307	5510	3493	2605	4010	2515	1672	1290	5297	2995	1821	1315
A_73_109183	CS	citrate synthase	chr5	280682	NM_001044721	NM_001044721	Bt.60921	9.353	7.95754	1.74734e-13	0.370694	-1.4317	1.74734e-13	2.69764	1.4317	0.0001	8094	5221	3421	2576	3491	2403	1643	1278	4603	2818	1778	1298
A_73_P402516	F2	coagulation factor II (thrombin)	chr15	280685	NM_173877	NM_173877	Bt.29855	2.71105	16.1474	1.76693e-19	6586.17	12.6852	1.76693e-19	6586.17	12.6852		1	0.5	0.333333	0.25	1	0.5	0.333333	0.25	1	0.5	0.333333	0.25
A_73_109579	F3	coagulation factor III (thromboplastin, tissue factor)	chr3	280686	NM_173878	NM_173878	Bt.4106	6.30528	5.51431	0.0139576	0.573486	-0.802169	0.0139576	1.74372	0.802169	% Transcriptome	Expression ratio
A_73_P071861	F5	coagulation factor V (proaccelerin, labile factor)	chr16	280687	NM_173879	NM_173879	Bt.23666	3.72737	11.4398	7.87135e-20	154.236	7.26899	7.87135e-20	154.236	7.26899	FDR	1	2	3	4
A_73_117587	F9	coagulation factor IX	chrX	280688	NM_001103220	NM_001103220	Bt.13106	1.51982	12.7162	5.59553e-27	1550.9	10.5989	5.59553e-27	1550.9	10.5989	0.05	72.1449	34.4589	21.1379	15.6816
A_73_P039716	H4	histone H4	chr23	280691	NM_173880	NM_173880	Bt.113	8.48793	7.71803	0.00560382	0.564218	-0.825674	0.00560382	1.77236	0.825674	0.01	64.2622	34.0525	21.102	15.6637
A_73_P400651	HP	haptoglobin	chr18	280692	NM_001040470	NM_001040470	Bt.12553	4.31128	13.4411	4.1379e-08	385.197	8.58945	4.1379e-08	385.197	8.58945	0.001	55.6206	32.9289	20.8749	15.568
A_73_119736	MB	myoglobin	chr5	280695	NM_173881	NM_173881	Bt.49662	3.02294	2.7823	0.117628	0.862266	-0.213795	0.117628	1.15973	0.213795	0.0001	48.3715	31.2018	20.4446	15.3947
A_73_119497	SERPINA1	serpin peptidase inhibitor, clade A (alpha-1 antiproteinase, antitrypsin), member 1	chr21	280699	NM_173882	NM_173882	Bt.982	7.23813	15.0606	5.87285e-15	157.579	7.29993	5.87285e-15	157.579	7.29993
A_73_105687	PPA1	pyrophosphatase (inorganic) 1	chr28	280701	DV790340		Bt.7870	13.0339	12.2188	5.30346e-07	0.514165	-0.959696	5.30346e-07	1.9449	0.959696	Expression ratio			Liver		Mammary
A_73_P267581	TF	transferrin		280705	NM_177484	NM_177484	Bt.5336	3.99415	16.8309	1.68553e-24	4369.99	12.0934	1.68553e-24	4369.99	12.0934	FDR	Average	GeoMean	Average	GeoMean	Average	GeoMean
A_73_106070	TG	thyroglobulin	chr14	280706	NM_173883	NM_173883	Bt.88019	2.68698	2.65382	0.949787	0.99176	-0.0119365	0.949787	1.00831	0.0119365	0.05	51.6465	2.92324	116.914	2.92324	15.111	1.3772
A_73_102108	TH	tyrosine hydroxylase	chr29	280707	NM_173884	NM_173884	Bt.64937	17.5305	12.6897	2.99069e-23	0.0347581	-4.84651	2.99069e-23	28.7702	4.84651	0.01	57.8551	3.21186	132.126	3.21186	16.692	1.48347
A_73_P038171	TNK2	tyrosine kinase, non-receptor, 2	chr1	280710	NM_173885	NM_173885	Bt.64988	8.53682	7.52485	1.00348e-05	0.481654	-1.05393	1.00348e-05	2.07618	1.05393	0.001	66.6734	3.61822	154.168	3.61822	18.8761	1.61301
A_73_P046001	ACR	acrosin		280711	NM_173886	NM_173886	Bt.45050	10.5447	9.26127	9.81823e-10	0.39218	-1.35041	9.81823e-10	2.54985	1.35041	0.0001	76.5013	4.06105	176.83	4.06105	21.4286	1.73918
A_73_102071	ADA	adenosine deaminase	chr13	280712	NM_173887	NM_173887	Bt.4303	10.3904	11.756	2.79926e-07	2.21891	1.14985	2.79926e-07	2.21891	1.14985
A_73_P032436	ADM	adrenomedullin	chr15	280713	NM_173888	NM_173888	Bt.2047	8.01565	7.05068	4.52833e-06	0.500389	-0.998879	4.52833e-06	1.99845	0.998879
A_73_118386	AHR	aryl hydrocarbon receptor	chr4	280714	AY078127	XM_002686683	Bt.13046	5.8	8.65102	6.49031e-11	6.24454	2.6426	6.49031e-11	6.24454	2.6426
A_73_P118316	AK1	adenylate kinase 1	chr11	280715	NM_001013582	NM_001013582	Bt.4224	9.1811	6.83597	3.77112e-13	0.199847	-2.32303	3.77112e-13	5.00383	2.32303
A_73_P463526	AK2	adenylate kinase 2	chr2	280716	NM_173889	NM_173889	Bt.946	11.8455	13.303	1.78175e-13	2.30882	1.20716	1.78175e-13	2.30882	1.20716
A_73_P036711	ALB	albumin	chr6	280717	NM_180992	NM_180992	Bt.48997	2.17854	17.3125	2.57377e-23	20137.1	14.2976	2.57377e-23	20137.1	14.2976
A_73_P251336	AMH	anti-Mullerian hormone	chr7	280718	NM_173890	NM_173890	Bt.7050	10.1157	8.49305	3.06024e-08	0.315872	-1.66259	3.06024e-08	3.16584	1.66259
A_73_P443596	AMT	aminomethyltransferase	chr22	280719	NM_177485	NM_177485	Bt.7177	6.66378	8.74741	1.44063e-14	3.73757	1.9021	1.44063e-14	3.73757	1.9021
A_73_104258	BRB	brain ribonuclease	chr10	280720	EV742338		Bt.102374	7.55829	3.06693	4.99796e-15	0.0502772	-4.31395	4.99796e-15	19.8897	4.31395
A_73_P138063	APP	amyloid beta (A4) precursor protein	chr1	280722	NM_001076796	NM_001076796	Bt.40062	10.1505	8.30363	1.73811e-08	0.27269	-1.87467	1.73811e-08	3.66717	1.87467
A_73_115648	ASS1	argininosuccinate synthase 1	chr11	280726	NM_173892	NM_173892	Bt.1370	9.21685	14.3109	3.32106e-15	25.7999	4.68929	3.32106e-15	25.7999	4.68929
A_73_104518	AVP	arginine vasopressin	chr13	280728	NM_176854	NM_176854	Bt.49210	5.83974	5.05233	0.0093656	0.579339	-0.787522	0.0093656	1.72611	0.787522
A_73_P109111	B2M	beta-2-microglobulin	chr10	280729	NM_173893	NM_173893	Bt.64557	16.0963	15.9286	0.000463437	0.751269	-0.412598	0.000463437	1.33108	0.412598
A_73_P213382	BAX	BCL2-associated X protein	chr18	280730	NM_173894	NM_173894	Bt.91788	5.49406	5.34302	0.511211	0.882909	-0.179663	0.511211	1.13262	0.179663
A_73_104688	BGN	biglycan	chrX	280733	NM_178318	NM_178318	Bt.5351	10.538	9.34955	1.65773e-05	0.417088	-1.26157	1.65773e-05	2.39757	1.26157
A_73_113676	BPI	bactericidal/permeability-increasing protein	chr13	280734	NM_173895	NM_173895	Bt.103	4.02726	4.01057	0.941342	0.981919	-0.0263247	0.941342	1.01841	0.0263247
A_73_100868	BTC	betacellulin	chr6	280737	NM_173896	NM_173896	Bt.236	9.05371	7.74561	3.79819e-13	0.394173	-1.3431	3.79819e-13	2.53696	1.3431
A_73_117585	CA2	carbonic anhydrase II	chr14	280740	NM_178572	NM_178572	Bt.49731	7.09913	8.51618	1.02312e-07	2.40256	1.26457	1.02312e-07	2.40256	1.26457
A_73_P292076	CA4	carbonic anhydrase IV	chr19	280741	NM_173897	NM_173897	Bt.555	8.46031	8.55602	0.970107	0.994793	-0.00753152	0.970107	1.00523	0.00753152
A_73_P035146	CA6	carbonic anhydrase VI	chr16	280742	NM_173898	NM_173898	Bt.47	6.84645	3.21036	5.2634e-08	0.088806	-3.4932	5.2634e-08	11.2605	3.4932
A_73_P446726	CD5	CD5 molecule	chr29	280745	NM_173899	NM_173899	Bt.58903	2.33352	3.21582	0.0320254	1.81309	0.858447	0.0320254	1.81309	0.858447
A_73_P032626	CD9	CD9 molecule	chr5	280746	NM_173900	NM_173900	Bt.2573	13.4177	8.86571	1.336e-19	0.0444658	-4.49116	1.336e-19	22.4892	4.49116
A_73_117728	CEL	carboxyl ester lipase (bile salt-stimulated lipase)	chr11	280748	NM_001013583	NM_001013583	Bt.13160	4.97487	2.67397	3.46768e-05	0.218306	-2.19557	3.46768e-05	4.58072	2.19557
A_73_P233712	CGA	glycoprotein hormones, alpha polypeptide		280749	X00050		Bt.304	2.35096	2.12425	0.139258	0.87835	-0.187132	0.139258	1.1385	0.187132
A_73_P271156	CLU	clusterin	chr8	280750	NM_173902	NM_173902	Bt.12504	12.7385	15.8738	7.9293e-07	6.80756	2.76714	7.9293e-07	6.80756	2.76714
A_73_P294406	CNP	2',3'-cyclic nucleotide 3' phosphodiesterase	chr19	280752	NM_180993	NM_180993	Bt.5517	7.19928	6.46327	0.00112829	0.587521	-0.767288	0.00112829	1.70207	0.767288
A_73_P385711	CPE	carboxypeptidase E	chr17	280753	NM_173903	NM_173903	Bt.73670	5.49369	2.12336	1.8904e-06	0.107583	-3.21647	1.8904e-06	9.29512	3.21647
A_73_120723	CRH	corticotropin releasing hormone	chr14	280755	NM_001013400	NM_001013400	Bt.37342	5.80779	4.73632	2.50974e-08	0.481552	-1.05424	2.50974e-08	2.07662	1.05424
A_73_119418	CRX	cone-rod homeobox	chr18	280756	NM_173904	NM_173904	Bt.283	6.25689	9.71491	5.90063e-15	9.23326	3.20684	5.90063e-15	9.23326	3.20684
A_73_P049121	DBH	dopamine beta-hydroxylase (dopamine beta-monooxygenase)	chr11	280758	NM_180995	NM_180995	Bt.4481	2.62516	2.60251	0.991858	0.999457	-0.00078417	0.991858	1.00054	0.00078417
A_73_P108011	DBT	dihydrolipoamide branched chain transacylase E2	chr3	280759	NM_173905	NM_173905	Bt.65823	9.29058	10.333	7.49026e-08	1.8245	0.8675	7.49026e-08	1.8245	0.8675
A_73_P099601	DCN	decorin	chr5	280760	NM_173906	NM_173906	Bt.23178	12.3988	10.6429	8.47762e-10	0.280316	-1.83487	8.47762e-10	3.5674	1.83487
A_73_102308	DCT	dopachrome tautomerase (dopachrome delta-isomerase, tyrosine-related protein 2)	chr12	280761	NM_001012666	NM_001012666	Bt.93330	3.35609	3.13651	4.07434e-06	0.869834	-0.201188	4.07434e-06	1.14964	0.201188
A_73_115169	DDC	dopa decarboxylase (aromatic L-amino acid decarboxylase)	chr4	280762	NM_173907	NM_173907	Bt.115	2.27947	11.7221	5.30277e-23	487.375	8.92889	5.30277e-23	487.375	8.92889
A_73_110690	DDO	D-aspartate oxidase	chr9	280763	NM_173908	NM_173908	Bt.25930	8.70585	10.9235	3.99601e-05	3.9667	1.98794	3.99601e-05	3.9667	1.98794
A_73_P100026	DES	desmin	chr2	280765	NM_001081575	NM_001081575	Bt.6141	7.8974	7.06867	0.0287342	0.547357	-0.869445	0.0287342	1.82696	0.869445
A_73_P417181	ELN	elastin	chr25	280781	NM_175772	NM_175772	Bt.5361	4.97063	3.32972	2.83362e-05	0.335623	-1.57509	2.83362e-05	2.97953	1.57509
A_73_111371	EPO	erythropoietin	chr25	280784	NM_173909	NM_173909	Bt.525	3.28602	3.43492	0.529972	1.10763	0.147477	0.529972	1.10763	0.147477
A_73_P360326	KERA	keratocan	chr5	280785	NM_173910	NM_173910	Bt.5391	6.34532	2.16101	1.0254e-09	0.0625635	-3.99853	1.0254e-09	15.9838	3.99853
A_73_118871	F10	coagulation factor X	chr12	280787	NM_001080213	NM_001080213	Bt.13151	1.67253	12.1623	1.02629e-22	975.088	9.92939	1.02629e-22	975.088	9.92939
A_73_P033341	F12	coagulation factor XII (Hageman factor)	chr7	280789	NM_001075119	NM_001075119	Bt.89433	2.73835	10.2813	7.7651e-27	140.027	7.12956	7.7651e-27	140.027	7.12956
A_73_P032566	FGG	fibrinogen gamma chain	chr17	280792	NM_173911	NM_173911	Bt.48905	11.6777	17.8429	1.48057e-15	50.1579	5.6484	1.48057e-15	50.1579	5.6484
A_73_P101421	FN1	fibronectin 1		280794	NM_001163778	NM_001163778	Bt.23418	6.24103	11.2082	6.34807e-11	24.7436	4.62898	6.34807e-11	24.7436	4.62898
A_73_P049126	FOS	FBJ murine osteosarcoma viral oncogene homolog	chr10	280795	NM_182786	NM_182786	Bt.52605	3.92612	3.56388	0.377518	0.784665	-0.349852	0.377518	1.27443	0.349852
A_73_112899	FUS	fused in sarcoma	chr25	280796	NM_173912	NM_173912	Bt.2474	11.6524	10.5177	1.96553e-12	0.425314	-1.2334	1.96553e-12	2.35121	1.2334
A_73_P169777	GAA	glucosidase, alpha; acid	chr19	280798	NM_173913	NM_173913	Bt.52221	6.21786	6.99265	5.77738e-05	1.60068	0.678685	5.77738e-05	1.60068	0.678685
A_73_110497	GAL	galanin prepropeptide	chr29	280799	CK774695		Bt.176	4.51637	4.25085	0.176095	0.830668	-0.267656	0.176095	1.20385	0.267656
A_73_P037026	GAST	gastrin	chr19	280800	NM_173915	NM_173915	Bt.312	1.51107	1.55097	0.174729	1.05779	0.0810556	0.174729	1.05779	0.0810556
A_73_103847	GAT	glycine-N-acyltransferase-like	chr15	280801	NM_177486	NM_177486	Bt.4835	6.43185	13.869	5.35045e-13	124.07	6.95501	5.35045e-13	124.07	6.95501
A_73_101555	GCG	glucagon	chr2	280802	NM_173916	NM_173916	Bt.410	1.34537	1.4238	0.166807	1.08704	0.120404	0.166807	1.08704	0.120404
A_73_P031066	GH1	growth hormone	chr19	280804	NM_180996	NM_180996	Bt.28019	2.92364	2.2529	0.00218311	0.651985	-0.617089	0.00218311	1.53378	0.617089
A_73_P100956	GHR	growth hormone receptor	chr20	280805	NM_176608	NM_176608	Bt.79147	3.14786	6.08315	4.90824e-07	6.8525	2.77663	4.90824e-07	6.8525	2.77663
A_73_103067	GPI	glucose-6-phosphate isomerase	chr18	280808	NM_001040471	NM_001040471	Bt.49587	8.86404	10.02	2.60191e-11	1.97709	0.983379	2.60191e-11	1.97709	0.983379
A_73_P107906	GYG1	glycogenin 1	chr1	280812	NM_001045867	NM_001045867	Bt.7804	8.77782	6.73704	3.6502e-14	0.245122	-2.02843	3.6502e-14	4.0796	2.02843
A_73_120596	HBB	hemoglobin, beta	chr15	280813	NM_173917	NM_173917	Bt.45049	5.60747	7.40287	1.20071e-07	3.14921	1.65499	1.20071e-07	3.14921	1.65499
A_73_P421306	HCK	hemopoietic cell kinase	chr13	280814	NM_001110194	NM_001110194	Bt.44996	3.47122	5.01689	1.62848e-07	2.75163	1.46029	1.62848e-07	2.75163	1.46029
A_73_P426731	NPC2	Niemann-Pick disease, type C2	chr10	280815	NM_173918	NM_173918	Bt.23268	14.3906	11.5915	9.93592e-18	0.137987	-2.85739	9.93592e-18	7.24704	2.85739
A_73_P202817	CFH	complement factor H	chr16	280816	NM_001033936	NM_001033936	Bt.68530	5.62055	12.5916	1.27537e-15	92.3964	6.52976	1.27537e-15	92.3964	6.52976
A_73_115982	HK1	hexokinase 1	chr28	280817	NM_001012668	NM_001012668	Bt.500	11.4696	10.1779	1.29911e-08	0.384595	-1.37859	1.29911e-08	2.60014	1.37859
A_73_P509908	HRG	histidine-rich glycoprotein	chr1	280820	NM_173919	NM_173919	Bt.8132	3.08698	15.1944	1.9516e-22	2749.66	11.425	1.9516e-22	2749.66	11.425
A_73_113362	IGJ	immunoglobulin J polypeptide, linker protein for immunoglobulin alpha and mu polypeptides	chr6	280821	NM_175773	NM_175773	Bt.64871	11.6318	9.32583	1.51399e-07	0.197732	-2.33838	1.51399e-07	5.05736	2.33838
A_73_P070546	IL2	interleukin 2		280822	NM_180997	NM_180997	Bt.341	1.62976	1.58028	0.950964	0.99611	-0.00562327	0.950964	1.00391	0.00562327
A_73_100951	IL3	interleukin 3	chr7	280823	NM_173920	NM_173920	Bt.538	1.58113	1.18088	0.397713	0.792534	-0.335456	0.397713	1.26178	0.335456
A_73_100925	IL4	interleukin 4	chr7	280824	NM_173921	NM_173921	Bt.423	1.74022	1.76749	0.551493	1.04596	0.0648329	0.551493	1.04596	0.0648329
A_73_112611	IL5	interleukin 5 (colony-stimulating factor, eosinophil)	chr7	280825	NM_173922	NM_173922	Bt.5	1.90982	1.77523	0.468449	0.938551	-0.0914929	0.468449	1.06547	0.0914929
A_73_107706	IL6	interleukin 6 (interferon, beta 2)	chr4	280826	NM_173923	NM_173923	Bt.3686	1.94631	1.61996	0.174739	0.826961	-0.27411	0.174739	1.20925	0.27411
A_73_120800	IL7	interleukin 7	chr14	280827	NM_173924	NM_173924	Bt.12751	2.10509	4.98045	5.76642e-14	6.68577	2.74109	5.76642e-14	6.68577	2.74109
A_73_P108356	IL8	interleukin 8	chr6	280828	NM_173925	NM_173925	Bt.49740	4.74407	5.85166	0.00831378	2.02908	1.02083	0.00831378	2.02908	1.02083
A_73_116028	INS	insulin	chr29	280829	EV639006		Bt.453	3.70297	2.28149	3.52531e-06	0.394475	-1.342	3.52531e-06	2.53502	1.342
A_73_P118026	IVL	involucrin	chr3	280830	NM_001105320	NM_001105320	Bt.103315	5.87035	5.21947	0.00299432	0.633305	-0.659027	0.00299432	1.57902	0.659027
A_73_P317791	JUN	jun proto-oncogene	chr3	280831	NM_001077827	NM_001077827	Bt.11159	9.1147	8.50693	0.0161104	0.621845	-0.685374	0.0161104	1.60812	0.685374
A_73_113522	KIT	v-kit Hardy-Zuckerman 4 feline sarcoma viral oncogene homolog	chr6	280832	NM_001166484	NM_001166484	Bt.91791	5.62258	4.64033	0.0159567	0.510882	-0.968938	0.0159567	1.9574	0.968938
A_73_P252191	KNG1	kininogen 1	chr1	280833	NM_001113277	NM_001113277	Bt.4210	2.09877	15.3458	6.81973e-19	5870.63	12.5193	6.81973e-19	5870.63	12.5193
A_73_P115396	EVC2	Ellis van Creveld syndrome 2	chr6	280834	NM_173927	NM_173927	Bt.76014	2.03465	2.38641	0.088016	1.28575	0.362606	0.088016	1.28575	0.362606
A_73_P032996	LEP	leptin	chr4	280836	NM_173928	NM_173928	Bt.1939	2.94034	2.12809	0.00264661	0.593785	-0.751987	0.00264661	1.68411	0.751987
A_73_P459006	PAEP	progestagen-associated endometrial protein	chr11	280838	NM_173929	NM_173929	Bt.385	18.3564	6.63711	6.0393e-18	0.000383587	-11.3482	6.0393e-18	2606.97	11.3482
A_73_P048281	LHB	luteinizing hormone beta polypeptide	chr18	280839	NM_173930	NM_173930	Bt.12926	5.32535	4.95709	0.159383	0.767471	-0.381815	0.159383	1.30298	0.381815
A_73_114692	LIF	leukemia inhibitory factor (cholinergic differentiation factor)	chr17	280840	NM_173931	NM_173931	Bt.493	1.52465	1.9217	5.23456e-05	1.3355	0.417383	5.23456e-05	1.3355	0.417383
A_73_P048966	LOX	lysyl oxidase	chr7	280841	NM_173932	NM_173932	Bt.98817	7.3715	5.93047	1.37731e-05	0.3698	-1.43518	1.37731e-05	2.70417	1.43518
A_73_P102541	LPL	lipoprotein lipase	chr8	280843	NM_001075120	NM_001075120	Bt.5387	13.0876	4.52397	2.15105e-16	0.00325055	-8.2651	2.15105e-16	307.64	8.2651
A_73_P041486	LPO	lactoperoxidase	chr19	280844	NM_173933	NM_173933	Bt.4784	15.5962	8.02439	4.17661e-18	0.00599927	-7.381	4.17661e-18	166.687	7.381
A_73_111789	LTA	lymphotoxin alpha (TNF superfamily, member 1)	chr23	280845	NM_001013401	NM_001013401	Bt.37345	4.26975	4.26703	0.943937	0.989543	-0.0151659	0.943937	1.01057	0.0151659
A_73_P467448	LTF	lactotransferrin	chr22	280846	NM_180998	NM_180998	Bt.44264	15.0246	7.04078	4.14445e-14	0.00460628	-7.76218	4.14445e-14	217.095	7.76218
A_73_100839	LUM	lumican	chr5	280847	NM_173934	NM_173934	Bt.2452	10.6277	6.50939	3.44322e-12	0.0613794	-4.0261	3.44322e-12	16.2921	4.0261
A_73_P504938	LYZ2	lysozyme C-2	chr5	280849	NM_180999	NM_180999	Bt.29367	3.57028	2.93253	0.0269805	0.658586	-0.602556	0.0269805	1.5184	0.602556
A_73_P105101	CD46	CD46 molecule, complement regulatory protein	chr16	280851	NM_183080	NM_183080	Bt.53657	11.3178	9.20023	3.50614e-14	0.224894	-2.15268	3.50614e-14	4.44654	2.15268
A_73_P030781	MDK	midkine (neurite growth-promoting factor 2)	chr15	280852	NM_173935	NM_173935	Bt.21528	6.14525	5.16293	0.000141421	0.507445	-0.978677	0.000141421	1.97066	0.978677
A_73_P098796	MET	met proto-oncogene (hepatocyte growth factor receptor)	chr4	280855	NM_001012999	NM_001012999	Bt.13084	5.11018	6.91831	7.97832e-08	3.18769	1.67251	7.97832e-08	3.18769	1.67251
A_73_115554	MIA	melanoma inhibitory activity	chr18	280857	NM_173936	NM_173936	Bt.4267	12.47	9.14929	3.33629e-11	0.100709	-3.31174	3.33629e-11	9.92962	3.31174
A_73_114480	MIF	macrophage migration inhibitory factor (glycosylation-inhibiting factor)	chr17	280858	NM_001033608	NM_001033608	Bt.15528	10.7753	9.91096	1.57534e-08	0.513979	-0.960218	1.57534e-08	1.9456	0.960218
A_73_117087	MIP	major intrinsic protein of lens fiber	chr5	280859	NM_173937	NM_173937	Bt.4516	3.1275	4.60225	7.65365e-06	2.64035	1.40073	7.65365e-06	2.64035	1.40073
A_73_108427	MLN	motilin	chr23	280860	NM_173938	NM_173938	Bt.35	8.28927	6.52287	6.96158e-06	0.295128	-1.76059	6.96158e-06	3.38836	1.76059
A_73_P106201	MOG	myelin oligodendrocyte glycoprotein	chr23	280863	NM_001013584	NM_001013584	Bt.104881	2.70912	2.10489	5.32591e-07	0.682645	-0.550793	5.32591e-07	1.46489	0.550793
A_73_P072411	PRG4	proteoglycan 4	chr16	280867	AY397646	XM_606494	Bt.62170	2.42018	3.88946	9.99068e-05	2.65562	1.40905	9.99068e-05	2.65562	1.40905
A_73_P051461	MTTP	microsomal triglyceride transfer protein	chr6	280868	NM_001101834	NM_001101834	Bt.64166	4.55656	12.5111	7.25693e-17	178.554	7.48022	7.25693e-17	178.554	7.48022
A_73_P049456	MTR	5-methyltetrahydrofolate-homocysteine methyltransferase	chr28	280869	NM_001030298	NM_001030298	Bt.47673	4.86262	6.34729	2.28075e-07	2.59424	1.37531	2.28075e-07	2.59424	1.37531
A_73_102766	MUT	methylmalonyl CoA mutase	chr23	280871	NM_173939	NM_173939	Bt.54866	9.34785	12.5694	4.86403e-18	7.57336	2.92093	4.86403e-18	7.57336	2.92093
A_73_103867	MX1	myxovirus (influenza virus) resistance 1, interferon-inducible protein p78 (mouse)	chr1	280872	NM_173940	NM_173940	Bt.4675	5.89912	8.49009	3.56076e-05	5.25911	2.39482	3.56076e-05	5.25911	2.39482
A_73_115858	MX2	myxovirus (influenza virus) resistance 2 (mouse)	chr1	280873	NM_173941	NM_173941	Bt.8143	5.47139	5.54409	0.83961	1.02183	0.0311619	0.83961	1.02183	0.0311619
A_73_P050826	CPSF4	cleavage and polyadenylation specific factor 4, 30kDa	chr25	280875	NM_173942	NM_173942	Bt.55595	7.02375	6.95521	0.123428	0.91168	-0.133401	0.123428	1.09688	0.133401
A_73_P037061	NF1	neurofibromin 1	chr19	280877	NM_001122728	NM_001122728	Bt.105987	7.39185	7.32674	0.112857	0.908867	-0.137859	0.112857	1.10027	0.137859
A_73_P108036	NNT	nicotinamide nucleotide transhydrogenase	chr20	280878	NM_173943	NM_173943	Bt.5120	5.75531	9.12425	7.01987e-20	8.77054	3.13266	7.01987e-20	8.77054	3.13266
A_73_P037821	NPB	neuropeptide B	chr19	280880	NM_173944	NM_173944	Bt.12289	6.65398	6.09674	4.56905e-05	0.666204	-0.585964	4.56905e-05	1.50104	0.585964
A_73_P116406	NTS	neurotensin	chr5	280881	NM_173945	NM_173945	Bt.440	3.00585	4.44918	0.00815014	2.59223	1.37419	0.00815014	2.59223	1.37419
A_73_P442606	OGN	osteoglycin	chr8	280884	NM_173946	NM_173946	Bt.5341	9.00483	6.04838	2.62391e-09	0.134167	-2.8979	2.62391e-09	7.45339	2.8979
A_73_P037926	OMD	osteomodulin	chr8	280885	NM_173947	NM_173947	Bt.114	1.6754	1.44914	0.241778	0.886697	-0.173487	0.241778	1.12778	0.173487
A_73_111554	OTC	ornithine carbamoyltransferase	chrX	280887	NM_177487	NM_177487	Bt.4269	1.78886	10.2813	1.20675e-21	263.932	8.04402	1.20675e-21	263.932	8.04402
A_73_109689	OXT	oxytocin, prepropeptide	chr13	280888	NM_176855	NM_176855	Bt.183	7.60198	7.37256	0.0157775	0.814139	-0.296653	0.0157775	1.22829	0.296653
A_73_P261901	PAM	peptidylglycine alpha-amidating monooxygenase	chr7	280890	NM_173948	NM_173948	Bt.12303	8.91232	9.24532	0.267793	1.153	0.205388	0.267793	1.153	0.205388
A_73_P441096	PDP1	pyruvate dehyrogenase phosphatase catalytic subunit 1	chr14	280891	NM_173949	NM_173949	Bt.3889	3.43222	2.04033	3.36469e-07	0.40418	-1.30693	3.36469e-07	2.47415	1.30693
A_73_106522	PGF	placental growth factor	chr10	280894	NM_173950	NM_173950	Bt.53682	4.34915	2.23593	1.74064e-05	0.248501	-2.00868	1.74064e-05	4.02413	2.00868
A_73_103698	PGR	progesterone receptor		280895	Z86041	XM_002692943	Bt.13036	6.91638	1.2901	3.73605e-17	0.0241511	-5.37177	3.73605e-17	41.406	5.37177
A_73_P278296	PLG	plasminogen	chr9	280897	NM_173951	NM_173951	Bt.306	1.58005	15.3853	4.00343e-27	8522.45	13.0571	4.00343e-27	8522.45	13.0571
A_73_P065986	PPY	pancreatic polypeptide	chr19	280900	NM_173952	NM_173952	Bt.98647	6.32014	5.84217	0.144102	0.70409	-0.506168	0.144102	1.42027	0.506168
A_73_P342031	PRL	prolactin	chr23	280901	NM_173953	NM_173953	Bt.7197	2.95716	1.72046	1.19675e-05	0.450252	-1.15119	1.19675e-05	2.22098	1.15119
A_73_P044266	PTH	parathyroid hormone	chr15	280903	NM_173954	NM_173954	Bt.95	1.2689	1.65235	0.259427	1.3283	0.409581	0.259427	1.3283	0.409581
A_73_P046416	PTN	pleiotrophin	chr4	280904	NM_173955	NM_173955	Bt.4844	9.2367	7.57001	3.81767e-06	0.310542	-1.68714	3.81767e-06	3.22018	1.68714
A_73_105108	PYY2	seminalplasmin		280905	NM_173956	NM_173956	Bt.324	8.78221	6.70058	3.39971e-07	0.238617	-2.06723	3.39971e-07	4.19082	2.06723
A_73_118054	PRPH2	peripherin 2 (retinal degeneration, slow)	chr23	280907	NM_001166487	NM_001166487	Bt.12752	1.85932	1.55846	0.12392	0.842388	-0.247443	0.12392	1.1871	0.247443
A_73_P499448	RGN	regucalcin (senescence marker protein-30)		280910	NM_173957	NM_173957	Bt.502	5.17925	15.5583	5.99901e-22	862.565	9.75249	5.99901e-22	862.565	9.75249
A_73_P251606	RGR	retinal G protein coupled receptor	chr28	280911	NM_175775	NM_175775	Bt.567	2.73432	2.50227	0.250494	0.869499	-0.201744	0.250494	1.15009	0.201744
A_73_103938	RP1	retinitis pigmentosa 1 (autosomal dominant)	chr14	280916	NM_173958	NM_173958	Bt.11214	5.12696	3.99174	5.12371e-05	0.46676	-1.09925	5.12371e-05	2.14243	1.09925
A_73_100441	SAG	S-antigen; retina and pineal gland (arrestin)	chr3	280922	NM_181000	NM_181000	Bt.32317	1.97783	4.63005	5.74296e-07	5.7954	2.53491	5.74296e-07	5.7954	2.53491
A_73_P101286	SCD	stearoyl-CoA desaturase (delta-9-desaturase)		280924	NM_173959	NM_173959	Bt.65021	15.8291	11.8352	1.34226e-12	0.061933	-4.01315	1.34226e-12	16.1465	4.01315
A_73_110705	RNASE1	ribonuclease, RNase A family, 1 (pancreatic)	chr10	280930	NM_181810	NM_181810	Bt.22955	3.29196	1.43483	5.94082e-05	0.298915	-1.74219	5.94082e-05	3.34543	1.74219
A_73_116945	SRY	sex determining region Y		280931	NM_001014385	NM_001014385	Bt.90486	1.42699	1.63349	0.0474697	1.18083	0.239797	0.0474697	1.18083	0.239797
A_73_P154547	SST	somatostatin	chr1	280932	NM_173960	NM_173960	Bt.49664	3.05137	2.03589	4.88946e-09	0.519341	-0.945247	4.88946e-09	1.92552	0.945247
A_73_P455296	ST7	suppression of tumorigenicity 7	chr4	280933	NM_173961	NM_173961	Bt.6033	9.04745	8.17104	3.40471e-08	0.522724	-0.93588	3.40471e-08	1.91306	0.93588
A_73_P419806	SULT1E1	sulfotransferase family 1E, estrogen-preferring, member 1	chr6	280934	NM_177488	NM_177488	Bt.300	2.34953	6.52899	1.44348e-07	15.6447	3.9676	1.44348e-07	15.6447	3.9676
A_73_P410301	SV2A	synaptic vesicle glycoprotein 2A	chr3	280936	NM_173962	NM_173962	Bt.22009	2.94411	3.65757	0.000140891	1.60958	0.686683	0.000140891	1.60958	0.686683
A_73_108981	SYP	synaptophysin	chrX	280937	NM_173963	NM_173963	Bt.674	9.09091	8.86894	0.147467	0.801306	-0.319575	0.147467	1.24796	0.319575
A_73_101983	TEK	TEK tyrosine kinase, endothelial	chr8	280939	NM_173964	NM_173964	Bt.4390	9.13476	10.3468	1.81917e-10	2.04305	1.03072	1.81917e-10	2.04305	1.03072
A_73_121339	TIE1	tyrosine kinase with immunoglobulin-like and EGF-like domains 1	chr3	280941	NM_173965	NM_173965	Bt.4698	6.19978	5.66673	8.37461e-05	0.680858	-0.554573	8.37461e-05	1.46873	0.554573
A_73_120282	TNF	tumor necrosis factor	chr23	280943	NM_173966	NM_173966	Bt.12756	4.97702	5.72556	0.0244197	1.59761	0.675911	0.0244197	1.59761	0.675911
A_73_P048376	TST	thiosulfate sulfurtransferase (rhodanese)	chr5	280946	NM_177489	NM_177489	Bt.51597	9.79828	14.7606	4.08222e-15	23.4456	4.55125	4.08222e-15	23.4456	4.55125
A_73_P459931	TTR	transthyretin	chr24	280948	NM_173967	NM_173967	Bt.207	12.9715	18.519	1.36456e-13	32.8726	5.03881	1.36456e-13	32.8726	5.03881
A_73_101578	TXN	thioredoxin	chr8	280950	NM_173968	NM_173968	Bt.231	12.1115	13.4492	5.56926e-08	2.12606	1.08818	5.56926e-08	2.12606	1.08818
A_73_P037571	TYR	tyrosinase	chr29	280951	NM_181001	NM_181001	Bt.9028	2.02872	1.6958	0.00256091	0.822952	-0.281121	0.00256091	1.21514	0.281121
A_73_106701	KDM6A	lysine (K)-specific demethylase 6A		280952	XM_580363	XM_002700179	Bt.24510	7.04584	6.40861	5.58073e-07	0.628478	-0.670065	5.58073e-07	1.59114	0.670065
A_73_P433496	VIM	vimentin	chr13	280955	NM_173969	NM_173969	Bt.11149	12.5556	10.1187	1.18111e-10	0.179268	-2.47981	1.18111e-10	5.57825	2.47981
A_73_P042636	VIP	vasoactive intestinal peptide	chr9	280956	NM_173970	NM_173970	Bt.11212	1.88667	1.76918	0.531269	0.949423	-0.0748764	0.531269	1.05327	0.0748764
A_73_113351	VIT	vitrin	chr11	280957	NM_173971	NM_173971	Bt.9421	4.21933	2.89539	5.91085e-05	0.417604	-1.25979	5.91085e-05	2.39462	1.25979
A_73_P108496	VWF	von Willebrand factor		280958	U28147	XM_002687894	Bt.35003	4.13369	1.58924	9.39355e-11	0.188279	-2.40906	9.39355e-11	5.31126	2.40906
A_73_106357	XDH	xanthine dehydrogenase	chr11	280960	NM_173972	NM_173972	Bt.5403	17.436	14.5598	6.29062e-16	0.12566	-2.9924	6.29062e-16	7.95799	2.9924
A_73_P267871	ZFX	zinc finger protein, X-linked	chrX	280961	NM_177490	NM_177490	Bt.364	8.3173	8.15957	4.9224e-06	0.844419	-0.24397	4.9224e-06	1.18425	0.24397
A_73_100195	ZFY	zinc finger protein, Y-linked	chrX	280962	NM_177491	NM_177491	Bt.364	6.26949	6.0699	0.00020974	0.845873	-0.241486	0.00020974	1.18221	0.241486
A_73_P101956	ZP2	zona pellucida glycoprotein 2 (sperm receptor)	chr25	280963	NM_173973	NM_173973	Bt.7208	1.61444	2.38171	0.00299643	1.69849	0.76425	0.00299643	1.69849	0.76425
A_73_111239	ZP3	zona pellucida glycoprotein 3 (sperm receptor)	chr25	280964	NM_173974	NM_173974	Bt.511	8.22992	8.24974	0.408788	0.949411	-0.0748957	0.408788	1.05328	0.0748957
A_73_103445	ZP4	zona pellucida glycoprotein 4	chr28	280965	NM_173975	NM_173975	Bt.7207	1.67853	3.05411	0.029541	2.52419	1.33582	0.029541	2.52419	1.33582
A_73_114983	TPPP	tubulin polymerization promoting protein	chr20	280968	NM_173976	NM_173976	Bt.42	4.07828	3.93389	0.325482	0.904519	-0.144777	0.325482	1.10556	0.144777
A_73_113143	ABAT	4-aminobutyrate aminotransferase		280969	NM_177492	NM_177492	Bt.7219	3.31588	6.52795	1.30522e-06	8.19263	3.03433	1.30522e-06	8.19263	3.03433
A_73_119911	ACO2	aconitase 2, mitochondrial	chr5	280976	NM_173977	NM_173977	Bt.5210	13.6702	13.5107	9.2266e-05	0.782145	-0.354493	9.2266e-05	1.27854	0.354493
A_73_P164828	ACP1	acid phosphatase 1, soluble	chr26	280977	NM_173978	NM_173978	Bt.9965	10.406	10.6402	0.178017	1.05901	0.0827108	0.178017	1.05901	0.0827108
A_73_P099661	ACTB	actin, beta	chr20	280979	NM_173979	NM_173979	Bt.14186	13.3515	12.4704	1.43788e-09	0.490018	-1.02909	1.43788e-09	2.04074	1.02909
A_73_P044606	PLIN2	perilipin 2	chr8	280981	NM_173980	NM_173980	Bt.2568	14.6776	9.63983	8.13958e-21	0.0318287	-4.97353	8.13958e-21	31.4182	4.97353
A_73_P100896	ACAN	aggrecan	chr21	280985	NM_173981	NM_173981	Bt.4953	2.08151	1.80206	0.181378	0.851456	-0.231996	0.181378	1.17446	0.231996
A_73_P251591	AGER	advanced glycosylation end product-specific receptor	chr23	280986	NM_173982	NM_173982	Bt.103300	4.71328	3.9013	3.26281e-06	0.579632	-0.786791	3.26281e-06	1.72523	0.786791
A_73_P109486	AGRP	agouti related protein homolog (mouse)	chr18	280987	NM_173983	NM_173983	Bt.91	4.51424	3.18869	2.07283e-06	0.415668	-1.2665	2.07283e-06	2.40577	1.2665
A_73_P268131	AHSG	alpha-2-HS-glycoprotein	chr1	280988	NM_173984	NM_173984	Bt.23250	2.51503	16.0917	6.66819e-26	7247.26	12.8232	6.66819e-26	7247.26	12.8232
A_73_115426	AIF1	allograft inflammatory factor 1	chr23	280989	NM_173985	NM_173985	Bt.49700	10.5529	11.7313	2.17883e-06	1.95883	0.969989	2.17883e-06	1.95883	0.969989
A_73_P031386	AKT1	v-akt murine thymoma viral oncogene homolog 1		280991	NM_173986	NM_173986	Bt.4843	9.54691	7.80602	4.08812e-15	0.295007	-1.76118	4.08812e-15	3.38975	1.76118
A_73_P043991	ALPI	alkaline phosphatase, intestinal	chr2	280993	NM_173987	NM_173987	Bt.106	5.32501	3.69115	2.89666e-09	0.335879	-1.57399	2.89666e-09	2.97726	1.57399
A_73_P108006	ALPL	alkaline phosphatase, liver/bone/kidney	chr2	280994	NM_176858	NM_176858	Bt.13670	6.87353	7.09459	0.427988	1.10422	0.143028	0.427988	1.10422	0.143028
A_73_119122	AMBN	ameloblastin (enamel matrix protein)	chr6	280995	NM_173988	NM_173988	Bt.223	1.67562	1.6468	0.890391	1.00908	0.0130471	0.890391	1.00908	0.0130471
A_73_P262626	AMBP	alpha-1-microglobulin/bikunin precursor		280996	DV788797		Bt.39060	3.80884	8.09347	1.48292e-06	16.3961	4.03528	1.48292e-06	16.3961	4.03528
A_73_P085651	AMD1	adenosylmethionine decarboxylase 1	chr9	280997	NM_173990	NM_173990	Bt.22574	8.06134	8.63741	0.000989012	1.36908	0.453208	0.000989012	1.36908	0.453208
A_73_P065931	AOC3	amine oxidase, copper containing 3 (vascular adhesion protein 1)	chr19	281002	NM_181002	NM_181002	Bt.105260	7.87358	9.95773	1.13331e-14	3.67596	1.87812	1.13331e-14	3.67596	1.87812
A_73_P110891	APOE	apolipoprotein E	chr18	281004	NM_173991	NM_173991	Bt.34980	14.0982	17.7823	2.68601e-10	9.56992	3.25851	2.68601e-10	9.56992	3.25851
A_73_P253926	APOH	apolipoprotein H (beta-2-glycoprotein I)	chr19	281006	NM_173992	NM_173992	Bt.5044	1.80609	16.7772	4.4575e-27	18203.4	14.1519	4.4575e-27	18203.4	14.1519
A_73_P201322	AQP4	aquaporin 4	chr24	281008	NM_181003	NM_181003	Bt.5456	2.28894	2.35555	0.432562	1.06435	0.0899664	0.432562	1.06435	0.0899664
A_73_P048691	ARNT	aryl hydrocarbon receptor nuclear translocator	chr3	281010	NM_173993	NM_173993	Bt.87256	3.96029	4.68294	2.4272e-06	1.59602	0.674482	2.4272e-06	1.59602	0.674482
A_73_114835	ARR3	arrestin 3, retinal (X-arrestin)	chrX	281011	NM_173994	NM_173994	Bt.494	1.30766	1.30898	0.00549598	1.03439	0.0487789	0.00549598	1.03439	0.0487789
A_73_117969	ASMT	acetylserotonin O-methyltransferase		281013	NM_177493	NM_177493	Bt.3930	5.4529	4.62654	5.11734e-06	0.56817	-0.815606	5.11734e-06	1.76004	0.815606
A_73_P180212	ATRN	attractin	chr13	281017	NM_173995	NM_173995	Bt.12296	4.23591	5.88898	1.94685e-09	2.92232	1.54711	1.94685e-09	2.92232	1.54711
A_73_P368786	BCAN	brevican	chr3	281019	NM_173996	NM_173996	Bt.5430	2.58987	2.16043	0.000803525	0.766554	-0.383541	0.000803525	1.30454	0.383541
A_73_P108956	BCL2	B-cell CLL/lymphoma 2	chr24	281020	NM_001166486	NM_001166486	Bt.48090	9.38771	9.38455	0.568089	0.919423	-0.121199	0.568089	1.08764	0.121199
A_73_P031926	ARFGEF1	ADP-ribosylation factor guanine nucleotide-exchange factor 1(brefeldin A-inhibited)	chr14	281022	NM_173997	NM_173997	Bt.4549	8.10594	7.67218	1.22237e-05	0.707188	-0.499835	1.22237e-05	1.41405	0.499835
A_73_P049296	AP3D1	adaptor-related protein complex 3, delta 1 subunit	chr7	281023	NM_173998	NM_173998	Bt.8223	10.4039	9.6961	2.39477e-12	0.572431	-0.804825	2.39477e-12	1.74693	0.804825
A_73_P266536	BTF3	basic transcription factor 3	chr20	281031	NM_001025314	NM_001025314	Bt.4213	12.3754	12.1773	0.0106981	0.776214	-0.365473	0.0106981	1.2883	0.365473
A_73_104879	BTG1	B-cell translocation gene 1, anti-proliferative	chr5	281032	NM_173999	NM_173999	Bt.4725	10.8517	10.261	0.00523123	0.61345	-0.704983	0.00523123	1.63013	0.704983
A_73_P260061	TSPO	translocator protein (18kDa)	chr5	281033	NM_175776	NM_175776	Bt.49341	12.131	9.54196	2.44022e-09	0.163366	-2.61382	2.44022e-09	6.12121	2.61382
A_73_109408	SERPING1	serpin peptidase inhibitor, clade G (C1 inhibitor), member 1	chr15	281035	NM_174821	NM_174821	Bt.22969	8.54762	13.2735	4.49835e-14	20.4544	4.35434	4.49835e-14	20.4544	4.35434
A_73_P387091	CALR	calreticulin	chr7	281036	NM_174000	NM_174000	Bt.30105	12.2544	12.6582	0.0394591	1.15273	0.205057	0.0394591	1.15273	0.205057
A_73_105341	CATHL3	cathelicidin antimicrobial peptide	chr22	281037	NM_174001	NM_174001	Bt.527	2.08907	1.68652	0.579473	0.785338	-0.348614	0.579473	1.27334	0.348614
A_73_105648	CASR	calcium-sensing receptor	chr1	281038	NM_174002	NM_174002	Bt.5121	1.87749	1.57864	0.03848	0.843426	-0.245667	0.03848	1.18564	0.245667
A_73_P109106	CAST	calpastatin	chr7	281039	NM_001030318	NM_001030318	Bt.4738	8.04859	9.19001	7.9168e-08	1.97914	0.984873	7.9168e-08	1.97914	0.984873
A_73_P250911	CAV1	caveolin 1, caveolae protein, 22kDa	chr4	281040	NM_174004	NM_174004	Bt.106571	10.457	7.2855	1.01795e-15	0.114292	-3.1292	1.01795e-15	8.7495	3.1292
A_73_104317	CCIN	calicin	chr8	281041	NM_174005	NM_174005	Bt.45	1.36973	1.39021	0.0142835	1.04649	0.0655559	0.0142835	1.04649	0.0655559
A_73_P107661	CCL2	chemokine (C-C motif) ligand 2	chr19	281043	NM_174006	NM_174006	Bt.2408	8.16786	6.89063	0.0108855	0.406298	-1.29939	0.0108855	2.46125	1.29939
A_73_P051851	CCL8	chemokine (C-C motif) ligand 8	chr19	281044	NM_174007	NM_174007	Bt.154	6.7727	5.8135	0.00079938	0.510544	-0.969892	0.00079938	1.95869	0.969892
A_73_109738	CCT8	chaperonin containing TCP1, subunit 8 (theta)	chr1	281047	NM_001033609	NM_001033609	Bt.49440	11.5564	11.897	0.0273662	1.11712	0.159787	0.0273662	1.11712	0.159787
A_73_105177	CD14	CD14 molecule	chr7	281048	NM_174008	NM_174008	Bt.4285	10.8274	11.8292	3.76504e-06	1.74027	0.799309	3.76504e-06	1.74027	0.799309
A_73_110532	CD28	CD28 molecule	chr2	281050	NM_181004	NM_181004	Bt.48	4.09227	3.9323	0.228	0.895485	-0.159258	0.228	1.11671	0.159258
A_73_120741	CD34	CD34 molecule	chr16	281051	NM_174009	NM_174009	Bt.4571	5.41075	3.76839	1.75465e-06	0.333268	-1.58525	1.75465e-06	3.00059	1.58525
A_73_P031456	CD36	CD36 molecule (thrombospondin receptor)		281052	NM_174010	NM_174010	Bt.43948	13.3694	6.87319	1.99031e-17	0.0125021	-6.32169	1.99031e-17	79.9866	6.32169
A_73_P075101	CD3D	CD3d molecule, delta (CD3-TCR complex)	chr15	281053	X53269		Bt.88072	6.88392	6.68099	0.271998	0.836184	-0.258108	0.271998	1.19591	0.258108
A_73_104727	CD3E	CD3e molecule, epsilon (CD3-TCR complex)	chr15	281054	NM_174011	NM_174011	Bt.49707	7.24633	6.98563	0.200931	0.80108	-0.319983	0.200931	1.24832	0.319983
A_73_111056	CD3G	CD3g molecule, gamma (CD3-TCR complex)	chr15	281055	NM_001040472	NM_001040472	Bt.13934	6.16651	5.50835	0.0192071	0.627353	-0.672651	0.0192071	1.594	0.672651
A_73_109486	CD247	CD247 molecule	chr3	281056	NM_174012	NM_174012	Bt.4763	10.6823	9.55228	0.000449487	0.432265	-1.21001	0.000449487	2.3134	1.21001
A_73_P039846	CD44	CD44 molecule (Indian blood group)	chr15	281057	NM_174013	NM_174013	Bt.5494	7.62531	6.30106	2.87836e-07	0.397596	-1.33062	2.87836e-07	2.51512	1.33062
A_73_102645	CD69	CD69 molecule	chr5	281058	NM_174014	NM_174014	Bt.8544	5.56946	5.4717	0.626602	0.912446	-0.132189	0.626602	1.09596	0.132189
A_73_P318816	CD8A	CD8a molecule	chr11	281060	NM_174015	NM_174015	Bt.50	3.84532	4.19775	0.0348944	1.2555	0.328259	0.0348944	1.2555	0.328259
A_73_107660	CDK1	cyclin-dependent kinase 1	chr28	281061	NM_174016	NM_174016	Bt.91771	6.30322	4.84068	7.85918e-06	0.3704	-1.43284	7.85918e-06	2.69979	1.43284
A_73_113216	CDH2	cadherin 2, type 1, N-cadherin (neuronal)	chr24	281062	NM_001166492	NM_001166492	Bt.4417	2.77473	8.46764	2.37746e-17	41.7727	5.38449	2.37746e-17	41.7727	5.38449
A_73_P118196	CDH3	cadherin 3, type 1, P-cadherin (placental)	chr18	281063	XM_614683	XM_002694831	Bt.103036	4.39464	2.64186	5.63599e-08	0.3146	-1.66841	5.63599e-08	3.17864	1.66841
A_73_P048661	CDK5	cyclin-dependent kinase 5	chr4	281066	NM_174017	NM_174017	Bt.51	7.07584	7.18923	0.603135	1.02602	0.0370593	0.603135	1.02602	0.0370593
A_73_119989	CFTR	cystic fibrosis transmembrane conductance regulator (ATP-binding cassette sub-family C, member 7)	chr4	281067	NM_174018	NM_174018	Bt.468	3.57287	7.97179	3.77819e-12	17.7138	4.1468	3.77819e-12	17.7138	4.1468
A_73_P439751	CGN1	conglutinin	chr28	281068	NM_175699	NM_175699	Bt.4169	4.02181	13.367	2.06018e-15	447.003	8.80414	2.06018e-15	447.003	8.80414
A_73_113553	CHAD	chondroadherin	chr19	281069	NM_174019	NM_174019	Bt.91648	6.01782	4.53111	5.2091e-09	0.365841	-1.45071	5.2091e-09	2.73343	1.45071
A_73_P106946	CHGA	chromogranin A (parathyroid secretory protein 1)	chr21	281070	NM_181005	NM_181005	Bt.49630	1.92008	1.90407	0.853768	1.01446	0.0207186	0.853768	1.01446	0.0207186
A_73_P103996	CHGB	chromogranin B (secretogranin 1)	chr13	281071	NM_181006	NM_181006	Bt.5448	1.96166	3.13887	0.000159152	2.2095	1.14372	0.000159152	2.2095	1.14372
A_73_P042531	LYST	lysosomal trafficking regulator	chr28	281072	NM_174020	NM_174020	Bt.4767	2.43611	4.16566	1.19351e-11	3.14841	1.65462	1.19351e-11	3.14841	1.65462
A_73_118208	CHUK	conserved helix-loop-helix ubiquitous kinase	chr26	281073	NM_174021	NM_174021	Bt.63925	11.0788	11.5181	0.000557787	1.19925	0.26213	0.000557787	1.19925	0.26213
A_73_116481	TPP1	tripeptidyl peptidase I	chr15	281076	AF491290			4.65049	6.07811	3.85119e-12	2.50632	1.32557	3.85119e-12	2.50632	1.32557
A_73_P116931	CLTA	clathrin, light chain A	chr8	281078	NM_174022	NM_174022	Bt.1617	14.0665	13.003	5.14816e-12	0.430582	-1.21564	5.14816e-12	2.32244	1.21564
A_73_P112946	CLTC	clathrin, heavy chain (Hc)	chr19	281080	NM_174023	NM_174023	Bt.104998	10.4493	9.91567	1.37517e-07	0.641187	-0.641182	1.37517e-07	1.55961	0.641182
A_73_P121496	LOC281082	hypothetical LOC281082		281082	AF013068		Bt.104994	1.3221	1.33465	0.00172592	1.04178	0.0590451	0.00172592	1.04178	0.0590451
A_73_P322616	COMP	cartilage oligomeric matrix protein	chr7	281088	NM_001166517	NM_001166517	Bt.3034	5.22247	3.5689	3.52362e-05	0.331523	-1.59282	3.52362e-05	3.01639	1.59282
A_73_116537	COX4I1	cytochrome c oxydase subunit 4	chr18	281090	NM_001001439	NM_001001439	Bt.16025	13.9562	13.8576	0.000184854	0.810265	-0.303534	0.000184854	1.23416	0.303534
A_73_P061491	COX8A	cytochrome c oxidase subunit 8A (ubiquitous)	chr29	281091	CK769936		Bt.4637	6.42602	6.22959	1.35189e-07	0.845565	-0.242013	1.35189e-07	1.18264	0.242013
A_73_P103586	CROT	carnitine O-octanoyltransferase		281092	NM_177494	NM_177494	Bt.65661	6.86031	11.4082	1.54336e-09	18.6195	4.21874	1.54336e-09	18.6195	4.21874
A_73_P271198	CRYZ	crystallin, zeta (quinone reductase)	chr3	281093	NM_174025	NM_174025	Bt.87297	8.97877	12.1618	3.6123e-17	7.42581	2.89255	3.6123e-17	7.42581	2.89255
A_73_P106641	CSF1	colony stimulating factor 1 (macrophage)	chr3	281094	AY181987		Bt.366	4.37182	4.68556	0.27027	1.21404	0.279815	0.27027	1.21404	0.279815
A_73_114984	CSF2	colony stimulating factor 2 (granulocyte-macrophage)	chr7	281095	NM_174027	NM_174027	Bt.509	2.03982	2.10661	0.586221	1.06808	0.0950169	0.586221	1.06808	0.0950169
A_73_101022	CSF3	colony stimulating factor 3 (granulocyte)	chr19	281096	NM_174028	NM_174028	Bt.4660	4.73696	1.6695	1.02981e-05	0.132551	-2.91538	1.02981e-05	7.54426	2.91538
A_73_P062871	CSH2	chorionic somatomammotropin hormone 2	chr23	281097	NM_181007	NM_181007	Bt.430	1.48712	1.4393	0.989644	0.999385	-0.000887507	0.989644	1.00062	0.000887507
A_73_P102986	CSN2	casein beta	chr6	281099	NM_181008	NM_181008	Bt.53272	18.4372	6.53644	1.48664e-18	0.000340319	-11.5208	1.48664e-18	2938.42	11.5208
A_73_P045911	CST3	cystatin C	chr13	281102	NM_174029	NM_174029	Bt.1855	14.9842	13.3856	1.98347e-11	0.299637	-1.73871	1.98347e-11	3.33737	1.73871
A_73_P099526	CTGF	connective tissue growth factor	chr9	281103	NM_174030	NM_174030	Bt.5240	9.29731	5.1427	1.22511e-12	0.0610842	-4.03306	1.22511e-12	16.3708	4.03306
A_73_115425	CTSB	cathepsin B	chr8	281105	NM_174031	NM_174031	Bt.393	10.4251	10.8019	0.00132339	1.16209	0.216716	0.00132339	1.16209	0.216716
A_73_P397196	CTSL2	cathepsin L2		281108	NM_174032	NM_174032	Bt.3987	10.3228	13.6185	6.18467e-17	7.83887	2.97065	6.18467e-17	7.83887	2.97065
A_73_P279761	CYB5A	CYB5 protein	chr24	281110	NM_174033	NM_174033	Bt.65097	11.0487	14.1919	9.18981e-23	7.02394	2.81228	9.18981e-23	7.02394	2.81228
A_73_106554	CYBA	cytochrome b-245, alpha polypeptide	chr18	281111	NM_174034	NM_174034	Bt.4140	9.48494	9.09568	0.00237118	0.713697	-0.486616	0.00237118	1.40115	0.486616
A_73_P100936	CYBB	cytochrome b-245, beta polypeptide		281112	NM_174035	NM_174035	Bt.4558	7.52691	7.6083	0.988031	0.997946	-0.00296666	0.988031	1.00206	0.00296666
A_73_P379776	DHX9	DEAH (Asp-Glu-Ala-His) box polypeptide 9	chr16	281115	NM_174036	NM_174036	Bt.5544	10.5525	10.278	1.05587e-06	0.757945	-0.399835	1.05587e-06	1.31936	0.399835
A_73_P102621	DLK1	delta-like 1 homolog (Drosophila)	chr21	281117	NM_174037	NM_174037	Bt.5223	9.92625	7.70828	2.98557e-07	0.214702	-2.2196	2.98557e-07	4.65763	2.2196
A_73_100191	DSPP	dentin sialophosphoprotein	chr6	281118	NM_174038	NM_174038	Bt.61485	1.55365	1.59209	0.778047	1.05518	0.0774927	0.778047	1.05518	0.0774927
A_73_P043901	DNMT1	DNA (cytosine-5-)-methyltransferase 1	chr7	281119	NM_182651	NM_182651	Bt.48560	9.10511	7.70584	2.25023e-13	0.37093	-1.43078	2.25023e-13	2.69593	1.43078
A_73_P454551	DNTT	deoxynucleotidyltransferase, terminal	chr26	281120	NM_177495	NM_177495	Bt.329	3.0305	2.41112	0.00904792	0.673157	-0.570986	0.00904792	1.48554	0.570986
A_73_P049751	DPP4	dipeptidyl-peptidase 4	chr2	281122	NM_174039	NM_174039	Bt.8282	2.72377	10.9593	2.60313e-19	220.09	7.78195	2.60313e-19	220.09	7.78195
A_73_P191312	DPP6	dipeptidyl-peptidase 6	chr4	281123	NM_174040	NM_174040	Bt.87382	1.61151	1.5254	0.623059	0.972766	-0.0398347	0.623059	1.028	0.0398347
A_73_107101	DPYD	dihydropyrimidine dehydrogenase		281124	NM_174041	NM_174041	Bt.2424	9.44569	11.962	2.53083e-15	4.76992	2.25397	2.53083e-15	4.76992	2.25397
A_73_121298	DRD1	dopamine receptor D1	chr10	281125	NM_174042	NM_174042	Bt.9029	2.79196	2.35073	0.0456919	0.757956	-0.399815	0.0456919	1.31934	0.399815
A_73_P044926	DRD2	dopamine receptor D2	chr15	281126	NM_174043	NM_174043	Bt.4300	2.75209	2.70895	0.794615	0.984605	-0.0223832	0.794615	1.01564	0.0223832
A_73_P109056	DSC1	desmocollin 1	chr24	281127	NM_174044	NM_174044	Bt.160	1.37232	1.85308	0.00016438	1.41334	0.499108	0.00016438	1.41334	0.499108
A_73_P064121	DSC2	desmocollin 2	chr24	281128	M81190		Bt.4107	9.19512	10.6475	4.56125e-09	2.3876	1.25556	4.56125e-09	2.3876	1.25556
A_73_P064126	DSC3	desmocollin 3	chr24	281129	NM_001178103	NM_001178103	Bt.116	3.55357	1.47003	1.74397e-08	0.256656	-1.96209	1.74397e-08	3.89627	1.96209
A_73_P108141	DSG1	desmoglein 1	chr24	281131	NM_174045	NM_174045	Bt.161	1.55879	1.44973	0.188484	0.958986	-0.060419	0.188484	1.04277	0.060419
A_73_P095551	ECE1	endothelin converting enzyme 1	chr2	281133	NM_181009	NM_181009	Bt.4378	8.52331	9.08742	4.61626e-05	1.34896	0.431847	4.61626e-05	1.34896	0.431847
A_73_P110616	ECE2	endothelin converting enzyme 2	chr1	281134	BC142117		Bt.4840	7.00438	6.826	0.0312108	0.848964	-0.236225	0.0312108	1.17791	0.236225
A_73_P105961	S1PR1	sphingosine-1-phosphate receptor 1	chr3	281135	NM_001013585	NM_001013585	Bt.26265	8.50595	8.1765	0.00397199	0.752903	-0.409465	0.00397199	1.32819	0.409465
A_73_P046411	LPAR1	lysophosphatidic acid receptor 1	chr8	281136	NM_174047	NM_174047	Bt.123	5.6438	2.61992	3.9569e-10	0.134839	-2.89069	3.9569e-10	7.41624	2.89069
A_73_116323	EDN1	endothelin 1	chr23	281137	NM_181010	NM_181010	Bt.59529	6.36211	1.80969	1.37574e-14	0.0491022	-4.34807	1.37574e-14	20.3657	4.34807
A_73_P330801	EEF2	eukaryotic translation elongation factor 2	chr7	281138	NM_001075121	NM_001075121	Bt.39668	12.4424	11.742	1.55707e-07	0.558676	-0.839915	1.55707e-07	1.78995	0.839915
A_73_P432466	CELA1	chymotrypsin-like elastase family, member 1	chr5	281139	NM_174048	NM_174048	Bt.4522	5.11813	5.06268	0.355693	0.944364	-0.0825857	0.355693	1.05891	0.0825857
A_73_P051406	ENO1	enolase 1, (alpha)	chr16	281141	NM_174049	NM_174049	Bt.22783	11.3395	12.3207	1.18212e-08	1.70275	0.767865	1.18212e-08	1.70275	0.767865
A_73_P109186	ENSA	endosulfine alpha	chr3	281142	BC112682		Bt.29968	8.5416	9.08954	2.52163e-05	1.33484	0.416664	2.52163e-05	1.33484	0.416664
A_73_P084286	EPOR	erythropoietin receptor	chr7	281144	XM_583711	XM_583711	Bt.13150	3.55057	3.77746	0.00127488	1.16109	0.215477	0.00127488	1.16109	0.215477
A_73_P052281	ESR2	estrogen receptor 2 (ER beta)	chr10	281146	NM_174051	NM_174051	Bt.541	2.35442	1.93209	0.00369804	0.77273	-0.371964	0.00369804	1.29411	0.371964
A_73_P106911	ETS2	v-ets erythroblastosis virus E26 oncogene homolog 2 (avian)	chr1	281148	NM_001080214	NM_001080214	Bt.5774	8.33776	9.0408	0.00710314	1.48035	0.565941	0.00710314	1.48035	0.565941
A_73_112393	EXT2	exostosin 2	chr15	281151	NM_177496	NM_177496	Bt.5113	12.1068	11.6511	1.72826e-08	0.658486	-0.602776	1.72826e-08	1.51864	0.602776
A_73_104455	FASN	fatty acid synthase	chr19	281152	NM_001012669	NM_001012669	Bt.30099	13.954	7.2527	3.72462e-16	0.0108461	-6.52668	3.72462e-16	92.1988	6.52668
A_73_108132	FATE1	fetal and adult testis expressed 1	chrX	281153	NM_174052	NM_174052	Bt.5914	3.92586	3.97077	0.787253	1.0259	0.0368876	0.787253	1.0259	0.0368876
A_73_P033536	FBN1	fibrillin 1	chr10	281154	NM_174053	NM_174053	Bt.5021	5.86712	3.72398	3.74139e-08	0.238693	-2.06677	3.74139e-08	4.18949	2.06677
A_73_P275376	FDPS	farnesyl diphosphate synthase	chr3	281156	NM_177497	NM_177497	Bt.23182	13.0873	13.3538	0.703822	1.04172	0.0589612	0.703822	1.04172	0.0589612
A_73_P042776	FDX1	ferredoxin 1	chr15	281157	NM_181011	NM_181011	Bt.1573	9.74246	12.1444	2.18282e-17	4.40757	2.13998	2.18282e-17	4.40757	2.13998
A_73_100579	FECH	ferrochelatase	chr24	281158	NM_174054	NM_174054	Bt.88608	1.89549	3.85906	5.32084e-11	3.69667	1.88622	5.32084e-11	3.69667	1.88622
A_73_P085341	FGF1	fibroblast growth factor 1 (acidic)	chr7	281160	NM_174055	NM_174055	Bt.5038	4.18874	6.22039	5.82087e-07	3.73783	1.9022	5.82087e-07	3.73783	1.9022
A_73_P426876	FGF2	fibroblast growth factor 2 (basic)	chr17	281161	NM_174056	NM_174056	Bt.66957	6.40221	6.17892	0.277831	0.830141	-0.268572	0.277831	1.20461	0.268572
A_73_P078031	FLNA	filamin A, alpha	chrX	281165	XM_614269	XM_002699728	Bt.45158	7.69916	5.13571	1.6903e-14	0.176797	-2.49983	1.6903e-14	5.65619	2.49983
A_73_P051426	FMO3	flavin containing monooxygenase 3		281167	NM_174057	NM_174057	Bt.12519	2.79895	11.227	1.14314e-17	249.351	7.96203	1.14314e-17	249.351	7.96203
A_73_118315	FMOD	fibromodulin	chr16	281168	NM_174058	NM_174058	Bt.36593	10.5086	8.63238	4.36656e-08	0.266047	-1.91025	4.36656e-08	3.75873	1.91025
A_73_P103781	FNTA	farnesyltransferase, CAAX box, alpha	chr27	281169	NM_177498	NM_177498	Bt.407	9.97871	10.1586	0.535817	1.02829	0.0402469	0.535817	1.02829	0.0402469
A_73_P103821	FRZB	frizzled-related protein	chr2	281170	NM_174059	NM_174059	Bt.121	4.02299	7.33149	2.75433e-08	8.64715	3.11223	2.75433e-08	8.64715	3.11223
A_73_P076171	FSHB	follicle stimulating hormone, beta polypeptide	chr15	281171	NM_174060	NM_174060	Bt.406	2.50535	3.31676	7.3904e-08	1.72746	0.788654	7.3904e-08	1.72746	0.788654
A_73_P036616	FSHR	follicle stimulating hormone receptor	chr11	281172	NM_174061	NM_174061	Bt.4919	2.40369	2.27193	0.583244	0.933761	-0.098875	0.583244	1.07094	0.098875
A_73_P050296	FTH1	ferritin, heavy polypeptide 1	chr29	281173	NM_174062	NM_174062	Bt.5321	15.6086	17.2214	3.82145e-11	2.42129	1.27577	3.82145e-11	2.42129	1.27577
A_73_115677	FUT1	fucosyltransferase 1 (galactoside 2-alpha-L-fucosyltransferase, H blood group)	chr18	281174	NM_177499	NM_177499	Bt.16029	2.62013	1.95983	7.52227e-07	0.659006	-0.601636	7.52227e-07	1.51744	0.601636
A_73_100419	FUT2	fucosyltransferase 2 (secretor status included)	chr18	281175	NM_177500	NM_177500	Bt.21655	10.4231	9.21435	3.47119e-10	0.412558	-1.27733	3.47119e-10	2.4239	1.27733
A_73_103783	FUT8	fucosyltransferase 8 (alpha (1,6) fucosyltransferase)	chr10	281177	NM_177501	NM_177501	Bt.270	5.13436	4.85511	0.117551	0.815708	-0.293876	0.117551	1.22593	0.293876
A_73_P328326	G6PD	glucose-6-phosphate dehydrogenase	chrX	281179	AY862878	XM_002699716	Bt.65227	4.8867	2.84322	5.57967e-15	0.258502	-1.95175	5.57967e-15	3.86844	1.95175
A_73_P060776	GAPDH	glyceraldehyde-3-phosphate dehydrogenase	chr5	281181	NM_001034034	NM_001034034	Bt.87389	12.195	13.7672	3.54085e-11	2.47478	1.3073	3.54085e-11	2.47478	1.3073
A_73_P037731	GART	phosphoribosylglycinamide formyltransferase, phosphoribosylglycinamide synthetase, phosphoribosylaminoimidazole synthetase	chr1	281183	NM_001040473	NM_001040473	Bt.11270	7.05133	8.12478	1.88852e-09	1.92207	0.942661	1.88852e-09	1.92207	0.942661
A_73_101273	ASZ1	ankyrin repeat, SAM and basic leucine zipper domain containing 1	chr4	281184	NM_174063	NM_174063	Bt.9563	3.0316	4.24245	0.0386733	2.22415	1.15325	0.0386733	2.22415	1.15325
A_73_P036291	MSTN	myostatin	chr2	281187	NM_001001525	NM_001001525	Bt.605	5.63126	1.34275	3.47646e-08	0.059034	-4.08231	3.47646e-08	16.9394	4.08231
A_73_P386966	GDI1	GDP dissociation inhibitor 1	chrX	281188	NM_174064	NM_174064	Bt.2235	8.68747	7.97046	3.31239e-09	0.583072	-0.778253	3.31239e-09	1.71505	0.778253
A_73_P367251	GFAP	glial fibrillary acidic protein	chr19	281189	NM_174065	NM_174065	Bt.21127	1.88387	2.61112	0.0261451	1.64862	0.721257	0.0261451	1.64862	0.721257
A_73_108660	GGCX	gamma-glutamyl carboxylase	chr11	281190	NM_174066	NM_174066	Bt.392	11.3656	11.8004	0.00269955	1.1916	0.2529	0.00269955	1.1916	0.2529
A_73_120830	GHRH	growth hormone releasing hormone	chr13	281191	NM_178325	NM_178325	Bt.45045	2.63719	2.12658	0.0599753	0.726371	-0.461221	0.0599753	1.37671	0.461221
A_73_P098756	GHRL	ghrelin/obestatin prepropeptide	chr22	281192	NM_174067	NM_174067	Bt.8142	4.20918	2.90741	0.000695063	0.42389	-1.23824	0.000695063	2.3591	1.23824
A_73_P250721	GJA1	gap junction protein, alpha 1, 43kDa	chr9	281193	NM_174068	NM_174068	Bt.15972	7.18486	5.33114	3.01978e-07	0.283048	-1.82088	3.01978e-07	3.53297	1.82088
A_73_P251406	GJB1	gap junction protein, beta 1, 32kDa	chrX	281194	NM_174069	NM_174069	Bt.516	6.03019	13.067	3.95205e-12	95.9012	6.58348	3.95205e-12	95.9012	6.58348
A_73_107374	GLCE	glucuronic acid epimerase	chr10	281195	NM_174070	NM_174070	Bt.601	3.37781	6.03722	9.59759e-12	5.70709	2.51275	9.59759e-12	5.70709	2.51275
A_73_P070596	GLRB	glycine receptor, beta	chr17	281198	NM_174071	NM_174071	Bt.5975	4.34518	2.21314	9.76078e-08	0.245756	-2.0247	9.76078e-08	4.06907	2.0247
A_73_P043031	GLUL	glutamate-ammonia ligase	chr16	281199	NM_001040474	NM_001040474	Bt.64559	8.13266	9.77238	3.03068e-08	2.74103	1.45472	3.03068e-08	2.74103	1.45472
A_73_103210	GNB1	guanine nucleotide binding protein (G protein), beta polypeptide 1	chr16	281201	NM_175777	NM_175777	Bt.57702	10.4838	9.82371	2.34191e-14	0.589793	-0.761718	2.34191e-14	1.69551	0.761718
A_73_P045961	GNB2	guanine nucleotide binding protein (G protein), beta polypeptide 2	chr25	281202	NM_001097561	NM_001097561	Bt.2055	12.2456	11.6947	3.53281e-11	0.617853	-0.694664	3.53281e-11	1.61851	0.694664
A_73_P043911	GNG2	guanine nucleotide binding protein (G protein), gamma 2	chr10	281203	NM_174072	NM_174072	Bt.90717	9.15851	9.00002	0.132672	0.833617	-0.262544	0.132672	1.19959	0.262544
A_73_P036621	GNG3	guanine nucleotide binding protein (G protein), gamma 3	chr29	281204	NM_174073	NM_174073	Bt.5464	9.00037	7.3855	2.0124e-07	0.322501	-1.63263	2.0124e-07	3.10077	1.63263
A_73_P310996	GOT1	glutamic-oxaloacetic transaminase 1, soluble (aspartate aminotransferase 1)	chr26	281206	NM_177502	NM_177502	Bt.17296	7.51363	10.8175	4.47994e-11	8.19995	3.03562	4.47994e-11	8.19995	3.03562
A_73_116245	NPBWR1	neuropeptides B/W receptor 1		281207	NM_174074	NM_174074	Bt.12288	7.62249	6.91266	0.0005131	0.594167	-0.75106	0.0005131	1.68303	0.75106
A_73_115761	NPBWR2	neuropeptides B/W receptor 2		281208	NM_174075	NM_174075	Bt.12287	8.31995	3.39934	6.41244e-10	0.0375997	-4.73313	6.41244e-10	26.596	4.73313
A_73_P098966	GPX1	glutathione peroxidase 1	chr22	281209	NM_174076	NM_174076	Bt.4317	10.0161	10.6202	0.00211713	1.35593	0.439279	0.00211713	1.35593	0.439279
A_73_115410	GPX3	glutathione peroxidase 3 (plasma)	chr7	281210	NM_174077	NM_174077	Bt.12916	5.29535	6.18221	0.282235	1.74202	0.800758	0.282235	1.74202	0.800758
A_73_P042021	CXCL2	chemokine (C-X-C motif) ligand 2	chr6	281212	NM_175700	NM_175700	Bt.611	8.86019	5.03049	1.15379e-08	0.0759625	-3.71857	1.15379e-08	13.1644	3.71857
A_73_114724	CXCL2	chemokine (C-X-C motif) ligand 2	chr6	281214	NM_174299	NM_174299	Bt.610	4.59914	1.78656	9.87518e-07	0.156562	-2.6752	9.87518e-07	6.38726	2.6752
A_73_P047466	GUCY1A3	guanylate cyclase 1, soluble, alpha 3	chr17	281216	NM_175778	NM_175778	Bt.4480	6.93447	5.35312	1.26539e-09	0.339406	-1.55892	1.26539e-09	2.94632	1.55892
A_73_102496	GUK1	guanylate kinase 1	chr7	281217	NM_001159412	NM_001159412	Bt.4287	11.8926	11.9075	0.000199581	0.898689	-0.154106	0.000199581	1.11273	0.154106
A_73_P485858	HAS2	hyaluronan synthase 2	chr14	281220	NM_174079	NM_174079	Bt.63577	5.76933	1.58368	4.31377e-18	0.0629765	-3.98904	4.31377e-18	15.8789	3.98904
A_73_P065866	HCRT	hypocretin (orexin) neuropeptide precursor	chr19	281222	NM_001166520	NM_001166520	Bt.13040	12.6924	10.4419	4.30761e-16	0.202124	-2.30668	4.30761e-16	4.94745	2.30668
A_73_P045891	UBE2K	ubiquitin-conjugating enzyme E2K (UBC1 homolog, yeast)	chr6	281225	NM_174080	NM_174080	Bt.65293	11.1074	10.8166	5.63043e-10	0.744328	-0.425989	5.63043e-10	1.34349	0.425989
A_73_101386	MOCOS	molybdenum cofactor sulfurase	chr24	281226	NM_174081	NM_174081	Bt.64749	8.87803	9.71806	4.54311e-07	1.60687	0.684252	4.54311e-07	1.60687	0.684252
A_73_118714	HMMR	hyaluronan-mediated motility receptor (RHAMM)	chr7	281227	AJ439694	XM_002689357	Bt.12993	2.73486	3.51755	0.000177778	1.68787	0.755205	0.000177778	1.68787	0.755205
A_73_P049911	HPRT1	hypoxanthine phosphoribosyltransferase 1	chr10	281229	NM_001034035	NM_001034035	Bt.49238	8.5595	10.3793	3.67235e-15	3.06329	1.61508	3.67235e-15	3.06329	1.61508
A_73_P042581	HPSE	heparanase	chr6	281230	NM_174082	NM_174082	Bt.8127	8.30216	3.66953	2.42269e-11	0.0453814	-4.46176	2.42269e-11	22.0355	4.46176
A_73_P467828	HRH1	histamine receptor H1	chr22	281231	NM_174083	NM_174083	Bt.4110	4.28122	2.23748	3.65855e-09	0.260713	-1.93946	3.65855e-09	3.83563	1.93946
A_73_112508	IBSP	integrin-binding sialoprotein	chr6	281233	NM_174084	NM_174084	Bt.45044	1.31948	1.28711	0.528196	1.01177	0.0168846	0.528196	1.01177	0.0168846
A_73_P048136	IDH1	isocitrate dehydrogenase 1 (NADP+), soluble	chr2	281235	NM_181012	NM_181012	Bt.13324	13.7511	11.7391	1.21231e-10	0.232988	-2.10167	1.21231e-10	4.29206	2.10167
A_73_P086011	IFNAC	IFN-alpha C	chr8	281236	NM_174085	NM_174085	Bt.105672	1.87105	1.95981	0.0943983	1.08669	0.119937	0.0943983	1.08669	0.119937
A_73_P041841	IFNG	interferon, gamma	chr5	281237	NM_174086	NM_174086	Bt.188	2.18551	2.46992	0.031909	1.22881	0.297259	0.031909	1.22881	0.297259
A_73_P102596	IGF1	insulin-like growth factor 1 (somatomedin C)	chr5	281239	NM_001077828	NM_001077828	Bt.12750	5.89226	9.53798	6.93676e-13	10.4878	3.39064	6.93676e-13	10.4878	3.39064
A_73_P100081	IGF2	insulin-like growth factor 2 (somatomedin A)	chr29	281240	NM_174087	NM_174087	Bt.30727	9.22679	11.3616	1.19398e-15	3.72817	1.89847	1.19398e-15	3.72817	1.89847
A_73_109074	IL10	interleukin 10	chr16	281246	NM_174088	NM_174088	Bt.4723	3.82007	6.07108	1.03674e-08	4.33957	2.11755	1.03674e-08	4.33957	2.11755
A_73_P084631	IL13	interleukin 13	chr7	281247	NM_174089	NM_174089	Bt.12928	2.04253	2.36967	0.000904526	1.2666	0.34096	0.000904526	1.2666	0.34096
A_73_101953	IL15	interleukin 15	chr17	281248	NM_174090	NM_174090	Bt.522	3.15953	3.49902	0.413136	1.25612	0.32898	0.413136	1.25612	0.32898
A_73_111391	IL18	interleukin 18 (interferon-gamma-inducing factor)	chr15	281249	NM_174091	NM_174091	Bt.234	7.02658	9.243	4.16926e-07	4.05259	2.01885	4.16926e-07	4.05259	2.01885
A_73_112374	IL1A	interleukin 1, alpha	chr11	281250	NM_174092	NM_174092	Bt.191	2.76206	3.23306	0.277881	1.37699	0.461518	0.277881	1.37699	0.461518
A_73_P111451	IL1B	interleukin 1, beta	chr11	281251	NM_174093	NM_174093	Bt.4856	5.75361	7.66617	9.47742e-08	3.38519	1.75924	9.47742e-08	3.38519	1.75924
A_73_114164	INHA	inhibin, alpha	chr2	281254	NM_174094	NM_174094	Bt.36723	5.3596	5.38359	0.926429	0.991511	-0.0122989	0.926429	1.00856	0.0122989
A_73_120882	F11R	F11 receptor	chr3	281258	NM_174095	NM_174095	Bt.34094	11.4131	10.0091	9.67503e-14	0.358047	-1.48178	9.67503e-14	2.79293	1.48178
A_73_117314	DNAJC12	DnaJ (Hsp40) homolog, subfamily C, member 12	chr28	281259	NM_174096	NM_174096	Bt.4680	14.926	10.6039	6.59773e-13	0.0506432	-4.30349	6.59773e-13	19.746	4.30349
A_73_P251266	KRT5	keratin 5	chr5	281268	NM_001008663	NM_001008663	Bt.13162	10.6053	2.34062	3.72705e-18	0.00408721	-7.93467	3.72705e-18	244.666	7.93467
A_73_P245050	KRT8	keratin 8	chr5	281269	NM_001033610	NM_001033610	Bt.23608	9.15005	9.96021	0.0191441	1.56884	0.649702	0.0191441	1.56884	0.649702
A_73_P252961	HOPX	HOP homeobox	chr6	281270	NM_174097	NM_174097	Bt.9549	4.04265	4.77012	0.0359255	1.59849	0.676709	0.0359255	1.59849	0.676709
A_73_P269751	LDHA	lactate dehydrogenase A	chr29	281274	NM_174099	NM_174099	Bt.3809	9.1137	11.2851	1.00992e-07	3.821	1.93395	1.00992e-07	3.821	1.93395
A_73_P298736	LDHB	lactate dehydrogenase B	chr5	281275	NM_174100	NM_174100	Bt.7736	9.52271	9.24027	0.00112248	0.765218	-0.386057	0.00112248	1.30682	0.386057
A_73_P084266	LDLR	low density lipoprotein receptor	chr7	281276	NM_001166530	NM_001166530	Bt.3562	5.40996	6.33394	0.00445143	1.78475	0.835721	0.00445143	1.78475	0.835721
A_73_108545	LPHN2	latrophilin 2	chr3	281278	NM_181013	NM_181013	Bt.23209	4.05032	4.00593	0.73029	0.966185	-0.0496286	0.73029	1.035	0.0496286
A_73_P306446	LGMN	legumain		281281	NM_174101	NM_174101	Bt.8947	9.74565	13.0378	4.43598e-19	7.88768	2.9796	4.43598e-19	7.88768	2.9796
A_73_P049351	LIM2	lens intrinsic membrane protein 2, 19kDa	chr18	281282	NM_174102	NM_174102	Bt.431	1.45784	2.24091	0.156143	1.72123	0.783437	0.156143	1.72123	0.783437
A_73_118072	LIPF	lipase, gastric	chr26	281283	NM_174103	NM_174103	Bt.503	1.58448	1.55116	0.876197	1.0073	0.0104918	0.876197	1.0073	0.0104918
A_73_107724	LRAT	lecithin retinol acyltransferase (phosphatidylcholine--retinol O-acyltransferase)	chr17	281285	NM_177503	NM_177503	Bt.8135	9.70241	8.6133	5.75156e-07	0.450516	-1.15035	5.75156e-07	2.21968	1.15035
A_73_P037702	LYZ1	lysozyme 1	chr5	281287	NM_001077829	NM_001077829	Bt.67194	3.55906	1.51199	3.29679e-05	0.262835	-1.92777	3.29679e-05	3.80466	1.92777
A_73_107849	LYZ3	lysozyme 3	chr5	281289	NM_174104	NM_174104	Bt.80498	1.40675	1.77659	0.356163	1.31372	0.39366	0.356163	1.31372	0.39366
A_73_117355	M6PR	mannose-6-phosphate receptor (cation dependent)	chr5	281291	NM_175779	NM_175779	Bt.5032	8.54752	9.01152	1.78764e-13	1.2635	0.337427	1.78764e-13	1.2635	0.337427
A_73_P042726	MAOA	monoamine oxidase A	chrX	281293	NM_181014	NM_181014	Bt.91572	7.13098	5.95852	4.11224e-08	0.442217	-1.17717	4.11224e-08	2.26133	1.17717
A_73_P129491	MAP2	microtubule-associated protein 2	chr2	281294	XM_593343	XM_002685550	Bt.23889	3.70008	6.53938	2.51752e-07	6.3846	2.6746	2.51752e-07	6.3846	2.6746
A_73_P308961	MAP4	microtubule-associated protein 4	chr22	281295	AB079580		Bt.4250	3.69335	3.15681	0.000317737	0.703598	-0.507176	0.000317737	1.42127	0.507176
A_73_P380081	MAPT	microtubule-associated protein tau	chr19	281296	NM_174106	NM_174106	Bt.34217	3.25177	2.87474	0.0385095	0.785326	-0.348637	0.0385095	1.27336	0.348637
A_73_107039	MBL2	mannose-binding lectin (protein C) 2, soluble	chr26	281297	NM_174107	NM_174107	Bt.360	2.93661	13.4121	2.89648e-27	948.693	9.8898	2.89648e-27	948.693	9.8898
A_73_P036956	MC1R	melanocortin 1 receptor (alpha melanocyte stimulating hormone receptor)	chr18	281298	NM_174108	NM_174108	Bt.553	6.36928	5.46082	0.000927942	0.531204	-0.912663	0.000927942	1.88252	0.912663
A_73_P038961	MC2R	melanocortin 2 receptor (adrenocorticotropic hormone)	chr24	281299	NM_174109	NM_174109	Bt.3956	1.43063	1.50803	0.173616	1.08516	0.117908	0.173616	1.08516	0.117908
A_73_119647	MC4R	melanocortin 4 receptor	chr24	281300	NM_174110	NM_174110	Bt.5561	2.9213	1.25072	0.00107465	0.339611	-1.55804	0.00107465	2.94454	1.55804
A_73_P108951	MCAM	melanoma cell adhesion molecule	chr15	281301	NM_001110062	NM_001110062	Bt.76525	10.1028	7.726	5.47607e-10	0.193056	-2.37291	5.47607e-10	5.17985	2.37291
A_73_P399416	MCM3	minichromosome maintenance complex component 3	chr9	281302	BT021684		Bt.8503	3.50811	5.31248	9.4659e-12	3.25415	1.70228	9.4659e-12	3.25415	1.70228
A_73_P043566	MDH2	malate dehydrogenase 2, NAD (mitochondrial)	chr25	281306	NM_001013587	NM_001013587	Bt.7915	9.26864	10.3102	4.15081e-10	1.82406	0.867155	4.15081e-10	1.82406	0.867155
A_73_P110031	MMP1	matrix metallopeptidase 1 (interstitial collagenase)	chr15	281308	NM_174112	NM_174112	Bt.3417	2.04742	2.69525	0.00936531	1.56126	0.642713	0.00936531	1.56126	0.642713
A_73_P110776	MMP3	matrix metallopeptidase 3 (stromelysin 1, progelatinase)	chr15	281309	AB043995	XM_586521	Bt.18504	1.47802	2.04604	1.06601e-05	1.4944	0.579563	1.06601e-05	1.4944	0.579563
A_73_102799	MSR1	macrophage scavenger receptor 1	chr27	281311	NM_001113240	NM_001113240	Bt.4482	9.55512	8.55233	0.000531341	0.477902	-1.06521	0.000531341	2.09248	1.06521
A_73_102243	MSRA	methionine sulfoxide reductase A	chr8	281312	NM_174114	NM_174114	Bt.4655	10.8143	13.6034	1.00873e-15	5.59133	2.48319	1.00873e-15	5.59133	2.48319
A_73_P350126	MUC1	mucin 1, cell surface associated	chr3	281333	NM_174115	NM_174115	Bt.9561	11.2539	3.44293	5.1268e-20	0.00545707	-7.51766	5.1268e-20	183.248	7.51766
A_73_P100576	MYF5	myogenic factor 5	chr5	281335	NM_174116	NM_174116	Bt.102	3.7272	1.65706	2.56487e-08	0.258077	-1.95413	2.56487e-08	3.87481	1.95413
A_73_P386356	MYF6	myogenic factor 6 (herculin)	chr5	281336	NM_181811	NM_181811	Bt.22973	3.50912	2.77196	0.00359615	0.619214	-0.691489	0.00359615	1.61495	0.691489
A_73_P098717	MYH1	myosin, heavy chain 1, skeletal muscle, adult	chr19	281337	NM_174117	NM_174117	Bt.12300	1.71805	1.4375	0.00398844	0.855617	-0.224962	0.00398844	1.16875	0.224962
A_73_P430486	MYH3	myosin, heavy chain 3, skeletal muscle, embryonic	chr19	281338	NM_001101835	NM_001101835	Bt.91205	2.50508	3.07369	0.137516	1.47293	0.558694	0.137516	1.47293	0.558694
A_73_P065366	MYH8	myosin, heavy chain 8, skeletal muscle, perinatal	chr19	281339	AB090156	XM_002695805	Bt.91149	2.54474	1.43472	0.000174991	0.491855	-1.02369	0.000174991	2.03312	1.02369
A_73_112123	MYL6	myosin, light chain 6, alkali, smooth muscle and non-muscle	chr5	281341	NM_175780	NM_175780	Bt.2847	15.3283	13.924	2.21585e-14	0.338518	-1.5627	2.21585e-14	2.95406	1.5627
A_73_100352	MYOC	myocilin, trabecular meshwork inducible glucocorticoid response	chr16	281342	NM_174118	NM_174118	Bt.4703	7.40385	3.70511	7.62299e-11	0.0845491	-3.56407	7.62299e-11	11.8274	3.56407
A_73_118948	MYOG	myogenin (myogenic factor 4)		281343	NM_001111325	NM_001111325	Bt.13079	5.45295	6.1488	0.00100558	1.53478	0.61803	0.00100558	1.53478	0.61803
A_73_108640	NCF1	neutrophil cytosolic factor 1	chr25	281345	NM_174119	NM_174119	Bt.142	11.1018	10.2985	2.5382e-11	0.532473	-0.909218	2.5382e-11	1.87803	0.909218
A_73_115690	NCF2	neutrophil cytosolic factor 2	chr16	281346	NM_174120	NM_174120	Bt.143	4.17312	4.9957	0.0363514	1.69758	0.763483	0.0363514	1.69758	0.763483
A_73_P466458	NEF3	neurofilament, medium polypeptide	chr8	281347	AF091342	XM_001252036	Bt.89014	4.16015	1.29392	0.00226492	0.151652	-2.72116	0.00226492	6.59405	2.72116
A_73_P211507	NEFL	neurofilament, light polypeptide	chr8	281348	NM_174121	NM_174121	Bt.89013	1.37001	1.37662	0.5705	1.03686	0.0522248	0.5705	1.03686	0.0522248
A_73_P333506	NEU3	sialidase 3 (membrane sialidase)	chr15	281349	NM_174122	NM_174122	Bt.477	2.27735	2.12832	0.176036	0.924763	-0.112845	0.176036	1.08136	0.112845
A_73_115978	NGF	nerve growth factor (beta polypeptide)	chr3	281350	NM_001099362	NM_001099362	Bt.12757	5.35221	7.28904	2.15139e-06	3.45992	1.79074	2.15139e-06	3.45992	1.79074
A_73_P033561	NMT1	N-myristoyltransferase 1	chr19	281351	NM_177504	NM_177504	Bt.88362	9.02175	9.00801	0.0213957	0.918589	-0.122508	0.0213957	1.08863	0.122508
A_73_111318	NPFF	neuropeptide FF-amide peptide precursor	chr5	281354	NM_174123	NM_174123	Bt.220	6.35763	5.63013	5.13962e-06	0.598079	-0.741592	5.13962e-06	1.67202	0.741592
A_73_105814	NPPA	natriuretic peptide A	chr16	281355	NM_174124	NM_174124	Bt.29967	1.48225	1.4825	0.629265	1.03088	0.0438786	0.629265	1.03088	0.0438786
A_73_P036186	NPPC	natriuretic peptide C	chr2	281356	NM_174125	NM_174125	Bt.4102	2.86698	4.4649	0.00023156	2.86937	1.52073	0.00023156	2.86937	1.52073
A_73_P307936	NPR2	natriuretic peptide receptor B/guanylate cyclase B (atrionatriuretic peptide receptor B)	chr8	281357	NM_174126	NM_174126	Bt.5447	4.53417	3.35101	2.94119e-05	0.45515	-1.13558	2.94119e-05	2.19708	1.13558
A_73_116337	NPR3	natriuretic peptide receptor C/guanylate cyclase C (atrionatriuretic peptide receptor C)		281358	NM_174127	NM_174127	Bt.376	1.80101	4.80003	6.40013e-09	7.28356	2.86464	6.40013e-09	7.28356	2.86464
A_73_102856	DHRS4	dehydrogenase/reductase (SDR family) member 4	chr10	281360	NM_174822	NM_174822	Bt.11194	5.13554	7.00532	2.47699e-05	3.32162	1.73189	2.47699e-05	3.32162	1.73189
A_73_P035656	NRG1	neuregulin 1	chr27	281361	NM_174128	NM_174128	Bt.411	5.08962	1.77656	3.49383e-08	0.112441	-3.15276	3.49383e-08	8.89355	3.15276
A_73_P176252	NT5E	5'-nucleotidase, ecto (CD73)	chr9	281363	NM_174129	NM_174129	Bt.57034	9.49875	10.3802	0.000506523	1.63795	0.711893	0.000506523	1.63795	0.711893
A_73_P082986	ODC1	ornithine decarboxylase 1	chr11	281365	NM_174130	NM_174130	Bt.7133	10.1685	9.56733	0.00132537	0.615732	-0.699625	0.00132537	1.62408	0.699625
A_73_112886	ODF1	outer dense fiber of sperm tails 1	chr14	281366	NM_174131	NM_174131	Bt.25	9.9046	9.07169	1.09925e-09	0.531261	-0.912508	1.09925e-09	1.88232	0.912508
A_73_113527	OLR1	oxidized low density lipoprotein (lectin-like) receptor 1	chr5	281368	NM_174132	NM_174132	Bt.367	4.88142	4.99266	0.84353	1.0553	0.0776481	0.84353	1.0553	0.0776481
A_73_P042096	LOC281370	polyubiquitin	chr19	281370	NM_174133	NM_174133	Bt.2878	14.5139	14.0384	1.75975e-07	0.628564	-0.669869	1.75975e-07	1.59093	0.669869
A_73_P416286	OXTR	oxytocin receptor	chr22	281371	NM_174134	NM_174134	Bt.140	7.59418	1.30648	7.33264e-18	0.0155399	-6.00788	7.33264e-18	64.3506	6.00788
A_73_P279046	P4HB	prolyl 4-hydroxylase, beta polypeptide	chr19	281373	NM_174135	NM_174135	Bt.74705	11.905	12.6553	1.9402e-05	1.45327	0.539306	1.9402e-05	1.45327	0.539306
A_73_110384	FURIN	furin (paired basic amino acid cleaving enzyme)	chr21	281374	NM_174136	NM_174136	Bt.21338	5.57818	8.1583	2.86096e-08	5.25198	2.39286	2.86096e-08	5.25198	2.39286
A_73_P103351	SERPINE1	serpin peptidase inhibitor, clade E (nexin, plasminogen activator inhibitor type 1), member 1	chr25	281375	NM_174137	NM_174137	Bt.5229	4.88781	7.63445	1.13977e-10	5.90785	2.56263	1.13977e-10	5.90785	2.56263
A_73_P064036	SERPINB2	serpin peptidase inhibitor, clade B (ovalbumin), member 2	chr24	281376	NM_001192079	NM_001192079	Bt.58893	4.58283	1.51796	2.90326e-10	0.13333	-2.90693	2.90326e-10	7.50021	2.90693
A_73_115594	PARG	poly (ADP-ribose) glycohydrolase	chr28	281377	NM_174138	NM_174138	Bt.65122	8.72632	9.68034	4.71379e-09	1.73579	0.795593	4.71379e-09	1.73579	0.795593
A_73_113160	PDYN	prodynorphin	chr13	281385	NM_174139	NM_174139	Bt.124	1.7256	4.76216	8.42175e-06	7.46999	2.90111	8.42175e-06	7.46999	2.90111
A_73_116098	SERPINF1	serpin peptidase inhibitor, clade F (alpha-2 antiplasmin, pigment epithelium derived factor), member 1	chr19	281386	NM_174140	NM_174140	Bt.2638	11.2883	15.1083	3.29459e-11	10.8844	3.44419	3.29459e-11	10.8844	3.44419
A_73_104596	PENK	proenkephalin	chr14	281387	NM_174141	NM_174141	Bt.166	1.67457	1.50722	0.128878	0.921699	-0.117633	0.128878	1.08495	0.117633
A_73_105470	PHYH	phytanoyl-CoA 2-hydroxylase	chr13	281400	NM_174142	NM_174142	Bt.35697	8.88333	13.9355	1.85963e-17	25.1916	4.65487	1.85963e-17	25.1916	4.65487
A_73_P303751	PIGR	polymeric immunoglobulin receptor	chr16	281401	NM_174143	NM_174143	Bt.4695	13.6651	8.72457	7.28236e-16	0.0343881	-4.86195	7.28236e-16	29.0798	4.86195
A_73_105828	PIM1	pim-1 oncogene	chr23	281402	NM_174144	NM_174144	Bt.272	8.63225	6.58563	8.31573e-06	0.244915	-2.02965	8.31573e-06	4.08306	2.02965
A_73_115167	PKP1	plakophilin 1 (ectodermal dysplasia/skin fragility syndrome)		281405	BC149107		Bt.305	5.85549	2.46946	1.14072e-10	0.105962	-3.23837	1.14072e-10	9.4373	3.23837
A_73_P454931	PKP4	plakophilin 4	chr2	281406	NM_001191491	NM_001191491	Bt.48203	6.68302	6.77865	0.81697	1.01949	0.0278528	0.81697	1.01949	0.0278528
A_73_112170	PLAT	plasminogen activator, tissue	chr27	281407	NM_174146	NM_174146	Bt.12302	11.3592	9.5937	4.26428e-10	0.282656	-1.82288	4.26428e-10	3.53787	1.82288
A_73_P101236	PLAU	plasminogen activator, urokinase	chr28	281408	NM_174147	NM_174147	Bt.2519	4.13227	4.63121	0.033933	1.37596	0.460437	0.033933	1.37596	0.460437
A_73_109170	PLOD1	procollagen-lysine 1, 2-oxoglutarate 5-dioxygenase 1	chr16	281409	NM_174148	NM_174148	Bt.4998	10.091	11.1837	2.64403e-09	1.86369	0.898159	2.64403e-09	1.86369	0.898159
A_73_P326961	PLP1	proteolipid protein 1	chrX	281410	NM_174149	NM_174149	Bt.49691	4.30848	3.35337	0.000551503	0.531056	-0.913065	0.000551503	1.88304	0.913065
A_73_P065726	PNMT	phenylethanolamine N-methyltransferase	chr19	281413	NM_177505	NM_177505	Bt.451	6.18707	5.44161	0.000713891	0.592802	-0.754377	0.000713891	1.6869	0.754377
A_73_115367	PNOC	prepronociceptin	chr8	281414	NM_174150	NM_174150	Bt.199	1.35184	1.35896	0.0680855	1.03759	0.0532387	0.0680855	1.03759	0.0532387
A_73_P342431	POMC	proopiomelanocortin	chr11	281416	NM_174151	NM_174151	Bt.8797	9.51602	9.83263	0.0421788	1.13181	0.178635	0.0421788	1.13181	0.178635
A_73_P357441	PON2	paraoxonase 2	chr4	281417	NM_001013588	NM_001013588	Bt.23599	9.71226	11.5817	9.26231e-11	3.11249	1.63807	9.26231e-11	3.11249	1.63807
A_73_P047996	PPIA	peptidylprolyl isomerase A (cyclophilin A)	chr4	281418	AB098778		Bt.43626	13.54	12.4617	3.10759e-12	0.429826	-1.21818	3.10759e-12	2.32652	1.21818
A_73_P099851	PPIB	peptidylprolyl isomerase B (cyclophilin B)	chr10	281419	AB098936		Bt.53664	12.2144	13.1497	1.39425e-12	1.63241	0.707005	1.39425e-12	1.63241	0.707005
A_73_P030161	PPID	peptidylprolyl isomerase D	chr17	281420	NM_174153	NM_174153	Bt.7221	7.07249	7.27299	0.128363	1.08579	0.118751	0.128363	1.08579	0.118751
A_73_P202952	PPT1	palmitoyl-protein thioesterase 1	chr3	281421	NM_174154	NM_174154	Bt.5019	8.95072	8.67805	0.000333537	0.776173	-0.365549	0.000333537	1.28837	0.365549
A_73_106127	PRLR	prolactin receptor	chr20	281422	NM_001039726	NM_001039726	Bt.499	8.77004	10.6273	1.27268e-10	3.12898	1.64569	1.27268e-10	3.12898	1.64569
A_73_P031221	PRM1	protamine 1	chr25	281423	NM_174156	NM_174156	Bt.20926	1.62992	1.80858	0.321376	1.15588	0.20899	0.321376	1.15588	0.20899
A_73_P351941	PRM2	protamine 2		281424	NM_174157	NM_174157	Bt.88643	1.48157	1.39857	0.709471	0.976846	-0.0337974	0.709471	1.0237	0.0337974
A_73_114745	PRND	prion protein 2 (dublet)	chr13	281426	NM_174158	NM_174158	Bt.7210	4.57979	3.39951	0.000767099	0.456017	-1.13284	0.000767099	2.1929	1.13284
A_73_P475252	PRNP	prion protein	chr13	281427	NM_181015	NM_181015	Bt.4737	6.83002	6.67835	0.0149226	0.865638	-0.208164	0.0149226	1.15522	0.208164
A_73_P094096	PROC	protein C (inactivator of coagulation factors Va and VIIIa)	chr2	281428	NM_001166512	NM_001166512	Bt.49146	1.29005	11.5327	7.17558e-29	834.109	9.70409	7.17558e-29	834.109	9.70409
A_73_115668	PRP1	prolactin-related protein 1	chr23	281429	NM_174159	NM_174159	Bt.454	4.03315	3.44925	0.00197511	0.67918	-0.558133	0.00197511	1.47236	0.558133
A_73_112681	PRP3	prolactin-related protein 3	chr23	281430	NM_174160	NM_174160	Bt.4073	1.68197	1.51587	0.410726	0.922292	-0.116705	0.410726	1.08426	0.116705
A_73_P041511	PSAP	prosaposin	chr28	281433	BT029842		Bt.42764	10.7634	10.6763	0.00115868	0.854381	-0.227048	0.00115868	1.17044	0.227048
A_73_P048461	QPCT	glutaminyl-peptide cyclotransferase	chr11	281437	NM_177506	NM_177506	Bt.412	3.69284	2.27237	2.29751e-08	0.395061	-1.33985	2.29751e-08	2.53125	1.33985
A_73_P034986	DAG1	dystroglycan 1 (dystrophin-associated glycoprotein 1)	chr22	281439	NM_174162	NM_174162	Bt.88492	4.21676	4.35523	0.487921	1.08539	0.118212	0.487921	1.08539	0.118212
A_73_P339001	RAC1	ras-related C3 botulinum toxin substrate 1 (rho family, small GTP binding protein Rac1)	chr25	281440	NM_174163	NM_174163	Bt.64538	10.6275	10.8789	0.262972	1.06753	0.0942779	0.262972	1.06753	0.0942779
A_73_P034126	RBP3	retinol binding protein 3, interstitial	chr28	281443	NM_174164	NM_174164	Bt.56277	1.90549	2.02336	0.750594	1.10585	0.145156	0.750594	1.10585	0.145156
A_73_117622	RBP4	retinol binding protein 4, plasma	chr26	281444	NM_001040475	NM_001040475	Bt.5318	6.11955	15.5352	1.39114e-16	453.503	8.82497	1.39114e-16	453.503	8.82497
A_73_P232702	RCN1	reticulocalbin 1, EF-hand calcium binding domain		281445	NM_001103221	NM_001103221	Bt.96665	8.75233	11.5251	6.97617e-13	5.69263	2.50909	6.97617e-13	5.69263	2.50909
A_73_P033046	RCVRN	recoverin	chr19	281447	NM_174165	NM_174165	Bt.56904	3.64519	3.14222	0.176514	0.720428	-0.473073	0.176514	1.38806	0.473073
A_73_119703	RDH5	retinol dehydrogenase 5 (11-cis/9-cis)	chr5	281448	NM_174166	NM_174166	Bt.4598	8.30293	8.78726	0.000185721	1.28394	0.360579	0.000185721	1.28394	0.360579
A_73_108300	RDH8	retinol dehydrogenase 8 (all-trans)	chr7	281449	NM_174167	NM_174167	Bt.266	1.27562	1.2826	0.232626	1.03862	0.0546702	0.232626	1.03862	0.0546702
A_73_P048076	RELN	reelin	chr4	281450	AY568568	XM_002686761	Bt.14565	5.08097	7.71752	5.95835e-06	5.4864	2.45586	5.95835e-06	5.4864	2.45586
A_73_114764	NPVF	neuropeptide VF precursor	chr4	281451	NM_174168	NM_174168	Bt.7042	1.52942	1.63093	0.69925	1.10109	0.138931	0.69925	1.10109	0.138931
A_73_P034711	RGS7	regulator of G-protein signaling 7	chr16	281452	NM_174169	NM_174169	Bt.4470	5.39054	1.51245	2.0806e-17	0.0773419	-3.69261	2.0806e-17	12.9296	3.69261
A_73_P371541	RGS9	regulator of G-protein signaling 9	chr19	281453	NM_174170	NM_174170	Bt.97062	3.61159	2.3356	1.26162e-07	0.434569	-1.20234	1.26162e-07	2.30113	1.20234
A_73_115738	RHAG	Rh-associated glycoprotein	chr23	281454	NM_174171	NM_174171	Bt.7048	1.85987	1.39735	0.0157562	0.758232	-0.399289	0.0157562	1.31886	0.399289
A_73_115939	RHCG	Rh family, C glycoprotein	chr21	281456	NM_174172	NM_174172	Bt.3245	7.12368	6.74084	0.0455425	0.741203	-0.432059	0.0455425	1.34916	0.432059
A_73_116026	GRK1	G protein-coupled receptor kinase 1	chr12	281457	NM_174173	NM_174173	Bt.459	3.2704	2.92309	4.6177e-05	0.801235	-0.319702	4.6177e-05	1.24807	0.319702
A_73_109868	ROM1	retinal outer segment membrane protein 1	chr29	281465	NM_174174	NM_174174	Bt.558	8.75533	7.08732	6.60854e-12	0.312663	-1.67732	6.60854e-12	3.19833	1.67732
A_73_P154997	SAA3	serum amyloid A 3	chr29	281474	DV793268		Bt.49986	8.38746	8.40421	0.800856	0.943625	-0.0837148	0.800856	1.05974	0.0837148
A_73_P092821	SARS	seryl-tRNA synthetase	chr3	281476	NM_174175	NM_174175	Bt.1552	11.8136	11.0336	4.76985e-09	0.535055	-0.902241	4.76985e-09	1.86897	0.902241
A_73_P383091	SCG2	secretogranin II	chr2	281477	NM_174176	NM_174176	Bt.5427	1.44438	1.44731	0.442193	1.03337	0.0473592	0.442193	1.03337	0.0473592
A_73_P046066	SCIN	scinderin	chr4	281478	NM_174177	NM_174177	Bt.3980	6.84399	6.10991	0.00126217	0.590669	-0.759579	0.00126217	1.693	0.759579
A_73_110324	SDHA	succinate dehydrogenase complex, subunit A, flavoprotein (Fp)		281480	NM_174178	NM_174178	Bt.24449	11.1299	12.436	6.52595e-11	2.11227	1.0788	6.52595e-11	2.11227	1.0788
A_73_P052901	SDHD	succinate dehydrogenase complex, subunit D, integral membrane protein		281481	NM_174179	NM_174179	Bt.65279	11.0286	12.0904	2.13992e-13	1.80263	0.850102	2.13992e-13	1.80263	0.850102
A_73_119671	DHRS3	dehydrogenase/reductase (SDR family) member 3	chr16	281482	NM_174180	NM_174180	Bt.5530	10.6428	11.905	8.04213e-06	2.06575	1.04667	8.04213e-06	2.06575	1.04667
A_73_P252126	SEC1	alpha-2-fucosyltransferase Sec1	chr18	281483	NM_001130745	NM_001130745	Bt.9859	4.80756	8.67351	6.85783e-11	12.2978	3.62033	6.85783e-11	12.2978	3.62033
A_73_114162	SELE	selectin E	chr16	281484	NM_174181	NM_174181	Bt.197	2.72606	1.9727	0.0740326	0.618713	-0.692657	0.0740326	1.61626	0.692657
A_73_105441	SELL	selectin L	chr16	281485	NM_174182	NM_174182	Bt.2314	10.7527	10.8351	0.740884	0.954353	-0.0674045	0.740884	1.04783	0.0674045
A_73_118647	SELP	selectin P	chr16	281486	NM_174183	NM_174183	Bt.4342	8.28969	10.8622	1.45074e-08	5.02689	2.32966	1.45074e-08	5.02689	2.32966
A_73_107037	PMEL	premelanosome protein	chr5	281487	NM_001080215	NM_001080215	Bt.5091	5.55064	5.77231	0.0553162	1.12454	0.169329	0.0553162	1.12454	0.169329
A_73_P050661	SLAMF1	signaling lymphocytic activation molecule family member 1	chr3	281489	NM_174184	NM_174184	Bt.60591	4.37091	3.97256	0.0337393	0.763057	-0.390137	0.0337393	1.31052	0.390137
A_73_104619	KDM5C	lysine (K)-specific demethylase 5C	chrX	281490	NM_174185	NM_174185	Bt.8145	4.45406	4.11758	0.00889739	0.793533	-0.333638	0.00889739	1.26019	0.333638
A_73_P100906	SMN1	survival motor neuron	chr20	281492	NM_175701	NM_175701	Bt.3994	7.14424	7.18674	0.786298	0.978591	-0.0312227	0.786298	1.02188	0.0312227
A_73_100978	SNCG	synuclein, gamma (breast cancer-specific protein 1)	chr28	281494	NM_174186	NM_174186	Bt.251	4.18178	3.24733	0.00425151	0.538546	-0.892858	0.00425151	1.85685	0.892858
A_73_P032916	SOD1	superoxide dismutase 1, soluble	chr1	281495	NM_174615	NM_174615	Bt.49637	13.9246	15.9531	4.07508e-15	3.25522	1.70276	4.07508e-15	3.25522	1.70276
A_73_P047296	SOD2	superoxide dismutase 2, mitochondrial	chr9	281496	NM_201527	NM_201527	Bt.4748	11.0355	11.7049	0.0468399	1.39276	0.477945	0.0468399	1.39276	0.477945
A_73_P038001	SPP1	secreted phosphoprotein 1	chr6	281499	NM_174187	NM_174187	Bt.10536	16.6426	4.75294	1.86536e-16	0.000351274	-11.4751	1.86536e-16	2846.78	11.4751
A_73_105249	SPP2	secreted phosphoprotein 2, 24kDa		281500	DV791193		Bt.508	2.67697	4.68649	7.64294e-14	3.76855	1.91401	7.64294e-14	3.76855	1.91401
A_73_P061146	SRPR	signal recognition particle receptor (docking protein)		281504	NM_001075122	NM_001075122	Bt.5518	11.6276	10.9382	1.93472e-07	0.56949	-0.812258	1.93472e-07	1.75596	0.812258
A_73_114286	STAR	steroidogenic acute regulatory protein	chr27	281507	NM_174189	NM_174189	Bt.87242	2.6793	3.05313	0.17275	1.29312	0.370851	0.17275	1.29312	0.370851
A_73_P404821	SVIL	supervillin	chr13	281509	AF025996		Bt.64122	4.37941	4.69183	0.0196848	1.21367	0.279377	0.0196848	1.21367	0.279377
A_73_P078496	SYN1	synapsin I	chrX	281510	NM_174191	NM_174191	Bt.62979	3.21919	2.42795	0.0088937	0.600166	-0.736565	0.0088937	1.6662	0.736565
A_73_P310571	SYT1	synaptotagmin I	chr5	281511	NM_174192	NM_174192	Bt.22951	3.21049	1.51859	1.20788e-05	0.332598	-1.58815	1.20788e-05	3.00663	1.58815
A_73_118308	TAC1	tachykinin, precursor 1	chr4	281512	NM_174193	NM_174193	Bt.12930	1.37955	2.69339	0.00040189	2.437	1.2851	0.00040189	2.437	1.2851
A_73_109891	TAC3	tachykinin 3	chr5	281513	CX950628		Bt.37192	1.51693	1.90031	0.105575	1.32517	0.406174	0.105575	1.32517	0.406174
A_73_P393896	TBCD	tubulin folding cofactor D	chr19	281515	NM_174194	NM_174194	Bt.3974	6.54881	6.27746	0.0152136	0.804008	-0.314719	0.0152136	1.24377	0.314719
A_73_101652	TCN2	transcobalamin II	chr17	281518	NM_174195	NM_174195	Bt.44412	9.54177	10.9414	4.27168e-11	2.29593	1.19908	4.27168e-11	2.29593	1.19908
A_73_P402706	TGM2	transglutaminase 2 (C polypeptide, protein-glutamine-gamma-glutamyltransferase)	chr13	281528	NM_177507	NM_177507	Bt.5401	10.0132	10.0966	0.585187	0.964901	-0.0515475	0.585187	1.03638	0.0515475
A_73_121445	THBD	thrombomodulin	chr13	281529	NM_001166522	NM_001166522	Bt.471	9.7964	8.24698	4.38491e-07	0.332939	-1.58667	4.38491e-07	3.00356	1.58667
A_73_P109141	THBS1	thrombospondin 1	chr10	281530	NM_174196	NM_174196	Bt.5301	6.7091	4.80723	3.99784e-06	0.275808	-1.85826	3.99784e-06	3.62571	1.85826
A_73_P215177	TLR2	toll-like receptor 2	chr17	281534	NM_174197	NM_174197	Bt.8945	8.96996	6.60405	1.36941e-10	0.197735	-2.33836	1.36941e-10	5.05728	2.33836
A_73_P369241	TLR3	toll-like receptor 3	chr27	281535	NM_001008664	NM_001008664	Bt.12298	6.04226	6.01269	0.672117	0.947032	-0.0785144	0.672117	1.05593	0.0785144
A_73_P103081	TLR4	toll-like receptor 4	chr8	281536	NM_174198	NM_174198	Bt.9030	8.24867	6.1861	2.9324e-10	0.243385	-2.03869	2.9324e-10	4.10872	2.03869
A_73_100712	TNP1	transition protein 1 (during histone to protamine replacement)	chr2	281537	NM_174199	NM_174199	Bt.48900	3.07993	2.97384	0.686802	0.940314	-0.0887854	0.686802	1.06347	0.0887854
A_73_P044061	TNP2	transition protein 2 (during histone to protamine replacement)	chr25	281538	NM_174200	NM_174200	Bt.45043	1.6259	1.47353	0.5021	0.931274	-0.102722	0.5021	1.0738	0.102722
A_73_P107521	TP53	tumor protein p53	chr19	281542	NM_174201	NM_174201	Bt.49712	7.65976	7.41645	0.00136918	0.805517	-0.312013	0.00136918	1.24144	0.312013
A_73_106429	TPI1	triosephosphate isomerase 1	chr5	281543	NM_001013589	NM_001013589	Bt.3487	11.5642	12.914	3.34912e-07	2.158	1.1097	3.34912e-07	2.158	1.1097
A_73_P349296	TPM1	tropomyosin 1 (alpha)	chr10	281544	NM_001013590	NM_001013590	Bt.64544	8.68934	6.46814	1.31038e-11	0.218116	-2.19683	1.31038e-11	4.58471	2.19683
A_73_P109576	TPSB1	tryptase beta 1	chr25	281545	NM_174202	NM_174202	Bt.336	6.19421	3.52411	2.80563e-10	0.168534	-2.56889	2.80563e-10	5.93353	2.56889
A_73_P034571	TRAM1	translocation associated membrane protein 1		281546	U19578		Bt.9033	3.8647	3.77676	0.423277	0.941182	-0.0874537	0.423277	1.06249	0.0874537
A_73_P106736	TRB@	T cell receptor, beta cluster	chr4	281547	D90123		Bt.91405	2.04991	2.34308	0.30912	1.23982	0.310129	0.30912	1.23982	0.310129
A_73_103032	TRHR	thyrotropin-releasing hormone receptor	chr14	281549	NM_174203	NM_174203	Bt.45042	1.27637	1.62141	0.0389082	1.29493	0.372878	0.0389082	1.29493	0.372878
A_73_113311	TSFM	Ts translation elongation factor, mitochondrial	chr5	281551	NM_174204	NM_174204	Bt.103027	9.70501	10.4782	1.07592e-06	1.52094	0.604961	1.07592e-06	1.52094	0.604961
A_73_P116421	TSHB	thyroid stimulating hormone, beta	chr3	281552	NM_174205	NM_174205	Bt.475	3.87456	3.59198	0.00950827	0.828603	-0.271246	0.00950827	1.20685	0.271246
A_73_P047256	TSHR	thyroid stimulating hormone receptor	chr10	281553	NM_174206	NM_174206	Bt.34	11.095	6.52801	1.96904e-09	0.0455936	-4.45502	1.96904e-09	21.9329	4.45502
A_73_P205182	TUBB2A	tubulin, beta 2A	chr23	281555	NM_001003900	NM_001003900	Bt.105119	8.77924	8.67155	0.197522	0.866395	-0.206903	0.197522	1.15421	0.206903
A_73_102927	TUFM	Tu translation elongation factor, mitochondrial	chr25	281556	NM_174207	NM_174207	Bt.53241	11.252	11.4115	0.939785	0.996582	-0.0049391	0.939785	1.00343	0.0049391
A_73_110466	TXN2	thioredoxin 2	chr5	281557	NM_174208	NM_174208	Bt.5288	10.4388	10.768	0.0351538	1.12656	0.171923	0.0351538	1.12656	0.171923
A_73_P052192	UACA	uveal autoantigen with coiled-coil domains and ankyrin repeats	chr10	281559	NM_174209	NM_174209	Bt.26227	9.88831	10.0616	0.824229	1.02506	0.0357035	0.824229	1.02506	0.0357035
A_73_P070431	UCP1	uncoupling protein 1 (mitochondrial, proton carrier)	chr17	281561	NM_001166528	NM_001166528	Bt.507	2.34997	1.875	0.00349673	0.746905	-0.421003	0.00349673	1.33886	0.421003
A_73_P340121	UCP2	uncoupling protein 2 (mitochondrial, proton carrier)	chr15	281562	NM_001033611	NM_001033611	Bt.5180	4.19398	5.72563	2.73135e-05	2.69849	1.43215	2.73135e-05	2.69849	1.43215
A_73_P260186	UCP3	uncoupling protein 3 (mitochondrial, proton carrier)	chr15	281563	NM_174210	NM_174210	Bt.136	1.65849	1.51394	0.634901	0.936276	-0.0949937	0.634901	1.06806	0.0949937
A_73_P300066	UGDH	UDP-glucose 6-dehydrogenase	chr6	281564	BC150068		Bt.5538	6.14588	11.868	2.35813e-16	40.59	5.34305	2.35813e-16	40.59	5.34305
A_73_104559	UGP2	UDP-glucose pyrophosphorylase 2	chr11	281565	NM_174212	NM_174212	Bt.3567	13.0421	12.0482	3.14403e-06	0.457612	-1.1278	3.14403e-06	2.18526	1.1278
A_73_P046196	UGT8	UDP glycosyltransferase 8	chr6	281566	NM_001083635	NM_001083635	Bt.63571	4.38289	2.28753	2.75804e-05	0.251441	-1.99171	2.75804e-05	3.97707	1.99171
A_73_120401	UMOD	uromodulin	chr25	281567	NM_174213	NM_174213	Bt.65955	4.98076	2.49101	3.10394e-09	0.193045	-2.37299	3.10394e-09	5.18015	2.37299
A_73_105993	UMPS	uridine monophosphate synthetase	chr1	281568	NM_177508	NM_177508	Bt.2379	10.3284	11.1659	1.04903e-05	1.57262	0.65317	1.04903e-05	1.57262	0.65317
A_73_120293	UPK2	uroplakin 2	chr15	281569	NM_174214	NM_174214	Bt.110	7.20237	6.34123	2.72306e-09	0.541752	-0.884296	2.72306e-09	1.84586	0.884296
A_73_103839	UQCR11	ubiquinol-cytochrome c reductase (6.4kD) subunit	chr7	281570	NM_174215	NM_174215	Bt.5040	12.4973	12.9947	1.89533e-06	1.22135	0.288482	1.89533e-06	1.22135	0.288482
A_73_P108076	VEGFA	vascular endothelial growth factor A	chr23	281572	NM_174216	NM_174216	Bt.4138	8.91929	9.07649	0.680504	1.0289	0.0410965	0.680504	1.0289	0.0410965
A_73_P044651	VIL1	villin 1	chr2	281573	NM_001013591	NM_001013591	Bt.24710	2.45353	5.86093	1.28829e-06	9.42185	3.23601	1.28829e-06	9.42185	3.23601
A_73_P473288	EZR	ezrin	chr9	281574	NM_174217	NM_174217	Bt.3583	11.0162	7.91845	1.20221e-15	0.119006	-3.0709	1.20221e-15	8.40295	3.0709
A_73_P069581	WARS	tryptophanyl-tRNA synthetase	chr21	281576	NM_174218	NM_174218	Bt.43956	10.3704	6.59727	1.43942e-17	0.0772732	-3.69389	1.43942e-17	12.9411	3.69389
A_73_P106286	WASL	Wiskott-Aldrich syndrome-like	chr4	281577	BC151607		Bt.359	8.14597	8.29987	0.600351	1.03738	0.0529459	0.600351	1.03738	0.0529459
A_73_P425651	YARS	tyrosyl-tRNA synthetase	chr2	281581	NM_174220	NM_174220	Bt.4535	9.52931	9.38213	0.0708941	0.83585	-0.258685	0.0708941	1.19639	0.258685
A_73_109307	AANAT	arylalkylamine N-acetyltransferase	chr19	281583	NM_177509	NM_177509	Bt.13120	4.63235	3.87402	0.0298327	0.600834	-0.734961	0.0298327	1.66435	0.734961
A_73_111882	ABCA4	ATP-binding cassette, sub-family A (ABC1), member 4	chr3	281584	NM_174221	NM_174221	Bt.5067	2.67079	4.04028	0.000401714	2.47862	1.30953	0.000401714	2.47862	1.30953
A_73_P051136	TAP2	transporter 2, ATP-binding cassette, sub-family B (MDR/TAP)	chr23	281586	NM_174222	NM_174222	Bt.62616	10.6065	9.97103	5.23638e-07	0.59812	-0.741493	5.23638e-07	1.67191	0.741493
A_73_119655	ABCC1	ATP-binding cassette, sub-family C (CFTR/MRP), member 1	chr25	281588	NM_174223	NM_174223	Bt.88646	7.71785	7.09775	1.0299e-05	0.629571	-0.66756	1.0299e-05	1.58838	0.66756
A_73_P486308	ACACA	acetyl-CoA carboxylase alpha	chr19	281590	NM_174224	NM_174224	Bt.88312	8.61541	5.82016	5.73027e-11	0.150185	-2.73519	5.73027e-11	6.65846	2.73519
A_73_P329541	ACTA1	actin, alpha 1, skeletal muscle	chr28	281592	NM_174225	NM_174225	Bt.88733	3.68016	3.1876	0.286692	0.725466	-0.46302	0.286692	1.37842	0.46302
A_73_115488	ACTG2	actin, gamma 2, smooth muscle, enteric	chr11	281595	NM_001013592	NM_001013592	Bt.9714	9.62908	7.0543	1.04397e-05	0.170717	-2.55032	1.04397e-05	5.85765	2.55032
A_73_P118331	ACTR3	ARP3 actin-related protein 3 homolog (yeast)	chr2	281597	NM_174226	NM_174226	Bt.4292	10.1185	9.64173	4.51479e-07	0.668123	-0.581814	4.51479e-07	1.49673	0.581814
A_73_P108621	ACVR2A	activin A receptor, type IIA	chr2	281598	NM_174227	NM_174227	Bt.513	5.90573	5.70231	7.82779e-05	0.847803	-0.2382	7.82779e-05	1.17952	0.2382
A_73_105319	ADAM2	ADAM metallopeptidase domain 2	chr27	281599	NM_174228	NM_174228	Bt.139	1.38228	1.5705	0.0499495	1.16744	0.223345	0.0499495	1.16744	0.223345
A_73_P101021	ADAM9	ADAM metallopeptidase domain 9	chr27	281600	NM_001192818	NM_001192818	Bt.734	6.11365	5.37369	6.73241e-06	0.595155	-0.748663	6.73241e-06	1.68023	0.748663
A_73_P050146	ADCY1	adenylate cyclase 1 (brain)	chr4	281601	NM_174229	NM_174229	Bt.517	2.68824	2.75796	0.70067	1.06067	0.0849706	0.70067	1.06067	0.0849706
A_73_103406	ADCY7	adenylate cyclase 7	chr18	281603	NM_174230	NM_174230	Bt.1165	9.24964	9.47717	0.561816	1.07076	0.0986342	0.561816	1.07076	0.0986342
A_73_106370	ADRB1	adrenergic, beta-1-, receptor	chr26	281604	NM_194266	NM_194266	Bt.79981	7.00869	6.15421	1.51706e-05	0.545557	-0.874199	1.51706e-05	1.83299	0.874199
A_73_117851	ADRB2	adrenergic, beta-2-, receptor, surface	chr7	281605	NM_174231	NM_174231	Bt.100	6.38779	8.43872	0.000853912	3.67273	1.87685	0.000853912	3.67273	1.87685
A_73_121299	ADRB3	adrenergic, beta-3-, receptor	chr27	281606	NM_174232	NM_174232	Bt.318	5.37544	6.40908	0.000470995	1.9171	0.938924	0.000470995	1.9171	0.938924
A_73_P145256	AGTR1	angiotensin II receptor, type 1	chr1	281607	NM_174233	NM_174233	Bt.4539	11.2774	12.3801	7.64067e-09	1.84506	0.883665	7.64067e-09	1.84506	0.883665
A_73_102836	AIPL1	aryl hydrocarbon receptor interacting protein-like 1	chr19	281609	NM_174234	NM_174234	Bt.8861	3.11707	3.01422	0.653247	0.942475	-0.0854739	0.653247	1.06104	0.0854739
A_73_P050946	AKAP3	A kinase (PRKA) anchor protein 3	chr5	281610	NM_001101039	NM_001101039	Bt.219	1.277	1.28882	6.79961e-05	1.04198	0.0593245	6.79961e-05	1.04198	0.0593245
A_73_107135	AKAP4	A kinase (PRKA) anchor protein 4	chrX	281611	NM_174235	NM_174235	Bt.218	1.96256	4.79377	4.41295e-08	6.5124	2.70319	4.41295e-08	6.5124	2.70319
A_73_P044141	AKAP5	A kinase (PRKA) anchor protein 5	chr10	281612	NM_174236	NM_174236	Bt.372	2.37413	4.57338	3.46841e-07	4.28148	2.09811	3.46841e-07	4.28148	2.09811
A_73_117985	AK3	adenylate kinase 3	chr8	281613	NM_174237	NM_174237	Bt.5149	8.64521	9.72774	1.92728e-10	1.89034	0.918643	1.92728e-10	1.89034	0.918643
A_73_106668	ALCAM	activated leukocyte cell adhesion molecule	chr1	281614	NM_174238	NM_174238	Bt.8131	9.16832	9.98894	0.000297453	1.57975	0.6597	0.000297453	1.57975	0.6597
A_73_119364	ALDH1A1	aldehyde dehydrogenase 1 family, member A1	chr8	281615	NM_174239	NM_174239	Bt.4732	11.8716	16.1793	1.89084e-14	14.8543	3.89281	1.89084e-14	14.8543	3.89281
A_73_114574	ALDH3A1	aldehyde dehydrogenase 3 family, member A1	chr19	281617	NM_001166513	NM_001166513	Bt.13116	3.38984	3.19031	0.134351	0.88098	-0.182819	0.134351	1.1351	0.182819
A_73_P086476	ALDH1B1	aldehyde dehydrogenase 1 family, member B1	chr8	281618	S61045	XM_599364	Bt.13145	2.09739	2.22614	0.536816	1.11199	0.153149	0.536816	1.11199	0.153149
A_73_P038236	AMELX	amelogenin, X-linked	chrX	281620	NM_001014984	NM_001014984	Bt.28016	2.05499	1.93115	0.440772	0.9435	-0.0839059	0.440772	1.05988	0.0839059
A_73_P108166	AMELY	amelogenin, Y-linked	chrX	281621	NM_174240	NM_174240	Bt.28016	2.14498	2.14717	0.751837	1.02291	0.0326786	0.751837	1.02291	0.0326786
A_73_P106376	ANXA4	annexin A4	chr11	281625	NM_001001440	NM_001001440	Bt.38197	7.90273	11.0571	3.17194e-16	7.39584	2.88671	3.17194e-16	7.39584	2.88671
A_73_P087151	ANXA5	annexin A5	chr6	281626	NM_001040477	NM_001040477	Bt.49277	13.8278	9.11708	4.39312e-21	0.0398748	-4.64838	4.39312e-21	25.0785	4.64838
A_73_104834	ANXA8L1	annexin A8-like 1	chr28	281627	NM_174241	NM_174241	Bt.33127	11.5674	4.51089	9.62927e-15	0.00887865	-6.81544	9.62927e-15	112.63	6.81544
A_73_113600	APEX1	APEX nuclease (multifunctional DNA repair enzyme) 1	chr10	281630	NM_176609	NM_176609	Bt.1302	10.6119	9.71629	1.23655e-08	0.504825	-0.986146	1.23655e-08	1.98089	0.986146
A_73_P435576	APOA1	apolipoprotein A-I	chr15	281631	NM_174242	NM_174242	Bt.49157	8.74481	13.6092	3.85701e-10	22.337	4.48136	3.85701e-10	22.337	4.48136
A_73_P344911	ARRB1	arrestin, beta 1	chr15	281637	NM_174243	NM_174243	Bt.52082	6.93728	5.63475	8.82352e-12	0.407519	-1.29506	8.82352e-12	2.45387	1.29506
A_73_P053881	ARRB2	arrestin, beta 2	chr19	281638	L14641	XM_872864	Bt.15976	5.15272	6.28689	3.79682e-05	2.05361	1.03816	3.79682e-05	2.05361	1.03816
A_73_P100166	ATP5O	ATP synthase, H+ transporting, mitochondrial F1 complex, O subunit	chr1	281640	NM_174244	NM_174244	Bt.49172	12.2332	12.5959	0.00287263	1.12257	0.166799	0.00287263	1.12257	0.166799
A_73_P117156	ATP6V1G1	ATPase, H+ transporting, lysosomal 13kDa, V1 subunit G1	chr8	281641	NM_174245	NM_174245	Bt.1990	13.5488	12.4318	1.36539e-13	0.418977	-1.25506	1.36539e-13	2.38676	1.25506
A_73_119362	AVPR2	arginine vasopressin receptor 2		281642	NM_174246	NM_174246	Bt.98	11.87	8.69678	3.6839e-12	0.112015	-3.15823	3.6839e-12	8.92735	3.15823
A_73_117901	BCAT2	branched chain amino-acid transaminase 2, mitochondrial	chr18	281643	NM_001013593	NM_001013593	Bt.9004	6.87124	3.7393	3.47673e-12	0.123517	-3.01722	3.47673e-12	8.09606	3.01722
A_73_103734	BFSP1	beaded filament structural protein 1, filensin	chr13	281644	NM_174247	NM_174247	Bt.170	2.81482	4.47056	0.0022433	2.98825	1.5793	0.0022433	2.98825	1.5793
A_73_109202	BFSP2	beaded filament structural protein 2, phakinin	chr1	281645	NM_174248	NM_174248	Bt.320	2.60828	2.95555	0.157858	1.27264	0.347822	0.157858	1.27264	0.347822
A_73_P118266	BGLAP	bone gamma-carboxyglutamate (gla) protein	chr3	281646	NM_174249	NM_174249	Bt.4055	6.90338	6.55522	0.0493615	0.760007	-0.395915	0.0493615	1.31578	0.395915
A_73_P043881	BLCAP	bladder cancer associated protein	chr13	281649	NM_174250	NM_174250	Bt.9020	10.1794	9.84884	2.04277e-07	0.73461	-0.44495	2.04277e-07	1.36127	0.44495
A_73_113117	BLVRB	biliverdin reductase B (flavin reductase (NADPH))	chr18	281650	DV794208		Bt.4093	11.6637	14.1526	3.74298e-19	4.53999	2.18269	3.74298e-19	4.53999	2.18269
A_73_P112151	C4BPA	complement component 4 binding protein, alpha		281651	NM_174252	NM_174252	Bt.88953	5.15171	15.8364	5.76375e-10	1049.89	10.036	5.76375e-10	1049.89	10.036
A_73_118568	C4BPB	complement component 4 binding protein, beta		281652	NM_174253	NM_174253	Bt.44	1.84507	13.7515	3.77079e-22	2455.6	11.2619	3.77079e-22	2455.6	11.2619
A_73_113246	CABP1	calcium binding protein 1	chr17	281653	NM_174254	NM_174254	Bt.243	1.86716	1.88774	0.899746	1.03811	0.0539603	0.899746	1.03811	0.0539603
A_73_101940	CABP2	calcium binding protein 2	chr29	281654	NM_174255	NM_174255	Bt.244	13.9249	12.3478	4.86132e-14	0.308683	-1.6958	4.86132e-14	3.23957	1.6958
A_73_114570	CABP4	calcium binding protein 4	chr29	281656	NM_174256	NM_174256	Bt.12516	4.71111	4.51758	0.346086	0.868308	-0.203721	0.346086	1.15167	0.203721
A_73_P116396	S100G	S100 calcium binding protein G		281658	NM_174257	NM_174257	Bt.390	2.46509	4.38048	5.24521e-07	3.55229	1.82875	5.24521e-07	3.55229	1.82875
A_73_P103601	CALD1	caldesmon 1	chr4	281660	NM_174258	NM_174258	Bt.59726	11.0423	10.7467	0.00342637	0.741925	-0.430654	0.00342637	1.34784	0.430654
A_73_P108366	CAPN1	calpain 1, (mu/I) large subunit	chr29	281661	NM_174259	NM_174259	Bt.252	4.15935	4.03064	0.372441	0.912569	-0.131995	0.372441	1.09581	0.131995
A_73_P307841	CAPN2	calpain 2, (m/II) large subunit	chr16	281662	NM_001103086	NM_001103086	Bt.60825	9.26903	8.17011	1.87942e-11	0.450401	-1.15072	1.87942e-11	2.22025	1.15072
A_73_105408	CAPN3	calpain 3, (p94)	chr10	281663	NM_174260	NM_174260	Bt.3961	1.52929	1.48347	0.996183	0.999808	-0.000277337	0.996183	1.00019	0.000277337
A_73_105521	CAPNS1	calpain, small subunit 1	chr18	281664	NM_174261	NM_174261	Bt.7181	11.7917	10.332	4.75613e-16	0.34329	-1.5425	4.75613e-16	2.91299	1.5425
A_73_P050181	CCKBR	cholecystokinin B receptor	chr15	281665	NM_174262	NM_174262	Bt.582	5.01819	5.24337	0.090203	1.13621	0.184234	0.090203	1.13621	0.184234
A_73_P120886	CCL20	chemokine (C-C motif) ligand 20	chr2	281666				1.84448	2.14293	0.0852034	1.24647	0.317845	0.0852034	1.24647	0.317845
A_73_P117421	CCNA2	cyclin A2	chr6	281667	NM_001075123	NM_001075123	Bt.87491	2.75808	3.30945	0.0861601	1.45077	0.536817	0.0861601	1.45077	0.536817
A_73_P328201	CCNB2	cyclin B2	chr10	281668	NM_174264	NM_174264	Bt.41	3.29569	2.80093	0.114597	0.726915	-0.460141	0.114597	1.37568	0.460141
A_73_P119821	CCNG1	cyclin G1	chr7	281671	NM_001013364	NM_001013364	Bt.62415	12.3208	12.0833	0.000272605	0.757162	-0.401326	0.000272605	1.32072	0.401326
A_73_111206	CCRL1	chemokine (C-C motif) receptor-like 1	chr1	281672	NM_174265	NM_174265	Bt.565	3.73012	6.53884	7.71332e-07	6.25373	2.64472	7.71332e-07	6.25373	2.64472
A_73_101543	CD79A	CD79a molecule, immunoglobulin-associated alpha	chr18	281674	NM_174266	NM_174266	Bt.4436	5.175	4.94966	0.39013	0.844359	-0.244071	0.39013	1.18433	0.244071
A_73_117799	CEBPA	CCAAT/enhancer binding protein (C/EBP), alpha	chr18	281677	NM_176784	NM_176784	Bt.4332	6.86984	10.5443	2.84958e-12	10.5452	3.39852	2.84958e-12	10.5452	3.39852
A_73_P037736	CEBPD	CCAAT/enhancer binding protein (C/EBP), delta	chr14	281678	AM980827		Bt.6406	10.5856	10.1835	0.00342738	0.696966	-0.520839	0.00342738	1.43479	0.520839
A_73_116458	CFDP1	craniofacial development protein 1	chr18	281682	NM_174268	NM_174268	Bt.64709	9.88133	9.32034	3.07912e-12	0.634534	-0.656231	3.07912e-12	1.57596	0.656231
A_73_102983	LECT1	leukocyte cell derived chemotaxin 1	chr12	281683	NM_174269	NM_174269	Bt.1509	3.46211	1.44153	5.54382e-07	0.267581	-1.90195	5.54382e-07	3.73719	1.90195
A_73_P101611	CHRM1	cholinergic receptor, muscarinic 1	chr29	281684	XM_001255657	XM_002699297	Bt.13048	2.3502	3.04991	0.00468524	1.60822	0.685463	0.00468524	1.60822	0.685463
A_73_P299786	CHRM3	cholinergic receptor, muscarinic 3	chr28	281685	NM_174270	NM_174270	Bt.501	6.67261	5.85295	0.0224904	0.560143	-0.836134	0.0224904	1.78526	0.836134
A_73_111224	CHRM5	cholinergic receptor, muscarinic 5	chr10	281686	AF463532	XM_002690779	Bt.13047	1.55703	1.37849	0.414005	0.916672	-0.125523	0.414005	1.0909	0.125523
A_73_118648	CHRND	cholinergic receptor, nicotinic, delta	chr2	281687	NM_174271	NM_174271	Bt.89	4.92709	3.22098	5.97767e-07	0.322204	-1.63396	5.97767e-07	3.10363	1.63396
A_73_107231	CHRNE	cholinergic receptor, nicotinic, epsilon	chr19	281688	NM_174272	NM_174272	Bt.4231	7.18353	8.44837	3.60696e-05	2.17506	1.12106	3.60696e-05	2.17506	1.12106
A_73_119910	CHRNG	cholinergic receptor, nicotinic, gamma	chr2	281689	NM_174273	NM_174273	Bt.4960	4.17931	3.64844	0.260454	0.701624	-0.511229	0.260454	1.42526	0.511229
A_73_P426131	CHSY1	chondroitin sulfate synthase 1	chr21	281690	NM_001191157	NM_001191157	Bt.17704	5.57289	4.57484	0.00145099	0.506951	-0.980083	0.00145099	1.97258	0.980083
A_73_100471	DNAJC14	DnaJ (Hsp40) homolog, subfamily C, member 14	chr5	281691	NM_174274	NM_174274	Bt.7218	8.71588	8.10498	1.09022e-13	0.624416	-0.679421	1.09022e-13	1.6015	0.679421
A_73_P258846	CKMT1	creatine kinase, mitochondrial 1 (ubiquitous)	chr21	281692	NM_174275	NM_174275	Bt.49713	3.90182	3.04723	0.0150947	0.570283	-0.810249	0.0150947	1.75351	0.810249
A_73_P100736	CLCA3P	chloride channel accessory 3 (pseudogene)	chr3	281694	NM_181018	NM_181018	Bt.3885	1.61041	1.68141	0.306642	1.07768	0.107928	0.306642	1.07768	0.107928
A_73_104652	CLIC5	chloride intracellular channel 5	chr23	281696	NM_174276	NM_174276	Bt.194	1.9242	1.99019	0.417728	1.07002	0.0976314	0.417728	1.07002	0.0976314
A_73_118066	CLTB	clathrin, light chain B	chr7	281698	NM_174277	NM_174277	Bt.10	7.46691	7.86026	0.0007426	1.22529	0.293125	0.0007426	1.22529	0.293125
A_73_P034661	CNGA1	cyclic nucleotide gated channel alpha 1	chr6	281700	NM_174278	NM_174278	Bt.53	5.69387	1.559	1.79175e-11	0.0652262	-3.93841	1.79175e-11	15.3313	3.93841
A_73_106262	CNGA3	cyclic nucleotide gated channel alpha 3	chr11	281701	NM_174279	NM_174279	Bt.106575	2.71129	1.62331	4.14194e-09	0.497597	-1.00695	4.14194e-09	2.00966	1.00695
A_73_P052181	CNGB1	cyclic nucleotide gated channel beta 1	chr18	281702	NM_001135641	NM_001135641	Bt.5064	2.91403	2.9368	0.700954	1.02542	0.0362179	0.700954	1.02542	0.0362179
A_73_P048181	CNTN1	contactin 1	chr5	281705	NM_174280	NM_174280	Bt.349	2.37838	2.31454	0.875889	0.97689	-0.0337322	0.875889	1.02366	0.0337322
A_73_P031611	COPB2	coatomer protein complex, subunit beta 2 (beta prime)		281706	NM_174281	NM_174281	Bt.4801	11.6334	11.3642	1.40416e-07	0.74919	-0.416597	1.40416e-07	1.33478	0.416597
A_73_P109116	COPZ1	coatomer protein complex, subunit zeta 1	chr5	281707	NM_174282	NM_174282	Bt.43744	10.7527	9.98598	1.00244e-10	0.548087	-0.867524	1.00244e-10	1.82453	0.867524
A_73_P124846	COXP1	cytochrome c oxidase, pseudogene		281710	CR382845		Bt.15977	2.12723	1.97506	0.696112	0.924951	-0.112551	0.696112	1.08114	0.112551
A_73_107361	CPLX2	complexin 2	chr10	281711	NM_174283	NM_174283	Bt.87768	3.88448	3.95921	0.733773	1.04635	0.0653604	0.733773	1.04635	0.0653604
A_73_121432	CPSF3	cleavage and polyadenylation specific factor 3, 73kDa	chr11	281712	NM_174284	NM_174284	Bt.5045	6.75119	7.10694	3.84593e-05	1.20736	0.27186	3.84593e-05	1.20736	0.27186
A_73_P100766	CREB1	cAMP responsive element binding protein 1	chr2	281713	NM_174285	NM_174285	Bt.4183	5.92889	5.62366	4.43371e-05	0.793276	-0.334106	4.43371e-05	1.2606	0.334106
A_73_P439196	CREB3	cAMP responsive element binding protein 3	chr8	281715	BT020739		Bt.7492	9.88981	9.34565	2.31895e-09	0.64164	-0.640164	2.31895e-09	1.55851	0.640164
A_73_P044336	CRHR1	corticotropin releasing hormone receptor 1	chr19	281716	NM_174287	NM_174287	Bt.7209	1.91508	1.98727	0.563307	1.07466	0.103882	0.563307	1.07466	0.103882
A_73_P258681	HAPLN1	hyaluronan and proteoglycan link protein 1	chr7	281717	NM_174288	NM_174288	Bt.30	2.77171	1.50752	0.00010142	0.443041	-1.17449	0.00010142	2.25712	1.17449
A_73_119403	CRYAA	crystallin, alpha A	chr1	281718	NM_174289	NM_174289	Bt.397	2.38762	2.40382	0.85014	1.02899	0.0412226	0.85014	1.02899	0.0412226
A_73_101765	CRYAB	crystallin, alpha B	chr15	281719	NM_174290	NM_174290	Bt.88059	11.2244	9.97495	0.00214389	0.396604	-1.33423	0.00214389	2.5214	1.33423
A_73_118794	CRYGB	crystallin, gamma B	chr2	281720	NM_001013594	NM_001013594	Bt.399	1.66141	1.5409	0.515427	0.950427	-0.0733525	0.515427	1.05216	0.0733525
A_73_100731	CRYGC	crystallin, gamma C	chr2	281722	NM_001013595	NM_001013595	Bt.37350	1.76555	1.79423	0.539458	1.04653	0.0656077	0.539458	1.04653	0.0656077
A_73_110283	CRYGD	crystallin, gamma D	chr2	281723	NM_174291	NM_174291	Bt.537	4.20684	2.90221	5.39559e-08	0.422944	-1.24146	5.39559e-08	2.36438	1.24146
A_73_104089	CRYGS	crystallin, gamma S	chr1	281724	DN823620		Bt.1647	3.12607	3.33405	0.0393396	1.15394	0.206562	0.0393396	1.15394	0.206562
A_73_101985	CRYL1	crystallin, lambda 1	chr12	281725	NM_174293	NM_174293	Bt.3220	11.0894	13.8862	9.56478e-18	5.59707	2.48467	9.56478e-18	5.59707	2.48467
A_73_P107731	CSN3	casein kappa	chr6	281728	NM_174294	NM_174294	Bt.49421	18.4686	7.00409	1.25567e-19	0.00045234	-11.1103	1.25567e-19	2210.72	11.1103
A_73_102465	SMC3	structural maintenance of chromosomes 3	chr26	281729	NM_174295	NM_174295	Bt.5290	9.56246	9.53252	0.20108	0.901666	-0.149335	0.20108	1.10906	0.149335
A_73_P400036	CTBP2	C-terminal binding protein 2	chr26	281730	NM_175712	NM_175712	Bt.6440	8.40307	6.06432	3.63758e-13	0.202784	-2.30198	3.63758e-13	4.93135	2.30198
A_73_112113	GZMB	granzyme B (granzyme 2, cytotoxic T-lymphocyte-associated serine esterase 1)	chr21	281731	NM_174296	NM_174296	Bt.7145	6.99939	7.37811	0.361275	1.22182	0.289028	0.361275	1.22182	0.289028
A_73_104324	CTLA4	cytotoxic T-lymphocyte-associated protein 4	chr2	281732	NM_174297	NM_174297	Bt.19143	3.62189	2.10043	2.26023e-06	0.370021	-1.43432	2.26023e-06	2.70255	1.43432
A_73_111060	CXADR	coxsackie virus and adenovirus receptor	chr1	281733	NM_174298	NM_174298	Bt.2903	9.36041	10.6951	5.36761e-11	2.20576	1.14127	5.36761e-11	2.20576	1.14127
A_73_P031501	CXCL2	chemokine (C-X-C motif) ligand 2	chr6	281734	NM_001048165	NM_001048165	Bt.611	5.10831	2.12008	2.88465e-06	0.138839	-2.84852	2.88465e-06	7.20259	2.84852
A_73_106079	CXCL5	chemokine (C-X-C motif) ligand 5	chr6	281735	NM_174300	NM_174300	Bt.7165	6.31094	3.96473	2.85796e-05	0.207266	-2.27044	2.85796e-05	4.82471	2.27044
A_73_P049211	CXCR4	chemokine (C-X-C motif) receptor 4	chr2	281736	NM_174301	NM_174301	Bt.8957	7.4455	5.33778	3.09922e-05	0.238905	-2.06549	3.09922e-05	4.18577	2.06549
A_73_112360	CYLC1	cylicin, basic protein of sperm head cytoskeleton 1		281737	NM_174302	NM_174302	Bt.81	1.35551	1.33069	0.433625	1.01625	0.0232576	0.433625	1.01625	0.0232576
A_73_P103691	CYLC2	cylicin, basic protein of sperm head cytoskeleton 2	chr8	281738	NM_174303	NM_174303	Bt.50017	1.49721	1.39404	0.604945	0.963446	-0.0537243	0.604945	1.03794	0.0537243
A_73_P040041	CYP17A1	cytochrome P450, subfamily XVII	chr26	281739	NM_174304	NM_174304	Bt.89153	3.28293	3.59983	0.168626	1.23646	0.306213	0.168626	1.23646	0.306213
A_73_P359591	CYP19A1	cytochrome P450, family 19, subfamily A, polypeptide 1	chr10	281740	NM_174305	NM_174305	Bt.4447	2.03727	1.61731	0.00197681	0.777771	-0.362582	0.00197681	1.28573	0.362582
A_73_P044006	CYP21	cytochrome P450, subfamily XXI (steroid 21-hydroxylase)	chr23	281741	NM_001013596	NM_001013596	Bt.1964	3.24315	3.38267	0.736038	1.10278	0.141147	0.736038	1.10278	0.141147
A_73_118134	NDUFA12	NADH dehydrogenase (ubiquinone) 1 alpha subcomplex, 12	chr5	281742	NM_174306	NM_174306	Bt.103280	12.7202	12.6265	2.46928e-06	0.827273	-0.273565	2.46928e-06	1.20879	0.273565
A_73_P054346	EBD	defensin, beta 1	chr27	281743	NM_175703	NM_175703	Bt.132	6.46614	5.15069	0.00510067	0.405889	-1.30084	0.00510067	2.46373	1.30084
A_73_108634	EPYC	epiphycan	chr5	281747	NM_174307	NM_174307	Bt.65453	7.05076	5.29261	1.03522e-06	0.302343	-1.72574	1.03522e-06	3.3075	1.72574
A_73_P297046	ECHS1	enoyl CoA hydratase, short chain, 1, mitochondrial	chr26	281748	NM_001025206	NM_001025206	Bt.64629	11.9229	15.5132	1.13004e-20	9.29322	3.21618	1.13004e-20	9.29322	3.21618
A_73_P175102	EDNRA	endothelin receptor type A	chr17	281749	NM_174308	NM_174308	Bt.4719	6.99731	8.81676	5.38373e-06	3.12957	1.64597	5.38373e-06	3.12957	1.64597
A_73_P099906	EDNRB	endothelin receptor type B	chr12	281750	NM_174309	NM_174309	Bt.487	2.78009	3.32876	0.00274366	1.44871	0.534768	0.00274366	1.44871	0.534768
A_73_P039261	EIF4E	eukaryotic translation initiation factor 4E	chr6	281751	NM_174310	NM_174310	Bt.1148	10.2781	9.66262	2.20415e-07	0.609045	-0.715378	2.20415e-07	1.64191	0.715378
A_73_115832	CELA3B	chymotrypsin-like elastase family, member 3B	chr2	281752	NM_001166518	NM_001166518	Bt.87229	3.97285	2.25266	6.6297e-08	0.323533	-1.62802	6.6297e-08	3.09087	1.62802
A_73_P030041	EPB41	erythrocyte membrane protein band 4.1 (elliptocytosis 1, RH-linked)	chr2	281753	NM_174311	NM_174311	Bt.87209	6.29408	6.30135	0.640296	0.968102	-0.0467697	0.640296	1.03295	0.0467697
A_73_P038641	EPB42	erythrocyte membrane protein band 4.2	chr10	281754	NM_174312	NM_174312	Bt.59722	3.00737	2.27259	0.00516756	0.624539	-0.679136	0.00516756	1.60118	0.679136
A_73_111582	FABP3	fatty acid binding protein 3, muscle and heart (mammary-derived growth inhibitor)	chr2	281758	NM_174313	NM_174313	Bt.4758	16.6145	5.04895	8.03662e-26	0.000435026	-11.1666	8.03662e-26	2298.71	11.1666
A_73_114371	FABP4	fatty acid binding protein 4, adipocyte	chr14	281759	NM_174314	NM_174314	Bt.97	16.3437	5.53752	1.29251e-17	0.000717001	-10.4457	1.29251e-17	1394.7	10.4457
A_73_108876	FABP5	fatty acid binding protein 5 (psoriasis-associated)	chr14	281760	NM_174315	NM_174315	Bt.22869	12.041	4.9184	4.68838e-17	0.00845682	-6.88567	4.68838e-17	118.248	6.88567
A_73_P104876	FANCC	Fanconi anemia, complementation group C	chr8	281762	NM_174316	NM_174316	Bt.4648	4.62974	4.63132	0.923158	0.987097	-0.0187368	0.923158	1.01307	0.0187368
A_73_102350	FCGR3A	Fc fragment of IgG, low affinity IIIa, receptor (CD16a)	chr3	281766	NM_001077402	NM_001077402	Bt.7204	6.99944	10.0038	2.80858e-12	6.79229	2.7639	2.80858e-12	6.79229	2.7639
A_73_P304616	FDFT1	farnesyl-diphosphate farnesyltransferase 1	chr8	281767	NM_001013004	NM_001013004	Bt.14255	10.6624	12.1317	6.68634e-07	2.36563	1.24222	6.68634e-07	2.36563	1.24222
A_73_P101701	FGFR1	fibroblast growth factor receptor 1	chr27	281768	NM_001110207	NM_001110207	Bt.32941	8.74509	6.4123	2.23709e-12	0.202454	-2.30434	2.23709e-12	4.9394	2.30434
A_73_P032191	FGFR3	fibroblast growth factor receptor 3	chr6	281769	NM_174318	NM_174318	Bt.79144	1.64757	5.16498	6.30329e-12	10.2363	3.35562	6.30329e-12	10.2363	3.35562
A_73_P102476	FOXL2	forkhead box L2	chr1	281770	NM_001031750	NM_001031750	Bt.13033	1.70647	1.92463	0.363044	1.18524	0.245174	0.363044	1.18524	0.245174
A_73_115782	HK1	hexokinase 1		281771	NM_174319	NM_174319	Bt.500	1.32752	1.29765	0.383288	1.01319	0.0189075	0.383288	1.01319	0.0189075
A_73_P033221	FXYD2	FXYD domain containing ion transport regulator 2	chr15	281773	NM_174320	NM_174320	Bt.182	5.62392	5.25227	0.037832	0.762992	-0.39026	0.037832	1.31063	0.39026
A_73_P256296	GAP43	growth associated protein 43	chr1	281777	NM_203358	NM_203358	Bt.5457	4.32087	4.1215	0.198274	0.869553	-0.201654	0.198274	1.15002	0.201654
A_73_118201	GCNT1	glucosaminyl (N-acetyl) transferase 1, core 2	chr8	281778	NM_177510	NM_177510	Bt.91783	5.5484	5.45285	0.245329	0.914242	-0.129352	0.245329	1.0938	0.129352
A_73_P101596	GFPT1	glutamine--fructose-6-phosphate transaminase 1	chr11	281779	NM_001109961	NM_001109961	Bt.54106	6.49089	4.84822	3.86519e-09	0.328491	-1.60607	3.86519e-09	3.04422	1.60607
A_73_100154	GGTA1	alpha-galactosyltransferase 1 (glycoprotein)	chr11	281780	NM_177511	NM_177511	Bt.53385	9.11126	7.34774	2.71221e-12	0.292332	-1.77432	2.71221e-12	3.42077	1.77432
A_73_101120	B4GALT1	UDP-Gal:betaGlcNAc beta 1,4- galactosyltransferase, polypeptide 1	chr8	281781	NM_177512	NM_177512	Bt.5141	15.6481	10.8564	2.72001e-18	0.0368639	-4.76165	2.72001e-18	27.1268	4.76165
A_73_P088671	GHRHR	growth hormone releasing hormone receptor	chr4	281782	AF184896		Bt.4189	1.59581	1.41292	0.19785	0.913533	-0.130471	0.19785	1.09465	0.130471
A_73_P250586	GLRA1	glycine receptor, alpha 1	chr7	281783	NM_174321	NM_174321	Bt.5559	1.52093	1.58484	0.249941	1.07465	0.103864	0.249941	1.07465	0.103864
A_73_P059361	GLUD1	glutamate dehydrogenase 1	chr28	281785	NM_182652	NM_182652	Bt.55415	6.72934	11.6281	9.40919e-20	23.5082	4.55509	9.40919e-20	23.5082	4.55509
A_73_P039486	GLYAT	glycine-N-acyltransferase	chr15	281787	NM_177513	NM_177513	Bt.62101	1.79382	13.4098	5.25197e-20	2031.82	10.9886	5.25197e-20	2031.82	10.9886
A_73_P050311	GNA11	guanine nucleotide binding protein (G protein), alpha 11 (Gq class)	chr7	281788	NM_174322	NM_174322	Bt.5511	9.96615	9.52609	3.20935e-08	0.686044	-0.543627	3.20935e-08	1.45763	0.543627
A_73_107507	GNA14	guanine nucleotide binding protein (G protein), alpha 14	chr8	281789	NM_174323	NM_174323	Bt.4734	2.91991	7.45701	4.82577e-08	19.5476	4.28892	4.82577e-08	19.5476	4.28892
A_73_P037176	GNAI1	guanine nucleotide binding protein (G protein), alpha inhibiting activity polypeptide 1	chr4	281790	NM_174324	NM_174324	Bt.5546	8.46438	7.80508	0.00144638	0.607616	-0.718768	0.00144638	1.64578	0.718768
A_73_101527	GNAI2	guanine nucleotide binding protein (G protein), alpha inhibiting activity polypeptide 2	chr22	281791	NM_001101040	NM_001101040	Bt.4311	8.06487	7.86878	0.0188075	0.826118	-0.275581	0.0188075	1.21048	0.275581
A_73_116575	GNAO1	guanine nucleotide binding protein (G protein), alpha activating activity polypeptide O	chr18	281792	BC142217		Bt.65084	5.45864	2.66945	4.18708e-10	0.157554	-2.66608	4.18708e-10	6.34701	2.66608
A_73_P108901	GNAS	GNAS complex locus	chr13	281793	NM_181021	NM_181021	Bt.64619	12.7797	11.3242	2.68104e-16	0.339565	-1.55824	2.68104e-16	2.94495	1.55824
A_73_110992	GNAT1	guanine nucleotide binding protein (G protein), alpha transducing activity polypeptide 1	chr22	281794	NM_181022	NM_181022	Bt.4774	3.597	3.10306	0.359932	0.725418	-0.463116	0.359932	1.37852	0.463116
A_73_112472	GNAT2	guanine nucleotide binding protein (G protein), alpha transducing activity polypeptide 2	chr3	281795	NM_174326	NM_174326	Bt.472	1.72769	3.04193	2.31463e-05	2.42382	1.27728	2.31463e-05	2.42382	1.27728
A_73_P036966	GNGT1	guanine nucleotide binding protein (G protein), gamma transducing activity polypeptide 1	chr4	281796	NM_174327	NM_174327	Bt.473	2.62729	1.47505	0.000200547	0.478139	-1.0645	0.000200547	2.09144	1.0645
A_73_110605	GNGT2	guanine nucleotide binding protein (G protein), gamma transducing activity polypeptide 2	chr19	281797	BC147970		Bt.1263	3.12915	3.49877	0.028175	1.28245	0.358905	0.028175	1.28245	0.358905
A_73_P110321	GNRHR	gonadotropin-releasing hormone receptor	chr6	281798	NM_177514	NM_177514	Bt.135	1.57008	1.57842	0.452676	1.03537	0.0501447	0.452676	1.03537	0.0501447
A_73_112204	GPR68	G protein-coupled receptor 68		281799	NM_174329	NM_174329	Bt.4597	13.2889	1.54963	2.79255e-22	0.000406957	-11.2628	2.79255e-22	2457.26	11.2628
A_73_104730	PROKR1	prokineticin receptor 1	chr11	281800	NM_174330	NM_174330	Bt.11205	1.29858	1.61087	0.0724618	1.26724	0.341686	0.0724618	1.26724	0.341686
A_73_P330311	GRK5	G protein-coupled receptor kinase 5	chr26	281801	NM_174331	NM_174331	Bt.4263	3.01424	4.31302	1.46404e-05	2.35499	1.23572	1.46404e-05	2.35499	1.23572
A_73_118309	GRK7	G protein-coupled receptor kinase 7	chr1	281802	NM_174332	NM_174332	Bt.9422	1.77283	1.73129	0.998752	1.00037	0.000537807	0.998752	1.00037	0.000537807
A_73_117337	PDIA3	protein disulfide isomerase family A, member 3	chr21	281803	NM_174333	NM_174333	Bt.2562	11.5136	11.8399	0.093135	1.10731	0.147063	0.093135	1.10731	0.147063
A_73_P048146	GSTA1	glutathione S-transferase alpha 1	chr23	281805	NM_177515	NM_177515	Bt.62641	1.53165	15.8866	7.60226e-25	12206.5	13.5754	7.60226e-25	12206.5	13.5754
A_73_113004	GSTP1	glutathione S-transferase pi 1	chr29	281806	NM_177516	NM_177516	Bt.13949	12.3381	11.3227	0.000274768	0.455456	-1.13462	0.000274768	2.1956	1.13462
A_73_120069	HSD17B10	hydroxysteroid (17-beta) dehydrogenase 10		281809	DV786643		Bt.5231	6.11833	7.03781	3.21903e-05	1.76109	0.81647	3.21903e-05	1.76109	0.81647
A_73_120543	HADHA	hydroxyacyl-CoA dehydrogenase/3-ketoacyl-CoA thiolase/enoyl-CoA hydratase (trifunctional protein), alpha subunit	chr11	281810	NM_174335	NM_174335	Bt.48598	8.84004	12.2256	7.63471e-14	8.4844	3.08481	7.63471e-14	8.4844	3.08481
A_73_P049216	HADHB	hydroxyacyl-CoA dehydrogenase/3-ketoacyl-CoA thiolase/enoyl-CoA hydratase (trifunctional protein), beta subunit	chr11	281811	NM_174336	NM_174336	Bt.52915	6.41087	10.8348	5.85881e-15	17.3049	4.11311	5.85881e-15	17.3049	4.11311
A_73_P505578	FGFBP1	fibroblast growth factor-binding protein (FGF-BP)	chr6	281812	NM_174337	NM_174337	Bt.89332	14.6514	2.4033	3.10216e-26	0.000286138	-11.771	3.10216e-26	3494.82	11.771
A_73_P252791	FUNDC2	FUN14 domain containing 2		281813	NM_174338	NM_174338	Bt.103021	10.3914	9.66794	3.51657e-14	0.566707	-0.819324	3.51657e-14	1.76458	0.819324
A_73_P253966	HIF1A	hypoxia inducible factor 1, alpha subunit (basic helix-loop-helix transcription factor)	chr10	281814	NM_174339	NM_174339	Bt.4184	9.86009	8.58329	2.1919e-08	0.39768	-1.33032	2.1919e-08	2.51458	1.33032
A_73_107831	HINT2	histidine triad nucleotide binding protein 2	chr8	281816	NM_174340	NM_174340	Bt.11196	13.3387	14.8259	1.152e-10	2.30356	1.20386	1.152e-10	2.30356	1.20386
A_73_117790	HINT3	histidine triad nucleotide binding protein 3	chr9	281817	NM_174341	NM_174341	Bt.9828	9.17601	9.21817	0.321744	0.950894	-0.0726433	0.321744	1.05164	0.0726433
A_73_119630	HOXB7	homeobox B7	chr19	281820	CK776181		Bt.91790	2.90463	2.95619	0.690845	1.04454	0.0628673	0.690845	1.04454	0.0628673
A_73_118555	HSD3B1	hydroxy-delta-5-steroid dehydrogenase, 3 beta- and steroid delta-isomerase 1	chr3	281824	NM_174343	NM_174343	Bt.106555	1.45861	4.62626	1.13391e-08	8.17159	3.03062	1.13391e-08	8.17159	3.03062
A_73_P275126	HSPA1A	heat shock 70kDa protein 1A	chr23	281825	NM_174550	NM_174550	Bt.49659	6.81409	9.03509	5.79274e-08	4.0802	2.02864	5.79274e-08	4.0802	2.02864
A_73_P049436	HSPA2	heat shock 70kDa protein 2	chr10	281827	BT030673		Bt.19759	7.23086	6.50348	2.6391e-06	0.590662	-0.759594	2.6391e-06	1.69301	0.759594
A_73_P341276	HSPA8	heat shock 70kDa protein 8	chr15	281831	NM_174345	NM_174345	Bt.12309	12.1757	12.039	0.0753394	0.810891	-0.30242	0.0753394	1.23321	0.30242
A_73_103158	HSP90AA1	heat shock 90kD protein 1, alpha	chr21	281832	NM_001012670	NM_001012670	Bt.61915	13.0035	13.2764	0.472479	1.04685	0.0660481	0.472479	1.04685	0.0660481
A_73_118607	HSPE1	heat shock 10kDa protein 1 (chaperonin 10)	chr2	281833	NM_174346	NM_174346	Bt.62396	13.4691	14.996	1.13594e-15	2.35999	1.23878	1.13594e-15	2.35999	1.23878
A_73_P101616	HYAL2	hyaluronoglucosaminidase 2	chr22	281838	NM_174347	NM_174347	Bt.29683	6.77582	6.84961	0.923697	1.00409	0.00588864	0.923697	1.00409	0.00588864
A_73_P107686	ICAM1	intercellular adhesion molecule 1	chr7	281839	NM_174348	NM_174348	Bt.5372	4.28739	6.07148	2.2212e-06	3.17573	1.66709	2.2212e-06	3.17573	1.66709
A_73_102402	ICAM3	intercellular adhesion molecule 3	chr7	281840	NM_174349	NM_174349	Bt.4293	10.762	10.1047	0.000220689	0.588362	-0.765224	0.000220689	1.69963	0.765224
A_73_P115121	IFNW1	interferon, omega 1	chr8	281847	NM_174351	NM_174351	Bt.45039	1.69515	1.40948	0.10124	0.852917	-0.229522	0.10124	1.17245	0.229522
A_73_P122916	IGF1R	insulin-like growth factor 1 receptor	chr21	281848	X54980	XM_606794	Bt.12759	5.73227	4.78612	8.60698e-08	0.523058	-0.934957	8.60698e-08	1.91183	0.934957
A_73_118894	IGF2R	insulin-like growth factor 2 receptor	chr9	281849	NM_174352	NM_174352	Bt.4977	7.88838	7.89939	0.497054	0.948693	-0.0759863	0.497054	1.05408	0.0759863
A_73_110919	IGHG1	immunoglobulin heavy constant gamma 1		281850	X62916		Bt.12490	9.34972	7.42185	5.33634e-10	0.261613	-1.9345	5.33634e-10	3.82244	1.9345
A_73_P059871	IKBKB	inhibitor of kappa light polypeptide gene enhancer in B-cells, kinase beta	chr27	281854	NM_174353	NM_174353	Bt.9023	4.91806	6.81343	3.34285e-06	3.38943	1.76104	3.34285e-06	3.38943	1.76104
A_73_P205512	IKBKG	inhibitor of kappa light polypeptide gene enhancer in B-cells, kinase gamma		281855	NM_174354	NM_174354	Bt.98727	6.82302	7.60371	1.1555e-08	1.5925	0.671289	1.1555e-08	1.5925	0.671289
A_73_119429	IL12A	interleukin 12A (natural killer cell stimulatory factor 1, cytotoxic lymphocyte maturation factor 1, p35)	chr1	281856	CB168830		Bt.524	1.94451	1.86121	0.758881	0.970147	-0.0437254	0.758881	1.03077	0.0437254
A_73_P034526	IL12B	interleukin 12B (natural killer cell stimulatory factor 2, cytotoxic lymphocyte maturation factor 2, p40)	chr7	281857	NM_174356	NM_174356	Bt.523	1.76024	1.62828	0.225363	0.942117	-0.0860223	0.225363	1.06144	0.0860223
A_73_P362916	IL1RN	interleukin 1 receptor antagonist	chr11	281860	NM_174357	NM_174357	Bt.4199	4.69986	8.45874	1.02349e-07	11.4674	3.51946	1.02349e-07	11.4674	3.51946
A_73_109472	IL2RA	interleukin 2 receptor, alpha	chr13	281861	NM_174358	NM_174358	Bt.3941	3.97943	3.62217	0.148534	0.788223	-0.343324	0.148534	1.26868	0.343324
A_73_112089	IL2RG	interleukin 2 receptor, gamma	chrX	281862	NM_174359	NM_174359	Bt.11080	11.4437	9.98598	6.04512e-10	0.345685	-1.53247	6.04512e-10	2.89281	1.53247
A_73_P038900	CXCR2	interleukin 8 receptor, beta	chr2	281863	NM_174360	NM_174360	Bt.4208	1.96385	3.19265	0.01183	2.28574	1.19266	0.01183	2.28574	1.19266
A_73_119282	IMPA1	inositol(myo)-1(or 4)-monophosphatase 1	chr14	281865	NM_174361	NM_174361	Bt.424	9.43842	8.60152	9.20796e-10	0.533286	-0.907018	9.20796e-10	1.87517	0.907018
A_73_120306	IMPG1	interphotoreceptor matrix proteoglycan 1	chr9	281866	NM_174362	NM_174362	Bt.5550	1.67413	1.65234	0.898649	1.01382	0.0197952	0.898649	1.01382	0.0197952
A_73_108840	INHBA	inhibin, beta A	chr4	281867	NM_174363	NM_174363	Bt.12760	7.61468	7.14657	0.0667274	0.696338	-0.52214	0.0667274	1.43608	0.52214
A_73_P168307	INPP1	inositol polyphosphate-1-phosphatase	chr2	281869	NM_174364	NM_174364	Bt.5174	7.20649	9.01429	2.05644e-09	3.09859	1.63161	2.05644e-09	3.09859	1.63161
A_73_P038146	INSL3	insulin-like 3 (Leydig cell)	chr7	281870	NM_174365	NM_174365	Bt.91145	5.77978	5.80946	0.937858	0.989675	-0.0149727	0.937858	1.01043	0.0149727
A_73_119493	ISG15	ISG15 ubiquitin-like modifier	chr16	281871	NM_174366	NM_174366	Bt.12304	8.39462	10.4263	2.66872e-05	3.52406	1.81724	2.66872e-05	3.52406	1.81724
A_73_115112	ITGA2	integrin, alpha 2 (CD49B, alpha 2 subunit of VLA-2 receptor)	chr20	281872	NM_001166499	NM_001166499	Bt.12761	1.95862	2.05411	0.672435	1.08926	0.123345	0.672435	1.08926	0.123345
A_73_P403446	ITGA5	integrin, alpha 5 (fibronectin receptor, alpha polypeptide)	chr5	281873	NM_001166500	NM_001166500	Bt.27462	4.89638	4.04331	0.00905051	0.56245	-0.830204	0.00905051	1.77794	0.830204
A_73_P046536	ITGAL	integrin, alpha L (antigen CD11A (p180), lymphocyte function-associated antigen 1; alpha polypeptide)	chr25	281874	BC148897		Bt.64660	4.1481	6.47506	1.36929e-09	4.54097	2.183	1.36929e-09	4.54097	2.183
A_73_P101631	ITGAV	integrin, alpha V (vitronectin receptor, alpha polypeptide, antigen CD51)		281875	AF317199		Bt.5273	7.17341	6.70516	5.79217e-05	0.700236	-0.514086	5.79217e-05	1.42809	0.514086
A_73_P275256	ITGB1	integrin, beta 1 (fibronectin receptor, beta polypeptide, antigen CD29 includes MDF2, MSK12)	chr13	281876	NM_174368	NM_174368	Bt.9973	9.02867	8.55903	1.00361e-07	0.681667	-0.552861	1.00361e-07	1.46699	0.552861
A_73_P250486	ITGB2	integrin, beta 2 (complement component 3 receptor 3 and 4 subunit)	chr1	281877	NM_175781	NM_175781	Bt.63143	7.21092	8.11374	3.21117e-05	1.71427	0.777593	3.21117e-05	1.71427	0.777593
A_73_106192	ITPR2	inositol 1,4,5-triphosphate receptor, type 2	chr5	281878	NM_174369	NM_174369	Bt.66624	8.12082	7.68832	3.74888e-05	0.707461	-0.499278	3.74888e-05	1.41351	0.499278
A_73_P061891	ITPR3	inositol 1,4,5-triphosphate receptor, type 3	chr23	281879	NM_174370	NM_174370	Bt.9025	4.3156	5.75568	0.00070446	2.53561	1.34233	0.00070446	2.53561	1.34233
A_73_P036001	KCNA4	potassium voltage-gated channel, shaker-related subfamily, member 4	chr15	281880	NM_174371	NM_174371	Bt.309	2.52181	4.0362	0.000237033	2.72591	1.44674	0.000237033	2.72591	1.44674
A_73_P113821	KCNH1	potassium voltage-gated channel, subfamily H (eag-related), member 1	chr16	281881	NM_174372	NM_174372	Bt.91775	2.4756	2.29416	0.506175	0.903546	-0.14633	0.506175	1.10675	0.14633
A_73_P040466	KCNJ2	potassium inwardly-rectifying channel, subfamily J, member 2	chr19	281883	NM_174373	NM_174373	Bt.126	6.20508	5.0981	0.00146413	0.467788	-1.09607	0.00146413	2.13772	1.09607
A_73_108532	KCNQ3	potassium voltage-gated channel, KQT-like subfamily, member 3	chr14	281884	NM_174374	NM_174374	Bt.8136	14.1558	6.21837	2.37873e-19	0.00481994	-7.69677	2.37873e-19	207.472	7.69677
A_73_110108	KITLG	KIT ligand	chr5	281885	NM_174375	NM_174375	Bt.354	5.30303	3.20817	9.37932e-09	0.248364	-2.00947	9.37932e-09	4.02635	2.00947
A_73_112652	KLRA1	killer cell lectin-like receptor subfamily A, member 1	chr5	281886	NM_174376	NM_174376	Bt.9975	1.62168	1.75811	0.412956	1.12461	0.169429	0.412956	1.12461	0.169429
A_73_P036676	KRT10	keratin 10 (epidermolytic hyperkeratosis; keratosis palmaris et plantaris)	chr19	281888	NM_174377	NM_174377	Bt.8	5.27234	2.08554	2.82734e-12	0.121795	-3.03747	2.82734e-12	8.21052	3.03747
A_73_P037816	KRT17	keratin 17	chr19	281889	NM_001105322	NM_001105322	Bt.91540	9.58207	2.06404	2.53962e-17	0.00675503	-7.20982	2.53962e-17	148.038	7.20982
A_73_P038871	LALBA	lactalbumin, alpha-	chr5	281894	NM_174378	NM_174378	Bt.87412	11.837	3.66968	3.91942e-19	0.00428697	-7.86583	3.91942e-19	233.265	7.86583
A_73_110423	LAMP1	lysosomal-associated membrane protein 1	chr12	281897	NM_001075124	NM_001075124	Bt.5330	11.0455	12.7916	2.74845e-17	2.81864	1.495	2.74845e-17	2.81864	1.495
A_73_101007	RPSA	ribosomal protein SA	chr22	281898	NM_174379	NM_174379	Bt.49711	15.4046	14.4744	1.34792e-12	0.461079	-1.11691	1.34792e-12	2.16883	1.11691
A_73_P044181	LECT2	leukocyte cell-derived chemotaxin 2	chr7	281899	NM_174380	NM_174380	Bt.33536	3.33592	16.0406	5.88422e-19	4051.69	11.9843	5.88422e-19	4051.69	11.9843
A_73_103337	LHCGR	luteinizing hormone/choriogonadotropin receptor	chr11	281900	NM_174381	NM_174381	Bt.37	1.51738	1.49258	0.708916	1.01391	0.0199357	0.708916	1.01391	0.0199357
A_73_119623	LLGL1	lethal giant larvae homolog		281901	AF435571		Bt.2144	1.39774	1.38886	0.0433769	1.0262	0.0373153	0.0433769	1.0262	0.0373153
A_73_101728	LOXL1	lysyl oxidase-like 1	chr21	281903	NM_174383	NM_174383	Bt.8963	8.43827	8.1682	0.0934811	0.78281	-0.353266	0.0934811	1.27745	0.353266
A_73_112690	LOXL4	lysyl oxidase-like 4	chr26	281904	NM_174384	NM_174384	Bt.12297	8.4309	10.5346	1.8092e-05	3.69097	1.884	1.8092e-05	3.69097	1.884
A_73_110265	LTBP2	latent transforming growth factor beta binding protein 2	chr10	281905	NM_174385	NM_174385	Bt.5011	7.86671	6.32405	1.18947e-08	0.343707	-1.54075	1.18947e-08	2.90946	1.54075
A_73_P117436	MFAP5	microfibrillar associated protein 5	chr5	281908	NM_174386	NM_174386	Bt.2560	11.08	1.93399	9.72054e-14	0.00228381	-8.77434	9.72054e-14	437.865	8.77434
A_73_P032426	MANBA	mannosidase, beta A, lysosomal	chr6	281909	NM_174387	NM_174387	Bt.1798	7.79727	8.06986	0.118051	1.1264	0.171715	0.118051	1.1264	0.171715
A_73_P292681	MFAP2	microfibrillar-associated protein 2	chr2	281912	NM_174388	NM_174388	Bt.22115	9.85986	7.49697	4.57439e-10	0.195466	-2.35501	4.57439e-10	5.11597	2.35501
A_73_P204977	MFGE8	milk fat globule-EGF factor 8 protein	chr21	281913	NM_176610	NM_176610	Bt.5250	13.8163	4.99735	1.35532e-17	0.00272489	-8.51958	1.35532e-17	366.987	8.51958
A_73_P101211	MMP13	matrix metallopeptidase 13 (collagenase 3)	chr15	281914	NM_174389	NM_174389	Bt.39	1.52196	1.59457	0.289398	1.08039	0.111551	0.289398	1.08039	0.111551
A_73_P038121	MMP14	matrix metallopeptidase 14 (membrane-inserted)	chr10	281915	NM_174390	NM_174390	Bt.7046	5.1777	5.39319	0.491158	1.12548	0.170546	0.491158	1.12548	0.170546
A_73_109374	MMP20	matrix metallopeptidase 20	chr15	281916	NM_174391	NM_174391	Bt.597	1.44157	1.38015	0.903073	0.990869	-0.0132338	0.903073	1.00922	0.0132338
A_73_P040266	MOCS1	molybdenum cofactor synthesis 1	chr23	281917	NM_001013597	NM_001013597	Bt.15978	8.26132	9.13722	2.39917e-05	1.66061	0.73171	2.39917e-05	1.66061	0.73171
A_73_P250631	MRVI1	murine retrovirus integration site 1 homolog	chr15	281918	NM_174392	NM_174392	Bt.5302	4.38615	2.56981	1.09512e-09	0.301858	-1.72806	1.09512e-09	3.31282	1.72806
A_73_103684	MTIF2	mitochondrial translational initiation factor 2	chr11	281923	NM_174393	NM_174393	Bt.91408	6.1483	6.81599	1.05768e-06	1.49316	0.57837	1.05768e-06	1.49316	0.57837
A_73_P343546	MYO10	myosin X	chr20	281935	NM_174394	NM_174394	Bt.103339	5.15242	5.03876	0.410861	0.908598	-0.138285	0.410861	1.1006	0.138285
A_73_P178107	MYO1A	myosin IA	chr5	281936	NM_174395	NM_174395	Bt.91779	4.48521	4.45701	0.659012	0.970099	-0.0437965	0.659012	1.03082	0.0437965
A_73_P455376	MYO1C	myosin IC	chr19	281937	NM_174396	NM_174396	Bt.4957	7.45866	6.54422	1.79459e-10	0.521273	-0.939889	1.79459e-10	1.91838	0.939889
A_73_P101056	MYOD1	myogenic differentiation 1	chr15	281938	NM_001040478	NM_001040478	Bt.13078	8.85305	7.18676	1.31717e-09	0.31278	-1.67678	1.31717e-09	3.19714	1.67678
A_73_P034046	MYOZ1	myozenin 1	chr28	281939	NM_174397	NM_174397	Bt.45893	4.68949	6.27084	2.97965e-08	2.76874	1.46923	2.97965e-08	2.76874	1.46923
A_73_117261	NCALD	neurocalcin delta		281940	NM_174398	NM_174398	Bt.65801	4.85092	3.91956	2.26899e-05	0.534516	-0.903695	2.26899e-05	1.87085	0.903695
A_73_P105921	NCAM1	neural cell adhesion molecule 1	chr15	281941	NM_174399	NM_174399	Bt.40343	2.16778	1.94107	0.0441623	0.88037	-0.183818	0.0441623	1.13589	0.183818
A_73_P270501	CALCOCO2	calcium binding and coiled-coil domain 2	chr19	281942	NM_174400	NM_174400	Bt.96716	11.7024	10.1762	2.98157e-13	0.329106	-1.60338	2.98157e-13	3.03853	1.60338
A_73_120663	NPY2R	neuropeptide Y receptor Y2	chr17	281943	NM_174401	NM_174401	Bt.578	1.32826	1.33531	0.00238991	1.03794	0.053724	0.00238991	1.03794	0.053724
A_73_115671	NR2E3	nuclear receptor subfamily 2, group E, member 3	chr10	281944	NM_001167900	NM_001167900	Bt.241	2.01676	1.7676	0.428906	0.86957	-0.201626	0.428906	1.14999	0.201626
A_73_P038316	NR2F2	nuclear receptor subfamily 2, group F, member 2	chr21	281945	NM_174402	NM_174402	Bt.53763	8.9489	9.3224	0.0828658	1.18347	0.243024	0.0828658	1.18347	0.243024
A_73_P110856	NR3C1	nuclear receptor subfamily 3, group C, member 1 (glucocorticoid receptor)	chr7	281946	DQ192585	XM_002689269	Bt.22888	7.40027	6.72779	5.05061e-08	0.611441	-0.709716	5.05061e-08	1.63548	0.709716
A_73_P049891	NR5A1	nuclear receptor subfamily 5, group A, member 1	chr11	281948	NM_174403	NM_174403	Bt.7422	1.26207	2.78557	1.79108e-05	2.79777	1.48428	1.79108e-05	2.79777	1.48428
A_73_P101586	NR0B1	nuclear receptor subfamily 0, group B, member 1		281949	XM_597595	XM_597595	Bt.13026	2.82183	2.53305	0.383489	0.837458	-0.255911	0.383489	1.19409	0.255911
A_73_P512433	NRXN1	neurexin 1	chr11	281950	NM_174404	NM_174404	Bt.5497	2.51283	4.87101	7.33153e-13	4.74383	2.24605	7.33153e-13	4.74383	2.24605
A_73_113597	NT5C2	5'-nucleotidase, cytosolic II	chr26	281951	NM_174405	NM_174405	Bt.5382	6.08259	6.57184	0.050879	1.32836	0.409644	0.050879	1.32836	0.409644
A_73_P098746	SLC6A15	solute carrier family 6 (neutral amino acid transporter), member 15	chr5	281952	NM_181023	NM_181023	Bt.4547	1.93719	1.72104	0.243718	0.888949	-0.169828	0.243718	1.12492	0.169828
A_73_P269656	NXPH2	neurexophilin 2	chr2	281956	NM_174406	NM_174406	Bt.103338	3.3471	1.57342	1.13332e-07	0.315013	-1.66652	1.13332e-07	3.17448	1.66652
A_73_P051156	OPCML	opioid binding protein/cell adhesion molecule-like	chr29	281957	NM_174407	NM_174407	Bt.24	1.34264	1.48983	0.0743896	1.13729	0.185601	0.0743896	1.13729	0.185601
A_73_P038416	OPRM1	opioid receptor, mu 1	chr9	281958	NM_174408	NM_174408	Bt.242	3.45094	2.06136	0.00839327	0.403941	-1.30778	0.00839327	2.47561	1.30778
A_73_118890	POSTN	periostin, osteoblast specific factor	chr12	281960	NM_001040479	NM_001040479	Bt.64746	6.98979	9.14514	8.25404e-07	3.89862	1.96296	8.25404e-07	3.89862	1.96296
A_73_P450236	OSTF1	osteoclast stimulating factor 1	chr8	281961	DV776458		Bt.2888	12.0016	11.5623	3.91876e-09	0.666809	-0.584654	3.91876e-09	1.49968	0.584654
A_73_P397896	OVGP1	oviductal glycoprotein 1, 120kDa	chr3	281962	NM_001080216	NM_001080216	Bt.4158	3.58702	2.84712	0.00667158	0.617559	-0.695352	0.00667158	1.61928	0.695352
A_73_P032921	P2RY1	purinergic receptor P2Y, G-protein coupled, 1		281963	NM_174410	NM_174410	Bt.303	1.55738	5.5277	9.01543e-16	13.7831	3.78483	9.01543e-16	13.7831	3.78483
A_73_117331	PAG1	pregnancy-associated glycoprotein 1	chr29	281964	NM_174411	NM_174411	Bt.15401	1.46907	1.5348	0.0594965	1.07638	0.106183	0.0594965	1.07638	0.106183
A_73_102833	PCSK1	proprotein convertase subtilisin/kexin type 1	chr7	281967	NM_174412	NM_174412	Bt.5562	2.10025	1.56834	0.00179499	0.721719	-0.47049	0.00179499	1.38558	0.47049
A_73_P101276	PCSK2	proprotein convertase subtilisin/kexin type 2	chr13	281968	BC151600		Bt.5563	2.03309	2.2632	0.0215871	1.18902	0.249771	0.0215871	1.18902	0.249771
A_73_P094186	PDE1A	phosphodiesterase 1A, calmodulin-dependent	chr2	281969	NM_174414	NM_174414	Bt.512	2.41762	2.46972	0.658793	1.05252	0.0738432	0.658793	1.05252	0.0738432
A_73_P045061	PDE1B	phosphodiesterase 1B, calmodulin-dependent	chr5	281970	NM_174415	NM_174415	Bt.3910	3.29406	3.31451	0.898374	1.0184	0.0263041	0.898374	1.0184	0.0263041
A_73_P035706	PDE2A	phosphodiesterase 2A, cGMP-stimulated	chr15	281971	NM_001143846	NM_001143846	Bt.4716	5.07922	4.85238	0.0350253	0.844805	-0.243309	0.0350253	1.1837	0.243309
A_73_P039436	PDE5A	phosphodiesterase 5A, cGMP-specific	chr6	281972	NM_174417	NM_174417	Bt.540	2.52968	2.2231	0.13818	0.831121	-0.26687	0.13818	1.20319	0.26687
A_73_P041456	PDE6A	phosphodiesterase 6A, cGMP-specific, rod, alpha	chr7	281973	NM_001001526	NM_001001526	Bt.4147	2.0521	1.87836	0.0875462	0.913073	-0.131198	0.0875462	1.0952	0.131198
A_73_P030096	PDE6B	phosphodiesterase 6B, cGMP-specific, rod, beta	chr6	281974	NM_174418	NM_174418	Bt.55	1.2313	1.57035	0.258303	1.29071	0.368163	0.258303	1.29071	0.368163
A_73_P108066	PDE6C	phosphodiesterase 6C, cGMP-specific, cone, alpha prime	chr26	281975	NM_174419	NM_174419	Bt.444	1.40405	4.42121	1.6493e-10	7.4138	2.89021	1.6493e-10	7.4138	2.89021
A_73_111670	PDE6D	phosphodiesterase 6D, cGMP-specific, rod, delta	chr2	281976	NM_174420	NM_174420	Bt.4348	9.73252	10.0302	0.00116316	1.11431	0.156153	0.00116316	1.11431	0.156153
A_73_106317	PDE6G	phosphodiesterase 6G, cGMP-specific, rod, gamma	chr19	281977	NM_174421	NM_174421	Bt.54	5.63361	5.33829	0.110691	0.801583	-0.319075	0.110691	1.24753	0.319075
A_73_112882	PDE6H	phosphodiesterase 6H, cGMP-specific, cone, gamma	chr5	281978	NM_174422	NM_174422	Bt.445	4.82357	4.31893	0.0162672	0.707437	-0.499326	0.0162672	1.41355	0.499326
A_73_P034641	PLAUR	plasminogen activator, urokinase receptor	chr18	281983	NM_174423	NM_174423	Bt.1942	5.95935	4.69039	0.000262703	0.42205	-1.24451	0.000262703	2.36939	1.24451
A_73_112197	PLCB4	phospholipase C, beta 4	chr13	281985	L13938		Bt.4552	8.57465	9.22474	0.00105349	1.42539	0.511354	0.00105349	1.42539	0.511354
A_73_P039041	PLCD1	phospholipase C, delta 1	chr22	281986	NM_001081576	NM_001081576	Bt.4877	5.1207	5.86443	0.00343177	1.59027	0.669275	0.00343177	1.59027	0.669275
A_73_114184	PLCG1	phospholipase C, gamma 1	chr13	281987	NM_174425	NM_174425	Bt.307	4.63782	4.50212	0.304564	0.902369	-0.148211	0.304564	1.10819	0.148211
A_73_112902	PLUNC	palate, lung and nasal epithelium associated	chr13	281989	NM_174426	NM_174426	Bt.11195	2.30869	2.64173	0.0442157	1.26766	0.342172	0.0442157	1.26766	0.342172
A_73_115786	POLD1	polymerase (DNA directed), delta 1, catalytic subunit 125kDa	chr18	281990	NM_174427	NM_174427	Bt.4749	5.91747	6.28852	0.015985	1.2338	0.303108	0.015985	1.2338	0.303108
A_73_114006	POLD2	polymerase (DNA directed), delta 2, regulatory subunit 50kDa	chr4	281991	NM_174428	NM_174428	Bt.5282	8.73279	7.43843	5.03286e-10	0.399566	-1.32349	5.03286e-10	2.50271	1.32349
A_73_106485	PPARA	peroxisome proliferator-activated receptor alpha	chr5	281992	NM_001034036	NM_001034036	Bt.18241	3.72707	5.95547	8.41022e-10	4.28759	2.10017	8.41022e-10	4.28759	2.10017
A_73_115984	PPARG	peroxisome proliferator-activated receptor gamma	chr22	281993	NM_181024	NM_181024	Bt.3862	10.4396	7.05995	1.16375e-16	0.0998542	-3.32403	1.16375e-16	10.0146	3.32403
A_73_P115863	PPM1A	protein phosphatase, Mg2+/Mn2+ dependent, 1A	chr10	281994	NM_174429	NM_174429	Bt.4671	10.1581	10.3856	0.273653	1.05827	0.0817113	0.273653	1.05827	0.0817113
A_73_110061	PPM1B	protein phosphatase, Mg2+/Mn2+ dependent, 1B	chr11	281995	NM_174430	NM_174430	Bt.5004	8.37084	8.24095	4.05503e-06	0.859294	-0.218776	4.05503e-06	1.16375	0.218776
A_73_117568	CDHR1	cadherin-related family member 1	chr28	281996	NM_174823	NM_174823	Bt.97285	1.4434	1.41776	0.867371	1.01441	0.0206419	0.867371	1.01441	0.0206419
A_73_P047596	PRDX1	peroxiredoxin 1	chr3	281997	NM_174431	NM_174431	Bt.65324	12.025	10.3443	2.03496e-12	0.296208	-1.75532	2.03496e-12	3.37601	1.75532
A_73_P035652	PRDX3	peroxiredoxin 3	chr26	281998	NM_174432	NM_174432	Bt.62827	12.0576	14.0631	1.87164e-10	3.29103	1.71854	1.87164e-10	3.29103	1.71854
A_73_113615	PRDX4	peroxiredoxin 4	chrX	281999	NM_174433	NM_174433	Bt.5203	11.9028	12.0721	0.877852	0.993785	-0.00899386	0.877852	1.00625	0.00899386
A_73_P404476	PRELP	proline/arginine-rich end leucine-rich repeat protein	chr16	282000	BC149945		Bt.3202	6.4241	5.15923	1.36337e-07	0.420504	-1.24981	1.36337e-07	2.3781	1.24981
A_73_P030331	PRKCA	protein kinase C, alpha	chr19	282001	BC151471		Bt.62458	6.27298	4.55082	8.18198e-07	0.312745	-1.67694	8.18198e-07	3.1975	1.67694
A_73_113059	PRKCG	protein kinase C, gamma	chr18	282002	NM_001166502	NM_001166502	Bt.12762	2.13542	1.72153	0.000734479	0.779641	-0.359118	0.000734479	1.28264	0.359118
A_73_P225622	PRKG1	protein kinase, cGMP-dependent, type I	chr26	282004	NM_174436	NM_174436	Bt.9	5.9452	4.42562	0.000283305	0.358422	-1.48027	0.000283305	2.79001	1.48027
A_73_114743	PROCR	protein C receptor, endothelial	chr13	282005	NM_174437	NM_174437	Bt.526	9.54978	8.98482	0.00100618	0.635655	-0.653685	0.00100618	1.57318	0.653685
A_73_120060	PROS1	protein S (alpha)	chr1	282006	NM_174438	NM_174438	Bt.48894	10.0444	14.5284	1.85844e-15	17.1007	4.09598	1.85844e-15	17.1007	4.09598
A_73_P031121	PRP14	prolactin-related protein 14		282007	NM_001097562	NM_001097562	Bt.32632	1.4928	1.43313	0.871687	0.991368	-0.0125079	0.871687	1.00871	0.0125079
A_73_P050496	TMPRSS15	transmembrane protease, serine 15	chr1	282009	NM_174439	NM_174439	Bt.66152	1.70854	1.90298	0.415393	1.16792	0.22394	0.415393	1.16792	0.22394
A_73_105655	PSEN2	presenilin 2 (Alzheimer disease 4)	chr16	282010	NM_174440	NM_174440	Bt.41904	7.97212	9.44272	1.12024e-11	2.45833	1.29768	1.12024e-11	2.45833	1.29768
A_73_116392	PSIP1	PC4 and SFRS1 interacting protein 1	chr27	282011	BC151754		Bt.26201	9.78974	9.70576	0.107065	0.867608	-0.204885	0.107065	1.15259	0.204885
A_73_107343	PSMB8	proteasome (prosome, macropain) subunit, beta type, 8 (large multifunctional peptidase 7)	chr23	282013	NM_001040480	NM_001040480	Bt.53697	9.93146	9.1424	4.86213e-05	0.546107	-0.872745	4.86213e-05	1.83114	0.872745
A_73_P371241	PSMC5	proteasome (prosome, macropain) 26S subunit, ATPase, 5	chr19	282015	NM_174441	NM_174441	Bt.8062	12.9571	12.8434	5.79901e-08	0.813871	-0.297128	5.79901e-08	1.2287	0.297128
A_73_100204	PSMD4	proteasome (prosome, macropain) 26S subunit, non-ATPase, 4	chr3	282016	NM_001013598	NM_001013598	Bt.12570	10.5429	10.1592	2.59502e-07	0.705968	-0.502324	2.59502e-07	1.41649	0.502324
A_73_118614	PTBP1	polypyrimidine tract binding protein 1		282018	NM_174442	NM_174442	Bt.9031	8.80997	8.19945	4.39275e-09	0.623774	-0.680904	4.39275e-09	1.60314	0.680904
A_73_P110216	PTGES	prostaglandin E synthase	chr11	282019	NM_174443	NM_174443	Bt.8953	10.1308	8.39492	1.89027e-06	0.293	-1.77103	1.89027e-06	3.41296	1.77103
A_73_P093111	PTGFR	prostaglandin F receptor (FP)	chr3	282020	NM_181025	NM_181025	Bt.352	4.22232	1.76898	3.02422e-06	0.199268	-2.32722	3.02422e-06	5.01837	2.32722
A_73_P204397	PTGIS	prostaglandin I2 (prostacyclin) synthase	chr13	282021	NM_174444	NM_174444	Bt.5247	5.33641	5.82311	0.20424	1.34086	0.423163	0.20424	1.34086	0.423163
A_73_P319286	PTGS1	prostaglandin-endoperoxide synthase 1 (prostaglandin G/H synthase and cyclooxygenase)	chr11	282022	NM_001105323	NM_001105323	Bt.2151	5.51113	6.04263	0.00868254	1.37848	0.463075	0.00868254	1.37848	0.463075
A_73_101143	PTGS2	prostaglandin-endoperoxide synthase 2 (prostaglandin G/H synthase and cyclooxygenase)	chr16	282023	NM_174445	NM_174445	Bt.15758	3.29738	2.75362	0.0400418	0.70376	-0.506845	0.0400418	1.42094	0.506845
A_73_103671	TWF2	twinfilin, actin-binding protein, homolog 2 (Drosophila)	chr22	282024	NM_001105324	NM_001105324	Bt.76198	8.19307	8.18917	0.57347	0.935072	-0.0968508	0.57347	1.06944	0.0968508
A_73_P047086	RAB34	RAB34, member RAS oncogene family	chr19	282028	NM_001033612	NM_001033612	Bt.49526	8.40589	6.38847	1.38849e-09	0.249943	-2.00033	1.38849e-09	4.00091	2.00033
A_73_103542	RAB3A	RAB3A, member RAS oncogene family	chr7	282029	NM_174446	NM_174446	Bt.2362	1.67333	1.25345	0.372594	0.782587	-0.353678	0.372594	1.27781	0.353678
A_73_117555	RAB3B	RAB3B, member RAS oncogene family	chr3	282030	NM_174447	NM_174447	Bt.388	1.37909	1.35285	0.400128	1.01487	0.0212919	0.400128	1.01487	0.0212919
A_73_118219	RAP1A	RAP1A, member of RAS oncogene family	chr3	282031	NM_174448	NM_174448	Bt.10622	10.2093	9.93422	6.07713e-09	0.761492	-0.393098	6.07713e-09	1.31321	0.393098
A_73_P250661	RASA1	RAS p21 protein activator (GTPase activating protein) 1	chr7	282032	NM_174449	NM_174449	Bt.102247	9.15664	8.51135	2.39947e-12	0.606592	-0.721201	2.39947e-12	1.64855	0.721201
A_73_115352	RGS16	regulator of G-protein signaling 16	chr16	282035	NM_174450	NM_174450	Bt.35906	4.67966	7.43017	3.16924e-05	5.94144	2.57081	3.16924e-05	5.94144	2.57081
A_73_P035111	RLBP1	retinaldehyde binding protein 1	chr21	282038	NM_174451	NM_174451	Bt.88426	1.61475	1.60529	0.855977	1.02331	0.0332487	0.855977	1.02331	0.0332487
A_73_P264131	RNPEP	arginyl aminopeptidase (aminopeptidase B)		282040	NM_001097563	NM_001097563	Bt.7272	7.30918	6.81962	6.85708e-14	0.689638	-0.536089	6.85708e-14	1.45004	0.536089
A_73_P035041	ROCK2	Rho-associated, coiled-coil containing protein kinase 2	chr11	282041	NM_174452	NM_174452	Bt.120	5.57587	4.89214	0.00482371	0.622613	-0.683593	0.00482371	1.60613	0.683593
A_73_P049246	RPE65	retinal pigment epithelium-specific protein 65kDa	chr3	282043	NM_174453	NM_174453	Bt.108	1.20043	1.34744	0.0502383	1.13916	0.187976	0.0502383	1.13916	0.187976
A_73_121000	RPH3A	rabphilin 3A homolog (mouse)	chr17	282044	BC150131		Bt.353	1.48649	1.5939	0.00575737	1.10604	0.145399	0.00575737	1.10604	0.145399
A_73_P036780	RPL24	ribosomal protein L24	chr1	282048	NM_174455	NM_174455	Bt.11843	15.6614	14.9946	6.2503e-09	0.545537	-0.874251	6.2503e-09	1.83306	0.874251
A_73_P054921	NMT2	N-myristoyltransferase 2		282049	NM_174456	NM_174456	Bt.249	5.61502	10.1693	2.00087e-16	19.064	4.25278	2.00087e-16	19.064	4.25278
A_73_P036671	RPS14	ribosomal protein S14		282050	DV794906		Bt.49145	5.23649	5.10369	0.26717	0.896503	-0.15762	0.26717	1.11545	0.15762
A_73_P431821	RPS25	ribosomal protein S25	chr15	282052	NM_001025315	NM_001025315	Bt.28971	16.6017	15.8709	1.00693e-14	0.516482	-0.953209	1.00693e-14	1.93617	0.953209
A_73_P290271	RPS3A	ribosomal protein S3A	chr17	282053	NM_001034038	NM_001034038	Bt.14068	17.1843	16.0987	1.68281e-13	0.406233	-1.29962	1.68281e-13	2.46164	1.29962
A_73_117996	SARS2	seryl-tRNA synthetase 2, mitochondrial	chr18	282060	NM_174457	NM_174457	Bt.8850	9.94243	9.64144	1.41986e-10	0.751376	-0.412393	1.41986e-10	1.33089	0.412393
A_73_103227	SCN5A	sodium channel, voltage-gated, type V, alpha subunit	chr22	282061	NM_174458	NM_174458	Bt.9562	5.88792	3.39025	7.83866e-08	0.189438	-2.4002	7.83866e-08	5.27878	2.4002
A_73_P103171	SEPP1	selenoprotein P, plasma, 1	chr20	282066	NM_174459	NM_174459	Bt.64610	10.146	13.8286	1.15591e-16	10.1157	3.33852	1.15591e-16	10.1157	3.33852
A_73_P108311	SFRP1	secreted frizzled-related protein 1	chr27	282068	NM_174460	NM_174460	Bt.5226	8.27264	8.56995	0.528969	1.13569	0.183564	0.528969	1.13569	0.183564
A_73_P035451	SFRP5	secreted frizzled-related protein 5	chr26	282069	NM_174461	NM_174461	Bt.3968	5.33661	4.45324	0.000334131	0.547926	-0.867947	0.000334131	1.82506	0.867947
A_73_P119946	SFTPC	surfactant protein C	chr8	282071	NM_174462	NM_174462	Bt.8126	3.89914	3.43569	0.0908718	0.736025	-0.442174	0.0908718	1.35865	0.442174
A_73_100975	SFTPD	surfactant protein D	chr28	282072	NM_181026	NM_181026	Bt.33887	4.25744	12.6145	2.55425e-16	233.366	7.86645	2.55425e-16	233.366	7.86645
A_73_P096406	ST6GAL1	ST6 beta-galactosamide alpha-2,6-sialyltranferase 1	chr1	282073	NM_177517	NM_177517	Bt.91730	2.95676	7.17544	1.7227e-11	15.8929	3.99031	1.7227e-11	15.8929	3.99031
A_73_110836	SNURF	SNRPN upstream reading frame		282076	NM_174463	NM_174463	Bt.4887	7.99021	8.27669	0.0446292	1.13461	0.1822	0.0446292	1.13461	0.1822
A_73_P300606	SPARC	secreted protein, acidic, cysteine-rich (osteonectin)	chr7	282077	NM_174464	NM_174464	Bt.48850	12.0546	9.77738	1.09848e-09	0.200371	-2.31925	1.09848e-09	4.99074	2.31925
A_73_103374	SEC11A	SEC11 homolog A (S. cerevisiae)	chr21	282078	NM_174465	NM_174465	Bt.5397	11.6288	13.0724	2.44731e-13	2.29343	1.1975	2.44731e-13	2.29343	1.1975
A_73_P044671	SOCS3	suppressor of cytokine signaling 3	chr19	282081	NM_174466	NM_174466	Bt.8137	3.79419	4.9551	3.28142e-05	2.12985	1.09075	3.28142e-05	2.12985	1.09075
A_73_P043496	SSRP1	structure specific recognition protein 1	chr15	282082	NM_001101041	NM_001101041	Bt.5242	11.9497	11.5803	3.8539e-10	0.698274	-0.518134	3.8539e-10	1.4321	0.518134
A_73_P211197	SSTR2	somatostatin receptor 2	chr19	282083	NM_174467	NM_174467	Bt.464	5.6092	4.17878	0.000150576	0.381807	-1.38908	0.000150576	2.61912	1.38908
A_73_P415786	SYNJ1	synaptojanin 1	chr1	282087	NM_174468	NM_174468	Bt.103203	6.01097	6.49462	1.94557e-05	1.32625	0.40735	1.94557e-05	1.32625	0.40735
A_73_111376	TACR2	tachykinin receptor 2	chr28	282088	NM_174469	NM_174469	Bt.323	3.96779	2.65424	2.51452e-05	0.421493	-1.24642	2.51452e-05	2.37252	1.24642
A_73_111797	TGFB1	transforming growth factor, beta 1	chr18	282089	NM_001166068	NM_001166068	Bt.469	7.36617	6.33492	2.18091e-09	0.483756	-1.04765	2.18091e-09	2.06716	1.04765
A_73_118755	THTPA	thiamine triphosphatase	chr10	282090	NM_174470	NM_174470	Bt.8966	7.0522	6.88679	0.0102627	0.855559	-0.22506	0.0102627	1.16883	0.22506
A_73_107458	PPP1R16B	protein phosphatase 1, regulatory (inhibitor) subunit 16B	chr13	282091	NM_174824	NM_174824	Bt.8543	8.01457	6.37133	3.48037e-11	0.321242	-1.63827	3.48037e-11	3.11292	1.63827
A_73_P044976	TIMP1	TIMP metallopeptidase inhibitor 1	chrX	282092	NM_174471	NM_174471	Bt.27976	10.081	7.81374	2.48021e-09	0.207321	-2.27006	2.48021e-09	4.82343	2.27006
A_73_P461481	TIMP2	TIMP metallopeptidase inhibitor 2	chr19	282093	NM_174472	NM_174472	Bt.52974	11.8531	9.72075	2.03589e-08	0.22094	-2.17828	2.03589e-08	4.52612	2.17828
A_73_P098836	TIMP3	TIMP metallopeptidase inhibitor 3	chr5	282094	NM_174473	NM_174473	Bt.10882	9.71256	6.24916	1.4814e-14	0.0954807	-3.38865	1.4814e-14	10.4733	3.38865
A_73_P118301	TNNT1	troponin T type 1 (skeletal, slow)	chr18	282095	NM_174474	NM_174474	Bt.4160	1.9685	1.69733	0.0142224	0.857563	-0.221686	0.0142224	1.1661	0.221686
A_73_P040156	TNNT3	troponin T type 3 (skeletal, fast)		282096	DV792629		Bt.11215	2.28489	1.77841	0.0023533	0.732159	-0.449772	0.0023533	1.36582	0.449772
A_73_P261721	TREX1	three prime repair exonuclease 1	chr22	282099	NM_174475	NM_174475	Bt.7472	11.7228	7.54954	7.9475e-20	0.0583571	-4.09895	7.9475e-20	17.1359	4.09895
A_73_P100491	TRPC1	transient receptor potential cation channel, subfamily C, member 1	chr1	282100	NM_174476	NM_174476	Bt.49745	3.10824	2.0457	0.00205887	0.503517	-0.989888	0.00205887	1.98603	0.989888
A_73_P394926	TRPC2	transient receptor potential channel 2	chr15	282101	NM_174477	NM_174477	Bt.2872	2.80458	2.34343	0.107944	0.748278	-0.418354	0.107944	1.3364	0.418354
A_73_111822	TRPC4	transient receptor potential cation channel, subfamily C, member 4	chr12	282102	NM_174478	NM_174478	Bt.4556	3.74372	2.4818	1.33251e-07	0.437596	-1.19233	1.33251e-07	2.28521	1.19233
A_73_116014	TUFT1	tuftelin 1	chr3	282104	NM_174479	NM_174479	Bt.4989	10.9984	8.93741	3.85889e-10	0.234324	-2.09342	3.85889e-10	4.2676	2.09342
A_73_105798	TYRP1	tyrosinase-related protein 1	chr8	282105	NM_174480	NM_174480	Bt.221	2.24566	1.49418	0.000550236	0.624244	-0.679818	0.000550236	1.60194	0.679818
A_73_P101576	UBE2A	ubiquitin-conjugating enzyme E2A (RAD6 homolog)		282107	NM_001105325	NM_001105325	Bt.97155	7.54184	7.92024	0.00377648	1.21175	0.277096	0.00377648	1.21175	0.277096
A_73_P277076	UCHL5	ubiquitin carboxyl-terminal hydrolase L5	chr16	282110	NM_174481	NM_174481	Bt.4689	9.84919	9.09847	1.58539e-11	0.560843	-0.834331	1.58539e-11	1.78303	0.834331
A_73_116728	UPK1A	uroplakin 1A	chr18	282112	NM_176611	NM_176611	Bt.337	7.22222	6.14582	1.2451e-08	0.470597	-1.08744	1.2451e-08	2.12496	1.08744
A_73_P052216	UPK1B	uroplakin 1B	chr1	282113	NM_174482	NM_174482	Bt.4089	6.08797	6.51012	0.560082	1.27109	0.346067	0.560082	1.27109	0.346067
A_73_P331686	UPK3B	uroplakin 3B	chr25	282115	NM_001012672	NM_001012672	Bt.22858	7.1178	6.36104	2.01774e-05	0.580828	-0.783817	2.01774e-05	1.72168	0.783817
A_73_P313841	VAMP2	vesicle-associated membrane protein 2 (synaptobrevin 2)	chr19	282116	NM_174483	NM_174483	Bt.88332	6.06659	6.2273	0.210404	1.07364	0.102515	0.210404	1.07364	0.102515
A_73_P484070	VCAM1	vascular cell adhesion molecule 1	chr3	282118	NM_174484	NM_174484	Bt.7043	7.81305	8.82789	0.000489795	1.82823	0.870444	0.000489795	1.82823	0.870444
A_73_P411916	VDAC1	voltage-dependent anion channel 1	chr7	282119	NM_174485	NM_174485	Bt.49674	10.8087	11.858	1.21256e-14	1.79359	0.84285	1.21256e-14	1.79359	0.84285
A_73_P051611	VDAC2	voltage-dependent anion channel 2	chr28	282120	NM_174486	NM_174486	Bt.4099	11.7723	11.3666	1.79022e-09	0.683759	-0.548441	1.79022e-09	1.4625	0.548441
A_73_P101126	VEGFB	vascular endothelial growth factor B	chr29	282121	NM_174487	NM_174487	Bt.5402	9.0284	7.40056	5.05753e-10	0.319798	-1.64477	5.05753e-10	3.12697	1.64477
A_73_P100771	VEGFC	vascular endothelial growth factor C	chr27	282122	NM_174488	NM_174488	Bt.3913	6.90962	6.73688	0.0160207	0.852649	-0.229976	0.0160207	1.17282	0.229976
A_73_113491	VLDLR	very low density lipoprotein receptor	chr8	282123	NM_174489	NM_174489	Bt.5484	7.61498	2.90724	1.38435e-10	0.0436385	-4.51825	1.38435e-10	22.9155	4.51825
A_73_110978	VSNL1	visinin-like 1	chr11	282124	NM_174490	NM_174490	Bt.49702	6.96323	8.69945	5.76584e-05	2.96492	1.56799	5.76584e-05	2.96492	1.56799
A_73_114046	YWHAE	tyrosine 3-monooxygenase/tryptophan 5-monooxygenase activation protein, epsilon polypeptide	chr19	282125	NM_174491	NM_174491	Bt.4035	12.2908	11.8699	3.41332e-15	0.672184	-0.573072	3.41332e-15	1.48769	0.573072
A_73_P285296	YWHAH	tyrosine 3-monooxygenase/tryptophan 5-monooxygenase activation protein, eta polypeptide	chr17	282126	NM_174492	NM_174492	Bt.7225	9.32803	8.7284	0.000176967	0.623613	-0.681276	0.000176967	1.60356	0.681276
A_73_107435	ZFP36	zinc finger protein 36, C3H type, homolog (mouse)	chr18	282127	NM_174493	NM_174493	Bt.3863	9.81514	10.3987	0.0348338	1.34116	0.423485	0.0348338	1.34116	0.423485
A_73_P040291	ACADVL	acyl-CoA dehydrogenase, very long chain	chr19	282130	NM_174494	NM_174494	Bt.48920	10.7727	13.3629	1.94255e-22	4.91256	2.29648	1.94255e-22	4.91256	2.29648
A_73_P036466	ACVR2B	activin A receptor, type IIB	chr22	282131	NM_174495	NM_174495	Bt.4990	6.31699	5.86993	0.000516589	0.719005	-0.475926	0.000516589	1.39081	0.475926
A_73_P305921	ADAM10	ADAM metallopeptidase domain 10	chr10	282132	BC153863		Bt.49218	9.44988	8.00852	2.83922e-12	0.359141	-1.47738	2.83922e-12	2.78442	1.47738
A_73_P226312	ADORA1	adenosine A1 receptor		282133	NM_174497	NM_174497	Bt.76442	2.72461	2.30425	0.00176463	0.769625	-0.377773	0.00176463	1.29933	0.377773
A_73_P491663	ADRA1A	adrenergic, alpha-1A-, receptor	chr8	282134	NM_174498	NM_174498	Bt.374	4.88513	6.34716	0.0210475	2.56399	1.35839	0.0210475	2.56399	1.35839
A_73_118326	ADRA2A	adrenergic, alpha-2A-, receptor	chr26	282135	NM_174499	NM_174499	Bt.88699	7.76278	7.23891	8.49619e-06	0.670116	-0.577517	8.49619e-06	1.49228	0.577517
A_73_112733	ADRBK2	adrenergic, beta, receptor kinase 2	chr17	282136	NM_174500	NM_174500	Bt.4444	5.54223	7.06757	8.43166e-08	2.63646	1.3986	8.43166e-08	2.63646	1.3986
A_73_P355241	AGPAT1	1-acylglycerol-3-phosphate O-acyltransferase 1 (lysophosphatidic acid acyltransferase, alpha)	chr23	282137	NM_177518	NM_177518	Bt.1541	13.1705	8.63037	2.94575e-20	0.0450081	-4.47367	2.94575e-20	22.2182	4.47367
A_73_100344	AKR1C4	aldo-keto reductase family 1, member C4 (chlordecone reductase; 3-alpha hydroxysteroid dehydrogenase, type I; dihydrodiol dehydrogenase 4)	chr13	282138	NM_181027	NM_181027	Bt.91770	9.9013	16.8189	3.84329e-11	84.1519	6.39492	3.84329e-11	84.1519	6.39492
A_73_P102651	ALOX15	arachidonate 15-lipoxygenase	chr19	282139	NM_174501	NM_174501	Bt.2598	10.5278	2.4808	1.77992e-18	0.00472853	-7.72439	1.77992e-18	211.482	7.72439
A_73_P045591	ANGPT1	angiopoietin 1	chr14	282140	NM_001076797	NM_001076797	Bt.91353	5.03516	5.15686	0.742673	1.06112	0.0855875	0.742673	1.06112	0.0855875
A_73_111353	ANGPT2	angiopoietin 2	chr27	282141	NM_001098855	NM_001098855	Bt.137	6.65919	3.44715	1.06692e-09	0.117445	-3.08995	1.06692e-09	8.51465	3.08995
A_73_P419241	ANXA11	annexin A11	chr28	282142	NM_174502	NM_174502	Bt.5150	9.12625	8.0728	1.43486e-15	0.464993	-1.10472	1.43486e-15	2.15057	1.10472
A_73_100465	APLN	apelin	chrX	282143	NM_174503	NM_174503	Bt.495	9.37931	6.20306	2.33937e-11	0.115807	-3.11021	2.33937e-11	8.63507	3.11021
A_73_114136	ATP1A1	ATPase, Na+/K+ transporting, alpha 1 polypeptide	chr3	282144	NM_001076798	NM_001076798	Bt.54076	8.77643	9.87303	3.8135e-07	1.90437	0.929313	3.8135e-07	1.90437	0.929313
A_73_P071476	ATP2B4	ATPase, Ca++ transporting, plasma membrane 4	chr16	282146	M83364		Bt.20146	3.6312	2.2148	4.0744e-09	0.396556	-1.3344	4.0744e-09	2.52171	1.3344
A_73_P109071	ATP6V1A	ATPase, H+ transporting, lysosomal 70kDa, V1 subunit A	chr1	282147	NM_174504	NM_174504	Bt.66154	9.50516	9.75897	0.0192499	1.08668	0.119922	0.0192499	1.08668	0.119922
A_73_P439681	ATP6V0D1	ATPase, H+ transporting, lysosomal 38kDa, V0 subunit d1	chr18	282148	NM_174505	NM_174505	Bt.1575	10.5363	10.2064	1.03362e-08	0.731321	-0.451423	1.03362e-08	1.36739	0.451423
A_73_104312	BCKDHA	branched chain keto acid dehydrogenase E1, alpha polypeptide	chr18	282149	NM_174506	NM_174506	Bt.5287	13.803	12.5328	7.73118e-13	0.377597	-1.40508	7.73118e-13	2.64833	1.40508
A_73_106691	BCKDHB	branched chain keto acid dehydrogenase E1, beta polypeptide	chr9	282150	NM_174507	NM_174507	Bt.5412	10.3102	12.4877	8.79715e-13	3.7775	1.91743	8.79715e-13	3.7775	1.91743
A_73_P208327	BCL2A1	BCL2-related protein A1	chr21	282151	NM_001037100	NM_001037100	Bt.11884	7.09699	6.9135	0.248456	0.844118	-0.244483	0.248456	1.18467	0.244483
A_73_P100546	BCL2L1	BCL2-like 1	chr13	282152	NM_001077486	NM_001077486	Bt.64902	5.97704	4.91944	1.03948e-06	0.484895	-1.04425	1.03948e-06	2.0623	1.04425
A_73_P062736	BTN1A1	butyrophilin, subfamily 1, member A1	chr23	282157	NM_174508	NM_174508	Bt.59359	13.9912	2.66133	3.01213e-25	0.000526613	-10.891	3.01213e-25	1898.93	10.891
A_73_116383	CACNB3	calcium channel, voltage-dependent, beta 3 subunit	chr5	282160	NM_174509	NM_174509	Bt.5478	8.62588	7.86583	8.93015e-10	0.567104	-0.818316	8.93015e-10	1.76335	0.818316
A_73_P250601	CACNB4	calcium channel, voltage-dependent, beta 4 subunit	chr2	282161	NM_001192104	NM_001192104	Bt.13100	1.58159	1.68344	0.164024	1.10041	0.138037	0.164024	1.10041	0.138037
A_73_104875	CAMK2G	calcium/calmodulin-dependent protein kinase II gamma	chr28	282162	NM_001097564	NM_001097564	Bt.103020	7.93387	6.86399	2.02167e-10	0.467759	-1.09616	2.02167e-10	2.13785	1.09616
A_73_120669	CATHL1	cathelicidin 1	chr22	282164	NM_174825	NM_174825	Bt.91780	2.47115	1.46541	0.0228152	0.527018	-0.924077	0.0228152	1.89747	0.924077
A_73_120001	CATHL2	cathelicidin 2	chr22	282165	NM_174826	NM_174826	Bt.4259	4.22574	2.23816	0.000230102	0.270604	-1.88575	0.000230102	3.69544	1.88575
A_73_P116311	CATHL4	cathelicidin 4	chr22	282166	NM_174827	NM_174827	Bt.3	1.98091	1.54746	0.192275	0.771108	-0.374995	0.192275	1.29683	0.374995
A_73_111051	CATHL5	cathelicidin 5	chr22	282167	NM_174510	NM_174510	Bt.15991	9.00808	6.21474	4.64104e-07	0.149485	-2.74193	4.64104e-07	6.68964	2.74193
A_73_P121271	CCL3	chemokine (C-C motif) ligand 3	chr19	282170	NM_174511	NM_174511	Bt.9974	4.5496	5.41633	1.05321e-06	1.73943	0.798616	1.05321e-06	1.73943	0.798616
A_73_P035606	CDK5R1	cyclin-dependent kinase 5, regulatory subunit 1 (p35)	chr19	282173	S73375			5.36642	5.99462	0.00105643	1.4711	0.556893	0.00105643	1.4711	0.556893
A_73_P049551	ADAP1	ArfGAP with dual PH domains 1	chr25	282176	NM_174513	NM_174513	Bt.62790	2.30495	1.5753	0.0104437	0.632874	-0.66001	0.0104437	1.58009	0.66001
A_73_108253	CHRNA5	cholinergic receptor, nicotinic, alpha 5	chr21	282177	NM_174514	NM_174514	Bt.9979	1.55396	1.45943	0.541414	0.968141	-0.0467116	0.541414	1.03291	0.0467116
A_73_107989	CHRNA7	cholinergic receptor, nicotinic, alpha 7	chr21	282178	NM_174515	NM_174515	Bt.88	4.55747	4.65938	0.593242	1.05566	0.0781447	0.593242	1.05566	0.0781447
A_73_101502	CHRNB1	cholinergic receptor, nicotinic, beta 1 (muscle)	chr19	282179	NM_174516	NM_174516	Bt.5107	8.01569	7.56749	0.00994112	0.701428	-0.511633	0.00994112	1.42566	0.511633
A_73_100678	CHRNB4	cholinergic receptor, nicotinic, beta 4	chr21	282181	NM_174517	NM_174517	Bt.9978	1.62265	1.54196	0.54839	0.976079	-0.0349308	0.54839	1.02451	0.0349308
A_73_P264327	CITED1	Cbp/p300-interacting transactivator, with Glu/Asp-rich carboxy-terminal domain, 1		282182	NM_174518	NM_174518	Bt.4437	6.51444	8.00302	9.36998e-07	2.53802	1.34371	9.36998e-07	2.53802	1.34371
A_73_P108081	AP2B1	adaptor-related protein complex 2, beta 1 subunit	chr19	282183	NM_001075125	NM_001075125	Bt.88309	7.90651	7.85407	0.0410302	0.909781	-0.136409	0.0410302	1.09917	0.136409
A_73_P098751	CLDN16	claudin 16	chr1	282184	NM_174519	NM_174519	Bt.483	1.3756	1.70995	0.00404502	1.28448	0.36119	0.00404502	1.28448	0.36119
A_73_P406841	COL1A1	collagen, type I, alpha 1	chr19	282187	NM_001034039	NM_001034039	Bt.23316	9.1148	6.33937	1.00366e-07	0.150785	-2.72943	1.00366e-07	6.63194	2.72943
A_73_P378891	COL1A2	collagen, type I, alpha 2	chr4	282188	NM_174520	NM_174520	Bt.53485	9.50566	6.02632	9.92107e-08	0.0946727	-3.40091	9.92107e-08	10.5627	3.40091
A_73_P077596	COL4A1	collagen, type IV, alpha 1	chr12	282191	NM_001166511	NM_001166511	Bt.32410	9.56473	7.79086	1.31886e-13	0.288578	-1.79297	1.31886e-13	3.46527	1.79297
A_73_P308436	COL6A2	collagen, type VI, alpha 2	chr1	282194	NM_001075126	NM_001075126	Bt.41907	7.01927	4.13239	2.85325e-11	0.144416	-2.7917	2.85325e-11	6.92446	2.7917
A_73_104355	CORO1A	coronin, actin binding protein, 1A	chr25	282196	NM_174521	NM_174521	Bt.351	8.56689	8.5648	0.668364	0.931115	-0.102969	0.668364	1.07398	0.102969
A_73_P047816	COX6A1	cytochrome c oxidase subunit VIa polypeptide 1	chr17	282199	NM_001077831	NM_001077831	Bt.7193	14.1186	14.1357	6.29859e-05	0.871946	-0.19769	6.29859e-05	1.14686	0.19769
A_73_108371	COX6A2	cytochrome c oxidase subunit VIa polypeptide 2	chr25	282200	NM_174522	NM_174522	Bt.49093	8.74103	5.25138	1.63428e-10	0.0952631	-3.39194	1.63428e-10	10.4972	3.39194
A_73_P045026	CRABP1	cellular retinoic acid binding protein 1	chr21	282201	NM_181028	NM_181028	Bt.396	6.90984	5.02589	4.16542e-05	0.278548	-1.844	4.16542e-05	3.59005	1.844
A_73_P107966	CRYBA1	crystallin, beta A1	chr19	282202	NM_174523	NM_174523	Bt.382	4.22328	3.97016	0.143504	0.840633	-0.250452	0.143504	1.18958	0.250452
A_73_113513	CRYBA2	crystallin, beta A2	chr2	282203	NM_174524	NM_174524	Bt.383	1.67278	1.66152	0.75653	1.02078	0.0296713	0.75653	1.02078	0.0296713
A_73_107464	CRYBA4	crystallin, beta A4	chr17	282204	NM_174525	NM_174525	Bt.384	10.4741	7.70398	5.15303e-10	0.148544	-2.75104	5.15303e-10	6.73202	2.75104
A_73_110594	CRYBB1	crystallin, beta B1	chr17	282205	NM_174526	NM_174526	Bt.78	8.72865	8.34665	0.00416471	0.724883	-0.464179	0.00416471	1.37953	0.464179
A_73_116528	CRYBB3	crystallin, beta B3	chr17	282206	NM_174527	NM_174527	Bt.598	3.63122	3.59686	0.828873	0.978366	-0.0315534	0.828873	1.02211	0.0315534
A_73_P468825	CSN1S1	casein alpha s1	chr6	282208	NM_181029	NM_181029	Bt.59369	18.3337	6.86773	2.67801e-19	0.000452778	-11.1089	2.67801e-19	2208.59	11.1089
A_73_104286	CSN1S2	casein alpha-S2	chr6	282209	NM_174528	NM_174528	Bt.57616	18.3005	5.889	3.93103e-19	0.000244225	-11.9995	3.93103e-19	4094.59	11.9995
A_73_118274	CYP2D14	cytochrome P450, family 2, subfamily D, polypeptide 6	chr5	282211	NM_174529	NM_174529	Bt.665	11.9705	16.409	8.5297e-14	16.1615	4.01449	8.5297e-14	16.1615	4.01449
A_73_101036	CYP2E1	cytochrome P450, family 2, subfamily E, polypeptide 1	chr26	282213	NM_174530	NM_174530	Bt.5532	2.14862	15.9028	7.93098e-27	8177.62	12.9975	7.93098e-27	8177.62	12.9975
A_73_117888	CYP3A5	cytochrome P450, subfamily IIIA (niphedipine oxidase), polypeptide 4		282214	NM_174531	NM_174531	Bt.82	3.26662	15.1591	4.52813e-17	2380.26	11.2169	4.52813e-17	2380.26	11.2169
A_73_P034141	DNAJB6	DnaJ (Hsp40) homolog, subfamily B, member 6	chr4	282215	NM_174532	NM_174532	Bt.1731	9.00569	8.94676	0.0218795	0.891856	-0.165117	0.0218795	1.12126	0.165117
A_73_102206	DNAJC5	DnaJ (Hsp40) homolog, subfamily C, member 5	chr13	282216	NM_174533	NM_174533	Bt.105070	5.86661	6.97128	1.79671e-07	1.99549	0.996741	1.79671e-07	1.99549	0.996741
A_73_P048336	DNASE1	deoxyribonuclease I	chr25	282217	NM_174534	NM_174534	Bt.12952	6.57496	6.74449	0.354099	1.07125	0.0992993	0.354099	1.07125	0.0992993
A_73_P431151	DNASE2	deoxyribonuclease II, lysosomal	chr7	282218	NM_001075127	NM_001075127	Bt.1240	9.02942	8.93537	0.109952	0.871172	-0.19897	0.109952	1.14788	0.19897
A_73_P107176	EEF1A1	eukaryotic translation elongation factor 1 alpha 1	chr18	282220	NM_174535	NM_174535	Bt.63960	15.4601	14.8702	3.73897e-08	0.575307	-0.797595	3.73897e-08	1.7382	0.797595
A_73_P441216	ENTPD1	ectonucleoside triphosphate diphosphohydrolase 1	chr26	282223	NM_174536	NM_174536	Bt.4117	3.62174	3.80509	0.363426	1.12732	0.172896	0.363426	1.12732	0.172896
A_73_P033901	ETAA1	Ewing tumor-associated antigen 1	chr11	282224	NM_001075128	NM_001075128	Bt.8128	8.94845	9.09088	0.807682	1.01812	0.0259129	0.807682	1.01812	0.0259129
A_73_111866	FCER1G	Fc fragment of IgE, high affinity I, receptor for; gamma polypeptide	chr3	282226	NM_174537	NM_174537	Bt.8140	8.01434	9.3026	1.01879e-05	2.18068	1.12478	1.01879e-05	2.18068	1.12478
A_73_P110501	FCGR1A	Fc fragment of IgG, high affinity Ia, receptor (CD64)	chr3	282227	NM_174538	NM_174538	Bt.54393	6.00175	7.38791	8.15931e-05	2.39069	1.25743	8.15931e-05	2.39069	1.25743
A_73_P032421	FCGR2	Fc fragment of IgG, low affinity IIb, receptor (CD32)	chr3	282229	NM_174539	NM_174539	Bt.28406	11.9121	9.87	1.28171e-14	0.234267	-2.09377	1.28171e-14	4.26863	2.09377
A_73_106060	FLT3LG	fms-related tyrosine kinase 3 ligand	chr18	282233	NM_181030	NM_181030	Bt.5986	7.55823	6.88048	1.20558e-05	0.607335	-0.719435	1.20558e-05	1.64654	0.719435
A_73_P304531	GABRA1	gamma-aminobutyric acid (GABA) A receptor, alpha 1	chr7	282235	NM_174540	NM_174540	Bt.87630	1.71892	1.62917	0.563472	0.969037	-0.0453767	0.563472	1.03195	0.0453767
A_73_111445	GABRA2	gamma-aminobutyric acid (GABA) A receptor, alpha 2	chr6	282236	NM_174541	NM_174541	Bt.174	1.52352	1.49015	0.816608	1.00812	0.0116717	0.816608	1.00812	0.0116717
A_73_P104301	GABRA3	gamma-aminobutyric acid (GABA) A receptor, alpha 3	chrX	282237	NM_174542	NM_174542	Bt.175	3.65143	3.76691	0.673604	1.07917	0.109924	0.673604	1.07917	0.109924
A_73_P087556	GABRA4	gamma-aminobutyric acid (GABA) A receptor, alpha 4	chr6	282238	NM_174543	NM_174543	Bt.171	1.63356	1.89984	0.115324	1.22439	0.292058	0.115324	1.22439	0.292058
A_73_110420	GABRB1	gamma-aminobutyric acid (GABA) A receptor, beta 1	chr6	282239	NM_174544	NM_174544	Bt.173	3.83887	2.98687	1.12264e-05	0.571714	-0.806635	1.12264e-05	1.74913	0.806635
A_73_P380006	GABRG2	gamma-aminobutyric acid (GABA) A receptor, gamma 2	chr7	282240	NM_174545	NM_174545	Bt.408	1.38749	1.54083	0.146819	1.14071	0.189934	0.146819	1.14071	0.189934
A_73_P051366	GALNT1	UDP-N-acetyl-alpha-D-galactosamine:polypeptide N-acetylgalactosaminyltransferase 1 (GalNAc-T1)	chr24	282241	NM_177519	NM_177519	Bt.65693	9.92383	9.84281	0.144881	0.867615	-0.204874	0.144881	1.15259	0.204874
A_73_119048	GUCA1A	guanylate cyclase activator 1A (retina)	chr23	282243	NM_174546	NM_174546	Bt.178	6.10712	6.58125	0.0289559	1.31649	0.396699	0.0289559	1.31649	0.396699
A_73_P458968	GUCY2C	guanylate cyclase 2C (heat stable enterotoxin receptor)	chr5	282244	NM_174547	NM_174547	Bt.4538	2.10016	3.52907	0.000353137	2.59782	1.3773	0.000353137	2.59782	1.3773
A_73_P036341	GUCY2D	guanylate cyclase 2D, membrane (retina-specific)	chr19	282245	NM_174548	NM_174548	Bt.91781	1.36591	1.51851	0.00922755	1.14077	0.190007	0.00922755	1.14077	0.190007
A_73_P045556	GUCY2F	guanylate cyclase 2F, retinal	chrX	282246	NM_174549	NM_174549	Bt.590	1.60493	1.49622	0.323935	0.958587	-0.0610193	0.323935	1.0432	0.0610193
A_73_P098846	HCRTR1	hypocretin (orexin) receptor 1	chr2	282248	NM_001048182	NM_001048182	Bt.13029	4.95848	2.48343	3.28207e-08	0.194732	-2.36044	3.28207e-08	5.13527	2.36044
A_73_104629	HSPA1A	heat shock 70kDa protein 1A	chr23	282254	NM_203322	NM_203322	Bt.49659	9.14968	10.9982	4.30994e-07	3.09441	1.62967	4.30994e-07	3.09441	1.62967
A_73_109239	IFITM3	interferon induced transmembrane protein 3 (1-8U)		282255	NM_181867	NM_181867	Bt.32359	14.5916	16.2992	2.45733e-07	2.61306	1.38574	2.45733e-07	2.61306	1.38574
A_73_116078	IFNAR1	interferon (alpha, beta and omega) receptor 1	chr1	282257	NM_174552	NM_174552	Bt.4557	4.26757	6.09317	1.01931e-07	3.26673	1.70785	1.01931e-07	3.26673	1.70785
A_73_P250811	IFNAR2	interferon (alpha, beta and omega) receptor 2	chr1	282258	NM_174553	NM_174553	Bt.5508	8.1309	10.3067	4.68586e-11	3.88734	1.95878	4.68586e-11	3.88734	1.95878
A_73_110397	IGFBP1	insulin-like growth factor binding protein 1		282259	NM_174554	NM_174554	Bt.190	1.99474	13.4061	1.83694e-14	1768.91	10.7886	1.83694e-14	1768.91	10.7886
A_73_P468953	IGFBP2	insulin-like growth factor binding protein 2, 36kDa	chr2	282260	NM_174555	NM_174555	Bt.149	4.8101	12.0034	5.05996e-14	108.115	6.75642	5.05996e-14	108.115	6.75642
A_73_120953	IGFBP3	insulin-like growth factor binding protein 3		282261	NM_174556	NM_174556	Bt.64897	10.8586	12.1261	2.10087e-05	2.0654	1.04642	2.10087e-05	2.0654	1.04642
A_73_P394806	IGFBP4	insulin-like growth factor binding protein 4	chr19	282262	NM_174557	NM_174557	Bt.5237	10.2784	13.2864	3.90842e-11	6.49714	2.6998	3.90842e-11	6.49714	2.6998
A_73_121341	KCNK17	potassium channel, subfamily K, member 17	chr23	282264	NM_174558	NM_174558	Bt.12534	5.20522	8.76341	3.84925e-11	9.98907	3.32035	3.84925e-11	9.98907	3.32035
A_73_105018	LEAP2	liver expressed antimicrobial peptide 2	chr7	282270	NM_174559	NM_174559	Bt.8954	3.77648	14.9102	2.39482e-23	1441.26	10.4931	2.39482e-23	1441.26	10.4931
A_73_110686	PLA2G15	phospholipase A2, group XV	chr18	282271	NM_174560	NM_174560	Bt.9564	5.49025	5.84995	0.0441936	1.23138	0.300279	0.0441936	1.23138	0.300279
A_73_P250616	MAN2B1	mannosidase, alpha, class 2B, member 1	chr7	282272	NM_174561	NM_174561	Bt.4622	8.75977	9.71636	6.75985e-12	1.73807	0.797484	6.75985e-12	1.73807	0.797484
A_73_P337891	ITFG2	integrin alpha FG-GAP repeat containing 2	chr5	282275	NM_174562	NM_174562	Bt.4745	7.07056	6.78812	0.000104205	0.792126	-0.336198	0.000104205	1.26243	0.336198
A_73_P052456	MGAT4A	mannosyl (alpha-1,3-)-glycoprotein beta-1,4-N-acetylglucosaminyltransferase, isozyme A	chr11	282276	NM_177520	NM_177520	Bt.193	7.06741	6.05536	4.83558e-07	0.491695	-1.02416	4.83558e-07	2.03378	1.02416
A_73_115129	MRPL43	mitochondrial ribosomal protein L43	chr26	282277	AB062594		Bt.8545	9.94835	10.0935	0.826044	1.00585	0.00841113	0.826044	1.00585	0.00841113
A_73_114968	NDUFC1	NADH dehydrogenase (ubiquinone) 1, subcomplex unknown, 1, 6kDa	chr17	282289	DV920768		Bt.98783	7.3634	7.55243	0.420129	1.07325	0.101988	0.420129	1.07325	0.101988
A_73_P253791	NDUFV2	NADH dehydrogenase (ubiquinone) flavoprotein 2, 24kDa	chr24	282290	NM_174565	NM_174565	Bt.88596	13.9449	14.1124	0.0433115	0.96446	-0.052207	0.0433115	1.03685	0.052207
A_73_102507	NFKBIA	nuclear factor of kappa light polypeptide gene enhancer in B-cells inhibitor, alpha	chr21	282291	NM_001045868	NM_001045868	Bt.9027	12.0937	11.5496	0.000412598	0.621864	-0.685329	0.000412598	1.60807	0.685329
A_73_P046956	OPN1LW	opsin 1 (cone pigments), long-wave-sensitive	chrX	282293	NM_174566	NM_174566	Bt.7217	3.63834	3.66098	0.864875	1.01467	0.021005	0.864875	1.01467	0.021005
A_73_100648	OPN1SW	opsin 1 (cone pigments), short-wave-sensitive	chr4	282294	NM_174567	NM_174567	Bt.585	2.15296	2.17151	0.759233	1.0339	0.0481033	0.759233	1.0339	0.0481033
A_73_P145546	ORP150	oxygen regulated protein, 150 kDa	chr15	282295	DV798576	XM_002684326	Bt.39906	9.13538	8.39305	0.000309729	0.569993	-0.810984	0.000309729	1.75441	0.810984
A_73_P386991	PABPC1	poly(A) binding protein, cytoplasmic 1		282296	NM_174568	NM_174568	Bt.53579	14.7622	12.959	1.17491e-12	0.262921	-1.9273	1.17491e-12	3.80343	1.9273
A_73_P207402	PABPC1P10	poly(A) binding protein, cytoplasmic 1 pseudogene 10		282297	EV702331		Bt.89769	7.0579	6.39737	8.48303e-09	0.619109	-0.691734	8.48303e-09	1.61522	0.691734
A_73_120392	PABPN1	poly(A) binding protein, nuclear 1	chr10	282298	BC133468		Bt.5085	10.5963	10.094	2.67278e-10	0.652734	-0.615432	2.67278e-10	1.53202	0.615432
A_73_107383	PAFAH2	platelet-activating factor acetylhydrolase 2, 40kDa	chr2	282299	NM_174570	NM_174570	Bt.103232	4.6952	8.60003	4.10799e-11	12.6293	3.6587	4.10799e-11	12.6293	3.6587
A_73_114320	PDGFRA	platelet-derived growth factor receptor, alpha polypeptide	chr6	282301	NM_001192345	NM_001192345	Bt.9423	5.75466	4.36958	2.24909e-06	0.39224	-1.35019	2.24909e-06	2.54946	1.35019
A_73_P031916	PECAM1	platelet/endothelial cell adhesion molecule	chr19	282303	NM_174571	NM_174571	Bt.59680	9.46311	8.49586	1.02041e-07	0.489295	-1.03122	1.02041e-07	2.04375	1.03122
A_73_P500028	PFKFB1	6-phosphofructo-2-kinase/fructose-2,6-biphosphatase 1	chrX	282304	NM_174572	NM_174572	Bt.562	1.66733	13.202	1.87902e-21	1931.31	10.9154	1.87902e-21	1931.31	10.9154
A_73_121141	PGLYRP1	peptidoglycan recognition protein 1	chr18	282305	NM_174573	NM_174573	Bt.9980	6.08076	2.80709	6.70681e-09	0.113787	-3.1356	6.70681e-09	8.78839	3.1356
A_73_121056	PIK3CA	phosphoinositide-3-kinase, catalytic, alpha polypeptide	chr1	282306	NM_174574	NM_174574	Bt.447	7.95659	8.34644	0.00877794	1.21364	0.27934	0.00877794	1.21364	0.27934
A_73_105509	PIK3R1	phosphoinositide-3-kinase, regulatory subunit 1 (alpha)	chr20	282307	NM_174575	NM_174575	Bt.91714	7.68187	8.14599	0.0437394	1.27908	0.355108	0.0437394	1.27908	0.355108
A_73_101666	PIK3R2	phosphoinositide-3-kinase, regulatory subunit 2 (beta)	chr7	282308	NM_174576	NM_174576	Bt.515	6.97212	6.74598	0.0412762	0.822782	-0.281419	0.0412762	1.21539	0.281419
A_73_P041106	PI4KA	phosphatidylinositol 4-kinase, catalytic, alpha	chr17	282309	NM_174577	NM_174577	Bt.14142	10.6685	10.0166	1.33596e-08	0.591472	-0.757619	1.33596e-08	1.6907	0.757619
A_73_119037	PLA2G7	phospholipase A2, group VII (platelet-activating factor acetylhydrolase, plasma)	chr23	282311	NM_174578	NM_174578	Bt.42359	4.85862	9.63624	5.03599e-13	22.2888	4.47825	5.03599e-13	22.2888	4.47825
A_73_P376501	POLR2A	polymerase (RNA) II (DNA directed) polypeptide A, 220kDa	chr19	282312	XM_876181	XM_876181	Bt.64620	2.85193	3.14723	0.149021	1.22699	0.295124	0.149021	1.22699	0.295124
A_73_120036	POU1F1	POU class 1 homeobox 1	chr1	282315	NM_174579	NM_174579	Bt.180	3.04622	2.1078	5.12e-05	0.546086	-0.872799	5.12e-05	1.83121	0.872799
A_73_P106936	POU5F1	POU class 5 homeobox 1	chr23	282316	NM_174580	NM_174580	Bt.92603	3.04154	2.73714	0.125278	0.826198	-0.275441	0.125278	1.21036	0.275441
A_73_P289776	PPP1CC	protein phosphatase 1, catalytic subunit, gamma isozyme	chr17	282318	NM_174581	NM_174581	Bt.9578	8.82792	9.6039	6.25405e-08	1.54295	0.625689	6.25405e-08	1.54295	0.625689
A_73_P251046	PPP1R8	protein phosphatase 1, regulatory (inhibitor) subunit 8	chr2	282319	NM_174582	NM_174582	Bt.22	9.31655	9.51756	0.0556875	1.05228	0.0735229	0.0556875	1.05228	0.0735229
A_73_109719	PPP2CA	protein phosphatase 2, catalytic subunit, alpha isozyme	chr7	282320	NM_181031	NM_181031	Bt.34380	9.10498	8.90398	8.85807e-07	0.811769	-0.300859	8.85807e-07	1.23188	0.300859
A_73_P511295	PPP3R1	protein phosphatase 3, regulatory subunit B, alpha	chr11	282321	NM_174583	NM_174583	Bt.212	6.17512	6.74567	1.3241e-05	1.40057	0.486017	1.3241e-05	1.40057	0.486017
A_73_P083976	PRKACA	protein kinase, cAMP-dependent, catalytic, alpha	chr7	282322	NM_174584	NM_174584	Bt.4420	8.76726	8.3559	3.906e-05	0.710828	-0.492428	3.906e-05	1.40681	0.492428
A_73_116453	PRKACB	protein kinase, cAMP-dependent, catalytic, beta	chr3	282323	M60482		Bt.391	3.73616	5.52485	3.43372e-08	3.21089	1.68297	3.43372e-08	3.21089	1.68297
A_73_104830	PRKAG1	protein kinase, AMP-activated, gamma 1 non-catalytic subunit	chr5	282324	NM_174586	NM_174586	Bt.5588	7.36713	8.06161	9.89603e-07	1.49361	0.5788	9.89603e-07	1.49361	0.5788
A_73_P042451	PRKCB	protein kinase C, beta	chr25	282325	NM_174587	NM_174587	Bt.5435	7.41276	8.60233	3.54194e-06	2.06119	1.04347	3.54194e-06	2.06119	1.04347
A_73_P303571	HTRA1	HtrA serine peptidase 1	chr26	282326	AF097707	XM_612097	Bt.1613	11.3077	7.88838	3.38297e-15	0.0960243	-3.38046	3.38297e-15	10.414	3.38046
A_73_P051686	PSMB10	proteasome (prosome, macropain) subunit, beta type, 10	chr18	282328	NM_001034040	NM_001034040	Bt.3624	9.50297	9.0714	0.00488341	0.694078	-0.52683	0.00488341	1.44076	0.52683
A_73_P053761	PTGER2	prostaglandin E receptor 2 (subtype EP2), 53kDa	chr10	282329	NM_174588	NM_174588	Bt.12301	4.04815	4.20261	0.641941	1.09963	0.13702	0.641941	1.09963	0.13702
A_73_P350511	PTGER3	prostaglandin E receptor 3 (subtype EP3)	chr3	282330	NM_181032	NM_181032	Bt.348	3.91736	8.98967	1.40919e-11	27.3897	4.77556	1.40919e-11	27.3897	4.77556
A_73_P316336	PTGER4	prostaglandin E receptor 4 (subtype EP4)	chr20	282331	NM_174589	NM_174589	Bt.9662	7.25321	4.64525	2.81348e-07	0.172768	-2.5331	2.81348e-07	5.78812	2.5331
A_73_116912	PTPN13	protein tyrosine phosphatase, non-receptor type 13 (APO-1/CD95 (Fas)-associated phosphatase)	chr6	282333	NM_174590	NM_174590	Bt.64781	9.11896	6.19764	5.1785e-13	0.137087	-2.86684	5.1785e-13	7.29465	2.86684
A_73_P049251	RABGEF1	RAB guanine nucleotide exchange factor (GEF) 1	chr25	282335	BC109491		Bt.317	7.87017	7.64106	0.01404	0.811109	-0.302033	0.01404	1.23288	0.302033
A_73_113714	RASSF2	Ras association (RalGDS/AF-6) domain family member 2	chr13	282337	NM_174593	NM_174593	Bt.92246	1.72717	2.18322	0.0104998	1.38358	0.468406	0.0104998	1.38358	0.468406
A_73_121408	RGS9BP	regulator of G protein signaling 9 binding protein	chr18	282338	NM_001166516	NM_001166516	Bt.13034	4.86704	4.27023	0.000316705	0.6657	-0.587056	0.000316705	1.50218	0.587056
A_73_P118426	RNASE1	ribonuclease	chr10	282340	NM_001014386	NM_001014386	Bt.4630	13.7882	1.64904	9.63353e-16	0.000311307	-11.6494	9.63353e-16	3212.26	11.6494
A_73_102105	RNASE6	ribonuclease, RNase A family, k6	chr10	282341	NM_174594	NM_174594	Bt.287	9.18273	9.30678	0.994148	1.00198	0.00285282	0.994148	1.00198	0.00285282
A_73_P101606	POLR1B	polymerase (RNA) I polypeptide B, 128kDa	chr11	282342	NM_001100292	NM_001100292	Bt.13051	5.11798	5.79801	0.0366412	1.52781	0.611463	0.0366412	1.52781	0.611463
A_73_P092371	S100A4	S100 calcium binding protein A4	chr3	282343	NM_174595	NM_174595	Bt.49733	6.22741	5.4321	0.0119646	0.573388	-0.802416	0.0119646	1.74402	0.802416
A_73_P092386	S100A7	S100 calcium binding protein A7	chr3	282344	NM_174596	NM_174596	Bt.358	4.16727	3.85232	0.125127	0.808101	-0.307392	0.125127	1.23747	0.307392
A_73_P340036	SCARB1	scavenger receptor class B, member 1	chr17	282346	NM_174597	NM_174597	Bt.4520	6.60124	8.80392	1.76146e-10	4.04425	2.01587	1.76146e-10	4.04425	2.01587
A_73_108219	SCNN1A	sodium channel, nonvoltage-gated 1 alpha	chr5	282348	NM_174598	NM_174598	Bt.4778	6.70714	3.50702	3.46273e-13	0.118346	-3.07891	3.46273e-13	8.44978	3.07891
A_73_105037	ST3GAL1	ST3 beta-galactoside alpha-2,3-sialyltransferase 1	chr14	282351	NM_001097983	NM_001097983	Bt.102201	7.09081	9.27538	1.49246e-13	3.97119	1.98957	1.49246e-13	3.97119	1.98957
A_73_P050026	ST8SIA1	ST8 alpha-N-acetyl-neuraminide alpha-2,8-sialyltransferase 1	chr5	282352	BC149573		Bt.13269	8.6023	4.68855	1.22499e-14	0.0722377	-3.7911	1.22499e-14	13.8432	3.7911
A_73_P038076	SLC1A1	solute carrier family 1 (neuronal/epithelial high affinity glutamate transporter, system Xag), member 1	chr8	282353	BC151308		Bt.557	6.59199	7.67452	9.88105e-05	1.94429	0.959245	9.88105e-05	1.94429	0.959245
A_73_P040231	SLC1A3	solute carrier family 1 (glial high affinity glutamate transporter), member 3	chr20	282354	NM_174600	NM_174600	Bt.361	5.4865	4.34321	0.000605397	0.460936	-1.11736	0.000605397	2.1695	1.11736
A_73_111842	SLC1A5	solute carrier family 1 (neutral amino acid transporter), member 5	chr18	282355	NM_174601	NM_174601	Bt.5548	12.2752	5.9428	1.23835e-18	0.0141324	-6.14485	1.23835e-18	70.7596	6.14485
A_73_104917	SLC2A1	solute carrier family 2 (facilitated glucose transporter), member 1	chr3	282356	NM_174602	NM_174602	Bt.4646	9.32556	6.66373	2.75277e-11	0.162115	-2.62491	2.75277e-11	6.16845	2.62491
A_73_P101491	SLC2A2	solute carrier family 2 (facilitated glucose transporter), member 2	chr1	282357	NM_001103222	NM_001103222	Bt.13076	1.58181	10.6719	8.29846e-22	391.207	8.61179	8.29846e-22	391.207	8.61179
A_73_P055396	SLC2A3	solute carrier family 2 (facilitated glucose transporter), member 3	chr5	282358	NM_174603	NM_174603	Bt.3964	3.74771	3.09426	0.000197388	0.651451	-0.618271	0.000197388	1.53503	0.618271
A_73_P108451	SLC2A4	solute carrier family 2 (facilitated glucose transporter), member 4	chr19	282359	NM_174604	NM_174604	Bt.4391	5.22586	4.48294	3.54926e-05	0.60158	-0.733172	3.54926e-05	1.66229	0.733172
A_73_P110751	SLC4A4	solute carrier family 4, sodium bicarbonate cotransporter, member 4		282360	NM_174605	NM_174605	Bt.7156	2.29361	5.21964	5.65678e-11	6.89513	2.78558	5.65678e-11	6.89513	2.78558
A_73_P101496	SLC5A1	solute carrier family 5 (sodium/glucose cotransporter), member 1	chr17	282361	NM_174606	NM_174606	Bt.92569	5.35117	4.21144	6.07199e-06	0.464015	-1.10776	6.07199e-06	2.1551	1.10776
A_73_P036426	SLC5A3	solute carrier family 5 (inositol transporters), member 3		282362	NM_174607	NM_174607	Bt.91945	3.07556	3.12927	0.752014	1.04401	0.0621294	0.752014	1.04401	0.0621294
A_73_106102	SLC6A2	solute carrier family 6 (neurotransmitter transporter, noradrenalin), member 2	chr18	282363	NM_174608	NM_174608	Bt.23	1.1843	1.19684	9.11861e-07	1.04377	0.0618041	9.11861e-07	1.04377	0.0618041
A_73_P045476	SLC6A4	solute carrier family 6 (neurotransmitter transporter, serotonin), member 4	chr19	282365	NM_174609	NM_174609	Bt.4795	3.21625	2.65187	0.00159444	0.696072	-0.522692	0.00159444	1.43663	0.522692
A_73_104354	SLC6A6	solute carrier family 6 (neurotransmitter transporter, taurine), member 6	chr22	282366	NM_174610	NM_174610	Bt.276	2.65906	2.94143	0.111252	1.22016	0.287073	0.111252	1.22016	0.287073
A_73_117584	SLC6A8	solute carrier family 6 (neurotransmitter transporter, creatine), member 8	chrX	282367	NM_174611	NM_174611	Bt.88817	9.72657	5.70438	9.86966e-17	0.066268	-3.91554	9.86966e-17	15.0902	3.91554
A_73_103477	SLC6A9	solute carrier family 6 (neurotransmitter transporter, glycine), member 9	chr3	282368	NM_174612	NM_174612	Bt.4855	4.31058	3.85273	0.0546706	0.734776	-0.444623	0.0546706	1.36096	0.444623
A_73_P040976	SLC7A5	solute carrier family 7 (cationic amino acid transporter, y+ system), member 5	chr18	282369	NM_174613	NM_174613	Bt.5528	9.98554	4.26976	7.94364e-12	0.0218339	-5.51729	7.94364e-12	45.8003	5.51729
A_73_P289016	SMC1A	structural maintenance of chromosomes 1A	chrX	282370	NM_174614	NM_174614	Bt.91789	3.6515	4.05259	0.004852	1.2998	0.378289	0.004852	1.2998	0.378289
A_73_P044811	SPADH1	spermadhesin 1		282373	NM_174616	NM_174616	Bt.457	10.6039	1.50939	5.92724e-20	0.00237836	-8.71582	5.92724e-20	420.457	8.71582
A_73_114121	STAT5A	signal transducer and activator of transcription 5A	chr19	282375	NM_001012673	NM_001012673	Bt.4641	6.26751	4.02227	4.85013e-11	0.222221	-2.16993	4.85013e-11	4.50002	2.16993
A_73_106938	STAT5B	signal transducer and activator of transcription 5B	chr19	282376	NM_174617	NM_174617	Bt.20143	10.1443	9.25601	3.43828e-06	0.510646	-0.969605	3.43828e-06	1.9583	0.969605
A_73_105045	STX1B	syntaxin 1B	chr25	282377	BC150124		Bt.4849	6.12592	6.04573	0.201165	0.916268	-0.126158	0.201165	1.09138	0.126158
A_73_120627	STXBP1	syntaxin binding protein 1	chr11	282378	NM_174619	NM_174619	Bt.4048	4.8563	3.95009	3.29377e-07	0.54381	-0.878826	3.29377e-07	1.83888	0.878826
A_73_P489628	TAGLN2	transgelin 2	chr3	282379	NM_001013599	NM_001013599	Bt.64537	8.09262	9.02529	5.70746e-07	1.72647	0.787829	5.70746e-07	1.72647	0.787829
A_73_P205742	DYNLT1	dynein, light chain, Tctex-type 1	chr9	282380	NM_174620	NM_174620	Bt.64528	11.261	10.6041	1.6384e-05	0.584299	-0.775222	1.6384e-05	1.71145	0.775222
A_73_121253	TGFBR1	transforming growth factor, beta receptor 1	chr8	282382	NM_174621	NM_174621	Bt.91785	4.78495	4.28342	0.00127511	0.709228	-0.495679	0.00127511	1.40998	0.495679
A_73_117190	TM7SF2	transmembrane 7 superfamily member 2	chr29	282384	NM_174622	NM_174622	Bt.9567	8.49217	12.0882	2.28439e-11	9.7913	3.2915	2.28439e-11	9.7913	3.2915
A_73_106318	TMSB10	thymosin beta 10	chr11	282385	NM_174623	NM_174623	Bt.2798	15.2319	14.6056	4.69736e-05	0.56364	-0.827154	4.69736e-05	1.77418	0.827154
A_73_P248516	TMSB4X	thymosin beta 4, X-linked	chrX	282386	NM_001002885	NM_001002885	Bt.8122	16.7239	16.2278	4.58463e-06	0.600764	-0.735131	4.58463e-06	1.66455	0.735131
A_73_117322	CD40LG	CD40 ligand	chrX	282387	NM_174624	NM_174624	Bt.49	1.92542	2.42194	0.10234	1.41544	0.501251	0.10234	1.41544	0.501251
A_73_120942	TXNRD1	thioredoxin reductase 1	chr5	282388	NM_174625	NM_174625	Bt.5534	8.86846	8.79863	0.133965	0.887769	-0.171744	0.133965	1.12642	0.171744
A_73_P046136	TXNRD2	thioredoxin reductase 2	chr17	282389	NM_174626	NM_174626	Bt.4008	11.6449	10.6904	1.58992e-07	0.478602	-1.0631	1.58992e-07	2.08942	1.0631
A_73_P030636	TYROBP	TYRO protein tyrosine kinase binding protein	chr18	282390	BC126797		Bt.8939	10.5343	10.6815	0.989908	0.998429	-0.00226796	0.989908	1.00157	0.00226796
A_73_P041086	UBQLN1	ubiquilin 1	chr8	282392	NM_174628	NM_174628	Bt.92088	8.33329	9.60068	4.07259e-12	2.14259	1.09935	4.07259e-12	2.14259	1.09935
A_73_P468833	UQCRC1	UQCRC1 protein	chr22	282393	NM_174629	NM_174629	Bt.23164	10.7327	11.2809	4.52516e-05	1.29448	0.372374	4.52516e-05	1.29448	0.372374
A_73_P132883	UQCRC2	ubiquinol-cytochrome c reductase core protein II	chr25	282394	NM_174630	NM_174630	Bt.27799	10.385	11.4628	6.74318e-11	1.83856	0.878574	6.74318e-11	1.83856	0.878574
A_73_P315586	ADAMTS2	ADAM metallopeptidase with thrombospondin type 1 motif, 2	chr7	282401	NM_174631	NM_174631	Bt.96865	3.66327	3.74134	0.786218	1.05099	0.0717522	0.786218	1.05099	0.0717522
A_73_P116811	ATP6V1F	ATPase, H+ transporting, lysosomal 14kDa, V1 subunit F	chr4	282405	NM_001045869	NM_001045869	Bt.1399	8.48649	7.92865	5.05395e-07	0.648825	-0.624099	5.05395e-07	1.54125	0.624099
A_73_P109206	B4GALT5	UDP-Gal:betaGlcNAc beta 1,4- galactosyltransferase, polypeptide 5	chr13	282407	X99317	XM_002692354	Bt.56914	6.62839	7.26181	0.000500421	1.4499	0.535952	0.000500421	1.4499	0.535952
A_73_119718	CACNA1B	calcium channel, voltage-dependent, N type, alpha 1B subunit		282410	NM_174632	NM_174632	Bt.286	6.70993	4.13655	0.00192397	0.177948	-2.49047	0.00192397	5.61961	2.49047
A_73_P373256	CACNA1G	calcium channel, voltage-dependent, T type, alpha 1G subunit	chr19	282411	NM_001193140	NM_001193140	Bt.13056	2.92259	2.67107	0.143062	0.856712	-0.223117	0.143062	1.16725	0.223117
A_73_P101366	CACNA1H	calcium channel, voltage-dependent, T type, alpha 1H subunit	chr25	282412	AF236638	XM_581124	Bt.13057	3.56407	3.03282	0.00248863	0.707728	-0.498732	0.00248863	1.41297	0.498732
A_73_P122986	CACNA1I	calcium channel, voltage-dependent, T type, alpha 1I subunit	chr5	282413	XM_616599	XM_002687935	Bt.13055	3.52897	1.59613	4.07535e-05	0.283213	-1.82004	4.07535e-05	3.53091	1.82004
A_73_102153	CLEC3A	C-type lectin domain family 3, member A	chr18	282415	NM_174633	NM_174633	Bt.33	1.85537	1.74718	0.5649	0.955623	-0.0654862	0.5649	1.04644	0.0654862
A_73_112906	COL10A1	collagen, type X, alpha 1	chr9	282416	NM_174634	NM_174634	Bt.73	6.47905	6.23307	0.00987898	0.818537	-0.288881	0.00987898	1.22169	0.288881
A_73_P074261	CSNK2A1	casein kinase 2, alpha 1 polypeptide	chr13	282419	NM_174635	NM_174635	Bt.64603	9.1633	9.84718	7.92626e-08	1.44598	0.532053	7.92626e-08	1.44598	0.532053
A_73_107468	CSNK2A2	casein kinase 2, alpha prime polypeptide	chr18	282420	NM_174636	NM_174636	Bt.1408	9.90349	9.79612	0.0638749	0.852972	-0.22943	0.0638749	1.17237	0.22943
A_73_P414006	CTNNBL1	catenin, beta like 1	chr13	282421	NM_174637	NM_174637	Bt.43180	9.55716	11.1584	7.23922e-12	2.6181	1.38852	7.23922e-12	2.6181	1.38852
A_73_P406581	CYP11B2	cytochrome P450, subfamily XI B, polypeptide 1	chr14	282422	NM_174638	NM_174638	Bt.4297	4.48113	3.41705	8.15329e-06	0.493184	-1.0198	8.15329e-06	2.02764	1.0198
A_73_105487	CYP21A2	cytochrome P450, family 21, subfamily A, polypeptide 2	chr23	282425	NM_174639	NM_174639	Bt.1964	4.70322	4.49569	0.10317	0.860467	-0.216809	0.10317	1.16216	0.216809
A_73_114339	GLYCAM1	glycosylation-dependent cell adhesion molecule 1	chr5	282430	NM_174828	NM_174828	Bt.4665	17.9574	3.52966	2.597e-20	6.57257e-05	-13.8932	2.597e-20	15214.7	13.8932
A_73_117351	PROKR2	prokineticin receptor 2	chr13	282431	NM_174640	NM_174640	Bt.11204	1.27513	1.73282	0.297942	1.39399	0.47922	0.297942	1.39399	0.47922
A_73_P397256	GUCY1B3	guanylate cyclase 1, soluble, beta 3	chr17	282433	NM_174641	NM_174641	Bt.4394	7.86425	7.36998	0.00416377	0.681539	-0.553133	0.00416377	1.46727	0.553133
A_73_101467	HSD11B2	hydroxysteroid (11-beta) dehydrogenase 2	chr18	282434	NM_174642	NM_174642	Bt.49451	4.47944	3.74556	0.0408525	0.611283	-0.710087	0.0408525	1.6359	0.710087
A_73_105629	PRDX6	peroxiredoxin 6	chr16	282438	NM_174643	NM_174643	Bt.49705	9.92864	11.5293	4.03107e-09	2.60209	1.37967	4.03107e-09	2.60209	1.37967
A_73_P035551	IDH3A	isocitrate dehydrogenase 3 (NAD+) alpha	chr21	282446	NM_174644	NM_174644	Bt.3898	8.68233	8.60804	0.166606	0.886786	-0.173342	0.166606	1.12767	0.173342
A_73_100411	IL12RB2	interleukin 12 receptor, beta 2	chr3	282452	NM_174645	NM_174645	Bt.7213	1.36588	1.49715	0.0717231	1.12509	0.170042	0.0717231	1.12509	0.170042
A_73_104147	PLA2G1B	phospholipase A2, group IB (pancreas)	chr17	282457	NM_174646	NM_174646	Bt.4439	2.82807	2.25517	0.0223739	0.696248	-0.522326	0.0223739	1.43627	0.522326
A_73_105101	PPP1R1B	protein phosphatase 1, regulatory (inhibitor) subunit 1B	chr19	282459	NM_174647	NM_174647	Bt.4706	3.8638	3.14989	0.00175333	0.625335	-0.677298	0.00175333	1.59914	0.677298
A_73_P416306	MEA1	male-enhanced antigen 1	chr23	282462	NM_174648	NM_174648	Bt.49043	11.8951	11.307	2.83548e-09	0.606227	-0.72207	2.83548e-09	1.64955	0.72207
A_73_109441	PRKAR2B	protein kinase, cAMP-dependent, regulatory, type II, beta	chr4	282463	NM_174649	NM_174649	Bt.462	8.82497	5.60401	1.00768e-15	0.11336	-3.14102	1.00768e-15	8.82147	3.14102
A_73_P118556	S100A10	S100 calcium binding protein A10	chr3	282466	NM_174650	NM_174650	Bt.5037	4.45747	4.42454	0.76609	0.967427	-0.0477752	0.76609	1.03367	0.0477752
A_73_115208	S100A12	S100 calcium binding protein A12	chr3	282467	NM_174651	NM_174651	Bt.357	8.55391	10.3433	0.00608035	3.00525	1.58749	0.00608035	3.00525	1.58749
A_73_101495	SLCO2A1	solute carrier organic anion transporter family, member 2A1	chr1	282468	NM_174829	NM_174829	Bt.76109	3.32977	2.60192	0.000529598	0.624658	-0.678863	0.000529598	1.60088	0.678863
A_73_P050091	SEC14L2	SEC14-like 2 (S. cerevisiae)	chr17	282469	NM_177943	NM_177943	Bt.44611	2.7023	9.98198	1.55096e-20	117.938	6.88189	1.55096e-20	117.938	6.88189
A_73_P030091	SLC11A1	solute carrier family 11 (proton-coupled divalent metal ion transporters), member 1	chr2	282470	BT026247		Bt.5373	3.13961	6.63534	1.00048e-08	9.88634	3.30544	1.00048e-08	9.88634	3.30544
A_73_P269151	SLC18A2	solute carrier family 18 (vesicular monoamine), member 2	chr26	282471	NM_174653	NM_174653	Bt.5030	4.88053	3.33431	0.000652396	0.357701	-1.48317	0.000652396	2.79563	1.48317
A_73_P091266	SLCO1A2	solute carrier organic anion transporter family, member 1A2	chr5	282472	NM_174654	NM_174654	Bt.8946	4.12803	8.80338	1.02408e-13	21.0804	4.39783	1.02408e-13	21.0804	4.39783
A_73_118738	SLC24A1	solute carrier family 24 (sodium/potassium/calcium exchanger), member 1	chr10	282474	NM_174655	NM_174655	Bt.19	2.41894	1.94082	0.0861239	0.744381	-0.425887	0.0861239	1.3434	0.425887
A_73_P042811	SLC25A1	solute carrier family 25 (mitochondrial carrier; citrate transporter), member 1	chr17	282476	NM_174656	NM_174656	Bt.3358	9.9382	10.7805	4.19569e-06	1.58664	0.665972	4.19569e-06	1.58664	0.665972
A_73_P051491	SLC25A3	solute carrier family 25 (mitochondrial carrier; phosphate carrier), member 3	chr5	282477	NM_174657	NM_174657	Bt.4880	12.008	11.7974	1.07426e-06	0.774178	-0.369264	1.07426e-06	1.29169	0.369264
A_73_119975	SLC25A4	solute carrier family 25 (mitochondrial carrier; adenine nucleotide translocator), member 4	chr27	282478	NM_174658	NM_174658	Bt.49723	12.8016	13.2375	0.0102406	1.16835	0.224471	0.0102406	1.16835	0.224471
A_73_119176	SLC25A5	solute carrier family 25 (mitochondrial carrier; adenine nucleotide translocator), member 5	chr12	282479	NM_174659	NM_174659	Bt.9559	12.3238	10.4136	1.15077e-12	0.253912	-1.9776	1.15077e-12	3.93837	1.9776
A_73_P434891	SLC25A6	solute carrier family 25 (mitochondrial carrier; adenine nucleotide translocator), member 6		282480	NM_174660	NM_174660	Bt.5176	12.7457	11.5039	9.99578e-10	0.390599	-1.35624	9.99578e-10	2.56017	1.35624
A_73_P454761	SLC34A1	solute carrier family 34 (sodium phosphate), member 1	chr7	282483	NM_001103223	NM_001103223	Bt.12763	5.70701	4.21307	0.000439224	0.366162	-1.44944	0.000439224	2.73103	1.44944
A_73_105601	SLC34A2	solute carrier family 34 (sodium phosphate), member 2	chr6	282484	NM_174661	NM_174661	Bt.61466	8.11327	1.60681	8.84195e-13	0.0133907	-6.22262	8.84195e-13	74.6784	6.22262
A_73_P031676	SULT1A1	sulfotransferase family, cytosolic, 1A, phenol-preferring, member 1	chr25	282485	NM_177521	NM_177521	Bt.3537	12.3663	11.3567	2.07415e-10	0.457111	-1.12938	2.07415e-10	2.18765	1.12938
A_73_105727	FAS	Fas (TNF receptor superfamily, member 6)	chr26	282488	NM_174662	NM_174662	Bt.4345	9.85701	6.30558	2.89234e-10	0.0899576	-3.47461	2.89234e-10	11.1163	3.47461
A_73_104988	HLA-DMA	major histocompatibility complex, class II, DM alpha-chain, expressed	chr23	282490	NM_001012674	NM_001012674	Bt.344	8.88846	8.70458	0.0970411	0.822792	-0.2814	0.0970411	1.21537	0.2814
A_73_P039926	BOLA-DMB	major histocompatibility complex, class II, DM beta-chain, expressed	chr23	282491	NM_001040481	NM_001040481	Bt.1007	6.59122	7.06002	0.0848257	1.30237	0.381139	0.0848257	1.30237	0.381139
A_73_P251706	BOLA-DOB	major histocompatibility complex, class II, DO beta		282493	NM_001013600	NM_001013600	Bt.89681	2.65571	1.83769	0.029905	0.593839	-0.751856	0.029905	1.68396	0.751856
A_73_P062199	HLA-DQA1	major histocompatibility complex, class II, DQ alpha 5	chr23	282494	NM_001012675	NM_001012675	Bt.91253	2.6428	2.61964	0.976309	1.0012	0.00173667	0.976309	1.0012	0.00173667
A_73_105688	BOLA-DQB	major histocompatibility complex, class II, DQ beta	chr23	282495	NM_001012676	NM_001012676	Bt.102153	3.45545	3.68108	0.176251	1.16371	0.218728	0.176251	1.16371	0.218728
A_73_106821	BOLA-DYA	major histocompatibility complex, class II, DY alpha	chr23	282497	NM_001012678	NM_001012678	Bt.29871	2.10594	1.39758	0.22395	0.643291	-0.636457	0.22395	1.55451	0.636457
A_73_108062	BOLA-DYB	major histocompatibility complex, class II, DY beta		282498	NM_001012679	NM_001012679	Bt.29870	3.86231	4.39635	0.101013	1.41179	0.497527	0.101013	1.41179	0.497527
A_73_P248626	PAFAH1B1	platelet-activating factor acetylhydrolase 1b, regulatory subunit 1 (45kDa)	chr19	282513	NM_174663	NM_174663	Bt.5436	9.57101	9.12037	2.59665e-10	0.685045	-0.54573	2.59665e-10	1.45976	0.54573
A_73_P251011	PAFAH1B2	platelet-activating factor acetylhydrolase 1b, catalytic subunit 2 (30kDa)	chr15	282514	NM_174664	NM_174664	Bt.49728	9.51888	8.89803	4.59945e-13	0.613353	-0.705211	4.59945e-13	1.63038	0.705211
A_73_109478	PAFAH1B3	platelet-activating factor acetylhydrolase 1b, catalytic subunit 3 (29kDa)	chr18	282515	NM_174665	NM_174665	Bt.4040	11.8817	7.71515	4.09327e-19	0.0584746	-4.09605	4.09327e-19	17.1015	4.09605
A_73_P288531	RAP1GDS1	RAP1, GTP-GDP dissociation stimulator 1	chr6	282516	NM_174666	NM_174666	Bt.65168	7.01437	6.14303	1.71227e-08	0.539716	-0.889728	1.71227e-08	1.85283	0.889728
A_73_114438	NDUFB8	NADH dehydrogenase (ubiquinone) 1 beta subcomplex, 8, 19kDa	chr26	282517	NM_174667	NM_174667	Bt.57711	13.6796	13.6811	4.81856e-05	0.868453	-0.20348	4.81856e-05	1.15147	0.20348
A_73_108133	SERPINA7	serpin peptidase inhibitor, clade A (alpha-1 antiproteinase, antitrypsin), member 7		282518	NM_174668	NM_174668	Bt.49228	1.63155	13.983	9.17482e-29	3293.49	11.6854	9.17482e-29	3293.49	11.6854
A_73_P047286	SERPINE2	serpin peptidase inhibitor, clade E (nexin, plasminogen activator inhibitor type 1), member 2	chr2	282521	NM_174669	NM_174669	Bt.13676	6.41167	3.36718	9.41124e-07	0.131477	-2.92711	9.41124e-07	7.60588	2.92711
A_73_106208	SERPINF2	serpin peptidase inhibitor, clade F (alpha-2 antiplasmin, pigment epithelium derived factor), member 2	chr19	282522	NM_174670	NM_174670	Bt.9352	3.60119	16.3602	4.31626e-22	4182.62	12.0302	4.31626e-22	4182.62	12.0302
A_73_P447631	SLC25A11	solute carrier family 25 (mitochondrial carrier; oxoglutarate carrier), member 11	chr19	282523	NM_174671	NM_174671	Bt.27871	10.7612	11.1707	0.000204059	1.1817	0.240867	0.000204059	1.1817	0.240867
A_73_114057	SLC25A16	solute carrier family 25 (mitochondrial carrier; Graves disease autoantigen), member 16	chr28	282524	NM_174672	NM_174672	Bt.179	10.4642	11.2573	6.49088e-07	1.52476	0.608578	6.49088e-07	1.52476	0.608578
A_73_102735	TNFRSF1A	tumor necrosis factor receptor superfamily, member 1A	chr5	282527	NM_174674	NM_174674	Bt.3890	11.8404	11.0941	2.63291e-07	0.546673	-0.871249	2.63291e-07	1.82925	0.871249
A_73_P103296	BoLA-DRB3	major histocompatibility complex, class II, DRB3	chr23	282530	NM_001012680	NM_001012680	Bt.88538	11.7445	11.5554	0.0810631	0.78752	-0.344612	0.0810631	1.26981	0.344612
A_73_P048321	GABARAPL2	GABA(A) receptor-associated protein-like 2	chr18	282531	NM_174675	NM_174675	Bt.41007	13.6748	12.539	3.52424e-10	0.413058	-1.27559	3.52424e-10	2.42097	1.27559
A_73_P039571	RASA3	RAS p21 protein activator 3	chr12	282532	NM_174676	NM_174676	Bt.5371	6.56704	5.68509	0.000256402	0.539199	-0.89111	0.000256402	1.8546	0.89111
A_73_P118256	BOLA-DQA1	major histocompatibility complex, class II, DQ alpha, type 1		282534	NM_001013601	NM_001013601	Bt.4046	7.35967	7.29238	0.281566	0.906889	-0.141001	0.281566	1.10267	0.141001
A_73_P039756	BOLA-DQA2	major histocompatibility complex, class II, DQ alpha 2		282535	D50047		Bt.102189	11.0975	10.5085	0.00258198	0.612062	-0.70825	0.00258198	1.63382	0.70825
A_73_P245461	BOLA-DQA3	major histocompatibility complex, class II, DQ alpha, type 3		282536	NM_001079577	NM_001079577	Bt.4046	2.80816	2.85259	0.777895	1.03986	0.0563943	0.777895	1.03986	0.0563943
A_73_120656	ATP1B2	ATPase, Na+/K+ transporting, beta 2 polypeptide	chr19	282562	NM_174677	NM_174677	Bt.91787	1.30414	1.57627	0.270248	1.23468	0.304137	0.270248	1.23468	0.304137
A_73_101793	PROP1	PROP paired-like homeobox 1	chr7	282563	NM_174678	NM_174678	Bt.11213	1.67527	1.55073	0.194484	0.947545	-0.0777329	0.194484	1.05536	0.0777329
A_73_P378516	ITGB5	integrin, beta 5	chr1	282564	NM_174679	NM_174679	Bt.9502	6.88427	8.66584	5.04829e-09	3.05809	1.61263	5.04829e-09	3.05809	1.61263
A_73_P030676	KCNJ8	potassium inwardly-rectifying channel, subfamily J, member 8	chr5	282572	NM_001040482	NM_001040482	Bt.31577	11.0392	8.34556	1.11095e-10	0.154946	-2.69017	1.11095e-10	6.45388	2.69017
A_73_P059321	KCNMA1	potassium large conductance calcium-activated channel, subfamily M, alpha member 1	chr28	282573	NM_174680	NM_174680	Bt.546	5.15898	5.69865	0.0446027	1.39199	0.477152	0.0446027	1.39199	0.477152
A_73_P041196	GDF9	growth differentiation factor 9	chr7	282574	NM_174681	NM_174681	Bt.7047	4.32501	5.39161	7.51982e-06	1.98873	0.991847	7.51982e-06	1.98873	0.991847
A_73_P258841	ACSM1	acyl-CoA synthetase medium-chain family member 1	chr25	282576	NM_174682	NM_174682	Bt.64940	8.06872	15.355	1.36416e-14	109.727	6.77778	1.36416e-14	109.727	6.77778
A_73_113674	GJD2	gap junction protein, delta 2, 36kDa	chr10	282577	NM_174683	NM_174683	Bt.12535	4.27927	3.02074	4.90556e-05	0.435697	-1.1986	4.90556e-05	2.29517	1.1986
A_73_P110951	ATP5A1	ATP synthase, H+ transporting, mitochondrial F1 complex, alpha subunit 1, cardiac muscle	chr24	282578	NM_174684	NM_174684	Bt.7194	14.3524	14.5492	0.395663	0.977304	-0.0331209	0.395663	1.02322	0.0331209
A_73_P167117	CSTF2	cleavage stimulation factor, 3' pre-RNA, subunit 2, 64kDa	chrX	282588	NM_174685	NM_174685	Bt.78724	6.24828	6.1047	0.120757	0.877831	-0.187985	0.120757	1.13917	0.187985
A_73_P045781	HSD11B1	hydroxysteroid (11-beta) dehydrogenase 1	chr16	282589	NM_001123032	NM_001123032	Bt.13027	4.97689	14.9814	3.5212e-19	677.58	9.40425	3.5212e-19	677.58	9.40425
A_73_119959	KCNK2	potassium channel, subfamily K, member 2	chr16	282590	NM_174686	NM_174686	Bt.12536	5.27896	5.29718	0.925117	0.988345	-0.016914	0.925117	1.01179	0.016914
A_73_117092	ASB15	ankyrin repeat and SOCS box containing 15	chr4	282591	NM_174687	NM_174687	Bt.12537	1.39957	2.02774	0.104565	1.55495	0.636869	0.104565	1.55495	0.636869
A_73_113397	ATP1A3	ATPase, Na+/K+ transporting, alpha 3 polypeptide	chr18	282598	XM_606264	XM_606264	Bt.13023	6.48581	5.85365	0.000791739	0.635064	-0.655026	0.000791739	1.57464	0.655026
A_73_P455571	LRRC25	leucine rich repeat containing 25	chr7	282599	NM_174688	NM_174688	Bt.11218	5.65406	7.98305	2.53889e-09	4.44883	2.15343	2.53889e-09	4.44883	2.15343
A_73_P036716	ARF4	ADP-ribosylation factor 4	chr19	282601	NM_174689	NM_174689	Bt.65529	7.14487	6.35308	2.48781e-07	0.56727	-0.817892	2.48781e-07	1.76283	0.817892
A_73_P103106	TLR9	toll-like receptor 9	chr22	282602	NM_183081	NM_183081	Bt.12810	3.01279	2.77136	0.00102659	0.86171	-0.214725	0.00102659	1.16048	0.214725
A_73_119222	PRSS2	protease, serine, 2 (trypsin 2)	chr4	282603	NM_174690	NM_174690	Bt.1978	8.70189	9.01471	0.5163	1.14233	0.191975	0.5163	1.14233	0.191975
A_73_111629	FDXR	ferredoxin reductase	chr19	282604	NM_174691	NM_174691	Bt.64647	6.31377	7.867	1.89889e-11	2.65702	1.40981	1.89889e-11	2.65702	1.40981
A_73_P304061	FAM13A1	family with sequence similarity 13, member A1	chr6	282605	NM_174692	NM_174692	Bt.12533	5.15326	2.7644	2.33914e-08	0.205397	-2.28351	2.33914e-08	4.86861	2.28351
A_73_P088421	CACNA2D1	calcium channel, voltage-dependent, alpha 2/delta subunit 1	chr4	282608	XM_609993	XM_609993	Bt.92694	3.28967	4.42977	0.00172638	2.1127	1.07909	0.00172638	2.1127	1.07909
A_73_P475548	DGAT1	diacylglycerol O-acyltransferase 1	chr14	282609	NM_174693	NM_174693	Bt.61989	6.39197	6.62557	0.264506	1.12143	0.165339	0.264506	1.12143	0.165339
A_73_116007	CYHR1	cysteine/histidine-rich 1	chr14	282612	NM_174694	NM_174694	Bt.44030	5.3681	6.01395	0.000640925	1.48794	0.573314	0.000640925	1.48794	0.573314
A_73_P067221	CDH1	cadherin 1, type 1, E-cadherin (epithelial)	chr18	282637	NM_001002763	NM_001002763	Bt.64827	7.69339	6.81864	3.08657e-06	0.532953	-0.907921	3.08657e-06	1.87634	0.907921
A_73_P102496	P2RY2	purinergic receptor P2Y, G-protein coupled, 2	chr15	282638	NM_001166525	NM_001166525	Bt.13024	4.8167	5.99829	2.11581e-07	2.12888	1.0901	2.11581e-07	2.12888	1.0901
A_73_P283661	PAOX	polyamine oxidase (exo-N4-amino)	chr26	282639	NM_001013602	NM_001013602	Bt.36568	9.47126	9.85257	0.000312218	1.1815	0.240622	0.000312218	1.1815	0.240622
A_73_P461576	DCPS	decapping enzyme, scavenger		282640	NM_174695	NM_174695	Bt.12291	4.73384	5.34133	0.12726	1.4635	0.549426	0.12726	1.4635	0.549426
A_73_P332411	ATP2B1	ATPase, Ca++ transporting, plasma membrane 1	chr5	282641	NM_174696	NM_174696	Bt.8872	7.79069	7.80516	0.58378	0.95134	-0.0719669	0.58378	1.05115	0.0719669
A_73_113738	ITGB3	integrin, beta 3 (platelet glycoprotein IIIa, antigen CD61)	chr19	282642	XM_616376	XM_616376	Bt.13039	2.36813	5.37245	4.9645e-07	7.24777	2.85754	4.9645e-07	7.24777	2.85754
A_73_P343096	C13H20orf114	von Ebner minor salivary gland protein	chr13	282643	NM_174697	NM_174697	Bt.8897	4.16743	3.56779	0.129825	0.67065	-0.576368	0.129825	1.49109	0.576368
A_73_P036796	ITGB6	integrin, beta 6	chr2	282644	NM_174698	NM_174698	Bt.9972	5.40016	2.38807	8.04164e-07	0.136049	-2.8778	8.04164e-07	7.35028	2.8778
A_73_110294	CHIA	chitinase, acidic	chr3	282645	NM_174699	NM_174699	Bt.66344	3.79602	15.6657	3.82808e-15	2332.22	11.1875	3.82808e-15	2332.22	11.1875
A_73_107666	HSP90B1	tumor rejection antigen (gp96) 1	chr5	282646	NM_174700	NM_174700	Bt.8686	14.3646	15.0162	0.00249598	1.31584	0.395982	0.00249598	1.31584	0.395982
A_73_P087056	PAPPA	pregnancy-associated plasma protein A, pappalysin 1	chr8	282647	XM_613511	XM_613511	Bt.92692	2.41125	2.09549	0.384899	0.827493	-0.273181	0.384899	1.20847	0.273181
A_73_P101376	CACNA1A	calcium channel, voltage-dependent, P/Q type, alpha 1A subunit	chr7	282648	NM_001075129	NM_001075129	Bt.13071	3.13264	3.10954	0.927069	0.992351	-0.011078	0.927069	1.00771	0.011078
A_73_P048131	LPHN3	latrophilin 3	chr6	282651	NM_181033	NM_181033	Bt.13181	10.574	4.04389	3.8304e-13	0.0127189	-6.29688	3.8304e-13	78.6231	6.29688
A_73_106810	HSD17B14	hydroxysteroid (17-beta) dehydrogenase 14	chr18	282652	NM_174701	NM_174701	Bt.88264	6.80715	8.28961	8.66078e-09	2.52042	1.33367	8.66078e-09	2.52042	1.33367
A_73_P108296	AQP1	aquaporin 1 (Colton blood group)	chr4	282653	NM_174702	NM_174702	Bt.1525	9.16024	6.49915	7.28512e-11	0.162476	-2.6217	7.28512e-11	6.15474	2.6217
A_73_118041	TNXB	tenascin XB	chr23	282654	NM_174703	NM_174703	Bt.5398	9.92188	6.04497	3.26459e-12	0.0725828	-3.78423	3.26459e-12	13.7774	3.78423
A_73_P048291	RPGRIP1	retinitis pigmentosa GTPase regulator interacting protein 1	chr10	282656	AF265670		Bt.2157	2.38788	2.33133	0.84348	0.981238	-0.0273255	0.84348	1.01912	0.0273255
A_73_P041676	ATP6V1H	ATPase, H+ transporting, lysosomal 50/57kDa, V1 subunit H	chr14	282657	NM_174704	NM_174704	Bt.49330	9.91242	8.6084	1.11513e-13	0.390417	-1.35691	1.11513e-13	2.56136	1.35691
A_73_P367086	ARPP19	cAMP-regulated phosphoprotein, 19kDa	chr10	282658	NM_174705	NM_174705	Bt.4823	8.85028	7.96842	1.40336e-11	0.522217	-0.93728	1.40336e-11	1.91491	0.93728
A_73_P101866	SSPO	SCO-spondin homolog (Bos taurus)	chr4	282659	NM_174706	NM_174706	Bt.4812	5.4925	4.70237	0.00100917	0.581452	-0.782268	0.00100917	1.71983	0.782268
A_73_P117986	MGP	matrix Gla protein	chr5	282660	NM_174707	NM_174707	Bt.3595	9.67962	8.1131	2.00763e-05	0.329484	-1.60172	2.00763e-05	3.03504	1.60172
A_73_P039736	CD47	CD47 molecule	chr1	282661	NM_174708	NM_174708	Bt.87076	10.9341	10.9415	0.0163824	0.906307	-0.141929	0.0163824	1.10338	0.141929
A_73_P049321	VCAN	versican	chr7	282662	NM_181035	NM_181035	Bt.5395	5.75488	2.75223	3.59064e-06	0.136278	-2.87538	3.59064e-06	7.33794	2.87538
A_73_P034561	UPK3A	uroplakin 3A	chr6	282681	NM_174709	NM_174709	Bt.60952	2.25188	2.48557	0.199277	1.18804	0.248584	0.199277	1.18804	0.248584
A_73_P030536	ADRBK1	adrenergic, beta, receptor kinase 1	chr29	282682	NM_174710	NM_174710	Bt.4693	6.98772	5.50781	8.7439e-14	0.362787	-1.46281	8.7439e-14	2.75644	1.46281
A_73_P043644	CSNK1A1	casein kinase 1, alpha 1	chr7	282684	NM_174711	NM_174711	Bt.65222	11.1451	10.89	1.91532e-06	0.76108	-0.393879	1.91532e-06	1.31392	0.393879
A_73_103874	LOC282685	rhesus-like protein	chr2	282685	NM_174712	NM_174712	Bt.152	1.46456	1.53804	0.234846	1.08191	0.113576	0.234846	1.08191	0.113576
A_73_P050591	CELA2A	chymotrypsin-like elastase family, member 2A	chr16	282687	NM_174714	NM_174714	Bt.311	1.39936	1.48553	0.111183	1.09184	0.126763	0.111183	1.09184	0.126763
A_73_P300931	RPL3	ribosomal protein L3	chr5	282688	NM_174715	NM_174715	Bt.3467	12.937	12.0504	1.19935e-11	0.491247	-1.02548	1.19935e-11	2.03564	1.02548
A_73_P163377	ANXA2	annexin A2	chr10	282689	NM_174716	NM_174716	Bt.4314	12.4094	11.2875	3.22091e-06	0.424096	-1.23754	3.22091e-06	2.35796	1.23754
A_73_115835	ATP5J	ATP synthase, H+ transporting, mitochondrial Fo complex, subunit F6	chr1	282690	NM_174717	NM_174717	Bt.404	13.6447	13.6025	0.000142583	0.844618	-0.243628	0.000142583	1.18397	0.243628
A_73_P202982	HMGB1	high-mobility group box 1	chr12	282691	NM_176612	NM_176612	Bt.49650	9.95426	10.134	0.576886	1.02849	0.0405342	0.576886	1.02849	0.0405342
A_73_P110291	PNN	pinin, desmosome associated protein	chr21	282700	NM_174718	NM_174718	Bt.61624	4.14325	3.92995	0.0960974	0.863764	-0.211292	0.0960974	1.15772	0.211292
A_73_P165487	ATP5F1	ATP synthase, H+ transporting, mitochondrial Fo complex, subunit B1	chr3	282701	NM_001038501	NM_001038501	Bt.61189	13.2125	13.2597	0.000194988	0.900798	-0.150725	0.000194988	1.11013	0.150725
A_73_102741	CHRNA3	cholinergic receptor, nicotinic, alpha 3	chr21	282702	NM_174719	NM_174719	Bt.63828	1.84454	1.46191	0.0360134	0.798084	-0.325387	0.0360134	1.253	0.325387
A_73_107215	CPSF1	cleavage and polyadenylation specific factor 1, 160kDa	chr14	282703	NM_174720	NM_174720	Bt.4911	6.10094	5.94819	0.0192339	0.8739	-0.19446	0.0192339	1.1443	0.19446
A_73_P282391	TBC1D1	TBC1 (tre-2/USP6, BUB2, cdc16) domain family, member 1	chr6	282704	NM_001166524	NM_001166524	Bt.4932	7.95194	7.7021	0.0173612	0.798863	-0.32398	0.0173612	1.25178	0.32398
A_73_P044396	PSEN1	presenilin 1	chr10	282705	NM_174721	NM_174721	Bt.51581	9.04711	8.19678	3.33769e-12	0.531531	-0.911775	3.33769e-12	1.88136	0.911775
A_73_120590	CEP290	centrosomal protein 290kDa	chr5	282707	BC120445		Bt.229	6.38694	6.27277	0.0954039	0.892544	-0.164004	0.0954039	1.12039	0.164004
A_73_115028	RHBG	Rh family, B glycoprotein (gene/pseudogene)	chr3	282709	NM_174723	NM_174723	Bt.8856	6.42129	8.56274	3.20862e-13	3.89704	1.96238	3.20862e-13	3.89704	1.96238
A_73_P106181	ATP5H	ATP synthase, H+ transporting, mitochondrial Fo complex, subunit d	chr19	282710	NM_174724	NM_174724	Bt.5029	14.5137	14.3575	3.03733e-07	0.774299	-0.369038	3.03733e-07	1.29149	0.369038
A_73_P106381	EPAS1	endothelial PAS domain protein 1	chr11	282711	NM_174725	NM_174725	Bt.45570	7.02107	8.30779	1.61574e-07	2.21031	1.14425	1.61574e-07	2.21031	1.14425
A_73_P289266	NFKBIZ	nuclear factor of kappa light polypeptide gene enhancer in B-cells inhibitor, zeta	chr1	282713	NM_174726	NM_174726	Bt.8227	6.97463	7.63371	0.000106503	1.46667	0.552545	0.000106503	1.46667	0.552545
A_73_P458026	MYH7	myosin, heavy chain 7, cardiac muscle, beta	chr10	282714	NM_174727	NM_174727	Bt.6620	2.43157	2.25827	0.0774972	0.908343	-0.138691	0.0774972	1.10091	0.138691
A_73_109481	CABP5	calcium binding protein 5	chr18	282715	NM_174728	NM_174728	Bt.245	1.77768	1.68551	0.597495	0.966734	-0.0488093	0.597495	1.03441	0.0488093
A_73_P101991	VDAC3	voltage-dependent anion channel 3	chr27	282716	NM_174729	NM_174729	Bt.282	9.73631	10.7532	5.14984e-16	1.78322	0.834486	5.14984e-16	1.78322	0.834486
A_73_P098726	HAS1	hyaluronan synthase 1	chr18	282820	AB017803	XM_002701948	Bt.13123	2.11596	2.20818	0.769917	1.08478	0.117404	0.769917	1.08478	0.117404
A_73_118253	PYCARD	PYD and CARD domain containing	chr25	282846	NM_174730	NM_174730	Bt.11586	9.55596	9.92531	0.172299	1.17031	0.226889	0.172299	1.17031	0.226889
A_73_P047801	FAU	Finkel-Biskis-Reilly murine sarcoma virus (FBR-MuSV) ubiquitously expressed	chr29	282847	NM_174731	NM_174731	Bt.4618	16.3885	15.333	8.78121e-18	0.418977	-1.25506	8.78121e-18	2.38677	1.25506
A_73_P045936	PFDN5	prefoldin subunit 5	chr5	282848	NM_174732	NM_174732	Bt.1430	14.4412	13.9242	7.73194e-08	0.612178	-0.707977	7.73194e-08	1.63351	0.707977
A_73_112745	DHRS9	dehydrogenase/reductase (SDR family) member 9	chr2	282851	NM_174733	NM_174733	Bt.12764	2.1288	3.05601	0.00736807	1.87029	0.903261	0.00736807	1.87029	0.903261
A_73_P050431	RDH10	retinol dehydrogenase 10 (all-trans)		282852	BC134557		Bt.12765	9.1423	11.4253	7.75942e-13	4.11482	2.04083	7.75942e-13	4.11482	2.04083
A_73_112297	FUT9	fucosyltransferase 9 (alpha (1,3) fucosyltransferase)	chr9	282853	NM_174735	NM_174735	Bt.12766	2.46043	1.59184	0.126724	0.576107	-0.795592	0.126724	1.73579	0.795592
A_73_120480	FUT4	fucosyltransferase 4 (alpha (1,3) fucosyltransferase, myeloid-specific)	chr15	282854	NM_174736	NM_174736	Bt.12767	4.81596	6.6333	5.4129e-11	3.22473	1.68918	5.4129e-11	3.22473	1.68918
A_73_P283236	PCK1	phosphoenolpyruvate carboxykinase 1 (soluble)	chr13	282855	NM_174737	NM_174737	Bt.12768	2.68656	13.7564	2.61588e-20	1403.83	10.4552	2.61588e-20	1403.83	10.4552
A_73_P102501	PCK2	phosphoenolpyruvate carboxykinase 2 (mitochondrial)	chr10	282856	AY145504	XM_002690499	Bt.49445	12.8322	14.9229	5.149e-07	3.4411	1.78287	5.149e-07	3.4411	1.78287
A_73_P102486	SNCA	synuclein, alpha (non A4 component of amyloid precursor)	chr6	282857	NM_001034041	NM_001034041	Bt.12770	6.7312	5.3856	0.0671728	0.397018	-1.33272	0.0671728	2.51878	1.33272
A_73_113153	RAB27B	RAB27B, member RAS oncogene family	chr24	282858	NM_174738	NM_174738	Bt.12771	6.11094	5.63208	0.0883369	0.705815	-0.502639	0.0883369	1.4168	0.502639
A_73_104311	CBY1	chibby homolog 1 (Drosophila)	chr5	282859	NM_174739	NM_174739	Bt.43069	7.95984	7.97859	0.269772	0.952454	-0.0702785	0.269772	1.04992	0.0702785
A_73_107328	KIR2DL5A	killer cell immunoglobulin-like receptor, two domains, long cytoplasmic tail, 5A		282860	NM_174740	NM_174740	Bt.11174	3.43554	1.84504	0.000242146	0.354436	-1.4964	0.000242146	2.82138	1.4964
A_73_107873	AVPR1B	arginine vasopressin receptor 1B	chr16	282861	NM_001192142	NM_001192142	Bt.13066	5.54629	3.12178	3.78043e-08	0.199734	-2.32385	3.78043e-08	5.00667	2.32385
A_73_118133	BCAM	basal cell adhesion molecule (Lutheran blood group)	chr18	282862	NM_174741	NM_174741	Bt.7873	9.81523	9.75903	0.325503	0.882719	-0.179974	0.325503	1.13286	0.179974
A_73_120955	IL17A	interleukin 17A	chr23	282863	NM_001008412	NM_001008412	Bt.12772	1.84525	2.02056	0.378028	1.15093	0.202795	0.378028	1.15093	0.202795
A_73_115783	ADIPOQ	adiponectin, C1Q and collagen domain containing	chr1	282865	NM_174742	NM_174742	Bt.59365	5.02383	1.52115	5.56812e-10	0.0993466	-3.33139	5.56812e-10	10.0658	3.33139
A_73_112138	SPON1	spondin 1, extracellular matrix protein	chr15	282866	NM_174743	NM_174743	Bt.23618	2.81785	2.90327	0.496472	1.06928	0.0966348	0.496472	1.06928	0.0966348
A_73_P041216	SLC2A8	solute carrier family 2 (facilitated glucose transporter), member 8	chr11	282867	NM_201528	NM_201528	Bt.12773	10.8329	6.72447	1.87224e-15	0.0616423	-4.01994	1.87224e-15	16.2226	4.01994
A_73_P040996	SLC2A5	solute carrier family 2 (facilitated glucose/fructose transporter), member 5	chr16	282868	NM_001101042	NM_001101042	Bt.19805	2.59736	5.63977	0.000137924	7.41298	2.89005	0.000137924	7.41298	2.89005
A_73_P101061	UBA1	ubiquitin-like modifier activating enzyme 1	chrX	282869	NM_001102477	NM_001102477	Bt.48363	9.52008	8.77568	2.56733e-12	0.565933	-0.821296	2.56733e-12	1.76699	0.821296
A_73_P069181	CYP1A1	cytochrome P450, subfamily I (aromatic compound-inducible), polypeptide 1	chr21	282870	XM_588298	XM_588298	Bt.13772	7.47656	14.3231	5.40838e-14	83.0708	6.37627	5.40838e-14	83.0708	6.37627
A_73_P101206	MMP9	matrix metallopeptidase 9 (gelatinase B, 92kDa gelatinase, 92kDa type IV collagenase)	chr13	282871	NM_174744	NM_174744	Bt.4714	3.37532	2.74671	0.0654886	0.66582	-0.586795	0.0654886	1.50191	0.586795
A_73_P399226	MMP2	matrix metallopeptidase 2 (gelatinase A, 72kDa gelatinase, 72kDa type IV collagenase)	chr18	282872	BC149404		Bt.5313	7.08415	4.52113	6.36687e-10	0.178373	-2.48703	6.36687e-10	5.60622	2.48703
A_73_100363	ACSS1	acyl-CoA synthetase short-chain family member 1	chr13	282873	NM_174746	NM_174746	Bt.15996	14.125	7.81529	6.04596e-23	0.0139654	-6.162	6.04596e-23	71.6055	6.162
A_73_106640	EVC	Ellis van Creveld syndrome	chr6	282874	NM_174747	NM_174747	Bt.87537	7.91385	5.03079	1.12505e-12	0.143116	-2.80474	1.12505e-12	6.98734	2.80474
A_73_P030191	PRKRA	protein kinase, interferon-inducible double stranded RNA dependent activator	chr2	282875	NM_001045870	NM_001045870	Bt.13570	5.05651	3.4533	2.08031e-07	0.343632	-1.54106	2.08031e-07	2.91009	1.54106
A_73_P108436	NOS2	nitric oxide synthase 2, inducible	chr19	282876	NM_001076799	NM_001076799	Bt.23126	2.27888	2.78972	1.58574e-08	1.42351	0.509448	1.58574e-08	1.42351	0.509448
A_73_P103236	RPS28	ribosomal protein S28		282877	BP106944		Bt.22772	10.568	10.0262	0.019917	0.636551	-0.651653	0.019917	1.57097	0.651653
A_73_115070	HGF	hepatocyte growth factor (hepapoietin A; scatter factor)	chr4	282879	NM_001031751	NM_001031751	Bt.13085	2.27877	5.41508	1.54362e-10	7.91075	2.98381	1.54362e-10	7.91075	2.98381
A_73_116551	SOST	sclerostin	chr19	282880	NM_001166514	NM_001166514	Bt.13086	4.79768	3.40648	8.48828e-06	0.396618	-1.33418	8.48828e-06	2.52132	1.33418
A_73_116532	CD6	CD6 molecule	chr29	282881	XM_587304	XM_002699258	Bt.13087	2.96722	3.30585	0.0614125	1.25847	0.331671	0.0614125	1.25847	0.331671
A_73_P178287	ITGA4	integrin, alpha 4 (antigen CD49D, alpha 4 subunit of VLA-4 receptor)	chr2	282882	NM_174748	NM_174748	Bt.8130	1.6139	2.70711	1.12413e-05	2.10214	1.07186	1.12413e-05	2.10214	1.07186
A_73_121424	CTSD	cathepsin D	chr29	282883	NM_001166521	NM_001166521	Bt.20121	12.8078	12.758	7.10721e-07	0.850317	-0.233927	7.10721e-07	1.17603	0.233927
A_73_P154227	RPL9	ribosomal protein L9	chr6	282884	NM_001024469	NM_001024469	Bt.48917	13.7868	13.1899	4.70921e-13	0.586549	-0.769677	4.70921e-13	1.70489	0.769677
A_73_P452601	PRDX5	peroxiredoxin 5	chr29	282885	NM_174749	NM_174749	Bt.47193	11.8956	12.6631	1.26544e-06	1.46926	0.55509	1.26544e-06	1.46926	0.55509
A_73_P073261	MMP16	matrix metallopeptidase 16 (membrane-inserted)	chr14	282886	NM_001192622	NM_001192622	Bt.13089	1.69497	1.42491	0.000614307	0.861245	-0.215505	0.000614307	1.16111	0.215505
A_73_116623	MMP15	matrix metallopeptidase 15 (membrane-inserted)	chr18	282887	NM_001191434	NM_001191434	Bt.64694	5.23857	7.55065	9.37576e-08	4.42597	2.14599	9.37576e-08	4.42597	2.14599
A_73_P043746	CPA1	carboxypeptidase A1 (pancreatic)	chr4	286762	NM_174750	NM_174750	Bt.4052	3.75436	3.3955	4.64593e-07	0.78971	-0.340605	4.64593e-07	1.26629	0.340605
A_73_P108976	PARP1	poly (ADP-ribose) polymerase 1	chr16	286764	NM_174751	NM_174751	Bt.4803	8.62271	7.54822	1.14169e-10	0.461962	-1.11415	1.14169e-10	2.16468	1.11415
A_73_118902	STATH	statherin	chr6	286765	NM_174752	NM_174752	Bt.12847	6.51534	1.29749	0.000149279	0.031796	-4.97501	0.000149279	31.4505	4.97501
A_73_P039761	MFAP4	microfibrillar-associated protein 4	chr19	286766	NM_001080217	NM_001080217	Bt.5155	7.55017	4.2269	5.36044e-12	0.107809	-3.21345	5.36044e-12	9.27564	3.21345
A_73_P262171	PTHLH	parathyroid hormone-like hormone	chr5	286767	NM_174753	NM_174753	Bt.12848	12.6593	1.66291	2.32386e-18	0.000666995	-10.55	2.32386e-18	1499.26	10.55
A_73_P038596	ATP6V0A1	ATPase, H+ transporting, lysosomal V0 subunit a1	chr19	286768	NM_174754	NM_174754	Bt.4430	5.63775	6.24202	0.000725135	1.4437	0.529776	0.000725135	1.4437	0.529776
A_73_108493	DNAJC3	DnaJ (Hsp40) homolog, subfamily C, member 3	chr12	286770	NM_174756	NM_174756	Bt.68903	13.0886	12.8606	4.35395e-05	0.753998	-0.407368	4.35395e-05	1.32626	0.407368
A_73_P281451	ASPH	aspartate beta-hydroxylase	chr14	286771	NM_174757	NM_174757	Bt.46037	9.37119	10.3806	0.171931	1.78305	0.834351	0.171931	1.78305	0.834351
A_73_P425901	NPC1	Niemann-Pick disease, type C1	chr24	286772	BC151276		Bt.7157	10.6215	9.41484	1.59833e-10	0.411837	-1.27985	1.59833e-10	2.42814	1.27985
A_73_117533	PDCL	phosducin-like	chr11	286773	NM_174759	NM_174759	Bt.23083	6.63275	5.58215	1.77046e-05	0.482666	-1.0509	1.77046e-05	2.07183	1.0509
A_73_P099911	RPL10	ribosomal protein L10	chrX	286790	NM_174760	NM_174760	Bt.46990	15.2224	14.2894	1.70334e-14	0.461447	-1.11576	1.70334e-14	2.1671	1.11576
A_73_P116454	BDA20	major allergen BDA20		286791	NM_174761	NM_174761	Bt.550	8.99988	1.60875	2.99602e-11	0.0074066	-7.07697	2.99602e-11	135.015	7.07697
A_73_P107026	UGT1A6	UDP glucuronosyltransferase 1 family, polypeptide A6	chr3	286792	NM_174762	NM_174762	Bt.63686	1.37544	11.2697	1.51867e-29	663.446	9.37384	1.51867e-29	663.446	9.37384
A_73_113151	PRDX2	peroxiredoxin 2	chr7	286793	NM_174763	NM_174763	Bt.2689	12.9875	10.3726	2.79854e-14	0.158678	-2.65583	2.79854e-14	6.30208	2.65583
A_73_P101201	MMP7	matrix metallopeptidase 7 (matrilysin, uterine)	chr15	286794	NM_001075130	NM_001075130	Bt.13092	3.23219	8.2462	1.43101e-07	26.5853	4.73256	1.43101e-07	26.5853	4.73256
A_73_P079051	NEDD8	neural precursor cell expressed, developmentally down-regulated 8	chr10	286796	NM_174764	NM_174764	Bt.275	12.4278	12.0034	3.50571e-10	0.669414	-0.579028	3.50571e-10	1.49384	0.579028
A_73_112416	COL4A3BP	collagen, type IV, alpha 3 (Goodpasture antigen) binding protein	chr10	286797	NM_174765	NM_174765	Bt.7214	9.5707	10.3578	9.66375e-07	1.53814	0.621189	9.66375e-07	1.53814	0.621189
A_73_115393	TNS1	tensin 1	chr2	286798	NM_174766	NM_174766	Bt.76111	11.0752	9.9147	1.2101e-09	0.421573	-1.24614	1.2101e-09	2.37207	1.24614
A_73_115598	FIGF	c-fos induced growth factor (vascular endothelial growth factor D)	chrX	286799	NM_001101043	NM_001101043	Bt.13096	7.23266	2.90573	1.46098e-11	0.0562543	-4.15189	1.46098e-11	17.7764	4.15189
A_73_109011	CACNG2	calcium channel, voltage-dependent, gamma subunit 2	chr5	286800	NM_001077832	NM_001077832	Bt.13102	1.59004	1.59396	0.471528	1.0321	0.0455856	0.471528	1.0321	0.0455856
A_73_P233464	CACNA1S	calcium channel, voltage-dependent, L type, alpha 1S subunit		286801	DV934030	XM_002694242	Bt.97386	2.51157	1.96822	0.0921382	0.712384	-0.489274	0.0921382	1.40374	0.489274
A_73_117415	VSX1	visual system homeobox 1	chr13	286802	NM_174767	NM_174767	Bt.5555	1.52456	1.25545	0.580864	0.863981	-0.210928	0.580864	1.15743	0.210928
A_73_P512823	UBE2V2	ubiquitin-conjugating enzyme E2 variant 2	chrX	286803	NM_001034042	NM_001034042	Bt.33567	9.65552	9.64056	0.00172247	0.909639	-0.136634	0.00172247	1.09934	0.136634
A_73_P036323	SERPINA3-1	serpin peptidase inhibitor, clade A (alpha-1 antiproteinase, antitrypsin), member 3	chr21	286804	NM_174768	NM_174768	Bt.37077	2.83066	17.3734	4.03489e-14	13529.1	13.7238	4.03489e-14	13529.1	13.7238
A_73_112546	ADAMTS5	ADAM metallopeptidase with thrombospondin type 1 motif, 5	chr1	286805	NM_001166515	NM_001166515	Bt.13108	6.76637	7.18483	0.0468947	1.25725	0.330266	0.0468947	1.25725	0.330266
A_73_P101301	ADAMTS4	ADAM metallopeptidase with thrombospondin type 1 motif, 4	chr3	286806	NM_181667	NM_181667	Bt.15675	5.00516	3.97442	7.30779e-06	0.500008	-0.999976	7.30779e-06	1.99997	0.999976
A_73_P444841	SUMO2	SMT3 suppressor of mif two 3 homolog 2 (S. cerevisiae)	chr28	286807	NM_174769	NM_174769	Bt.4859	11.829	11.1227	3.519e-12	0.561439	-0.832799	3.519e-12	1.78114	0.832799
A_73_P062026	MDFI	MyoD family inhibitor	chr23	286808	AF184162	XM_002697236	Bt.13110	13.1223	7.32193	6.84265e-17	0.0197693	-5.66059	6.84265e-17	50.5834	5.66059
A_73_P154352	GPX4	glutathione peroxidase 4 (phospholipid hydroperoxidase)	chr7	286809	NM_174770	NM_174770	Bt.49234	12.4726	11.9797	2.16223e-09	0.639743	-0.644435	2.16223e-09	1.56313	0.644435
A_73_P447651	PTPRN	protein tyrosine phosphatase, receptor type, N	chr2	286810	NM_001075131	NM_001075131	Bt.61105	2.37817	1.87601	0.000244399	0.733219	-0.447684	0.000244399	1.36385	0.447684
A_73_116708	EIF6	eukaryotic translation initiation factor 6	chr13	286811	NM_174830	NM_174830	Bt.4426	10.7217	10.6174	0.00554834	0.845051	-0.242889	0.00554834	1.18336	0.242889
A_73_P035426	GULO	L-gulono-gamma-lactone oxidase	chr8	286812	NM_001034043	NM_001034043	Bt.49608	5.36803	9.97424	6.10906e-10	19.7883	4.30657	6.10906e-10	19.7883	4.30657
A_73_P166987	TTPA	tocopherol (alpha) transfer protein		286813	DV789907		Bt.63380	1.52821	1.49704	0.810106	1.00954	0.0136949	0.810106	1.00954	0.0136949
A_73_101350	P2RX7	purinergic receptor P2X, ligand-gated ion channel, 7	chr17	286814	XM_591410	XM_591410	Bt.13115	1.5086	1.46752	0.887419	1.00329	0.00473354	0.887419	1.00329	0.00473354
A_73_P080246	GCH1	GTP cyclohydrolase 1	chr10	286815	XM_001251704	XM_001251704	Bt.13878	7.79954	9.88834	2.29007e-06	3.69538	1.88572	2.29007e-06	3.69538	1.88572
A_73_P272641	TNNT2	troponin T type 2 (cardiac)		286816	NM_174771	NM_174771	Bt.3879	5.1114	1.69063	4.11537e-12	0.104771	-3.25469	4.11537e-12	9.54465	3.25469
A_73_P101281	SLC4A1	solute carrier family 4, anion exchanger, member 1 (erythrocyte membrane protein band 3, Diego blood group)	chr19	286817	NM_181036	NM_181036	Bt.4799	2.28335	1.99304	0.167523	0.843303	-0.245877	0.167523	1.18581	0.245877
A_73_P044301	PREP	prolyl endopeptidase	chr9	286818	NM_174772	NM_174772	Bt.4796	7.60306	8.58861	1.46992e-10	1.80026	0.848207	1.46992e-10	1.80026	0.848207
A_73_P265546	EIF4A2	eukaryotic translation initiation factor 4A2	chr1	286819	NM_001034044	NM_001034044	Bt.13925	12.7434	12.4279	0.00227318	0.714943	-0.4841	0.00227318	1.39871	0.4841
A_73_119363	SHH	sonic hedgehog homolog (Drosophila)	chr4	286821	AF144100	XM_614193	Bt.13121	1.74164	1.64219	0.639079	0.962589	-0.0550075	0.639079	1.03886	0.0550075
A_73_P253286	CKM	creatine kinase, muscle	chr18	286822	NM_174773	NM_174773	Bt.3651	2.674	2.33159	0.135339	0.810752	-0.302668	0.135339	1.23342	0.302668
A_73_P052126	CLIC4	chloride intracellular channel 4	chr2	286823	NM_001080218	NM_001080218	Bt.64763	12.6637	11.4657	4.57896e-15	0.402426	-1.3132	4.57896e-15	2.48493	1.3132
A_73_116803	HAS3	hyaluronan synthase 3	chr18	286824	NM_001192867	NM_001192867	Bt.84600	7.50299	5.13691	1.06836e-07	0.201679	-2.30987	1.06836e-07	4.95837	2.30987
A_73_P041466	WDR44	WD repeat domain 44		286825	NM_174774	NM_174774	Bt.216	4.57743	4.5054	0.566402	0.941191	-0.0874401	0.566402	1.06248	0.0874401
A_73_104460	DEFB4A	defensin, beta 4A	chr27	286836	NM_174775	NM_174775	Bt.146	4.91545	2.88124	0.00692766	0.259251	-1.94758	0.00692766	3.85727	1.94758
A_73_115413	TAP	tracheal antimicrobial peptide	chr27	286837	AB299971		Bt.510	2.26478	2.46852	0.171393	1.16373	0.218757	0.171393	1.16373	0.218757
A_73_P099631	NDST2	N-deacetylase/N-sulfotransferase (heparan glucosaminyl) 2	chr28	286838	NM_174777	NM_174777	Bt.4950	8.4961	7.90984	3.92891e-08	0.636565	-0.651621	3.92891e-08	1.57093	0.651621
A_73_P118561	RPS27A	ribosomal protein S27a	chr11	286839	NM_174778	NM_174778	Bt.5051	5.9858	5.36405	0.191119	0.644047	-0.634762	0.191119	1.55268	0.634762
A_73_P045996	SDHB	succinate dehydrogenase complex, subunit B, iron sulfur (Ip)	chr2	286840	NM_001040483	NM_001040483	Bt.13128	11.3774	12.5384	4.63915e-11	1.91436	0.936863	4.63915e-11	1.91436	0.936863
A_73_120388	MUC12	mucin 12, cell surface associated	chr5	286841	AF016589	XM_615336	Bt.141	1.42476	1.46119	0.391284	1.05666	0.0795076	0.391284	1.05666	0.0795076
A_73_P047046	BASP1	brain abundant, membrane attached signal protein 1		286842	NM_174780	NM_174780	Bt.4898	8.53378	10.227	2.73405e-06	2.81873	1.49505	2.73405e-06	2.81873	1.49505
A_73_P082946	ADAM1	a disintegrin and metalloproteinase domain 1	chr11	286843	XR_082972	XM_002700849	Bt.104797	2.16041	1.4005	0.00311156	0.621645	-0.685838	0.00311156	1.60864	0.685838
A_73_P046611	PDPR	pyruvate dehydrogenase phosphatase regulatory subunit	chr18	286844	NM_174781	NM_174781	Bt.65397	2.96482	2.97044	0.903625	1.01266	0.018148	0.903625	1.01266	0.018148
A_73_P369051	SLC12A2	solute carrier family 12 (sodium/potassium/chloride transporters), member 2	chr7	286845	NM_174782	NM_174782	Bt.4793	7.69623	2.47898	4.07778e-16	0.0312256	-5.00113	4.07778e-16	32.025	5.00113
A_73_P326711	PI4KB	phosphatidylinositol 4-kinase, catalytic, beta	chr3	286846	NM_174783	NM_174783	Bt.688	6.68568	6.50792	0.0302248	0.852749	-0.229807	0.0302248	1.17268	0.229807
A_73_P043316	CD40	CD40 molecule, TNF receptor superfamily member 5	chr13	286849	NM_001105611	NM_001105611	Bt.42498	5.81645	6.37231	0.0849175	1.39244	0.477616	0.0849175	1.39244	0.477616
A_73_P054151	GNG12	guanine nucleotide binding protein (G protein), gamma 12	chr3	286850	NM_174785	NM_174785	Bt.77334	6.27103	5.42266	4.87471e-10	0.553539	-0.853242	4.87471e-10	1.80656	0.853242
A_73_P046141	GUCA1B	guanylate cyclase activator 1B (retina)	chr23	286851	NM_174786	NM_174786	Bt.520	5.90603	3.20194	5.76986e-09	0.165417	-2.59582	5.76986e-09	6.04531	2.59582
A_73_114042	PPP3CA	protein phosphatase 3, catalytic subunit, alpha isozyme	chr6	286852	NM_174787	NM_174787	Bt.3966	9.02002	8.95294	0.0304915	0.886954	-0.173068	0.0304915	1.12745	0.173068
A_73_P486998	RPLP2	ribosomal protein, large, P2		286853	CK848773		Bt.5346	15.0326	14.3956	2.9676e-12	0.561332	-0.833073	2.9676e-12	1.78148	0.833073
A_73_P499098	SERPINB6	serpin peptidase inhibitor, clade B (ovalbumin), member 6	chr23	286854	NM_174789	NM_174789	Bt.53338	9.75211	10.7817	4.05036e-07	1.79751	0.846001	4.05036e-07	1.79751	0.846001
A_73_116512	MTFMT	mitochondrial methionyl-tRNA formyltransferase	chr10	286855	NM_001166523	NM_001166523	Bt.4625	6.58093	8.42233	6.39523e-13	3.19522	1.67592	6.39523e-13	3.19522	1.67592
A_73_111844	PRLH	prolactin releasing hormone	chr3	286856	NM_174790	NM_174790	Bt.210	7.35885	5.98084	4.5228e-08	0.385631	-1.37471	4.5228e-08	2.59315	1.37471
A_73_P108866	PAX6	paired box 6	chr15	286857	NM_001040645	NM_001040645	Bt.11759	1.51694	1.70977	0.352926	1.16881	0.225041	0.352926	1.16881	0.225041
A_73_P046156	PTGDS	prostaglandin D2 synthase 21kDa (brain)	chr11	286858	NM_174791	NM_174791	Bt.1645	12.0668	8.62344	2.86703e-07	0.0933402	-3.42136	2.86703e-07	10.7135	3.42136
A_73_111549	FTL	ferritin, light polypeptide	chr18	286861	NM_174792	NM_174792	Bt.65259	12.9396	16.1541	7.2156e-17	7.16272	2.84051	7.2156e-17	7.16272	2.84051
A_73_P032301	YWHAG	tyrosine 3-monooxygenase/tryptophan 5-monooxygenase activation protein, gamma polypeptide	chr25	286862	NM_174793	NM_174793	Bt.2814	4.88432	5.71017	7.09656e-07	1.68591	0.75353	7.09656e-07	1.68591	0.75353
A_73_P100986	YWHAB	tyrosine 3-monooxygenase/tryptophan 5-monooxygenase activation protein, beta polypeptide	chr13	286863	NM_174794	NM_174794	Bt.5535	13.4092	12.205	1.14825e-16	0.396538	-1.33447	1.14825e-16	2.52183	1.33447
A_73_105988	LIPT1	lipoyltransferase 1	chr11	286864	NM_174795	NM_174795	Bt.4519	7.7191	9.16174	4.49678e-11	2.42228	1.27637	4.49678e-11	2.42228	1.27637
A_73_120548	PIK3R3	phosphoinositide-3-kinase, regulatory subunit 3 (gamma)	chr3	286865	NM_174796	NM_174796	Bt.608	1.57403	1.44085	0.415769	0.943681	-0.0836294	0.415769	1.05968	0.0836294
A_73_P045006	TRPC3	transient receptor potential cation channel, subfamily C, member 3	chr17	286866	NM_001104960	NM_001104960	Bt.29767	1.28343	1.58048	0.00812224	1.25502	0.327715	0.00812224	1.25502	0.327715
A_73_P100101	RPS2	ribosomal protein S2	chr25	286867	NM_001033613	NM_001033613	Bt.48814	16.7899	15.9158	3.68597e-11	0.469063	-1.09215	3.68597e-11	2.13191	1.09215
A_73_P103156	RPLP0	ribosomal protein, large, P0	chr17	286868	NM_001012682	NM_001012682	Bt.8462	14.621	13.3611	1.36033e-15	0.375947	-1.4114	1.36033e-15	2.65995	1.4114
A_73_P045236	CHI3L1	chitinase 3-like 1 (cartilage glycoprotein-39)		286869	NM_001080219	NM_001080219	Bt.60417	8.92749	3.09666	8.26151e-07	0.0204933	-5.6087	8.26151e-07	48.7963	5.6087
A_73_115006	EIF4G2	eukaryotic translation initiation factor 4 gamma, 2	chr15	286870	NM_001099859	NM_001099859	Bt.5471	11.3573	10.614	1.07316e-09	0.551727	-0.857973	1.07316e-09	1.81249	0.857973
A_73_109347	SERPINA14	serpin peptidase inhibitor, clade A (alpha-1 antiproteinase, antitrypsin), member 14	chr21	286871	NM_174797	NM_174797	Bt.594	2.03691	4.1828	0.00172861	4.15637	2.05533	0.00172861	4.15637	2.05533
A_73_116270	MSX1	msh homeobox 1	chr6	286872	NM_174798	NM_174798	Bt.1656	6.76197	5.99702	0.000120764	0.580125	-0.785563	0.000120764	1.72376	0.785563
A_73_P161427	RPS4Y1	ribosomal protein S4, Y-linked 1	chr23	286873	NM_001082422	NM_001082422	Bt.54084	14.6533	12.9727	1.23289e-11	0.285267	-1.80962	1.23289e-11	3.50549	1.80962
A_73_P103326	CFDP2	craniofacial development protein 2	chr27	286876	D84514		Bt.26633	7.78753	7.41423	0.00180452	0.739005	-0.436343	0.00180452	1.35317	0.436343
A_73_P052346	PRKCZ	protein kinase C, zeta	chr16	286877	NM_001077833	NM_001077833	Bt.15734	5.92816	6.4451	6.70435e-05	1.3571	0.440528	6.70435e-05	1.3571	0.440528
A_73_P101931	LIPE	lipase, hormone-sensitive	chr18	286879	NM_001080220	NM_001080220	Bt.28410	3.7536	2.8624	1.44181e-05	0.557819	-0.84213	1.44181e-05	1.7927	0.84213
A_73_P045151	PPM1G	protein phosphatase, Mg2+/Mn2+ dependent, 1G		286880	U81159		Bt.49531	3.99779	3.81611	0.0793233	0.883632	-0.178482	0.0793233	1.13169	0.178482
A_73_P419831	SPLUNC2B	common salivary protein BSP30, form b	chr13	286881	NM_174802	NM_174802	Bt.576	2.15148	2.60442	0.000175138	1.37312	0.457455	0.000175138	1.37312	0.457455
A_73_P037441	SPLUNC2A	common salivary protein BSP30, form a	chr13	286882	NM_174803	NM_174803	Bt.575	1.51547	1.44193	0.911391	0.981962	-0.026261	0.911391	1.01837	0.026261
A_73_103707	MAP2K6	mitogen-activated protein kinase kinase 6	chr19	286883	NM_001034045	NM_001034045	Bt.561	4.73094	8.59542	3.62341e-10	12.2922	3.61968	3.62341e-10	12.2922	3.61968
A_73_P044591	RPS29	ribosomal protein S29	chr10	286884	NM_174804	NM_174804	Bt.12831	8.94435	8.67485	0.00647829	0.778023	-0.362115	0.00647829	1.28531	0.362115
A_73_115887	UQCRQ	low molecular mass ubiquinone-binding protein (9.5kD)	chr7	286885	NM_174805	NM_174805	Bt.49658	10.7653	13.0899	5.41313e-20	4.13075	2.0464	5.41313e-20	4.13075	2.0464
A_73_P099611	GOT2	glutamic-oxaloacetic transaminase 2, mitochondrial (aspartate aminotransferase 2)	chr18	286886	NM_174806	NM_174806	Bt.1316	10.6085	12.742	8.13752e-15	3.6542	1.86955	8.13752e-15	3.6542	1.86955
A_73_112032	UTS2R	urotensin 2 receptor	chr19	286969	NM_001040484	NM_001040484	Bt.53506	8.21587	7.5533	0.000212868	0.608232	-0.717306	0.000212868	1.64411	0.717306
A_73_121197	PDC	phosducin	chr16	287007	NM_001166527	NM_001166527	Bt.12783	1.96634	2.38383	0.0991455	1.34518	0.427796	0.0991455	1.34518	0.427796
A_73_100656	CRYBB2	crystallin, beta B2	chr17	287011	NM_174807	NM_174807	Bt.398	3.31484	3.224	0.69218	0.94647	-0.0793715	0.69218	1.05656	0.0793715
A_73_P048851	COX5B	cytochrome c oxidase subunit Vb		287012	DV784321		Bt.87845	9.98219	9.97054	0.0185353	0.907422	-0.140154	0.0185353	1.10202	0.140154
A_73_P320621	COL11A1	collagen, type XI, alpha 1	chr3	287013	NM_001166509	NM_001166509	Bt.9656	2.32687	2.03103	0.0115801	0.839582	-0.252257	0.0115801	1.19107	0.252257
A_73_115021	NDUFV1	NADH dehydrogenase (ubiquinone) flavoprotein 1, 51kDa	chr29	287014	NM_174808	NM_174808	Bt.4072	11.3389	12.0032	1.08594e-06	1.38467	0.469541	1.08594e-06	1.38467	0.469541
A_73_108199	H2AFZ	H2A histone family, member Z	chr6	287016	NM_174809	NM_174809	Bt.2515	11.1302	10.5628	1.60977e-11	0.620842	-0.687702	1.60977e-11	1.61072	0.687702
A_73_P044781	ATP6V1E1	ATPase, H+ transporting, lysosomal 31kDa, V1 subunit E1	chr5	287017	NM_174810	NM_174810	Bt.1753	11.3582	10.5875	7.64275e-13	0.541932	-0.883816	7.64275e-13	1.84525	0.883816
A_73_P030291	GNG5	guanine nucleotide binding protein (G protein), gamma 5	chr3	287018	NM_174811	NM_174811	Bt.409	12.6889	14.8113	3.93639e-11	3.51942	1.81534	3.93639e-11	3.51942	1.81534
A_73_109539	PFKFB2	6-phosphofructo-2-kinase/fructose-2,6-biphosphatase 2	chr16	287019	NM_174812	NM_174812	Bt.3949	6.22625	4.57987	6.67915e-06	0.329055	-1.6036	6.67915e-06	3.039	1.6036
A_73_116101	UQCRFS1	ubiquinol-cytochrome c reductase, Rieske iron-sulfur polypeptide 1	chr18	287020	NM_174813	NM_174813	Bt.265	12.6296	13.0346	0.00768258	1.14768	0.198725	0.00768258	1.14768	0.198725
A_73_P039476	YWHAZ	tyrosine 3-monooxygenase/tryptophan 5-monooxygenase activation protein, zeta polypeptide	chr14	287022	DV781295	XM_002696241	Bt.88043	8.52943	6.79342	1.44421e-13	0.300271	-1.73566	1.44421e-13	3.33033	1.73566
A_73_P356941	YBX1	Y box binding protein 1	chr3	287023	NM_174815	NM_174815	Bt.5332	12.7163	12.3922	2.08048e-08	0.711701	-0.490657	2.08048e-08	1.40508	0.490657
A_73_113686	NOS3	nitric oxide synthase 3 (endothelial cell)	chr4	287024	NM_181037	NM_181037	Bt.4662	8.64994	9.30662	0.00221773	1.43123	0.517256	0.00221773	1.43123	0.517256
A_73_111917	GPLD1	glycosylphosphatidylinositol specific phospholipase D1	chr23	287025	NM_174816	NM_174816	Bt.452	2.90963	12.7088	5.93488e-16	609.551	9.2516	5.93488e-16	609.551	9.2516
A_73_P051861	PLCB1	phospholipase C, beta 1 (phosphoinositide-specific)	chr13	287026	NM_174817	NM_174817	Bt.448	2.27746	3.30066	0.130494	1.99026	0.992959	0.130494	1.99026	0.992959
A_73_103312	NDUFS8	NADH dehydrogenase (ubiquinone) Fe-S protein 8, 23kDa (NADH-coenzyme Q reductase)	chr29	287027	NM_174818	NM_174818	Bt.5483	13.9095	12.9284	5.37032e-11	0.455711	-1.13381	5.37032e-11	2.19437	1.13381
A_73_P116716	NDUFS3	NADH dehydrogenase (ubiquinone) Fe-S protein 3, 30kDa (NADH-coenzyme Q reductase)	chr15	287327	NM_174819	NM_174819	Bt.1153	12.5674	12.8182	0.230954	1.03832	0.0542565	0.230954	1.03832	0.0542565
A_73_P107841	NDUFS1	NADH dehydrogenase (ubiquinone) Fe-S protein 1, 75kDa (NADH-coenzyme Q reductase)	chr2	288380	NM_174820	NM_174820	Bt.4777	7.89613	9.03594	1.54197e-09	1.98367	0.988171	1.54197e-09	1.98367	0.988171
A_73_103521	CAMP	cathelicidin antimicrobial peptide	chr22	317650	CK778222		Bt.33468	1.71361	2.02769	0.125411	1.26143	0.335056	0.125411	1.26143	0.335056
A_73_P112816	CATHL6	cathelicidin 6	chr22	317651	NM_174832	NM_174832	Bt.88495	5.68176	3.78613	1.78018e-05	0.281573	-1.82842	1.78018e-05	3.55148	1.82842
A_73_P101851	SLC9A1	solute carrier family 9 (sodium/hydrogen exchanger), member 1	chr2	317654	NM_174833	NM_174833	Bt.528	2.88666	2.62315	0.0709339	0.85091	-0.232921	0.0709339	1.17521	0.232921
A_73_P065326	MYH10	myosin, heavy chain 10, non-muscle	chr19	317655	NM_174834	NM_174834	Bt.4057	4.72783	4.84114	0.728664	1.06054	0.084799	0.728664	1.06054	0.084799
A_73_P271706	PCTP	phosphatidylcholine transfer protein	chr19	317656	NM_174835	NM_174835	Bt.4718	5.17468	11.9347	3.62201e-19	81.1179	6.34195	3.62201e-19	81.1179	6.34195
A_73_P042606	MYL1	myosin, light chain 1, alkali; skeletal, fast	chr2	317657	NM_001079578	NM_001079578	Bt.4922	2.35818	2.53104	0.315059	1.1403	0.189414	0.315059	1.1403	0.189414
A_73_P353286	HMGCL	3-hydroxymethyl-3-methylglutaryl-CoA lyase	chr2	317658	NM_001075132	NM_001075132	Bt.9446	8.55648	10.3456	4.23772e-10	3.00226	1.58605	4.23772e-10	3.00226	1.58605
A_73_P036591	DNAJC6	DnaJ (Hsp40) homolog, subfamily C, member 6	chr3	317659	BC153849		Bt.65042	4.82145	6.21307	0.00029968	2.44323	1.28879	0.00029968	2.44323	1.28879
A_73_P051771	CYB561	cytochrome b-561	chr19	317663	NM_174837	NM_174837	Bt.4360	11.2824	5.31972	7.91068e-16	0.0182269	-5.77779	7.91068e-16	54.8639	5.77779
A_73_118140	ATP8A1	ATPase, aminophospholipid transporter (APLT), class I, type 8A, member 1	chr6	317692	NM_174838	NM_174838	Bt.64247	3.39961	5.46001	1.85637e-11	3.85339	1.94613	1.85637e-11	3.85339	1.94613
A_73_P031216	AEBP1	AE binding protein 1	chr4	317693	NM_174839	NM_174839	Bt.15999	8.28081	8.03371	0.141932	0.796255	-0.328697	0.141932	1.25588	0.328697
A_73_P213067	TIMP4	TIMP metallopeptidase inhibitor 4	chr22	317694	NM_001045871	NM_001045871	Bt.91655	5.43055	2.65513	6.50546e-14	0.159111	-2.6519	6.50546e-14	6.28493	2.6519
A_73_120518	BSP3	binder of sperm 3	chr18	317695	NM_174840	NM_174840	Bt.102249	1.44829	1.42314	0.60073	1.01464	0.0209644	0.60073	1.01464	0.0209644
A_73_117144	FGFR4	fibroblast growth factor receptor 4	chr7	317696	NM_001192584	NM_001192584	Bt.13111	2.33553	5.48072	2.96051e-12	7.95277	2.99146	2.96051e-12	7.95277	2.99146
A_73_P100346	ITPR1	inositol 1,4,5-triphosphate receptor, type 1	chr22	317697	NM_174841	NM_174841	Bt.22305	7.89752	8.27123	0.381815	1.20085	0.264057	0.381815	1.20085	0.264057
A_73_118914	BSP5	binder of sperm 5	chr18	317699	NM_174842	NM_174842	Bt.224	5.79237	1.44938	1.97679e-05	0.0567799	-4.13848	1.97679e-05	17.6119	4.13848
A_73_118470	SLCO2B1	solute carrier organic anion transporter family, member 2B1	chr15	317704	NM_174843	NM_174843	Bt.64977	5.82179	9.81972	4.2612e-12	13.2007	3.72254	4.2612e-12	13.2007	3.72254
A_73_107675	PGRMC1	progesterone receptor membrane component 1	chr20	317706	NM_001075133	NM_001075133	Bt.12820	11.315	13.8076	6.71737e-15	4.57225	2.1929	6.71737e-15	4.57225	2.1929
A_73_107395	HTR1B	5-hydroxytryptamine (serotonin) receptor 1B	chr9	317707	XM_583895	XM_002690033	Bt.12808	1.77419	1.85255	0.316237	1.08114	0.112557	0.316237	1.08114	0.112557
A_73_P032196	HTR4	5-hydroxytryptamine (serotonin) receptor 4	chr7	317708	NM_001040485	NM_001040485	Bt.12807	3.06784	2.27757	0.00473909	0.600805	-0.73503	0.00473909	1.66443	0.73503
A_73_117575	HR44	Hr44 antigen		317709	AJ224708			1.45472	1.42969	0.589413	1.01463	0.0209467	0.589413	1.01463	0.0209467
A_73_104092	PLBD1	phospholipase B domain containing 1	chr5	317710	NM_001166298	NM_001166298	Bt.12805	8.01295	8.0468	0.82596	0.960464	-0.0581972	0.82596	1.04116	0.0581972
A_73_P095151	COL4A3	collagen, type IV, alpha 3 (Goodpasture antigen)	chr2	317711	NM_001166529	NM_001166529	Bt.12794	1.61922	2.89728	1.38448e-06	2.37099	1.24549	1.38448e-06	2.37099	1.24549
A_73_P085521	MFAP3	microfibrillar-associated protein 3	chr7	317721	NM_001166519	NM_001166519	Bt.13156	6.34653	6.77733	5.7679e-06	1.27511	0.35062	5.7679e-06	1.27511	0.35062
A_73_P495284	GCSH	glycine cleavage system protein H (aminomethyl carrier)	chr18	317723	NM_174844	NM_174844	Bt.4195	10.187	13.3008	1.77919e-18	6.9737	2.80192	1.77919e-18	6.9737	2.80192
A_73_P481148	USO1	USO1 vesicle docking protein homolog (yeast)	chr6	317724	NM_174845	NM_174845	Bt.5308	9.08785	9.34577	0.156152	1.09635	0.132714	0.156152	1.09635	0.132714
A_73_P270811	PTPRZ1	protein tyrosine phosphatase, receptor-type, Z polypeptide 1	chr4	317725	NM_001192272	NM_001192272	Bt.39123	2.48386	5.30489	2.70632e-09	6.41779	2.68208	2.70632e-09	6.41779	2.68208
A_73_P053091	AKR1B1	aldo-keto reductase family 1, member B1 (aldose reductase)	chr4	317748	AB098903		Bt.63116	6.50504	6.48407	0.722923	0.946762	-0.0789261	0.722923	1.05623	0.0789261
A_73_105396	GPBAR1	G protein-coupled bile acid receptor 1	chr2	317756	NM_175049	NM_175049	Bt.65225	6.29742	9.2064	6.08203e-12	6.44177	2.68746	6.08203e-12	6.44177	2.68746
A_73_115087	MYB	v-myb myeloblastosis viral oncogene homolog (avian)	chr9	317776	NM_175050	NM_175050	Bt.12781	3.59218	1.86181	0.000758377	0.322496	-1.63265	0.000758377	3.10082	1.63265
A_73_P116041	PLA2R1	phospholipase A2 receptor 1, 180kDa	chr2	317777	NM_175051	NM_175051	Bt.97059	3.79531	4.25661	0.0953848	1.34752	0.43031	0.0953848	1.34752	0.43031
A_73_P357646	GCM1	glial cells missing homolog 1 (Drosophila)	chr23	317779	AY173016	XM_002697286	Bt.12992	4.2834	3.70184	0.177902	0.677806	-0.561056	0.177902	1.47535	0.561056
A_73_111993	OSM	oncostatin M	chr17	319086	NM_175713	NM_175713	Bt.45038	2.38347	3.39959	0.00049762	1.97827	0.984239	0.00049762	1.97827	0.984239
A_73_P033151	EDN2	endothelin 2	chr3	319094	NM_175714	NM_175714	Bt.12942	3.81738	2.5017	0.00958113	0.422886	-1.24166	0.00958113	2.3647	1.24166
A_73_P366536	ADCYAP1R1	adenylate cyclase activating polypeptide 1 (pituitary) receptor type I	chr4	319095	NM_175715	NM_175715	Bt.486	2.77233	1.49242	0.001795	0.438607	-1.189	0.001795	2.27995	1.189
A_73_105913	XCL2	chemokine (C motif) ligand 2	chr16	319096	CV976088		Bt.8144	3.43395	3.2222	0.467079	0.873276	-0.195491	0.467079	1.14511	0.195491
A_73_119714	TXNRD3	thioredoxin reductase 3	chr3	319097	NM_001192109	NM_001192109	Bt.44465	5.89623	6.60795	6.23898e-09	1.54246	0.62523	6.23898e-09	1.54246	0.62523
A_73_116052	GCAT	glycine C-acetyltransferase	chr5	319141	NM_001075134	NM_001075134	Bt.14207	11.8303	12.5348	0.000179579	1.41208	0.497823	0.000179579	1.41208	0.497823
A_73_118059	FGF10	fibroblast growth factor 10	chr20	326285	AY183659	XM_001249706	Bt.12991	1.42809	1.50803	0.634454	1.08715	0.120551	0.634454	1.08715	0.120551
A_73_P113296	CA11	carbonic anhydrase XI	chr18	326334	NM_175717	NM_175717	Bt.7825	8.80101	7.13322	7.6168e-10	0.312636	-1.67744	7.6168e-10	3.1986	1.67744
A_73_P295371	NDUFA11	NADH dehydrogenase (ubiquinone) 1 alpha subcomplex, 11, 14.7kDa	chr7	326346	NM_175718	NM_175718	Bt.5723	5.92335	5.96172	0.960605	0.993333	-0.0096505	0.960605	1.00671	0.0096505
A_73_P032471	SLC38A3	solute carrier family 38, member 3	chr22	326576	NM_001040486	NM_001040486	Bt.24729	9.26358	10.1779	0.000533255	1.68038	0.748791	0.000533255	1.68038	0.748791
A_73_103367	SLC1A4	solute carrier family 1 (glutamate/neutral amino acid transporter), member 4	chr11	326577	NM_001081577	NM_001081577	Bt.64772	7.67172	4.88744	2.63769e-08	0.153227	-2.70626	2.63769e-08	6.52627	2.70626
A_73_P258051	SNW1	SNW domain containing 1	chr10	326578	NM_001077834	NM_001077834	Bt.42459	10.0459	9.89343	6.36517e-05	0.8267	-0.274564	6.36517e-05	1.20963	0.274564
A_73_118473	BZW2	basic leucine zipper and W2 domains 2	chr4	326579	NM_001104961	NM_001104961	Bt.5495	11.2941	9.36816	9.47315e-10	0.255056	-1.97111	9.47315e-10	3.9207	1.97111
A_73_119406	VAPB	VAMP (vesicle-associated membrane protein)-associated protein B and C	chr13	326580	NM_001082423	NM_001082423	Bt.15679	6.59223	7.54342	1.17193e-05	1.78638	0.837043	1.17193e-05	1.78638	0.837043
A_73_P099966	EEF1G	eukaryotic translation elongation factor 1 gamma	chr29	326581	NM_001040487	NM_001040487	Bt.62921	13.6178	12.3201	4.44799e-11	0.371887	-1.42706	4.44799e-11	2.68899	1.42706
A_73_P046601	RPS12	ribosomal protein S12	chr9	326582	AB098828		Bt.11675	13.7544	12.7911	1.38557e-10	0.462027	-1.11395	1.38557e-10	2.16437	1.11395
A_73_P053636	UBE2D3	ubiquitin-conjugating enzyme E2D 3 (UBC4/5 homolog, yeast)	chr6	326583	NM_001075135	NM_001075135	Bt.26335	11.5924	11.4386	1.92832e-07	0.808258	-0.307113	1.92832e-07	1.23723	0.307113
A_73_P077226	RPL21	ribosomal protein L21	chr12	326584	NM_001191412	NM_001191412	Bt.5211	16.9736	16.6487	2.08539e-09	0.669748	-0.57831	2.08539e-09	1.4931	0.57831
A_73_111985	RPS3	ribosomal protein S3	chr15	326588	NM_001034047	NM_001034047	Bt.15460	12.5623	10.9332	2.83705e-06	0.304353	-1.71618	2.83705e-06	3.28565	1.71618
A_73_P069751	CALM	calmodulin-like		326597	DV775661		Bt.12896	5.40195	6.34796	0.0118241	1.80909	0.855263	0.0118241	1.80909	0.855263
A_73_P100056	LGALS1	lectin, galactoside-binding, soluble, 1	chr5	326598	NM_175782	NM_175782	Bt.5472	10.4399	8.76702	2.67134e-06	0.304256	-1.71664	2.67134e-06	3.2867	1.71664
A_73_P099796	TPT1	tumor protein, translationally-controlled 1	chr12	326599	NM_001014388	NM_001014388	Bt.7776	11.415	11.2569	0.201627	0.808106	-0.307384	0.201627	1.23746	0.307384
A_73_116769	ARPC1B	actin related protein 2/3 complex, subunit 1B, 41kDa	chr12	326600	NM_001014844	NM_001014844	Bt.105856	11.8503	11.0915	4.63226e-10	0.54238	-0.882625	4.63226e-10	1.84373	0.882625
A_73_P333246	H3F3A	H3 histone, family 3A	chr16	326601	NM_001014389	NM_001014389	Bt.60099	8.34198	7.8138	2.38789e-10	0.662618	-0.59375	2.38789e-10	1.50916	0.59375
A_73_102822	RPS18	ribosomal protein S18		326602	DV791731		Bt.15275	8.94223	8.58638	1.40845e-07	0.735258	-0.443678	1.40845e-07	1.36007	0.443678
A_73_119368	NDUFB9	NADH dehydrogenase (ubiquinone) 1 beta subcomplex, 9, 22kDa	chr14	327660	NM_175783	NM_175783	Bt.3117	11.6138	11.7382	0.128914	0.969144	-0.0452166	0.128914	1.03184	0.0452166
A_73_P042296	ANXA1	annexin A1	chr8	327662	NM_175784	NM_175784	Bt.16032	8.12299	6.34293	0.000308975	0.292832	-1.77185	0.000308975	3.41492	1.77185
A_73_117741	ATP2C1	ATPase, Ca++ transporting, type 2C, member 1	chr1	327663	NM_175785	NM_175785	Bt.269	10.4453	10.2493	6.6404e-07	0.799028	-0.323683	6.6404e-07	1.25152	0.323683
A_73_P384506	PYGM	phosphorylase, glycogen, muscle	chr29	327664	NM_175786	NM_175786	Bt.16003	1.71177	1.63301	0.798518	0.97594	-0.035135	0.798518	1.02465	0.035135
A_73_105296	NDUFB6	NADH dehydrogenase (ubiquinone) 1 beta subcomplex, 6, 17kDa	chr8	327665	NM_175787	NM_175787	Bt.893	13.0191	12.5621	2.38591e-08	0.649845	-0.621833	2.38591e-08	1.53883	0.621833
A_73_P050801	SIRPA	signal-regulatory protein alpha	chr13	327666	NM_175788	NM_175788	Bt.64590	4.61895	5.043	0.00667604	1.3018	0.38051	0.00667604	1.3018	0.38051
A_73_108539	CACNB2	calcium channel, voltage-dependent, beta 2 subunit	chr13	327667	NM_175789	NM_175789	Bt.91412	3.40364	3.12339	0.137542	0.834904	-0.260318	0.137542	1.19774	0.260318
A_73_P493833	ATP5C1	ATP synthase, H+ transporting, mitochondrial F1 complex, gamma polypeptide 1	chr13	327668	NM_001075136	NM_001075136	Bt.20727	12.8118	12.8775	0.0253958	0.917073	-0.124891	0.0253958	1.09043	0.124891
A_73_P365236	IDH2	isocitrate dehydrogenase 2 (NADP+), mitochondrial		327669	NM_175790	NM_175790	Bt.5520	7.71631	9.42794	1.11502e-13	2.88929	1.53072	1.11502e-13	2.88929	1.53072
A_73_110300	NDUFA6	NADH dehydrogenase (ubiquinone) 1 alpha subcomplex, 6, 14kDa	chr5	327670	DV917574		Bt.63	9.93598	10.4168	1.00112e-05	1.25269	0.325025	1.00112e-05	1.25269	0.325025
A_73_P045926	RAC2	ras-related C3 botulinum toxin substrate 2 (rho family, small GTP binding protein Rac2)	chr5	327671	NM_175792	NM_175792	Bt.4946	8.83604	8.44611	0.00168457	0.719864	-0.474205	0.00168457	1.38915	0.474205
A_73_108979	MAPK1	mitogen-activated protein kinase 1	chr17	327672	NM_175793	NM_175793	Bt.167	5.03311	4.64932	5.36033e-05	0.76323	-0.38981	5.36033e-05	1.31022	0.38981
A_73_P493163	NDUFA1	NADH dehydrogenase (ubiquinone) 1 alpha subcomplex, 1, 7.5kDa	chr5	327673	NM_175794	NM_175794	Bt.69	8.04855	8.53721	0.366813	1.29257	0.37024	0.366813	1.29257	0.37024
A_73_P070927	COX7B	cytochrome c oxidase subunit VIIb	chr17	327674	NM_175795	NM_175795	Bt.91777	10.5403	10.1349	4.35684e-06	0.696386	-0.522041	4.35684e-06	1.43599	0.522041
A_73_P474133	ATP5B	ATP synthase, H+ transporting, mitochondrial F1 complex, beta polypeptide	chr5	327675	NM_175796	NM_175796	Bt.4431	12.5162	13.0064	4.54712e-07	1.2152	0.281196	4.54712e-07	1.2152	0.281196
A_73_105842	ARHGDIB	Rho GDP dissociation inhibitor (GDI) beta	chr5	327676	NM_175797	NM_175797	Bt.4757	9.36959	8.97607	0.00398279	0.712925	-0.488178	0.00398279	1.40267	0.488178
A_73_P212762	CD38	CD38 molecule	chr6	327677	NM_175798	NM_175798	Bt.248	3.70062	5.90562	4.66647e-05	4.2214	2.07772	4.66647e-05	4.2214	2.07772
A_73_103647	GLTP	glycolipid transfer protein	chr17	327678	NM_175799	NM_175799	Bt.48472	7.02227	6.04826	2.21463e-07	0.504453	-0.987207	2.21463e-07	1.98234	0.987207
A_73_P045631	CCNB1	cyclin B1	chr20	327679	L26548		Bt.15980	2.89122	3.94341	0.00866119	2.00789	1.00568	0.00866119	2.00789	1.00568
A_73_P042166	NDUFS4	NADH dehydrogenase (ubiquinone) Fe-S protein 4, 18kDa (NADH-coenzyme Q reductase)	chr20	327680	NM_175800	NM_175800	Bt.58	12.0426	12.1062	0.178887	0.925877	-0.111108	0.178887	1.08006	0.111108
A_73_106541	FST	follistatin	chr20	327681	NM_175801	NM_175801	Bt.405	11.6791	9.44723	0.000115687	0.207634	-2.26788	0.000115687	4.81616	2.26788
A_73_P084801	GNB2L1	guanine nucleotide binding protein (G protein), beta polypeptide 2-like 1		327682	NM_175802	NM_175802	Bt.2981	4.3761	4.64852	0.546403	1.18186	0.241055	0.546403	1.18186	0.241055
A_73_P118706	TBCA	tubulin folding cofactor A	chr10	327683	NM_175803	NM_175803	Bt.5543	4.47994	4.01884	0.235305	0.731487	-0.451096	0.235305	1.36708	0.451096
A_73_P109271	NR2F1	nuclear receptor subfamily 2, group F, member 1	chr7	327684	NM_175804	NM_175804	Bt.543	4.73463	4.93195	0.788237	1.11961	0.163001	0.788237	1.11961	0.163001
A_73_P257966	ANXA6	annexin A6	chr7	327685	NM_001103224	NM_001103224	Bt.5267	5.83347	10.2429	1.16609e-15	17.2922	4.11205	1.16609e-15	17.2922	4.11205
A_73_112164	FNTB	farnesyltransferase, CAAX box, beta	chr10	327686	NM_175805	NM_175805	Bt.4529	4.49495	4.60381	0.622219	1.06081	0.0851639	0.622219	1.06081	0.0851639
A_73_P332531	ATP6AP1	ATPase, H+ transporting, lysosomal accessory protein 1	chrX	327687	NM_175806	NM_175806	Bt.4442	7.91393	7.44281	2.99275e-07	0.692098	-0.530952	2.99275e-07	1.44488	0.530952
A_73_121292	COX7A2	cytochrome c oxidase subunit VIIa polypeptide 2 (liver)	chr9	327688	NM_175807	NM_175807	Bt.4970	13.1367	12.8194	6.86387e-08	0.710789	-0.492506	6.86387e-08	1.40689	0.492506
A_73_114067	CPSF2	cleavage and polyadenylation specific factor 2, 100kDa	chr21	327689	NM_175808	NM_175808	Bt.4077	6.92708	7.11705	0.165879	1.0808	0.112094	0.165879	1.0808	0.112094
A_73_P166452	NDUFB1	NADH dehydrogenase (ubiquinone) 1 beta subcomplex, 1, 7kDa	chr21	327690	NM_175809	NM_175809	Bt.62532	4.091	4.22419	0.432046	1.08381	0.116111	0.432046	1.08381	0.116111
A_73_P313021	NDUFS6	NADH dehydrogenase (ubiquinone) Fe-S protein 6, 13kDa (NADH-coenzyme Q reductase)	chr20	327691	NM_175810	NM_175810	Bt.56	10.9612	10.7549	1.80058e-05	0.788219	-0.343332	1.80058e-05	1.26868	0.343332
A_73_111657	ALDH6A1	aldehyde dehydrogenase 6 family, member A1	chr10	327692	NM_175811	NM_175811	Bt.98765	5.22387	8.61953	2.87611e-14	8.99382	3.16893	2.87611e-14	8.99382	3.16893
A_73_112727	HINT1	histidine triad nucleotide binding protein 1	chr7	327693	NM_175812	NM_175812	Bt.48890	12.0645	12.178	0.199759	0.956154	-0.0646849	0.199759	1.04586	0.0646849
A_73_P504213	EIF2S1	eukaryotic translation initiation factor 2, subunit 1 alpha, 35kDa	chr10	327694	NM_175813	NM_175813	Bt.1703	7.02539	7.46034	0.000336909	1.26647	0.340817	0.000336909	1.26647	0.340817
A_73_112236	SDHC	succinate dehydrogenase complex, subunit C, integral membrane protein, 15kDa	chr3	327696	NM_175814	NM_175814	Bt.89093	9.20422	10.7203	7.63559e-11	2.48964	1.31594	7.63559e-11	2.48964	1.31594
A_73_P313376	NDUFS2	NADH dehydrogenase (ubiquinone) Fe-S protein 2, 49kDa (NADH-coenzyme Q reductase)	chr3	327697	NM_001075137	NM_001075137	Bt.4475	12.1146	12.4517	0.0721333	1.10585	0.145154	0.0721333	1.10585	0.145154
A_73_P035501	NDUFA2	NADH dehydrogenase (ubiquinone) 1 alpha subcomplex, 2, 8kDa	chr7	327698	NM_175815	NM_175815	Bt.65	14.3043	13.8526	3.23857e-08	0.640429	-0.64289	3.23857e-08	1.56145	0.64289
A_73_105387	ATPIF1	ATPase inhibitory factor 1	chr2	327699	NM_175816	NM_175816	Bt.59150	13.4322	13.7066	0.33117	1.04164	0.0588629	0.33117	1.04164	0.0588629
A_73_105633	FABP1	fatty acid binding protein 1, liver	chr11	327700	NM_175817	NM_175817	Bt.12	2.19534	17.7594	7.19538e-19	26646.9	14.7017	7.19538e-19	26646.9	14.7017
A_73_102800	NDUFB10	NADH dehydrogenase (ubiquinone) 1 beta subcomplex, 10, 22kDa	chr25	327701	NM_175818	NM_175818	Bt.70	13.9082	13.4803	4.93822e-08	0.65377	-0.613146	4.93822e-08	1.52959	0.613146
A_73_117732	NDUFAB1	NADH dehydrogenase (ubiquinone) 1, alpha/beta subcomplex, 1, 8kDa	chr2	327702	NM_001040488	NM_001040488	Bt.321	14.6596	15.0522	0.011113	1.10593	0.145262	0.011113	1.10593	0.145262
A_73_P065691	CACNB1	calcium channel, voltage-dependent, beta 1 subunit	chr19	327703	NM_175819	NM_175819	Bt.37145	4.30996	3.93373	0.313743	0.773553	-0.370429	0.313743	1.29274	0.370429
A_73_P305061	NDUFA4	NADH dehydrogenase (ubiquinone) 1 alpha subcomplex, 4, 9kDa		327704	X64897		Bt.4819	13.0418	13.1131	0.0155407	0.917358	-0.124444	0.0155407	1.09009	0.124444
A_73_P039936	ASAP1	ArfGAP with SH3 domain, ankyrin repeat and PH domain 1	chr14	327705	NM_175821	NM_175821	Bt.36811	5.31718	5.07804	0.0656103	0.835269	-0.259687	0.0656103	1.19722	0.259687
A_73_P487778	NDUFB4	NADH dehydrogenase (ubiquinone) 1 beta subcomplex, 4, 15kDa	chr1	327706	NM_175822	NM_175822	Bt.49223	7.89847	7.94064	0.896523	0.967343	-0.0479003	0.896523	1.03376	0.0479003
A_73_109956	ENDOG	endonuclease G	chr11	327707	NM_175823	NM_175823	Bt.103334	10.503	12.6547	1.80674e-15	3.70171	1.88819	1.80674e-15	3.70171	1.88819
A_73_P108071	RAP1B	RAP1B, member of RAS oncogene family	chr5	327708	NM_175824	NM_175824	Bt.65206	10.4804	9.65394	1.27306e-14	0.529086	-0.918425	1.27306e-14	1.89005	0.918425
A_73_100265	GSTM1	glutathione S-transferase M1	chr3	327709	NM_175825	NM_175825	Bt.49673	6.07868	7.91501	1.80684e-08	3.20734	1.68138	1.80684e-08	3.20734	1.68138
A_73_P369641	NDUFA8	NADH dehydrogenase (ubiquinone) 1 alpha subcomplex, 8, 19kDa	chr11	327710	NM_175826	NM_175826	Bt.59	10.9668	11.3814	0.000142677	1.1821	0.24135	0.000142677	1.1821	0.24135
A_73_P260691	CTSS	cathepsin S	chr3	327711	NM_001033615	NM_001033615	Bt.7938	12.0984	12.2352	0.805129	0.969487	-0.044706	0.805129	1.03147	0.044706
A_73_100958	CCL5	chemokine (C-C motif) ligand 5	chr19	327712	NM_175827	NM_175827	Bt.552	9.32867	10.0298	0.0183173	1.45836	0.544348	0.0183173	1.45836	0.544348
A_73_P116326	NDUFB2	NADH dehydrogenase (ubiquinone) 1 beta subcomplex, 2, 8kDa	chr4	327713	NM_175828	NM_175828	Bt.60	8.92129	9.76288	2.9954e-11	1.60868	0.685875	2.9954e-11	1.60868	0.685875
A_73_P165202	NDUFA5	NADH dehydrogenase (ubiquinone) 1 alpha subcomplex, 5, 13kDa	chr4	327714	NM_175829	NM_175829	Bt.60600	6.27045	5.94782	0.000100025	0.78046	-0.357604	0.000100025	1.2813	0.357604
A_73_P051276	GABARAP	GABA(A) receptor-associated protein	chr19	327715	NM_001034048	NM_001034048	Bt.49217	15.2932	14.2594	1.05316e-17	0.431656	-1.21205	1.05316e-17	2.31666	1.21205
A_73_P085826	GATA4	GATA binding protein 4	chr8	327716	NM_001192877	NM_001192877	Bt.8960	3.31179	6.2876	4.86763e-13	7.02509	2.81252	4.86763e-13	7.02509	2.81252
A_73_110633	NDUFV3	NADH dehydrogenase (ubiquinone) flavoprotein 3, 10kDa	chr1	327717	NM_175830	NM_175830	Bt.43863	11.1317	11.1331	0.00121661	0.900454	-0.151276	0.00121661	1.11055	0.151276
A_73_P064916	COX7C	cytochrome c oxidase subunit VIIc	chr7	327718	NM_175831	NM_175831	Bt.62366	13.3959	13.3372	8.817e-05	0.838474	-0.254161	8.817e-05	1.19264	0.254161
A_73_P332146	HDGF	hepatoma-derived growth factor	chr3	327953	NM_175832	NM_175832	Bt.4705	10.3814	11.3779	3.9786e-10	1.74401	0.802407	3.9786e-10	1.74401	0.802407
A_73_P087161	MAD2L1	MAD2 mitotic arrest deficient-like 1 (yeast)	chr6	337870	NM_001191513	NM_001191513	Bt.87489	7.06909	7.45709	0.0806951	1.22659	0.294651	0.0806951	1.22659	0.294651
A_73_P150061	DICER1	dicer 1, ribonuclease type III	chr21	337871	NM_203359	NM_203359	Bt.89150	8.21398	8.17856	0.291448	0.916217	-0.126238	0.291448	1.09144	0.126238
A_73_P061226	GPR44	G protein-coupled receptor 44	chr29	337885	AY194233	XM_001254753	Bt.15981	7.71456	6.12046	1.21599e-06	0.332829	-1.58715	1.21599e-06	3.00455	1.58715
A_73_P040776	S100A11	S100 calcium binding protein A11	chr3	337886	NM_001098856	NM_001098856	Bt.3750	14.0895	10.8965	1.31711e-13	0.107031	-3.2239	1.31711e-13	9.34312	3.2239
A_73_108238	ATP5G2	ATP synthase, H+ transporting, mitochondrial F0 complex, subunit C2 (subunit 9)	chr5	337887	NM_176613	NM_176613	Bt.64851	14.6846	14.3109	6.88846e-05	0.67001	-0.577745	6.88846e-05	1.49251	0.577745
A_73_P099941	RPS15A	ribosomal protein S15A	chr20	337888	NM_001037443	NM_001037443	Bt.3779	15.9649	14.72	3.33568e-13	0.372362	-1.42522	3.33568e-13	2.68556	1.42522
A_73_P099896	LRRC41	leucine rich repeat containing 41	chr3	337889	NM_001045873	NM_001045873	Bt.37162	5.60364	5.26773	0.00853307	0.781236	-0.35617	0.00853307	1.28002	0.35617
A_73_P050981	RPL26	ribosomal protein L26	chr19	337890	NM_001015512	NM_001015512	Bt.49129	17.1203	16.3592	2.67226e-11	0.502527	-0.992727	2.67226e-11	1.98994	0.992727
A_73_P099736	PAG2	pregnancy-associated glycoprotein 2	chr29	337897	NM_176614	NM_176614	Bt.1381	1.87349	2.22572	8.05843e-05	1.29081	0.368275	8.05843e-05	1.29081	0.368275
A_73_P042256	PAG4	pregnancy-associated glycoprotein 4	chr29	337898	NM_176615	NM_176615	Bt.256	1.47078	1.37786	0.510218	0.970207	-0.0436349	0.510218	1.03071	0.0436349
A_73_P043251	PAG5	pregnancy-associated glycoprotein 5	chr29	337899	NM_176616	NM_176616	Bt.257	1.28618	1.55355	0.238588	1.23033	0.29905	0.238588	1.23033	0.29905
A_73_P047536	PAG6	pregnancy-associated glycoprotein 6	chr29	337900	NM_176617	NM_176617	Bt.10170	2.04123	1.63803	0.00226737	0.785803	-0.347761	0.00226737	1.27258	0.347761
A_73_P055571	PAG7	pregnancy-associated glycoprotein 7	chr29	337901	NM_001109978	NM_001109978	Bt.90721	1.42193	1.48217	0.196729	1.07325	0.101981	0.196729	1.07325	0.101981
A_73_P061331	PAG8	pregnancy-associated glycoprotein 8	chr29	337902	NM_176619	NM_176619	Bt.4125	4.66025	5.54966	0.0137949	1.76123	0.81658	0.0137949	1.76123	0.81658
A_73_120823	PAG9	pregnancy-associated glycoprotein 9		337903	NM_176620	NM_176620	Bt.15983	3.38352	3.15621	0.157411	0.865343	-0.208656	0.157411	1.15561	0.208656
A_73_P050776	PAG10	pregnancy-associated glycoprotein 10	chr29	337904	NM_176621	NM_176621	Bt.4115	2.05074	2.16374	0.0429674	1.10067	0.13838	0.0429674	1.10067	0.13838
A_73_P040686	PAG12	pregnancy-associated glycoprotein 12	chr29	337906	NM_176622	NM_176622	Bt.15984	1.67988	1.68578	0.713994	1.0319	0.0453012	0.713994	1.0319	0.0453012
A_73_P251786	PAG11	pregnancy-associated glycoprotein 11	chr29	337907	NM_176623	NM_176623	Bt.1436	1.93228	1.62094	0.00759188	0.835424	-0.25942	0.00759188	1.197	0.25942
A_73_103951	PAG14	pregnancy-associated glycoprotein 14		337908	AF192331		Bt.15985	1.59926	1.50113	0.537164	0.965372	-0.050843	0.537164	1.03587	0.050843
A_73_P047941	PAG15	pregnancy-associated glycoprotein 15	chr29	337909	NM_176624	NM_176624	Bt.288	1.72572	1.39766	0.135862	0.829009	-0.270541	0.135862	1.20626	0.270541
A_73_P049016	PAG16	pregnancy-associated glycoprotein 16	chr29	337910	NM_176625	NM_176625	Bt.256	1.57017	1.37194	0.414099	0.904124	-0.145407	0.414099	1.10604	0.145407
A_73_P049736	PAG18	pregnancy-associated glycoprotein 18	chr29	337911	NM_176626	NM_176626	Bt.15986	1.39344	1.30616	0.687647	0.975004	-0.0365206	0.687647	1.02564	0.0365206
A_73_P100181	PAG17	pregnancy-associated glycoprotein 17	chr29	337912	NM_176627	NM_176627	Bt.4129	2.09564	1.89415	0.0265515	0.895922	-0.158555	0.0265515	1.11617	0.158555
A_73_120085	PAG19	pregnancy-associated glycoprotein 19	chr29	337913	NM_176628	NM_176628	Bt.15987	1.88495	1.80279	0.758214	0.971604	-0.0415602	0.758214	1.02923	0.0415602
A_73_110262	PAG20	pregnancy-associated glycoprotein 20	chr29	337914	NM_176629	NM_176629	Bt.15988	1.68197	1.54199	0.706523	0.938344	-0.0918117	0.706523	1.06571	0.0918117
A_73_104097	PAG21	pregnancy-associated glycoprotein 21	chr29	337915	NM_176630	NM_176630	Bt.76151	1.92559	1.78924	0.467127	0.937261	-0.0934774	0.467127	1.06694	0.0934774
A_73_P103731	IRF2	interferon regulatory factor 2	chr27	337916	AJ490936	XM_592435	Bt.15989	6.56614	6.70001	0.675707	1.04717	0.0665015	0.675707	1.04717	0.0665015
A_73_P102536	IRF1	interferon regulatory factor 1	chr7	337917	NM_177432	NM_177432	Bt.89067	6.25675	6.82488	0.0858932	1.39576	0.481053	0.0858932	1.39576	0.481053
A_73_106930	SRPX	sushi-repeat containing protein, X-linked	chrX	337918	NM_001040489	NM_001040489	Bt.2046	7.2241	6.51731	1.0418e-05	0.598847	-0.73974	1.0418e-05	1.66988	0.73974
A_73_102821	MUC15	mucin 15, cell surface associated	chr15	337919	NM_176631	NM_176631	Bt.11217	13.6492	2.6727	1.41892e-21	0.00066634	-10.5515	1.41892e-21	1500.74	10.5515
A_73_106334	SLC8A1	solute carrier family 8 (sodium/calcium exchanger), member 1	chr11	337925	BC153848		Bt.65322	5.47946	3.19295	2.50792e-07	0.218892	-2.19171	2.50792e-07	4.56846	2.19171
A_73_117920	FSCN2	fascin homolog 2, actin-bundling protein, retinal (Strongylocentrotus purpuratus)	chr19	337926	NM_176633	NM_176633	Bt.490	1.37677	1.42015	0.465965	1.06215	0.0869882	0.465965	1.06215	0.0869882
A_73_P270676	MTCH2	mitochondrial carrier homolog 2 (C. elegans)	chr15	337927	NM_176634	NM_176634	Bt.65563	10.884	12.1581	1.47978e-12	2.07598	1.0538	1.47978e-12	2.07598	1.0538
A_73_117098	FLT4	fms-related tyrosine kinase 4	chr7	338031	NM_001191344	NM_001191344	Bt.16013	6.52629	6.45008	0.485586	0.913281	-0.13087	0.485586	1.09495	0.13087
A_73_P041401	TNFRSF1B	tumor necrosis factor receptor superfamily, member 1B	chr16	338033	NM_001040490	NM_001040490	Bt.67402	11.0607	9.87448	5.3286e-09	0.414685	-1.26991	5.3286e-09	2.41147	1.26991
A_73_P042946	MYBL1	v-myb myeloblastosis viral oncogene homolog (avian)-like 1	chr14	338034	NM_176635	NM_176635	Bt.16015	1.48134	2.61776	0.0169632	2.16483	1.11425	0.0169632	2.16483	1.11425
A_73_P100761	P2RX5	purinergic receptor P2X, ligand-gated ion channel, 5	chr19	338035				3.1483	2.44932	0.0539581	0.637111	-0.650383	0.0539581	1.56958	0.650383
A_73_P039631	P2RX4	purinergic receptor P2X, ligand-gated ion channel, 4	chr17	338036	NM_001034049	NM_001034049	Bt.15997	8.376	10.1123	6.78796e-14	2.90921	1.54063	6.78796e-14	2.90921	1.54063
A_73_P096221	MYLK	myosin light chain kinase	chr1	338037	NM_176636	NM_176636	Bt.39894	14.6253	13.6571	1.6073e-10	0.454583	-1.13739	1.6073e-10	2.19982	1.13739
A_73_P032796	ATP6V0A2	ATPase, H+ transporting, lysosomal V0 subunit a2	chr17	338038	NM_176637	NM_176637	Bt.16017	7.0685	6.56669	0.0013226	0.686757	-0.542129	0.0013226	1.45612	0.542129
A_73_P032741	CASP4	caspase 4, apoptosis-related cysteine peptidase	chr15	338039	NM_176638	NM_176638	Bt.16018	9.67459	9.58573	0.109282	0.865994	-0.207571	0.109282	1.15474	0.207571
A_73_P288641	ATP5I	ATP synthase, H+ transporting, mitochondrial Fo complex, subunit E	chr6	338040	NM_176639	NM_176639	Bt.49173	15.7088	15.2676	2.69984e-16	0.63203	-0.661935	2.69984e-16	1.5822	0.661935
A_73_P045031	SLC35A2	solute carrier family 35 (UDP-galactose transporter), member A2	chrX	338042	NM_176640	NM_176640	Bt.16019	7.4701	7.51396	0.776206	0.975373	-0.035974	0.776206	1.02525	0.035974
A_73_117751	SLC38A2	solute carrier family 38, member 2	chr5	338044	NM_001082424	NM_001082424	Bt.9238	11.427	9.11841	1.74813e-12	0.19816	-2.33526	1.74813e-12	5.04643	2.33526
A_73_109414	SQSTM1	sequestosome 1	chr7	338045	NM_176641	NM_176641	Bt.28031	10.6981	11.7654	9.72271e-08	1.81734	0.861828	9.72271e-08	1.81734	0.861828
A_73_P167617	NDUFC2	NADH dehydrogenase (ubiquinone) 1, subcomplex unknown, 2, 14.5kDa	chr29	338046	NM_176642	NM_176642	Bt.64366	13.7529	13.3792	6.1989e-11	0.679091	-0.558323	6.1989e-11	1.47256	0.558323
A_73_112870	DDHD1	DDHD domain containing 1	chr10	338047	NM_176643	NM_176643	Bt.91786	5.91462	5.92865	0.779596	0.977129	-0.0333791	0.779596	1.02341	0.0333791
A_73_102014	CYP11A1	cytochrome P450, family 11, subfamily A, polypeptide 1	chr21	338048	NM_176644	NM_176644	Bt.104995	6.20251	9.04094	0.000708231	6.1329	2.61657	0.000708231	6.1329	2.61657
A_73_P483193	RHOA	ras homolog gene family, member A	chr22	338049	NM_176645	NM_176645	Bt.49678	11.6382	10.9829	4.41586e-14	0.582058	-0.780766	4.41586e-14	1.71804	0.780766
A_73_117792	SERPINA5	serpin peptidase inhibitor, clade A (alpha-1 antiproteinase, antitrypsin), member 5	chr21	338050	NM_176646	NM_176646	Bt.2712	9.97176	16.3024	2.28352e-12	57.1437	5.83652	2.28352e-12	57.1437	5.83652
A_73_P165642	PAPOLA	poly(A) polymerase alpha	chr21	338051	X63436		Bt.59483	9.33562	9.20003	0.000320821	0.844565	-0.24372	0.000320821	1.18404	0.24372
A_73_P050031	CAPZB	capping protein (actin filament) muscle Z-line, beta	chr2	338052	NM_176648	NM_176648	Bt.4730	8.08463	7.54486	2.09416e-06	0.660269	-0.598875	2.09416e-06	1.51454	0.598875
A_73_P282716	ATP5G1	ATP synthase, H+ transporting, mitochondrial Fo complex, subunit C1 (subunit 9)	chr19	338053	NM_176649	NM_176649	Bt.1242	13.8301	15.2436	1.59793e-10	2.18112	1.12507	1.59793e-10	2.18112	1.12507
A_73_P052641	ARHGDIA	Rho GDP dissociation inhibitor (GDI) alpha	chr19	338054	NM_176650	NM_176650	Bt.48750	9.63721	8.81262	9.9305e-10	0.536192	-0.899179	9.9305e-10	1.865	0.899179
A_73_P038941	COPG	coatomer protein complex, subunit gamma	chr22	338055	NM_001037815	NM_001037815	Bt.65158	12.844	12.0694	1.34203e-10	0.529368	-0.917656	1.34203e-10	1.88904	0.917656
A_73_119299	CD163L1	CD163 molecule-like 1	chr5	338056	NM_176651	NM_176651	Bt.213	5.02065	4.16202	0.00194602	0.559911	-0.83673	0.00194602	1.786	0.83673
A_73_104630	NDUFS5	NADH dehydrogenase (ubiquinone) Fe-S protein 5, 15kDa (NADH-coenzyme Q reductase)	chr3	338057	NM_176652	NM_176652	Bt.57	13.7733	13.6583	1.24798e-06	0.803788	-0.315113	1.24798e-06	1.24411	0.315113
A_73_P412211	ARF1	ADP-ribosylation factor 1	chr14	338058	BC140532		Bt.91076	8.57567	8.20762	0.00060789	0.733093	-0.447931	0.00060789	1.36408	0.447931
A_73_P039946	ATP6V1B1	ATPase, H+ transporting, lysosomal 56/58kDa, V1 subunit B1	chr11	338059	NM_176654	NM_176654	Bt.4211	4.62264	6.56321	0.00106909	3.4964	1.80587	0.00106909	3.4964	1.80587
A_73_P031076	NDUFA10	NADH dehydrogenase (ubiquinone) 1 alpha subcomplex, 10, 42kDa		338060	NM_176655	NM_176655	Bt.4473	10.5808	11.0009	0.00159315	1.1932	0.254838	0.00159315	1.1932	0.254838
A_73_107047	NDUFB5	NADH dehydrogenase (ubiquinone) 1 beta subcomplex, 5, 16kDa	chr1	338061	NM_176656	NM_176656	Bt.71	11.8123	12.1397	0.00947484	1.10352	0.142113	0.00947484	1.10352	0.142113
A_73_120112	FCGRT	Fc fragment of IgG, receptor, transporter, alpha	chr18	338062	NM_176657	NM_176657	Bt.1035	11.0102	13.3355	9.1268e-11	4.11625	2.04133	9.1268e-11	4.11625	2.04133
A_73_P084396	NDUFA7	NADH dehydrogenase (ubiquinone) 1 alpha subcomplex, 7, 14.5kDa	chr7	338063	NM_176658	NM_176658	Bt.20	9.15947	9.06997	0.0877859	0.872689	-0.19646	0.0877859	1.14588	0.19646
A_73_P356686	NDUFA3	NADH dehydrogenase (ubiquinone) 1 alpha subcomplex, 3, 9kDa	chr18	338064	NM_176659	NM_176659	Bt.66	10.3628	10.0955	2.22365e-05	0.763741	-0.388845	2.22365e-05	1.30935	0.388845
A_73_P033586	NDUFB7	NADH dehydrogenase (ubiquinone) 1 beta subcomplex, 7, 18kDa	chr7	338065	NM_176660	NM_176660	Bt.64	14.0745	13.5887	1.0129e-10	0.628366	-0.670322	1.0129e-10	1.59143	0.670322
A_73_P050891	CD97	CD97 molecule	chr7	338066	NM_176661	NM_176661	Bt.11088	5.87578	8.43179	1.24951e-10	5.14591	2.36343	1.24951e-10	5.14591	2.36343
A_73_101050	PRKCSH	protein kinase C substrate 80K-H	chr7	338067	NM_176662	NM_176662	Bt.6139	10.589	10.1684	1.34571e-07	0.688681	-0.538092	1.34571e-07	1.45205	0.538092
A_73_P108806	ACVR1	activin A receptor, type I	chr2	338068	NM_176663	NM_176663	Bt.16020	5.33186	6.75348	2.71258e-07	2.47069	1.30491	2.71258e-07	2.47069	1.30491
A_73_105112	CHRNA1	cholinergic receptor, nicotinic, alpha 1 (muscle)	chr2	338070	NM_176664	NM_176664	Bt.16021	9.50157	8.88211	1.024e-07	0.613992	-0.703708	1.024e-07	1.62869	0.703708
A_73_P283381	SSB	Sjogren syndrome antigen B (autoantigen La)	chr2	338071	NM_176665	NM_176665	Bt.15513	9.93674	10.2475	0.00816269	1.12064	0.164323	0.00816269	1.12064	0.164323
A_73_P037011	SMARCAL1	SWI/SNF related, matrix associated, actin dependent regulator of chromatin, subfamily a-like 1	chr2	338072	NM_176666	NM_176666	Bt.16022	6.39305	7.11374	2.1506e-07	1.54013	0.62305	2.1506e-07	1.54013	0.62305
A_73_104436	NDUFB3	NADH dehydrogenase (ubiquinone) 1 beta subcomplex, 3, 12kDa	chr2	338073	NM_176667	NM_176667	Bt.61	12.7455	12.6712	5.71405e-07	0.837584	-0.255694	5.71405e-07	1.19391	0.255694
A_73_109372	AOX1	aldehyde oxidase 1	chr2	338074	NM_176668	NM_176668	Bt.45005	7.29399	12.7609	3.19465e-16	33.7717	5.07774	3.19465e-16	33.7717	5.07774
A_73_120797	ATP6V0E1	ATPase, H+ transporting, lysosomal 9kDa, V0 subunit e1	chr20	338075	NM_001034050	NM_001034050	Bt.2450	12.9329	12.1477	1.55935e-10	0.524984	-0.929656	1.55935e-10	1.90482	0.929656
A_73_117787	FUT5	fucosyltransferase 5 (alpha (1,3) fucosyltransferase)	chr7	338077	NM_176851	NM_176851	Bt.4074	7.26575	5.43004	0.0207204	0.286906	-1.80135	0.0207204	3.48546	1.80135
A_73_P052376	STC1	stanniocalcin 1	chr8	338078	NM_176669	NM_176669	Bt.10272	7.46629	6.2735	2.53269e-05	0.433815	-1.20485	2.53269e-05	2.30513	1.20485
A_73_P332726	NDUFS7	NADH dehydrogenase (ubiquinone) Fe-S protein 7, 20kDa (NADH-coenzyme Q reductase)	chr7	338079	NM_001038022	NM_001038022	Bt.315	12.4081	12.6738	0.260758	1.05103	0.071799	0.260758	1.05103	0.071799
A_73_P368141	ATP5D	ATP synthase, H+ transporting, mitochondrial F1 complex, delta subunit	chr7	338081	NM_176670	NM_176670	Bt.1426	11.5493	11.768	0.47038	1.03189	0.0452911	0.47038	1.03189	0.0452911
A_73_P086546	ATP6V1B2	ATPase, H+ transporting, lysosomal 56/58kDa, V1 subunit B2	chr8	338082	NM_176671	NM_176671	Bt.4086	5.6965	6.02407	0.0515511	1.20323	0.266917	0.0515511	1.20323	0.266917
A_73_P083676	NDUFA13	NADH dehydrogenase (ubiquinone) 1 alpha subcomplex, 13	chr7	338084	NM_176672	NM_176672	Bt.49187	13.8364	13.8409	0.0351307	0.868518	-0.203372	0.0351307	1.15139	0.203372
A_73_P296681	COPE	coatomer protein complex, subunit epsilon	chr7	338085	NM_176673	NM_176673	Bt.4141	12.5642	11.6168	1.04514e-14	0.474667	-1.07501	1.04514e-14	2.10674	1.07501
A_73_P067431	COX7A1	cytochrome c oxidase subunit VIIa polypeptide 1 (muscle)		338086	DV794223		Bt.76	5.22535	4.81002	0.00312923	0.745079	-0.424535	0.00312923	1.34214	0.424535
A_73_P164307	ATP5E	ATP synthase, H+ transporting, mitochondrial F1 complex, epsilon subunit	chr13	338088	EE361184		Bt.58312	3.18756	3.97698	0.00154973	1.68503	0.752773	0.00154973	1.68503	0.752773
A_73_P251181	ATP6V1C1	ATPase, H+ transporting, lysosomal 42kDa, V1 subunit C1	chr14	338089	NM_176676	NM_176676	Bt.52307	9.40184	9.07149	7.4587e-07	0.742686	-0.429176	7.4587e-07	1.34646	0.429176
A_73_P109146	THBS2	thrombospondin 2	chr9	338092	NM_176872	NM_176872	Bt.5522	4.52568	4.85954	0.305918	1.22867	0.297097	0.305918	1.22867	0.297097
A_73_111752	RAB3C	RAB3C, member RAS oncogene family	chr20	338100	NM_176873	NM_176873	Bt.91125	1.56214	1.61816	0.627607	1.06864	0.0957766	0.627607	1.06864	0.0957766
A_73_P167682	CEBPB	CCAAT/enhancer binding protein (C/EBP), beta		338319	NM_176788	NM_176788	Bt.64509	4.5188	4.73512	0.280311	1.1373	0.185609	0.280311	1.1373	0.185609
A_73_P258191	XIST	X (inactive)-specific transcript	chrX	338325	NR_001464	NR_001464	Bt.27713	8.73789	8.45225	6.20461e-05	0.771886	-0.373541	6.20461e-05	1.29553	0.373541
A_73_119300	AHSP	alpha hemoglobin stabilizing protein	chr25	338381	NM_177522	NM_177522	Bt.5772	6.01708	4.43079	5.87772e-06	0.343071	-1.54342	5.87772e-06	2.91485	1.54342
A_73_P159962	IKZF4	IKAROS family zinc finger 4 (Eos)	chr5	338405	DN541389		Bt.51797	4.54576	5.03673	0.0868377	1.36098	0.444649	0.0868377	1.36098	0.444649
A_73_109780	SCGB1D2	secretoglobin, family 1D, member 2	chr29	338419	NM_001077807	NM_001077807	Bt.58145	16.6755	10.9922	2.79934e-15	0.0202875	-5.62326	2.79934e-15	49.2913	5.62326
A_73_103888	SOCS2	suppressor of cytokine signaling 2	chr5	338437	NM_177523	NM_177523	Bt.13273	10.3255	12.3817	1.51455e-06	3.48461	1.801	1.51455e-06	3.48461	1.801
A_73_P270161	MAOB	monoamine oxidase B	chrX	338445	NM_177944	NM_177944	Bt.22460	5.37159	12.0458	6.19427e-13	76.4791	6.25699	6.19427e-13	76.4791	6.25699
A_73_100612	PPARGC1A	peroxisome proliferator-activated receptor gamma, coactivator 1 alpha	chr6	338446	NM_177945	NM_177945	Bt.20920	7.13486	8.32154	0.00333559	2.06758	1.04795	0.00333559	2.06758	1.04795
A_73_P426106	PC	pyruvate carboxylase	chr29	338471	NM_177946	NM_177946	Bt.10147	8.33693	10.5369	2.63194e-09	3.94074	1.97847	2.63194e-09	3.94074	1.97847
A_73_P291666	GABARAPL1	GABA(A) receptor-associated protein like 1	chr5	338472	NM_001033616	NM_001033616	Bt.43684	12.0319	13.746	2.50936e-12	2.72106	1.44417	2.50936e-12	2.72106	1.44417
A_73_P044128	OAS1	2',5'-oligoadenylate synthetase 1, 40/46kDa	chr17	347699	NM_178108	NM_178108	Bt.91901	2.97941	4.24549	0.0193496	2.30438	1.20438	0.0193496	2.30438	1.20438
A_73_116005	EIF2AK2	eukaryotic translation initiation factor 2-alpha kinase 2	chr11	347700	NM_178109	NM_178109	Bt.20923	7.15571	8.60253	5.22859e-18	2.44911	1.29226	5.22859e-18	2.44911	1.29226
A_73_P416626	CTSC	cathepsin C	chr29	352958	NM_001033617	NM_001033617	Bt.49573	9.37476	10.7241	2.4655e-05	2.22516	1.15391	2.4655e-05	2.22516	1.15391
A_73_P410536	RHOT2	ras homolog gene family, member T2	chr25	352959	NM_178316	NM_178316	Bt.58492	6.87115	7.26883	7.23151e-05	1.23864	0.308759	7.23151e-05	1.23864	0.308759
A_73_P334701	TRIB2	tribbles homolog 2 (Drosophila)	chr11	352960	NM_178317	NM_178317	Bt.22857	5.33181	7.59103	1.62518e-09	4.27068	2.09446	1.62518e-09	4.27068	2.09446
A_73_P090651	STAT6	signal transducer and activator of transcription 6, interleukin-4 induced	chr5	353105	AB038383	XM_002687570	Bt.6148	5.39035	5.10983	0.054551	0.812156	-0.300172	0.054551	1.23129	0.300172
A_73_P109711	PPARD	peroxisome proliferator-activated receptor delta	chr23	353106	NM_001083636	NM_001083636	Bt.13264	4.41977	3.30803	3.31328e-08	0.478434	-1.06361	3.31328e-08	2.09015	1.06361
A_73_P205337	HSD17B1	hydroxysteroid (17-beta) dehydrogenase 1	chr19	353107	NM_001102365	NM_001102365	Bt.22879	5.11795	4.60847	2.32007e-05	0.702114	-0.510223	2.32007e-05	1.42427	0.510223
A_73_P256401	ANK1	ankyrin 1, erythrocytic	chr27	353108	BC133535	XM_002703319	Bt.44187	3.95703	3.31866	0.100436	0.656219	-0.60775	0.100436	1.52388	0.60775
A_73_104241	NGFR	nerve growth factor receptor	chr19	353110	NM_001102478	NM_001102478	Bt.11338	4.98375	7.7151	4.05478e-13	5.8442	2.54701	4.05478e-13	5.8442	2.54701
A_73_P101331	NTRK1	neurotrophic tyrosine kinase, receptor, type 1	chr3	353111	XM_613650	XM_613650	Bt.22873	3.12163	3.33826	0.121676	1.16104	0.215418	0.121676	1.16104	0.215418
A_73_P128981	ELP2P	endozepine-like peptide 2 pseudogene	chr19	353112	NM_178322	NM_178322	Bt.22874	1.92939	1.73077	0.447813	0.900087	-0.151863	0.447813	1.111	0.151863
A_73_P102241	CACNA1E	calcium channel, voltage-dependent, R type, alpha 1E subunit	chr16	353113	NM_001191123	NM_001191123	Bt.22875	1.3564	1.40593	0.0626661	1.06668	0.0931232	0.0626661	1.06668	0.0931232
A_73_P035166	NNAT	neuronatin	chr13	353114	NM_178323	NM_178323	Bt.11341	4.79676	6.39424	0.00122479	2.79433	1.4825	0.00122479	2.79433	1.4825
A_73_P091731	SOX10	SRY (sex determining region Y)-box 10	chr5	353115	NM_001193247	NM_001193247	Bt.22876	5.92683	1.81694	2.71288e-14	0.066039	-3.92054	2.71288e-14	15.1426	3.92054
A_73_105843	BRCA1	breast cancer 1, early onset	chr19	353120	NM_178573	NM_178573	Bt.14026	2.29204	6.08767	1.60865e-13	12.1665	3.60484	1.60865e-13	12.1665	3.60484
A_73_P390301	CAPG	capping protein (actin filament), gelsolin-like	chr11	353121	NM_178574	NM_178574	Bt.5499	11.0417	8.74882	4.18958e-13	0.201367	-2.3121	4.18958e-13	4.96605	2.3121
A_73_119578	ACBD5	acyl-CoA binding domain containing 5	chr13	353160	NM_181038	NM_181038	Bt.87957	7.10543	8.98503	1.30058e-13	3.25171	1.7012	1.30058e-13	3.25171	1.7012
A_73_103192	SLC35B1	solute carrier family 35, member B1	chr19	353217	NM_181338	NM_181338	Bt.3856	10.076	8.82599	2.41027e-07	0.403732	-1.30853	2.41027e-07	2.47689	1.30853
A_73_118080	CEP57	centrosomal protein 57kDa	chr15	353245	NM_181450	NM_181450	Bt.20927	6.17354	5.99146	0.13412	0.856431	-0.22359	0.13412	1.16764	0.22359
A_73_P043361	KIR3DL1	killer cell immunoglobulin-like receptor, three domains, long cytoplasmic tail, 1	chr18	353254	NM_181451	NM_181451	Bt.22948	1.7283	1.7112	0.937001	1.01559	0.0223195	0.937001	1.01559	0.0223195
A_73_P253761	RHEBL1	Ras homolog enriched in brain like 1	chr5	353300	NM_181668	NM_181668	Bt.22959	3.32472	3.2969	0.925304	0.984425	-0.0226465	0.925304	1.01582	0.0226465
A_73_P040356	MECR	mitochondrial trans-2-enoyl-CoA reductase	chr2	353301	NM_181669	NM_181669	Bt.18851	7.7063	7.14704	3.01198e-06	0.65524	-0.609904	3.01198e-06	1.52616	0.609904
A_73_P039466	SMC4	structural maintenance of chromosomes 4	chr1	353350	CK776353		Bt.13336	7.44544	7.21661	0.0723168	0.815809	-0.293696	0.0723168	1.22578	0.293696
A_73_P037636	BMP15	bone morphogenetic protein 15		353351	NM_001031752	NM_001031752	Bt.22954	1.31961	1.57255	0.121161	1.21957	0.286373	0.121161	1.21957	0.286373
A_73_P230882	SPAM1	sperm adhesion molecule 1 (PH-20 hyaluronidase, zona pellucida binding)	chr4	353352	NM_001008413	NM_001008413	Bt.22967	1.76168	1.70512	0.915958	0.989663	-0.0149907	0.915958	1.01044	0.0149907
A_73_118963	TRDMT1	tRNA aspartic acid methyltransferase 1	chr13	353353	NM_181812	NM_181812	Bt.22960	8.38998	7.53302	3.45469e-09	0.534043	-0.904972	3.45469e-09	1.87251	0.904972
A_73_100778	DNMT3B	DNA (cytosine-5-)-methyltransferase 3 beta	chr13	353354	NM_181813	NM_181813	Bt.22977	1.42181	1.48995	0.051561	1.07909	0.109809	0.051561	1.07909	0.109809
A_73_120243	IFITM1	interferon induced transmembrane protein 1 (9-27)		353510	AF272042		Bt.32359	6.56644	6.62474	0.972451	0.996272	-0.00538819	0.972451	1.00374	0.00538819
A_73_109880	COL12A1	collagen, type XII, alpha 1	chr9	359712	AB099883	XM_611630	Bt.7380	10.0742	8.20525	2.61278e-08	0.268926	-1.89472	2.61278e-08	3.71849	1.89472
A_73_110023	RAX2	retina and anterior neural fold homeobox 2	chr7	359713	NM_182653	NM_182653	Bt.87576	1.90668	2.02679	0.760569	1.10843	0.148517	0.760569	1.10843	0.148517
A_73_113258	APTX	aprataxin	chr8	359714	NM_182654	NM_182654	Bt.16472	8.86844	10.0853	1.65859e-12	2.05635	1.04008	1.65859e-12	2.05635	1.04008
A_73_102798	TRIM21	tripartite motif containing 21	chr15	359715	NM_182655	NM_182655	Bt.91114	6.07207	6.61541	0.00538957	1.37763	0.462192	0.00538957	1.37763	0.462192
A_73_110736	DNMT3A	DNA (cytosine-5-)-methyltransferase 3 alpha	chr11	359716	XM_001252215	XM_001252215	Bt.64560	8.10246	7.72504	0.000187317	0.733627	-0.446882	0.000187317	1.36309	0.446882
A_73_P373251	RTN4	reticulon 4	chr11	359718	NM_001113221	NM_001113221	Bt.105155	12.5243	12.36	0.00048349	0.792433	-0.335638	0.00048349	1.26194	0.335638
A_73_P300426	RTN2	reticulon 2	chr18	359720	NM_182656	NM_182656	Bt.20228	4.95201	8.80151	3.44921e-08	12.148	3.60264	3.44921e-08	12.148	3.60264
A_73_P061466	RTN3	reticulon 3	chr29	359721				13.0972	11.1971	1.59623e-15	0.252763	-1.98414	1.59623e-15	3.95627	1.98414
A_73_101254	SAT2	spermidine/spermine N1-acetyltransferase family member 2	chr19	359722	NM_203323	NM_203323	Bt.11576	5.88262	10.7089	6.56026e-15	22.6827	4.50352	6.56026e-15	22.6827	4.50352
A_73_P123673	DNAJA2	DnaJ (Hsp40) homolog, subfamily A, member 2	chr18	360006	NM_001040491	NM_001040491	Bt.7595	8.59096	8.9856	0.00299772	1.20714	0.271588	0.00299772	1.20714	0.271588
A_73_P262446	TFPI2	tissue factor pathway inhibitor 2	chr4	360007	NM_182788	NM_182788	Bt.29514	11.0764	10.1309	6.07628e-05	0.485185	-1.04339	6.07628e-05	2.06107	1.04339
A_73_P049171	AIP	aryl hydrocarbon receptor interacting protein	chr29	360190	NM_183082	NM_183082	Bt.49084	6.19301	6.33082	0.343574	1.0556	0.078061	0.343574	1.0556	0.078061
A_73_106970	NOB1	NIN1/RPN12 binding protein 1 homolog (S. cerevisiae)	chr18	360191	NM_183083	NM_183083	Bt.49199	7.48013	7.85262	0.011952	1.208	0.272622	0.011952	1.208	0.272622
A_73_P270306	AURKB	aurora kinase B	chr19	360192	NM_183084	NM_183084	Bt.7331	3.14432	3.09806	0.796549	0.976988	-0.0335873	0.796549	1.02355	0.0335873
A_73_P051106	PNO1	partner of NOB1 homolog (S. cerevisiae)	chr11	360193	NM_183085	NM_183085	Bt.2781	9.75403	10.2889	0.0244626	1.30124	0.379892	0.0244626	1.30124	0.379892
A_73_110150	POFUT1	protein O-fucosyltransferase 1	chr13	360194	NM_182986	NM_182986	Bt.59133	3.67597	4.72449	5.24229e-07	1.98337	0.987952	5.24229e-07	1.98337	0.987952
A_73_P206562	FUT10	fucosyltransferase 10 (alpha (1,3) fucosyltransferase)	chr27	360195	NM_182987	NM_182987	Bt.23151	4.66629	5.55625	2.89849e-07	1.76228	0.81744	2.89849e-07	1.76228	0.81744
A_73_P101666	BANF1	barrier to autointegration factor 1	chr10	360196	NM_182988	NM_182988	Bt.103867	11.104	11.2599	0.908816	0.996283	-0.00537307	0.908816	1.00373	0.00537307
A_73_102178	PEMT	phosphatidylethanolamine N-methyltransferase	chr19	360197	NM_182989	NM_182989	Bt.20969	9.27953	11.8268	8.3252e-11	4.88246	2.28761	8.3252e-11	4.88246	2.28761
A_73_P041956	XRRA1	X-ray radiation resistance associated 1	chr15	369019	NM_203324	NM_203324	Bt.27277	2.45869	2.32235	0.772086	0.930262	-0.104292	0.772086	1.07497	0.104292
A_73_P038071	RETN	resistin	chr7	369020	NM_183362	NM_183362	Bt.23152	3.9079	4.34096	0.0625437	1.32173	0.402428	0.0625437	1.32173	0.402428
A_73_119817	RDH12	retinol dehydrogenase 12 (all-trans/9-cis/11-cis)	chr10	369021	NM_183363	NM_183363	Bt.23153	2.84114	1.54176	0.000184775	0.433121	-1.20716	0.000184775	2.30882	1.20716
A_73_P035156	G6PC3	glucose 6 phosphatase, catalytic, 3	chr19	369023	NM_183364	NM_183364	Bt.23154	8.16732	8.46433	0.00554414	1.13923	0.188056	0.00554414	1.13923	0.188056
A_73_100699	NCR1	natural cytotoxicity triggering receptor 1		369024	NM_183365	NM_183365	Bt.23155	2.69559	3.17229	0.197459	1.38458	0.469446	0.197459	1.38458	0.469446
A_73_P045481	PRF1	perforin 1 (pore forming protein)	chr28	369025	NM_001143735	NM_001143735	Bt.21975	5.45549	5.62098	0.3433	1.08597	0.118986	0.3433	1.08597	0.118986
A_73_P391361	STK25	serine/threonine kinase 25	chr3	373543	NM_183407	NM_183407	Bt.23261	6.85278	6.25935	6.37342e-09	0.648615	-0.624567	6.37342e-09	1.54175	0.624567
A_73_121180	NOX4	NADPH oxidase 4	chr29	378474	AY354499	XM_614713	Bt.23582	2.02392	1.89686	0.797941	0.941324	-0.0872365	0.797941	1.06233	0.0872365
A_73_118010	IL21	interleukin 21	chr17	378475	NM_198832	NM_198832	Bt.23583	1.8112	1.91028	0.789872	1.09355	0.129016	0.789872	1.09355	0.129016
A_73_P052501	TERC	telomerase RNA component	chr1	379035	NR_001576	NR_001576		8.48352	9.46023	7.80418e-10	1.76798	0.822105	7.80418e-10	1.76798	0.822105
A_73_120580	QRFP	pyroglutamylated RFamide peptide	chr11	379045	NM_198222	NM_198222	Bt.23584	3.53261	4.07736	0.0175598	1.43099	0.517013	0.0175598	1.43099	0.517013
A_73_100836	GDNF	glial cell derived neurotrophic factor	chr20	386587	NM_001192849	NM_001192849	Bt.58072	1.36419	1.89742	0.0104023	1.46255	0.548489	0.0104023	1.46255	0.548489
A_73_P031506	NDN	necdin homolog (mouse)		386664	NM_001014982	NM_001014982	Bt.6728	7.10292	6.61952	5.40376e-05	0.694128	-0.526726	5.40376e-05	1.44066	0.526726
A_73_P063381	PROK2	prokineticin 2	chr22	387602	NM_199445	NM_199445	Bt.23613	3.41163	2.88013	3.05718e-06	0.708737	-0.496677	3.05718e-06	1.41096	0.496677
A_73_P040106	NAPRT1	nicotinate phosphoribosyltransferase domain containing 1	chr14	399559	NM_001098857	NM_001098857	Bt.23360	14.6963	15.0149	0.245222	1.05311	0.0746524	0.245222	1.05311	0.0746524
A_73_P335666	MRPL12	mitochondrial ribosomal protein L12	chr19	399560	NM_201606	NM_201606	Bt.8177	6.91809	7.46957	0.00176233	1.36898	0.453102	0.00176233	1.36898	0.453102
A_73_P036270	SLC5A2	solute carrier family 5 (sodium/glucose cotransporter), member 2	chr25	399680	NM_203360	NM_203360	Bt.62759	5.33578	4.84861	0.0282485	0.709944	-0.494222	0.0282485	1.40856	0.494222
A_73_P300736	EMD	emerin	chrX	399681	NM_203361	NM_203361	Bt.4016	10.0277	9.82715	0.00016861	0.801366	-0.319467	0.00016861	1.24787	0.319467
A_73_P295111	PLP2	proteolipid protein 2 (colonic epithelium-enriched)	chrX	399683	NM_203363	NM_203363	Bt.746	11.1832	8.22721	2.61815e-13	0.130248	-2.94067	2.61815e-13	7.67767	2.94067
A_73_103946	LAP	lingual antimicrobial peptide	chr27	403090	NM_203435	NM_203435	Bt.571	6.9849	2.17242	3.16571e-06	0.0409406	-4.61033	3.16571e-06	24.4257	4.61033
A_73_116503	OPTC	opticin	chr16	404034	NM_205770	NM_205770	Bt.88120	1.75671	1.5491	0.236031	0.896575	-0.157504	0.236031	1.11536	0.157504
A_73_P099578	SERPINB6	serpin peptidase inhibitor, clade B (ovalbumin), member 6		404051	AB098909	XM_871215	Bt.65220	6.38079	7.52009	2.03919e-06	2.02652	1.01901	2.03919e-06	2.02652	1.01901
A_73_P099793	TUBA1A	tubulin, alpha 1a	chr5	404053	NM_001166505	NM_001166505	Bt.53243	12.7933	10.3057	5.24125e-12	0.172927	-2.53177	5.24125e-12	5.78279	2.53177
A_73_117352	KLRK1	killer cell lectin-like receptor subfamily K, member 1	chr5	404058	NM_001075139	NM_001075139	Bt.24545	5.97143	6.32523	0.300721	1.21821	0.284759	0.300721	1.21821	0.284759
A_73_109413	IGIP	IgA regulatory protein	chr7	404059	EH169574		Bt.91091	8.69788	8.3455	0.000766914	0.739464	-0.435448	0.000766914	1.35233	0.435448
A_73_P074658	TKDP5	trophoblast Kunitz domain protein 5	chr13	404061	AF241780	XM_614808	Bt.10281	5.66247	2.28845	1.32107e-11	0.107227	-3.22126	1.32107e-11	9.326	3.22126
A_73_P101146	LOC404062	immunoglobin light chain VJ region	chr17	404062	XM_871314	XM_871314		6.3645	4.39584	3.92512e-06	0.265703	-1.91211	3.92512e-06	3.7636	1.91211
A_73_P459551	TMEM43	transmembrane protein 43	chr22	404066	NM_001102480	NM_001102480	Bt.1609	10.0697	8.56808	3.00753e-11	0.342359	-1.54642	3.00753e-11	2.92091	1.54642
A_73_P251412	SPG21	spastic paraplegia 21 (autosomal recessive, Mast syndrome)	chr10	404069	NM_205772	NM_205772	Bt.1606	8.40648	10.7857	9.78412e-12	4.4231	2.14506	9.78412e-12	4.4231	2.14506
A_73_P117406	MT2A	metallothionein 2A	chr18	404070	NM_001075140	NM_001075140	Bt.2529	7.28904	9.47693	2.8997e-06	3.9608	1.98579	2.8997e-06	3.9608	1.98579
A_73_P040981	MT1A	metallothionein 1E	chr18	404071	NM_001040492	NM_001040492	Bt.42866	9.40413	14.4829	6.21539e-06	25.3898	4.66618	6.21539e-06	25.3898	4.66618
A_73_102803	CCL11	chemokine (C-C motif) ligand 11	chr19	404072	NM_205773	NM_205773	Bt.24326	3.09436	1.47056	0.000610868	0.34856	-1.52052	0.000610868	2.86895	1.52052
A_73_110409	LOC404073	histone H2B variant PT15	chr20	404073	NM_205774	NM_205774	Bt.9565	1.33902	1.30405	0.772017	1.00987	0.0141723	0.772017	1.00987	0.0141723
A_73_114122	ALOX5	arachidonate 5-lipoxygenase	chr28	404074	NM_001192792	NM_001192792	Bt.7090	2.38014	2.02861	2.73418e-06	0.808995	-0.305797	2.73418e-06	1.2361	0.305797
A_73_P388416	TKDP4	trophoblast Kunitz domain protein 4	chr13	404075	NM_205775	NM_205775	Bt.3976	2.45108	2.42485	0.997787	0.999827	-0.000249036	0.997787	1.00017	0.000249036
A_73_110685	TKDP1	trophoblast Kunitz domain protein 1	chr13	404076	NM_205776	NM_205776	Bt.4560	1.6204	1.57991	0.985919	1.00161	0.00231376	0.985919	1.00161	0.00231376
A_73_106680	PRP6	prolactin-related protein VI	chr23	404081	NM_205778	NM_205778	Bt.17	2.00524	1.27215	0.0533261	0.633967	-0.65752	0.0533261	1.57737	0.65752
A_73_P037331	TMEM176A	transmembrane protein 176A	chr4	404082	NM_205779	NM_205779	Bt.53871	6.97182	9.29379	1.9071e-06	4.34635	2.1198	1.9071e-06	4.34635	2.1198
A_73_116524	POFUT2	protein O-fucosyltransferase 2	chr1	404083	NM_205782	NM_205782	Bt.7147	8.38794	8.1457	3.07902e-06	0.79833	-0.324943	3.07902e-06	1.25261	0.324943
A_73_P089636	SLC4A2	solute carrier family 4, anion exchanger, member 2 (erythrocyte membrane protein band 3-like 1)	chr4	404084	XM_586817	XM_002687048	Bt.759	12.9435	11.2922	2.12753e-14	0.298095	-1.74616	2.12753e-14	3.35464	1.74616
A_73_P044626	CLDN2	claudin 2	chrX	404089	NM_205781	NM_205781	Bt.3242	2.3821	8.18943	8.85432e-22	45.2622	5.50023	8.85432e-22	45.2622	5.50023
A_73_P040951	SND1	staphylococcal nuclease and tudor domain containing 1	chr4	404098	NM_205784	NM_205784	Bt.61314	12.4763	10.31	6.19527e-14	0.214357	-2.22191	6.19527e-14	4.66511	2.22191
A_73_P110181	RAET1G	retinoic acid early transcript 1G	chr9	404100	NM_205785	NM_205785	Bt.22952	1.92084	1.9574	0.665701	1.05054	0.0711283	0.665701	1.05054	0.0711283
A_73_102936	BMPR1A	bone morphogenetic protein receptor, type IA	chr28	404101	NM_001076800	NM_001076800	Bt.48514	8.54103	7.90677	1.28104e-10	0.616498	-0.697832	1.28104e-10	1.62207	0.697832
A_73_P040092	LOC404103	spleen trypsin inhibitor	chr13	404103	NM_205786	NM_205786	Bt.102246	12.2724	9.34194	3.43044e-06	0.130502	-2.93785	3.43044e-06	7.66269	2.93785
A_73_116362	DMBT1	deleted in malignant brain tumors 1	chr26	404104	XM_588646	XM_588646	Bt.9632	7.33437	14.0847	1.2518e-13	78.0185	6.28574	1.2518e-13	78.0185	6.28574
A_73_P116376	TKDP3	trophoblast Kunitz domain protein 3	chr13	404105	AF241778	XM_584746	Bt.262	2.13427	1.74741	0.0490787	0.793301	-0.33406	0.0490787	1.26056	0.33406
A_73_P292511	MYH9	myosin, heavy chain 9, non-muscle	chr5	404108	NM_001192762	NM_001192762	Bt.103119	6.54177	6.2088	0.00589554	0.771996	-0.373334	0.00589554	1.29534	0.373334
A_73_109895	IgCgamma	IgG2a heavy chain constant region		404109	S82407		Bt.97040	8.77093	5.38437	9.56756e-08	0.101589	-3.29919	9.56756e-08	9.84363	3.29919
A_73_104309	ZFAND5	zinc finger, AN1-type domain 5	chr8	404110	NM_001101045	NM_001101045	Bt.3717	11.421	11.2234	0.0353697	0.787244	-0.345118	0.0353697	1.27025	0.345118
A_73_103715	KRT14	keratin 14	chr19	404111	NM_001166575	NM_001166575	Bt.91072	9.69642	3.67862	1.66913e-15	0.0179806	-5.79742	1.66913e-15	55.6156	5.79742
A_73_101603	REG3A	regenerating islet-derived 3 alpha	chr11	404114	NM_205787	NM_205787	Bt.25528	1.96348	1.65243	0.169479	0.835964	-0.258488	0.169479	1.19622	0.258488
A_73_P113266	CEACAM8	carcinoembryonic antigen-related cell adhesion molecule 8	chr18	404118	NM_205788	NM_205788	Bt.88249	7.89067	8.83514	2.97003e-05	1.74552	0.803657	2.97003e-05	1.74552	0.803657
A_73_P319256	DERL1	Der1-like domain family, member 1	chr14	404121	NM_205789	NM_205789	Bt.8261	7.53786	8.42641	1.59137e-07	1.69248	0.759135	1.59137e-07	1.69248	0.759135
A_73_P048206	ACTG1	actin, gamma 1	chr19	404122	NM_001033618	NM_001033618	Bt.38667	15.6591	14.0117	9.48609e-12	0.287421	-1.79876	9.48609e-12	3.47922	1.79876
A_73_P251821	FAHD2A	fumarylacetoacetate hydrolase domain containing 2A	chr11	404123	NM_205790	NM_205790	Bt.7023	10.8936	12.7583	6.09839e-12	3.05224	1.60987	6.09839e-12	3.05224	1.60987
A_73_113084	ST6GALNAC2	ST6 (alpha-N-acetyl-neuraminyl-2,3-beta-galactosyl-1,3)-N-acetylgalactosaminide alpha-2,6-sialyltransferase 2		404124	NM_205791	NM_205791	Bt.2392	10.6289	8.96658	5.52716e-12	0.305825	-1.70922	5.52716e-12	3.26984	1.70922
A_73_109555	HDAC3	histone deacetylase 3	chr7	404125	AY504950	XM_868478	Bt.22129	8.36398	8.72167	0.000214896	1.18173	0.2409	0.000214896	1.18173	0.2409
A_73_P102701	HDAC1	histone deacetylase 1	chr2	404126	NM_001037444	NM_001037444	Bt.16500	10.2043	9.89459	0.000153772	0.744257	-0.426128	0.000153772	1.34362	0.426128
A_73_P444126	SLC22A8	solute carrier family 22 (organic anion transporter), member 8	chr29	404128	XM_868524	XM_002699298	Bt.62923	8.97212	8.80556	0.121515	0.832146	-0.265091	0.121515	1.20171	0.265091
A_73_P102136	DGAT2	diacylglycerol O-acyltransferase 2	chr15	404129	NM_205793	NM_205793	Bt.23550	5.91408	10.5938	1.32383e-11	20.6204	4.366	1.32383e-11	20.6204	4.366
A_73_102865	EIF2C2	eukaryotic translation initiation factor 2C, 2	chr14	404130	NM_205794	NM_205794	Bt.21912	4.44079	5.0875	0.00671231	1.50879	0.593389	0.00671231	1.50879	0.593389
A_73_110565	HSDL2	hydroxysteroid dehydrogenase like 2	chr8	404131	NM_001104963	NM_001104963	Bt.19608	8.29908	11.0991	3.89501e-15	5.83426	2.54455	3.89501e-15	5.83426	2.54455
A_73_104577	APOA1BP	apolipoprotein A-I binding protein	chr3	404132	NM_205796	NM_205796	Bt.91150	11.3601	11.8947	8.50758e-06	1.27144	0.346465	8.50758e-06	1.27144	0.346465
A_73_P099021	RPL12	ribosomal protein L12	chr10	404133	NM_205797	NM_205797	Bt.23981	14.4737	13.3808	9.33708e-14	0.420122	-1.25112	9.33708e-14	2.38026	1.25112
A_73_118137	TMBIM1	transmembrane BAX inhibitor motif containing 1	chr2	404134	NM_205798	NM_205798	Bt.6989	10.4105	10.7289	0.0135339	1.11909	0.162322	0.0135339	1.11909	0.162322
A_73_P441471	LAPTM4A	lysosomal protein transmembrane 4 alpha	chr11	404135	NM_205799	NM_205799	Bt.55467	12.1498	11.6226	2.56261e-07	0.628314	-0.670442	2.56261e-07	1.59156	0.670442
A_73_113653	TACR3	tachykinin receptor 3	chr6	404136	NM_001192333	NM_001192333	Bt.63603	2.26631	2.20153	0.851308	0.977375	-0.0330166	0.851308	1.02315	0.0330166
A_73_P355401	RPL27	ribosomal protein L27	chr19	404137	NM_001034051	NM_001034051	Bt.4721	14.089	13.5521	9.38875e-10	0.607442	-0.719182	9.38875e-10	1.64625	0.719182
A_73_P045721	PFDN2	prefoldin subunit 2	chr3	404138	EV668467		Bt.1544	9.19679	9.48268	0.116098	1.11486	0.156861	0.116098	1.11486	0.156861
A_73_P099666	RPS8	ribosomal protein S8	chr3	404140	NM_001025317	NM_001025317	Bt.1034	17.3693	16.7661	1.95133e-13	0.555244	-0.848806	1.95133e-13	1.80101	0.848806
A_73_P124436	ING2	inhibitor of growth family, member 2	chr27	404141	NM_001193225	NM_001193225	Bt.15313	7.72355	9.17964	1.03739e-08	2.44366	1.28904	1.03739e-08	2.44366	1.28904
A_73_P154277	RPL18A	ribosomal protein L18a	chr7	404142	NM_001033619	NM_001033619	Bt.49052	6.57168	6.36975	0.320731	0.840317	-0.250994	0.320731	1.19003	0.250994
A_73_P033996	GHITM	growth hormone inducible transmembrane protein	chr28	404143	NM_001034052	NM_001034052	Bt.103100	10.4474	11.8608	1.23456e-11	2.28732	1.19366	1.23456e-11	2.28732	1.19366
A_73_P092276	LMNA	lamin A/C	chr3	404144	NM_001034053	NM_001034053	Bt.12411	11.0326	9.54968	2.69557e-10	0.341743	-1.54902	2.69557e-10	2.92618	1.54902
A_73_P141561	S100A13	S100 calcium binding protein A13	chr3	404146	NM_205800	NM_205800	Bt.36848	7.10875	6.89631	0.232291	0.828011	-0.272279	0.232291	1.20771	0.272279
A_73_P060181	PGAM1	phosphoglycerate mutase 1 (brain)	chr26	404148	NM_001034054	NM_001034054	Bt.15319	11.9015	12.1001	0.485063	1.01301	0.0186505	0.485063	1.01301	0.0186505
A_73_120534	CASK	calcium/calmodulin-dependent serine protein kinase (MAGUK family)		404149	NM_001102481	NM_001102481	Bt.65287	6.33688	5.90468	0.000215921	0.72553	-0.462892	0.000215921	1.3783	0.462892
A_73_P045326	METAP2	methionyl aminopeptidase 2	chr5	404150	NM_001040493	NM_001040493	Bt.49424	11.5059	10.7026	2.97397e-11	0.529138	-0.918284	2.97397e-11	1.88987	0.918284
A_73_P032501	DYNLL1	dynein, light chain, LC8-type 1	chr17	404151	NM_001003901	NM_001003901	Bt.51760	10.0147	9.32372	4.54182e-09	0.581746	-0.781538	4.54182e-09	1.71896	0.781538
A_73_114543	ATP6V1D	ATPase, H+ transporting, lysosomal 34kDa, V1 subunit D	chr10	404152	NM_001075141	NM_001075141	Bt.87818	13.3598	12.7152	2.06653e-06	0.571875	-0.806227	2.06653e-06	1.74863	0.806227
A_73_P100486	CLDN3	claudin 3	chr25	404153	NM_205801	NM_205801	Bt.6074	9.68885	4.116	5.76891e-17	0.0240653	-5.3769	5.76891e-17	41.5536	5.3769
A_73_113482	IL4R	interleukin 4 receptor	chr25	404154	NM_001075142	NM_001075142	Bt.45933	6.50164	7.09428	0.000582496	1.41466	0.500456	0.000582496	1.41466	0.500456
A_73_P306251	LAPTM4B	lysosomal protein transmembrane 4 beta	chr14	404155	NM_205802	NM_205802	Bt.1143	12.2169	13.5444	1.01109e-07	2.10838	1.07613	1.01109e-07	2.10838	1.07613
A_73_109725	CD63	CD63 molecule	chr5	404156	NM_205803	NM_205803	Bt.13496	14.7564	14.2106	4.84107e-11	0.598214	-0.741266	4.84107e-11	1.67164	0.741266
A_73_107984	TXNDC17	thioredoxin domain containing 17	chr19	404159	AJ344102	XM_593976	Bt.27268	11.4564	14.3789	5.21041e-15	6.04701	2.59622	5.21041e-15	6.04701	2.59622
A_73_P103756	SLCO1B3	solute carrier organic anion transporter family, member 1B3	chr5	404160	NM_205804	NM_205804	Bt.12520	2.10783	15.7445	3.09677e-27	7573.8	12.8868	3.09677e-27	7573.8	12.8868
A_73_113239	NDUFB11	NADH dehydrogenase (ubiquinone) 1 beta subcomplex, 11, 17.3kDa		404161	NM_001033620	NM_001033620	Bt.6494	14.31	13.9769	2.04798e-10	0.691899	-0.531366	2.04798e-10	1.4453	0.531366
A_73_P251581	B3GAT3	beta-1,3-glucuronyltransferase 3 (glucuronosyltransferase I)	chr29	404162	NM_205805	NM_205805	Bt.21481	8.14684	8.39213	0.000201512	1.10162	0.139621	0.000201512	1.10162	0.139621
A_73_117817	ST3GAL4	ST3 beta-galactoside alpha-2,3-sialyltransferase 4	chr29	404163	NM_205806	NM_205806	Bt.15881	7.70549	9.1136	3.55085e-07	2.36846	1.24395	3.55085e-07	2.36846	1.24395
A_73_107006	ST3GAL5	ST3 beta-galactoside alpha-2,3-sialyltransferase 5	chr11	404164	NM_205807	NM_205807	Bt.52500	8.08854	8.60364	0.072433	1.31394	0.393902	0.072433	1.31394	0.393902
A_73_P472983	NOP56	NOP56 ribonucleoprotein homolog (yeast)	chr13	404165	NM_001033622	NM_001033622	Bt.49005	10.8619	10.8835	0.271116	0.915802	-0.126892	0.271116	1.09194	0.126892
A_73_P043211	KCNRG	potassium channel regulator	chr12	404166	NM_205808	NM_205808	Bt.87919	6.46199	6.85205	0.000593808	1.23926	0.30948	0.000593808	1.23926	0.30948
A_73_119343	GCNT3	glucosaminyl (N-acetyl) transferase 3, mucin type	chr10	404167	NM_205809	NM_205809	Bt.51854	1.90596	1.64568	0.0593801	0.864881	-0.209427	0.0593801	1.15623	0.209427
A_73_P250681	HNF4G	hepatocyte nuclear factor 4, gamma	chr14	404168	NM_205811	NM_205811	Bt.16536	2.98277	7.63381	1.48528e-12	21.0786	4.39771	1.48528e-12	21.0786	4.39771
A_73_P252581	PKIG	protein kinase (cAMP-dependent, catalytic) inhibitor gamma	chr13	404169	NM_205812	NM_205812	Bt.21835	8.95206	7.7035	8.92807e-09	0.410424	-1.28481	8.92807e-09	2.4365	1.28481
A_73_111700	PAICS	phosphoribosylaminoimidazole carboxylase, phosphoribosylaminoimidazole succinocarboxamide synthetase	chr6	404170	NM_205813	NM_205813	Bt.64565	10.8623	11.4392	1.04018e-08	1.3161	0.396273	1.04018e-08	1.3161	0.396273
A_73_102101	SLC12A3	solute carrier family 12 (sodium/chloride transporters), member 3	chr18	404171	AJ131765	XM_002694788	Bt.27296	3.57875	3.33267	0.440117	0.85202	-0.231041	0.440117	1.17368	0.231041
A_73_P035061	GNLY	granulysin	chr11	404173	CK849846		Bt.28383	4.49439	5.49449	0.0562521	1.90038	0.926289	0.0562521	1.90038	0.926289
A_73_114963	KCNN2	potassium intermediate/small conductance calcium-activated channel, subfamily N, member 2	chr10	404177	NM_205814	NM_205814	Bt.41409	4.68654	9.8445	6.19378e-12	28.647	4.84031	6.19378e-12	28.647	4.84031
A_73_P392956	LYVE1	lymphatic vessel endothelial hyaluronan receptor 1	chr15	404179	NM_205815	NM_205815	Bt.24189	7.57786	10.6569	1.44882e-10	7.07261	2.82224	1.44882e-10	7.07261	2.82224
A_73_P102641	MEST	mesoderm specific transcript homolog (mouse)	chr4	404180	NM_001083368	NM_001083368	Bt.22540	4.89302	6.57332	1.62695e-08	2.9444	1.55797	1.62695e-08	2.9444	1.55797
A_73_P470308	RPS6KB1	ribosomal protein S6 kinase, 70kDa, polypeptide 1	chr19	404181	NM_205816	NM_205816	Bt.41950	7.30487	7.36562	0.809108	0.988165	-0.0171756	0.809108	1.01198	0.0171756
A_73_P044161	SHBG	sex hormone-binding globulin	chr19	404182	NM_001098858	NM_001098858	Bt.60925	3.02178	10.264	1.63464e-16	114.523	6.8395	1.63464e-16	114.523	6.8395
A_73_110201	EED	embryonic ectoderm development	chr29	404183	NM_001040494	NM_001040494	Bt.49104	8.89695	8.72136	0.000100606	0.827607	-0.272981	0.000100606	1.2083	0.272981
A_73_P108261	IGFBP5	insulin-like growth factor binding protein 5	chr2	404185	NM_001105327	NM_001105327	Bt.55913	7.79001	4.02034	1.21662e-10	0.080269	-3.63901	1.21662e-10	12.4581	3.63901
A_73_P108266	IGFBP6	insulin-like growth factor binding protein 6	chr5	404186	NM_001040495	NM_001040495	Bt.9958	12.8002	10.2073	2.56885e-11	0.161343	-2.6318	2.56885e-11	6.19797	2.6318
A_73_117154	CTSZ	cathepsin Z	chr13	404187	NM_001077835	NM_001077835	Bt.4902	12.5156	13.7114	8.15152e-09	1.92672	0.946147	8.15152e-09	1.92672	0.946147
A_73_112646	NDUFA9	NADH dehydrogenase (ubiquinone) 1 alpha subcomplex, 9, 39kDa	chr5	404188	NM_205817	NM_205817	Bt.5541	11.0249	11.4315	0.000375103	1.17502	0.232679	0.000375103	1.17502	0.232679
A_73_P118621	NME1	non-metastatic cells 1, protein (NM23A) expressed in	chr19	404189	NM_205818	NM_205818	Bt.5340	6.61046	6.49209	0.694909	0.887107	-0.17282	0.694909	1.12726	0.17282
A_73_104208	RPL27A	ribosomal protein L27a	chr17	404190	BC109683		Bt.23343	16.7963	16.2075	8.07865e-11	0.564967	-0.823761	8.07865e-11	1.77001	0.823761
A_73_P068941	ANPEP	alanyl (membrane) aminopeptidase	chr21	404191	NM_001075144	NM_001075144	Bt.27994	3.89001	3.73844	0.643152	0.902178	-0.148516	0.643152	1.10843	0.148516
A_73_107408	ASIP	agouti signaling protein, nonagouti homolog (mouse)	chr11	404192	NM_206843	NM_206843	Bt.89130	4.39637	4.36266	0.826817	0.967387	-0.047835	0.826817	1.03371	0.047835
A_73_P446166	FGFR2	fibroblast growth factor receptor 2	chr26	404193	BC151652	XM_001789706	Bt.8088	8.19784	8.57046	0.00194126	1.19512	0.257152	0.00194126	1.19512	0.257152
A_73_107242	HSD11B1L	hydroxysteroid (11-beta) dehydrogenase 1-like	chr7	404546	NM_206969	NM_206969	Bt.17793	6.43328	6.37801	0.338687	0.927471	-0.108626	0.338687	1.0782	0.108626
A_73_105852	TREM1	triggering receptor expressed on myeloid cells 1	chr23	404547	NM_206970	NM_206970	Bt.9208	11.6881	13.2982	6.25331e-13	2.55449	1.35303	6.25331e-13	2.55449	1.35303
A_73_P034216	SEC16B	SEC16 homolog B (S. cerevisiae)	chr16	404548	NM_206971	NM_206971	Bt.91470	6.85891	7.26635	0.0582925	1.24804	0.319666	0.0582925	1.24804	0.319666
A_73_P046421	PRP4	prolactin-related protein 13	chr23	406200	NM_212448	NM_212448	Bt.29969	1.23435	1.77436	0.0923704	1.47233	0.558105	0.0923704	1.47233	0.558105
A_73_111883	EIF2C3	eukaryotic translation initiation factor 2C, 3	chr3	406231	NM_001001133	NM_001001133	Bt.47704	6.94945	6.73149	0.00492666	0.827462	-0.273234	0.00492666	1.20851	0.273234
A_73_P089926	CD4	CD4 molecule	chr5	407098	NM_001103225	NM_001103225	Bt.30898	2.92725	2.86316	0.672852	0.968719	-0.04585	0.672852	1.03229	0.04585
A_73_P102026	TJP3	tight junction protein 3 (zona occludens 3)	chr7	407100	NM_001045874	NM_001045874	Bt.59823	9.8279	7.81599	1.89352e-13	0.246164	-2.02231	1.89352e-13	4.06233	2.02231
A_73_110219	TJP2	tight junction protein 2 (zona occludens 2)	chr8	407101	NM_001102482	NM_001102482	Bt.29711	9.92419	9.36996	4.12782e-06	0.637189	-0.650207	4.12782e-06	1.56939	0.650207
A_73_P102016	TJP1	tight junction protein 1 (zona occludens 1)	chr21	407102	XM_582218	XM_582218	Bt.29712	6.2906	5.74727	4.04611e-05	0.674907	-0.567239	4.04611e-05	1.48169	0.567239
A_73_110346	TRPC5	transient receptor potential cation channel, subfamily C, member 5	chrX	407103	NM_001166574	NM_001166574	Bt.29713	1.69609	1.52295	0.527964	0.917824	-0.123711	0.527964	1.08953	0.123711
A_73_P088981	PLXNA4	plexin A4	chr4	407104	NM_001191504	NM_001191504	Bt.11507	1.92501	3.59654	2.264e-08	3.05407	1.61073	2.264e-08	3.05407	1.61073
A_73_P134701	FCER2	Fc fragment of IgE, low affinity II, receptor for (CD23)	chr7	407106	AF143722	XM_002688859	Bt.29723	3.622	2.83667	0.0390207	0.599276	-0.738707	0.0390207	1.66868	0.738707
A_73_P485788	COL4A4	collagen, type IV, alpha 4	chr2	407107	XM_002703716	XM_002703716		12.3483	11.5949	4.79975e-09	0.540577	-0.887429	4.79975e-09	1.84988	0.887429
A_73_111180	PDHA1	pyruvate dehydrogenase (lipoamide) alpha 1	chrX	407109	NM_001101046	NM_001101046	Bt.19415	7.31323	7.91809	0.00053489	1.41001	0.495709	0.00053489	1.41001	0.495709
A_73_111820	IL13RA1	interleukin 13 receptor, alpha 1		407110	AF074402	XM_583913	Bt.102451	6.23477	9.45384	2.24154e-16	7.89648	2.98121	2.24154e-16	7.89648	2.98121
A_73_P037756	FASLG	Fas ligand	chr16	407111	NM_001098859	NM_001098859	Bt.28024	2.58352	2.67238	0.569808	1.07584	0.10546	0.569808	1.07584	0.10546
A_73_110494	SLC9A3	solute carrier family 9 (sodium/hydrogen exchanger), member 3	chr20	407112	XM_584239	XM_584239	Bt.29773	5.10648	4.06259	6.81777e-07	0.495242	-1.0138	6.81777e-07	2.01922	1.0138
A_73_P133481	VpreB	immunoglobulin light chain variable region	chr17	407114	AV592568		Bt.28453	6.20045	5.44507	0.000312354	0.588765	-0.764237	0.000312354	1.69847	0.764237
A_73_105915	SLC6A1	solute carrier family 6 (neurotransmitter transporter, GABA), member 1	chr22	407118	NM_001077836	NM_001077836	Bt.29847	3.34806	1.82459	0.000344281	0.371221	-1.42965	0.000344281	2.69382	1.42965
A_73_P094556	NEB	nebulin	chr2	407121	XM_613028	XM_002685358	Bt.29853	4.89315	1.72742	0.00107437	0.124278	-3.00835	0.00107437	8.04646	3.00835
A_73_110160	ITGAM	integrin, alpha M (complement component 3 receptor 3 subunit)		407124	NM_001039957	NM_001039957	Bt.35830	2.01006	2.48403	0.0112514	1.39492	0.480181	0.0112514	1.39492	0.480181
A_73_P259551	EGR1	early growth response 1	chr7	407125	BC118328		Bt.54463	7.34881	6.2242	5.45322e-05	0.454682	-1.13707	5.45322e-05	2.19934	1.13707
A_73_P052736	CR2	complement component (3d/Epstein Barr virus) receptor 2		407126	NM_001198991	NM_001198991	Bt.8297	1.88158	4.03897	4.31017e-12	4.19827	2.0698	4.31017e-12	4.19827	2.0698
A_73_P102146	BMPR2	bone morphogenetic protein receptor, type II (serine/threonine kinase)	chr2	407127	XM_617592	XM_002685492	Bt.25715	5.53961	6.91308	1.77385e-13	2.38786	1.25572	1.77385e-13	2.38786	1.25572
A_73_P036031	BMPR1B	bone morphogenetic protein receptor, type IB	chr6	407128	NM_001105328	NM_001105328	Bt.36169	2.68965	2.35104	0.0063832	0.812406	-0.299727	0.0063832	1.23091	0.299727
A_73_P031301	canx	calnexin		407129	NM_001105612	NM_001105612	Bt.12868	9.98271	10.2229	0.269184	1.06999	0.0975909	0.269184	1.06999	0.0975909
A_73_P439121	PPFIBP1	PTPRF interacting protein, binding protein 1 (liprin beta 1)	chr5	407130	XM_584791	XM_002687731	Bt.10179	5.47245	5.14723	0.0763031	0.787835	-0.344034	0.0763031	1.2693	0.344034
A_73_110255	CD80	CD80 molecule	chr1	407131	Y09950	XM_617543	Bt.27986	1.80251	5.09667	4.21887e-10	8.82821	3.14212	4.21887e-10	8.82821	3.14212
A_73_110040	SLCO3A1	solute carrier organic anion transporter family, member 3A1	chr21	407132	NM_001001134	NM_001001134	Bt.27973	7.69974	6.2608	0.000110571	0.368463	-1.44041	0.000110571	2.71398	1.44041
A_73_P102106	5htr2c	5-hydroxytryptamine 2C receptor	chrX	407134	AJ491865	XM_001254730	Bt.27988	3.22685	1.76617	0.000775842	0.387493	-1.36776	0.000775842	2.58069	1.36776
A_73_P095206	HTR2B	5-hydroxytryptamine (serotonin) receptor 2B	chr2	407135	XM_001253062	XM_001253062	Bt.79134	3.50084	5.06947	7.09121e-05	2.79058	1.48057	7.09121e-05	2.79058	1.48057
A_73_P095501	HTR1D	5-hydroxytryptamine (serotonin) receptor 1D	chr2	407136	XM_587002	XM_587002		3.2441	3.17117	0.35309	0.958901	-0.060546	0.35309	1.04286	0.060546
A_73_P069856	HTR1A	5-hydroxytryptamine (serotonin) receptor 1A	chr20	407137	AJ491858	XM_002696304	Bt.27993	3.31396	3.21477	0.327546	0.941782	-0.0865355	0.327546	1.06182	0.0865355
A_73_100080	ADRA1B	adrenergic, alpha-1B-, receptor	chr7	407140	NM_001191139	NM_001191139	Bt.27996	3.92437	4.25247	0.245922	1.23458	0.304018	0.245922	1.23458	0.304018
A_73_P107946	COL2A1	collagen, type II, alpha 1	chr5	407142	NM_001113224	NM_001113224	Bt.21390	1.83768	2.05379	6.47106e-05	1.18133	0.240412	6.47106e-05	1.18133	0.240412
A_73_P030601	HDGFL1	hepatoma derived growth factor-like 1	chr23	407143	NM_001001136	NM_001001136	Bt.28032	2.64226	3.45104	2.6073e-05	1.71945	0.781945	2.6073e-05	1.71945	0.781945
A_73_P044351	TRNT1	tRNA nucleotidyl transferase, CCA-adding, 1	chr22	407144	NM_001045876	NM_001045876	Bt.4573	8.72301	9.88919	1.36634e-09	1.99396	0.995637	1.36634e-09	1.99396	0.995637
A_73_P101976	ART1	ADP-ribosyltransferase 1		407145	AJ291446	XM_002693429	Bt.28961	1.68903	1.88743	0.0370767	1.17031	0.226893	0.0370767	1.17031	0.226893
A_73_114763	ART4	ADP-ribosyltransferase 4 (Dombrock blood group)	chr5	407146	AJ291442	XM_583864	Bt.28487	2.14176	2.30926	0.515656	1.13795	0.186436	0.515656	1.13795	0.186436
A_73_P170883	ART3	ADP-ribosyltransferase 3	chr6	407147	NM_001040496	NM_001040496	Bt.66291	6.07625	4.81572	2.0601e-07	0.424096	-1.23754	2.0601e-07	2.35796	1.23754
A_73_P047156	ART5	ADP-ribosyltransferase 5	chr15	407148	NM_001104964	NM_001104964	Bt.44982	4.19801	3.84969	0.145007	0.790783	-0.338646	0.145007	1.26457	0.338646
A_73_P050341	FYTTD1	forty-two-three domain containing 1	chr1	407149	NM_001001137	NM_001001137	Bt.87088	5.60946	5.81436	0.0128699	1.11205	0.153226	0.0128699	1.11205	0.153226
A_73_P100506	TRPC6	transient receptor potential cation channel, subfamily C, member 6	chr15	407151	NM_001166572	NM_001166572	Bt.30924	2.56637	1.49344	2.01703e-05	0.503235	-0.990697	2.01703e-05	1.98714	0.990697
A_73_P072546	PTPRC	protein tyrosine phosphatase, receptor type, C	chr16	407152	XM_599431	XM_599431	Bt.29715	9.67723	10.0799	0.0752833	1.19415	0.255979	0.0752833	1.19415	0.255979
A_73_P445246	GJB2	gap junction protein, beta 2, 26kDa	chr12	407154	NM_001083637	NM_001083637	Bt.64701	6.94855	2.54116	4.97684e-11	0.0536058	-4.22147	4.97684e-11	18.6547	4.22147
A_73_102560	EGR4	early growth response 4	chr11	407155	NM_001040497	NM_001040497	Bt.29719	2.20086	2.15848	0.963238	0.993037	-0.0100808	0.963238	1.00701	0.0100808
A_73_P056481	AGTR2	angiotensin II receptor, type 2		407157	AJ277986	XM_001249373	Bt.29722	1.46669	3.15562	1.0967e-05	3.10741	1.63571	1.0967e-05	3.10741	1.63571
A_73_P101936	HMGCR	3-hydroxy-3-methylglutaryl-CoA reductase	chr10	407159	NM_001105613	NM_001105613	Bt.11465	9.84071	11.1579	0.000591314	2.16709	1.11576	0.000591314	2.16709	1.11576
A_73_P095046	USP37	ubiquitin specific peptidase 37	chr2	407168	Z86040	XM_002685571	Bt.25209	2.4561	3.79166	0.000631674	2.43275	1.28259	0.000631674	2.43275	1.28259
A_73_100359	ALOX12	arachidonate 12-lipoxygenase	chr19	407169	NM_001192336	NM_001192336	Bt.92152	1.54908	1.50507	0.976465	1.00081	0.00116536	0.976465	1.00081	0.00116536
A_73_P255521	KDR	kinase insert domain receptor (a type III receptor tyrosine kinase)	chr6	407170	NM_001110000	NM_001110000	Bt.13860	7.33444	7.80025	0.00358154	1.28711	0.364134	0.00358154	1.28711	0.364134
A_73_107124	LOC407171	Fc gamma 2 receptor	chr18	407171	NM_001001138	NM_001001138	Bt.28015	2.9442	4.96029	8.69525e-07	3.77117	1.91501	8.69525e-07	3.77117	1.91501
A_73_117668	CNGA2	cyclic nucleotide gated channel alpha 2	chrX	407172	NM_001001139	NM_001001139	Bt.28014	1.89025	3.98081	0.00287802	4.02667	2.00959	0.00287802	4.02667	2.00959
A_73_P047531	JSP.1	MHC Class I JSP.1	chr23	407173	NM_001040498	NM_001040498	Bt.102070	9.1836	9.60308	0.14505	1.21309	0.278688	0.14505	1.21309	0.278688
A_73_P108476	SLC6A17	solute carrier family 6, member 17	chr3	407174	NM_001166573	NM_001166573	Bt.29848	2.34838	2.32354	0.993699	1.00173	0.00248735	0.993699	1.00173	0.00248735
A_73_P073181	GDF6	growth differentiation factor 6	chr14	407175	NM_001001140	NM_001001140	Bt.29849	1.69581	2.16488	0.0351103	1.39607	0.481369	0.0351103	1.39607	0.481369
A_73_P069654	KCNMB1	potassium large conductance calcium-activated channel, subfamily M, beta member 1	chr20	407176	NM_001001141	NM_001001141	Bt.62471	7.40395	4.80894	1.22419e-07	0.173892	-2.52374	1.22419e-07	5.75069	2.52374
A_73_103572	gzmA	granzyme A	chr20	407178	NM_001001142	NM_001001142	Bt.29672	1.41738	1.60935	0.171433	1.16966	0.226088	0.171433	1.16966	0.226088
A_73_112710	LRP8	low density lipoprotein receptor-related protein 8, apolipoprotein e receptor	chr3	407179	NM_001097565	NM_001097565	Bt.102062	3.61445	2.02748	4.11926e-05	0.354674	-1.49544	4.11926e-05	2.81949	1.49544
A_73_113290	SLC22A6	solute carrier family 22 (organic anion transporter), member 6	chr29	407180	NM_001001143	NM_001001143	Bt.28372	9.98995	5.32649	2.37948e-13	0.0434098	-4.52584	2.37948e-13	23.0363	4.52584
A_73_P054901	KLRB1	killer cell lectin-like receptor subfamily B, member 1	chr5	407181	AF322886	XM_002687839	Bt.29709	3.94997	6.00714	3.14123e-05	3.82026	1.93367	3.14123e-05	3.82026	1.93367
A_73_P073546	PFKFB3	6-phosphofructo-2-kinase/fructose-2,6-biphosphatase 3	chr13	407183	NM_001077837	NM_001077837	Bt.12314	7.88952	7.5424	0.0366066	0.750712	-0.413669	0.0366066	1.33207	0.413669
A_73_110003	OMG	oligodendrocyte myelin glycoprotein	chr19	407186	NM_001077524	NM_001077524	Bt.29835	2.12405	2.2506	0.723876	1.1103	0.150944	0.723876	1.1103	0.150944
A_73_P386001	BSP1	binder of sperm 1		407187	NM_001001145	NM_001001145	Bt.28023	2.44253	2.68097	0.161596	1.18831	0.248911	0.161596	1.18831	0.248911
A_73_117965	KERIB	cytokeratin type II, component Ib/c		407188	K03534			8.73599	7.46644	4.01974e-09	0.406036	-1.30032	4.01974e-09	2.46283	1.30032
A_73_104799	KERIA	cytokeratin type II, component Ia		407189	K03533	XM_002687262		1.47123	1.60777	0.532081	1.12672	0.172128	0.532081	1.12672	0.172128
A_73_P084681	CSNK1G3	casein kinase 1, gamma 3	chr7	407190	BC105151		Bt.26664	4.93057	5.56559	0.00618691	1.48631	0.571734	0.00618691	1.48631	0.571734
A_73_101278	CCNT1	cyclin T1	chr5	407194	NM_001001147	NM_001001147	Bt.47956	5.78192	5.24083	0.00117487	0.681515	-0.553182	0.00117487	1.46732	0.553182
A_73_P095921	HTR1F	5-hydroxytryptamine (serotonin) receptor 1F	chr1	407196	AJ491861	XM_001250472	Bt.27991	2.07509	1.83677	0.0960169	0.875064	-0.19254	0.0960169	1.14277	0.19254
A_73_P106537	TRD@	T-cell receptor delta chain	chr10	407199	D13659	XM_002690606	Bt.92690	2.57198	2.57818	0.964147	1.02011	0.0287273	0.964147	1.02011	0.0287273
A_73_P512938	TRGV7-1	T cell receptor gamma variable 7-1	chr4	407206	EH154549		Bt.90059	1.89081	1.75642	0.436429	0.938918	-0.0909284	0.436429	1.06506	0.0909284
A_73_P102646	SGCE	sarcoglycan, epsilon	chr4	407209	NM_001075145	NM_001075145	Bt.30480	6.22803	6.7859	0.0141204	1.38769	0.472681	0.0141204	1.38769	0.472681
A_73_P102631	GRB10	growth factor receptor-bound protein 10	chr4	407210	NM_001192586	NM_001192586	Bt.24356	7.51016	8.7413	1.02159e-06	2.11556	1.08104	1.02159e-06	2.11556	1.08104
A_73_107393	GKN1	gastrokine 1	chr11	407211	NM_001001148	NM_001001148	Bt.29019	5.85299	3.9326	1.10198e-07	0.276602	-1.85412	1.10198e-07	3.61531	1.85412
A_73_113675	SFTPA1	surfactant protein A1	chr28	407213	NM_001077838	NM_001077838	Bt.14581	1.83989	3.03203	0.00157723	2.23407	1.15968	0.00157723	2.23407	1.15968
A_73_P461781	KAT2B	K(lysine) acetyltransferase 2B	chr1	407215	XM_613744	XM_002684716	Bt.6431	6.87794	7.67381	9.84526e-09	1.60691	0.68429	9.84526e-09	1.60691	0.68429
A_73_104846	BMP4	bone morphogenetic protein 4	chr10	407216	NM_001045877	NM_001045877	Bt.28459	3.73209	6.19434	1.29491e-09	4.98708	2.31819	1.29491e-09	4.98708	2.31819
A_73_P102661	EGFR	epidermal growth factor receptor	chr22	407217	XM_592211	XM_002696890	Bt.6422	5.38228	7.62088	1.24679e-14	4.21007	2.07384	1.24679e-14	4.21007	2.07384
A_73_113263	CALCB	calcitonin-related polypeptide beta	chr15	407218	NM_001001149	NM_001001149	Bt.29881	1.45895	1.41202	0.996433	1.00012	0.00016655	0.996433	1.00012	0.00016655
A_73_P032176	MITF	microphthalmia-associated transcription factor	chr22	407219	NM_001001150	NM_001001150	Bt.29882	6.24895	7.89754	1.28265e-11	2.82935	1.50047	1.28265e-11	2.82935	1.50047
A_73_P101501	SMEK1	SMEK homolog 1, suppressor of mek1 (Dictyostelium)	chr21	407220				7.05851	6.95604	0.0612798	0.891206	-0.16617	0.0612798	1.12208	0.16617
A_73_P102216	ST6GALNAC6	ST6 (alpha-N-acetyl-neuraminyl-2,3-beta-galactosyl-1,3)-N-acetylgalactosaminide alpha-2,6-sialyltransferase 6		407222	NM_001001151	NM_001001151	Bt.64800	3.97177	7.52391	1.16512e-14	10.1325	3.34092	1.16512e-14	10.1325	3.34092
A_73_P354081	HDAC2	histone deacetylase 2	chr9	407223	NM_001075146	NM_001075146	Bt.27729	5.7379	5.87382	0.316037	1.06095	0.0853593	0.316037	1.06095	0.0853593
A_73_114378	SLC22A7	solute carrier family 22 (organic anion transporter), member 7	chr23	407224	AJ627253		Bt.29906	2.92493	9.65687	9.65084e-15	82.2979	6.36278	9.65084e-15	82.2979	6.36278
A_73_P048981	MOGAT1	monoacylglycerol O-acyltransferase 1	chr2	407225	NM_001001153	NM_001001153	Bt.28476	1.42681	10.3401	5.49674e-19	349.045	8.44727	5.49674e-19	349.045	8.44727
A_73_107915	MOGAT2	monoacylglycerol O-acyltransferase 2	chr15	407226	NM_001001154	NM_001001154	Bt.32553	3.13723	1.88363	1.85317e-05	0.444089	-1.17108	1.85317e-05	2.2518	1.17108
A_73_106117	SLC5A10	solute carrier family 5 (sodium/glucose cotransporter), member 10	chr19	407227	NM_001001442	NM_001001442	Bt.18204	1.21276	1.46816	0.00292414	1.22279	0.290173	0.00292414	1.22279	0.290173
A_73_P089551	CUL1	cullin 1	chr4	407228	AY528252	XM_002687033	Bt.6490	9.61472	9.47207	2.96975e-07	0.837221	-0.25632	2.96975e-07	1.19443	0.25632
A_73_120239	ADAM12	ADAM metallopeptidase domain 12	chr26	407229	NM_001001156	NM_001001156	Bt.29890	5.48393	4.76116	0.0322374	0.606791	-0.720728	0.0322374	1.64801	0.720728
A_73_P102101	HTR2A	5-hydroxytryptamine (serotonin) receptor 2A	chr12	407230	NM_001001157	NM_001001157	Bt.27990	1.47745	1.43885	0.948264	1.00515	0.00740395	0.948264	1.00515	0.00740395
A_73_P102731	MEF2A	myocyte enhancer factor 2A	chr21	407231	NM_001083638	NM_001083638	Bt.25066	6.85178	7.20136	0.0287802	1.20033	0.263436	0.0287802	1.20033	0.263436
A_73_P284731	ADIPOR2	adiponectin receptor 2	chr5	407234	NM_001040499	NM_001040499	Bt.51909	9.41668	10.1444	0.0720684	1.48364	0.569139	0.0720684	1.48364	0.569139
A_73_111253	ADIPOR1	adiponectin receptor 1	chr16	407235	NM_001034055	NM_001034055	Bt.8787	11.1658	9.76365	1.15082e-12	0.359775	-1.47483	1.15082e-12	2.77951	1.47483
A_73_P165067	LY75	lymphocyte antigen 75	chr2	407236	NM_001001158	NM_001001158	Bt.59869	1.87986	2.13688	0.103351	1.21234	0.277796	0.103351	1.21234	0.277796
A_73_118113	TLR6	toll-like receptor 6	chr6	407237	NM_001001159	NM_001001159	Bt.45021	6.61656	6.05698	0.000296789	0.665337	-0.587844	0.000296789	1.503	0.587844
A_73_P038091	ESR1	estrogen receptor 1	chr9	407238	NM_001001443	NM_001001443	Bt.32558	4.06242	3.60938	0.0433733	0.739084	-0.43619	0.0433733	1.35303	0.43619
A_73_P046996	USF1	upstream transcription factor 1	chr3	407239	NM_001001161	NM_001001161	Bt.52208	5.32181	5.60816	0.0207633	1.17778	0.23607	0.0207633	1.17778	0.23607
A_73_120301	USF2	upstream transcription factor 2, c-fos interacting	chr18	407240	NM_001001162	NM_001001162	Bt.4294	9.50026	9.53112	0.191506	0.93947	-0.0900807	0.191506	1.06443	0.0900807
A_73_P030961	KLF15	Kruppel-like factor 15	chr3	407241	BC147879		Bt.6404	7.05726	8.71843	2.64205e-07	2.82171	1.49657	2.64205e-07	2.82171	1.49657
A_73_P426897	HMGCS1	3-hydroxy-3-methylglutaryl-Coenzyme A synthase 1 (soluble)	chr20	407767	XM_001252032	XM_001252032	Bt.49542	11.7092	13.0695	0.0106301	2.17076	1.1182	0.0106301	2.17076	1.1182
A_73_P045036	ST8SIA4	ST8 alpha-N-acetyl-neuraminide alpha-2,8-sialyltransferase 4	chr7	407768	NM_001001163	NM_001001163	Bt.17789	6.49927	6.49848	0.782886	0.95954	-0.059585	0.782886	1.04217	0.059585
A_73_117769	C7H19orf10	chromosome 19 open reading frame 10 ortholog	chr7	407769	NM_001001164	NM_001001164	Bt.48884	11.2621	10.5638	9.05766e-09	0.569172	-0.813063	9.05766e-09	1.75694	0.813063
A_73_P072476	PLXNA2	plexin A2	chr16	407770	AY581201	XM_584652	Bt.91092	4.60821	2.26922	5.84195e-11	0.213877	-2.22515	5.84195e-11	4.67559	2.22515
A_73_P102801	CCR1	chemokine (C-C motif) receptor 1	chr22	407771	NM_001077839	NM_001077839	Bt.62596	5.03989	5.86229	0.000206484	1.67793	0.746679	0.000206484	1.67793	0.746679
A_73_P063151	CCR8	chemokine (C-C motif) receptor 8	chr22	407772	NM_001194962	NM_001194962	Bt.30825	2.80927	2.63895	0.453611	0.905387	-0.143393	0.453611	1.1045	0.143393
A_73_110281	KRIT1	KRIT1, ankyrin repeat containing	chr4	407996	NM_001001166	NM_001001166	Bt.17132	6.33553	6.17853	0.00162253	0.868755	-0.202979	0.00162253	1.15107	0.202979
A_73_108177	TGM1	transglutaminase 1 (K polypeptide epidermal type I, protein-glutamine-gamma-glutamyltransferase)	chr10	407997	NM_001010991	NM_001010991	Bt.736	2.22292	1.25859	0.122921	0.542283	-0.882882	0.122921	1.84405	0.882882
A_73_P103401	F11	coagulation factor XI	chr27	407998	NM_001008665	NM_001008665	Bt.29971	1.45842	10.1763	7.28228e-25	307.152	8.26281	7.28228e-25	307.152	8.26281
A_73_P041936	41524	septin 7	chr4	408000	NM_001001168	NM_001001168	Bt.6830	10.0032	10.2917	0.0599528	1.10331	0.141844	0.0599528	1.10331	0.141844
A_73_P045176	MAP1LC3B	microtubule-associated protein 1 light chain 3 beta	chr18	408001	NM_001001169	NM_001001169	Bt.64566	10.839	10.7226	0.063405	0.83682	-0.257011	0.063405	1.195	0.257011
A_73_P102775	ATG4B	ATG4 autophagy related 4 homolog B (S. cerevisiae)	chr3	408002	BC102782		Bt.49066	6.21978	5.82274	0.00148298	0.743854	-0.426909	0.00148298	1.34435	0.426909
A_73_P043616	ATG4A	ATG4 autophagy related 4 homolog A (S. cerevisiae)	chrX	408003	NM_001001171	NM_001001171	Bt.13730	8.70864	9.24932	0.00111734	1.3258	0.406867	0.00111734	1.3258	0.406867
A_73_P050896	HEY1	hairy/enhancer-of-split related with YRPW motif 1	chr14	408005	NM_001001172	NM_001001172	Bt.59697	3.61845	2.67507	0.00565985	0.539818	-0.889454	0.00565985	1.85247	0.889454
A_73_P037336	OPLAH	5-oxoprolinase (ATP-hydrolysing)	chr14	408006	NM_001001173	NM_001001173	Bt.3369	5.1914	5.14561	0.537859	0.949968	-0.0740493	0.537859	1.05267	0.0740493
A_73_P034781	P2RY12	purinergic receptor P2Y, G-protein coupled, 12	chr1	408007	AJ623293		Bt.29973	3.03641	3.29546	0.467753	1.19461	0.256538	0.467753	1.19461	0.256538
A_73_108322	KCNN1	potassium intermediate/small conductance calcium-activated channel, subfamily N, member 1	chr7	408008	AB176709	XM_002688571	Bt.29975	3.56128	3.64295	0.82939	1.0569	0.079836	0.82939	1.0569	0.079836
A_73_P047956	APOC3	apolipoprotein C-III		408009	DV788822		Bt.7741	3.50575	5.44852	7.74846e-10	3.56624	1.8344	7.74846e-10	3.56624	1.8344
A_73_P034521	GARS	glycyl-tRNA synthetase	chr4	408010	NM_001097566	NM_001097566	Bt.20193	10.208	7.75408	6.09553e-08	0.183338	-2.44743	6.09553e-08	5.45442	2.44743
A_73_P102231	CACNA1D	calcium channel, voltage-dependent, L type, alpha 1D subunit	chr22	408013	NM_001193025	NM_001193025	Bt.31482	1.90653	1.85568	0.821653	0.991383	-0.0124855	0.821653	1.00869	0.0124855
A_73_P059656	CASP3	caspase 3, apoptosis-related cysteine peptidase	chr27	408016	NM_001077840	NM_001077840	Bt.10084	7.00401	7.57706	0.000682672	1.38705	0.472023	0.000682672	1.38705	0.472023
A_73_P063741	CCR3	chemokine (C-C motif) receptor 3	chr22	408018	NM_001194960	NM_001194960	Bt.28967	2.96597	3.41908	0.231495	1.35838	0.441887	0.231495	1.35838	0.441887
A_73_P032236	CCR4	chemokine (C-C motif) receptor 4	chr22	408019	NM_001100293	NM_001100293	Bt.29981	3.27141	3.01831	0.460221	0.851777	-0.231453	0.460221	1.17402	0.231453
A_73_111836	OASL	2'-5'-oligoadenylate synthetase-like	chr17	408021	NM_001081659	NM_001081659	Bt.27720	1.69606	1.51833	0.121284	0.915568	-0.127262	0.121284	1.09222	0.127262
A_73_P309981	SMARCA4	SWI/SNF related, matrix associated, actin dependent regulator of chromatin, subfamily a, member 4	chr7	414274	NM_001105614	NM_001105614	Bt.27590	6.64737	5.51885	0.000123172	0.458627	-1.12461	0.000123172	2.18042	1.12461
A_73_118621	CD86	CD86 molecule	chr1	414345	NM_001038017	NM_001038017	Bt.24707	4.24505	6.30595	1.17943e-07	3.80759	1.92888	1.17943e-07	3.80759	1.92888
A_73_113718	PPIF	peptidylprolyl isomerase F	chr28	414346	NM_001001597	NM_001001597	Bt.9791	6.86635	9.88043	9.94302e-14	6.85412	2.77697	9.94302e-14	6.85412	2.77697
A_73_106624	CCL4	chemokine (C-C motif) ligand 4	chr19	414347	NM_001075147	NM_001075147	Bt.33440	3.83221	4.51143	8.08202e-05	1.55492	0.636836	8.08202e-05	1.55492	0.636836
A_73_P051506	P4HA3	prolyl 4-hydroxylase, alpha polypeptide III	chr15	414348	NM_001001598	NM_001001598	Bt.88095	2.54994	4.18353	1.06235e-05	2.95226	1.56182	1.06235e-05	2.95226	1.56182
A_73_P036406	ST8SIA3	ST8 alpha-N-acetyl-neuraminide alpha-2,8-sialyltransferase 3	chr24	414349	NM_001001599	NM_001001599	Bt.30826	4.22473	4.40884	0.259563	1.1184	0.161441	0.259563	1.1184	0.161441
A_73_104245	PGA5	pepsinogen 5, group I (pepsinogen A)	chr29	414350	NM_001001600	NM_001001600	Bt.15850	3.63802	3.71519	0.812444	1.05181	0.072876	0.812444	1.05181	0.072876
A_73_P102886	GATM	glycine amidinotransferase (L-arginine:glycine amidinotransferase)	chr10	414732	NM_001045878	NM_001045878	Bt.30785	3.48477	12.164	6.61409e-15	290.688	8.18333	6.61409e-15	290.688	8.18333
A_73_P425116	CDH5	cadherin 5, type 2 (vascular endothelium)		414735	NM_001001601	NM_001001601	Bt.64659	5.79646	5.43966	0.0741709	0.768066	-0.380698	0.0741709	1.30197	0.380698
A_73_103434	NGB	neuroglobin	chr10	414920	DV817240		Bt.33221	2.6593	2.84352	0.427376	1.14332	0.193225	0.427376	1.14332	0.193225
A_73_102672	CLDN4	claudin 4	chr25	414921	NM_001014391	NM_001014391	Bt.12177	8.69447	6.4744	8.72628e-13	0.218229	-2.19608	8.72628e-13	4.58233	2.19608
A_73_114314	CLDN1	claudin 1	chr1	414922	NM_001001854	NM_001001854	Bt.49689	7.64975	11.2562	5.4086e-12	9.9607	3.31625	5.4086e-12	9.9607	3.31625
A_73_109270	BIRC5	baculoviral IAP repeat containing 5	chr19	414925	NM_001001855	NM_001001855	Bt.42379	3.6791	4.36134	0.00681676	1.55957	0.64115	0.00681676	1.55957	0.64115
A_73_P388286	PDIA4	protein disulfide isomerase family A, member 4	chr4	415110	NM_001045879	NM_001045879	Bt.23128	8.90392	10.7834	1.08493e-11	3.17133	1.66509	1.08493e-11	3.17133	1.66509
A_73_110662	MS4A8B	membrane-spanning 4-domains, subfamily A, member 8B	chr29	415111	NM_001034056	NM_001034056	Bt.9605	6.91001	5.53731	1.0578e-05	0.389303	-1.36103	1.0578e-05	2.56869	1.36103
A_73_114399	AGR2	anterior gradient homolog 2 (Xenopus laevis)	chr4	415112	NM_001040500	NM_001040500	Bt.66886	9.42966	1.69695	3.36853e-20	0.0058908	-7.40732	3.36853e-20	169.756	7.40732
A_73_P400026	HSPA5	heat shock 70kDa protein 5 (glucose-regulated protein, 78kDa)	chr11	415113	NM_001075148	NM_001075148	Bt.65104	11.4665	11.4821	0.530121	0.904975	-0.14405	0.530121	1.105	0.14405
A_73_116704	CL46	collectin -46	chr28	415114	NM_001001856	NM_001001856	Bt.103662	4.33219	4.68135	0.403896	1.24696	0.318415	0.403896	1.24696	0.318415
A_73_P501048	CL43	collectin-43	chr28	431784	NM_001002237	NM_001002237	Bt.4169	1.80105	12.8076	6.5537e-24	1364.31	10.414	6.5537e-24	1364.31	10.414
A_73_P050871	PEBP1	phosphatidylethanolamine binding protein	chr17	431786	NM_001033623	NM_001033623	Bt.59089	13.3659	14.9349	7.41357e-14	2.4296	1.28072	7.41357e-14	2.4296	1.28072
A_73_P297331	EIF4GI	eIF4GI protein	chr1	444858	DV890742	XM_002684873	Bt.29325	7.98318	8.37535	0.0519245	1.21592	0.28205	0.0519245	1.21592	0.28205
A_73_P036491	ST3GAL3	ST3 beta-galactoside alpha-2,3-sialyltransferase 3	chr3	444859	NM_001002882	NM_001002882	Bt.8800	5.3023	10.2953	1.52033e-19	25.4977	4.67229	1.52033e-19	25.4977	4.67229
A_73_P215512	ST3GAL6	ST3 beta-galactoside alpha-2,3-sialyltransferase 6	chr1	444860	NM_001002883	NM_001002883	Bt.64658	3.81438	8.08932	7.05861e-14	16.2837	4.02536	7.05861e-14	16.2837	4.02536
A_73_104080	KLRJ1	killer cell lectin-like receptor family J member 1	chr5	444861	NM_001002884	NM_001002884	Bt.15588	2.98061	1.77955	0.0380662	0.460125	-1.1199	0.0380662	2.17332	1.1199
A_73_P285541	GYPC	glycophorin C (Gerbich blood group)	chr2	444863	NM_001002886	NM_001002886	Bt.11221	9.54758	9.41931	0.0388137	0.845799	-0.241613	0.0388137	1.18231	0.241613
A_73_P068651	PEG3	paternally expressed 3	chr18	444864	AY427787			7.45464	3.76821	3.29751e-10	0.0852668	-3.55187	3.29751e-10	11.7279	3.55187
A_73_116587	ZIM2	zinc finger, imprinted 2	chr18	444865	NM_001002888	NM_001002888	Bt.33471	1.54636	1.51097	0.926224	1.00642	0.00923038	0.926224	1.00642	0.00923038
A_73_117232	ZNF470	zinc finger protein 470		444866	AY484590	XM_614169	Bt.18002	6.12961	5.33168	7.87143e-05	0.572748	-0.804027	7.87143e-05	1.74597	0.804027
A_73_114603	NOD2	nucleotide-binding oligomerization domain containing 2	chr18	444867	NM_001002889	NM_001002889	Bt.30778	8.76011	5.98268	6.5673e-09	0.15151	-2.72252	6.5673e-09	6.60024	2.72252
A_73_112287	SLBP	stem-loop binding protein	chr6	444868	NM_001045880	NM_001045880	Bt.11511	8.62238	8.99002	0.0305299	1.18497	0.244847	0.0305299	1.18497	0.244847
A_73_P131856	MOS	v-mos Moloney murine sarcoma viral oncogene homolog	chr14	444869	AY630920	XM_002692654	Bt.26472	2.4845	2.4377	0.87543	0.986017	-0.0203152	0.87543	1.01418	0.0203152
A_73_P103086	TLR5	toll-like receptor 5		444870	NM_001040501	NM_001040501	Bt.66307	5.39514	2.848	6.16216e-14	0.184705	-2.4367	6.16216e-14	5.41404	2.4367
A_73_103251	HSPG2	heparan sulfate proteoglycan 2	chr2	444872	AY647147	XM_582024	Bt.42241	5.66288	4.32748	1.18134e-06	0.405957	-1.3006	1.18134e-06	2.46331	1.3006
A_73_P382526	UBC	ubiquitin C	chr17	444874	M62428	XM_874550	Bt.5070	14.267	14.0293	0.000238465	0.73656	-0.441125	0.000238465	1.35766	0.441125
A_73_103989	KLRD1	killer cell lectin-like receptor subfamily D, member 1	chr5	444877	CK773527		Bt.25748	3.06298	2.98502	0.758579	0.954869	-0.066625	0.758579	1.04726	0.066625
A_73_108175	COX5A	COX5A protein		444878	DV781324		Bt.55686	4.76919	4.69966	0.492903	0.940652	-0.0882673	0.492903	1.06309	0.0882673
A_73_P040526	ST3GAL2	ST3 beta-galactoside alpha-2,3-sialyltransferase 2	chr18	444879	NM_001002892	NM_001002892	Bt.34200	5.04411	5.39841	0.185974	1.23532	0.304882	0.185974	1.23532	0.304882
A_73_P043301	PAM16	presequence translocase-associated motor 16 homolog (S. cerevisiae)	chr25	444880	NM_001002893	NM_001002893	Bt.30804	7.53699	8.07013	1.72125e-05	1.34155	0.423901	1.72125e-05	1.34155	0.423901
A_73_P102901	MYD88	myeloid differentiation primary response gene (88)	chr22	444881	NM_001014382	NM_001014382	Bt.48995	8.69392	7.00255	6.85581e-08	0.308485	-1.69673	6.85581e-08	3.24165	1.69673
A_73_P366156	NEIL2	nei endonuclease VIII-like 2 (E. coli)	chr8	444987	NM_001013003	NM_001013003	Bt.26303	5.92331	7.22086	1.04508e-08	2.25938	1.17592	1.04508e-08	2.25938	1.17592
A_73_P370891	DHPS	deoxyhypusine synthase	chr7	444988	NM_001003657	NM_001003657	Bt.3902	7.66834	6.95929	2.38802e-10	0.594524	-0.750192	2.38802e-10	1.68202	0.750192
A_73_P038751	EIF5A	eukaryotic translation initiation factor 5A	chr19	444990	NM_001003658	NM_001003658	Bt.9504	12.1841	11.8661	8.7864e-05	0.720174	-0.473582	8.7864e-05	1.38855	0.473582
A_73_P392151	IFT20	intraflagellar transport 20 homolog (Chlamydomonas)	chr19	445364	NM_001013603	NM_001013603	Bt.1854	9.65812	10.2299	0.000139139	1.33546	0.417342	0.000139139	1.33546	0.417342
A_73_P192957	FZD4	frizzled homolog 4 (Drosophila)	chr29	445416	AB257753	XM_002699037	Bt.76547	7.23333	7.37688	0.566361	1.0436	0.0615699	0.566361	1.0436	0.0615699
A_73_P258736	FZD1	frizzled homolog 1 (Drosophila)	chr4	445417	NM_001101048	NM_001101048	Bt.26635	5.42697	4.18597	3.86296e-05	0.432701	-1.20856	3.86296e-05	2.31107	1.20856
A_73_P085871	FZD3	frizzled homolog 3 (Drosophila)	chr8	445419	NM_001192964	NM_001192964	Bt.79602	5.30207	5.04852	0.0507442	0.827447	-0.273261	0.0507442	1.20854	0.273261
A_73_108402	WNT2B	wingless-type MMTV integration site family, member 2B	chr3	445420	NM_001099363	NM_001099363	Bt.27254	2.52654	1.73502	0.00670137	0.60524	-0.724421	0.00670137	1.65224	0.724421
A_73_109529	MRPS14	mitochondrial ribosomal protein S14	chr16	445421	EE349513		Bt.19431	6.31127	6.63807	0.2579	1.1923	0.253749	0.2579	1.1923	0.253749
A_73_108566	VKORC1	vitamin K epoxide reductase complex, subunit 1	chr25	445422	NM_001003903	NM_001003903	Bt.1707	12.7525	15.1996	3.51319e-18	4.35055	2.1212	3.51319e-18	4.35055	2.1212
A_73_106390	FANK1	fibronectin type III and ankyrin repeat domains 1	chr26	445423	NM_001003904	NM_001003904	Bt.34203	3.9986	2.56977	9.28176e-05	0.390769	-1.35561	9.28176e-05	2.55906	1.35561
A_73_112301	C18H16orf80	chromosome 16 open reading frame 80	chr18	445424	NM_001003905	NM_001003905	Bt.2889	10.8242	11.0771	0.336233	1.06545	0.0914565	0.336233	1.06545	0.0914565
A_73_P377756	TKT	transketolase	chr22	445425	NM_001003906	NM_001003906	Bt.4750	13.9075	13.3992	4.79923e-06	0.620523	-0.688445	4.79923e-06	1.61155	0.688445
A_73_P049031	ApoN	ovarian and testicular apolipoprotein N	chr5	445463	NM_001003907	NM_001003907	Bt.56771	1.90588	14.7492	1.92999e-23	4524.95	12.1437	1.92999e-23	4524.95	12.1437
A_73_P508098	JUP	junction plakoglobin	chr19	445543	BC118114		Bt.20230	8.33281	7.08963	1.77831e-05	0.41505	-1.26864	1.77831e-05	2.40935	1.26864
A_73_102705	AQP8	aquaporin 8	chr25	450206	BC116016	XM_583253	Bt.62757	7.26336	13.1988	1.18796e-13	45.9534	5.5221	1.18796e-13	45.9534	5.5221
A_73_101497	RXFP4	relaxin/insulin-like family peptide receptor 4	chr3	450212	NM_001007076	NM_001007076	Bt.35991	2.83997	3.02606	0.269833	1.14309	0.192936	0.269833	1.14309	0.192936
A_73_102532	CENPC1	centromere protein C 1	chr6	450214	NM_001045881	NM_001045881	Bt.50011	8.78299	9.03037	0.115557	1.09249	0.127614	0.115557	1.09249	0.127614
A_73_119189	LYSB	intestinal lysozyme	chr5	493637	NM_001007805	NM_001007805	Bt.49176	1.90524	1.87658	0.94407	1.00599	0.00861334	0.94407	1.00599	0.00861334
A_73_P102921	PTGES3	prostaglandin E synthase 3 (cytosolic)	chr5	493638	NM_001007806	NM_001007806	Bt.49581	11.0837	11.4615	1.78163e-05	1.15203	0.204178	1.78163e-05	1.15203	0.204178
A_73_P083281	PTGES2	prostaglandin E synthase 2	chr11	493639	NM_001166554	NM_001166554	Bt.34207	6.87482	7.87712	1.69287e-07	1.8393	0.87916	1.69287e-07	1.8393	0.87916
A_73_P060791	RNF113A	ring finger protein 113A		493640	NM_001007807	NM_001007807	Bt.9525	9.19777	8.85849	0.000321738	0.740404	-0.433615	0.000321738	1.35061	0.433615
A_73_P412536	CAV2	caveolin 2	chr4	493642	BC134620		Bt.13989	7.7131	6.05052	7.01808e-11	0.318535	-1.65047	7.01808e-11	3.13937	1.65047
A_73_P084701	HSD17B4	hydroxysteroid (17-beta) dehydrogenase 4	chr7	493643	NM_001007809	NM_001007809	Bt.29660	8.75847	12.6085	6.19239e-17	11.509	3.52469	6.19239e-17	11.509	3.52469
A_73_P078436	CLCN5	chloride channel 5	chrX	493644	AJ810447	XM_002700082	Bt.93167	4.38601	3.24477	1.76844e-05	0.469425	-1.09103	1.76844e-05	2.13026	1.09103
A_73_111613	C5AR1	complement component 5a receptor 1	chr18	493645	NM_001007810	NM_001007810	Bt.34208	1.79091	1.80678	0.357344	1.03699	0.0523985	0.357344	1.03699	0.0523985
A_73_P103096	TLR7	toll-like receptor 7	chrX	493686	NM_001033761	NM_001033761	Bt.91493	3.18902	2.63565	0.0510182	0.701043	-0.512424	0.0510182	1.42645	0.512424
A_73_P072106	CDC2L1	cell division cycle 2-like 1 (PITSLRE proteins)	chr16	493708	NM_001007811	NM_001007811	Bt.32779	10.0085	9.80505	1.11934e-06	0.800359	-0.321282	1.11934e-06	1.24944	0.321282
A_73_112371	ATP5S	ATP synthase, H+ transporting, mitochondrial Fo complex, subunit s (factor B)	chr10	493709	NM_001007812	NM_001007812	Bt.13666	9.09063	10.0986	1.74302e-07	1.78898	0.839138	1.74302e-07	1.78898	0.839138
A_73_P211647	TNFAIP6	tumor necrosis factor, alpha-induced protein 6	chr2	493710	NM_001007813	NM_001007813	Bt.91085	4.57116	2.70391	2.71915e-06	0.291381	-1.77902	2.71915e-06	3.43193	1.77902
A_73_P050276	NR1I3	nuclear receptor subfamily 1, group I, member 3	chr3	493711	NM_001079768	NM_001079768	Bt.37359	3.4342	10.7249	2.85239e-15	117.44	6.87579	2.85239e-15	117.44	6.87579
A_73_P033051	NR1I2	nuclear receptor subfamily 1, group I, member 2	chr1	493713	NM_001103226	NM_001103226	Bt.35993	2.09622	8.21979	1.67421e-13	55.8721	5.80406	1.67421e-13	55.8721	5.80406
A_73_P082126	IL18RAP	interleukin 18 receptor accessory protein	chr11	493716	AB195261	XM_001255518	Bt.46210	1.66639	2.51255	0.00111563	1.78783	0.83821	0.00111563	1.78783	0.83821
A_73_110682	NLRP5	NLR family, pyrin domain containing 5	chr18	493717	NM_001007814	NM_001007814	Bt.36110	4.69077	5.13044	0.0400683	1.31293	0.392791	0.0400683	1.31293	0.392791
A_73_P033716	MGST1	microsomal glutathione S-transferase 1	chr5	493719	NM_001007815	NM_001007815	Bt.20383	13.1189	14.6887	2.14629e-08	2.43832	1.28589	2.14629e-08	2.43832	1.28589
A_73_P045746	FADD	Fas (TNFRSF6)-associated via death domain	chr29	493720	NM_001007816	NM_001007816	Bt.88785	9.10082	9.62841	7.9716e-06	1.3071	0.386366	7.9716e-06	1.3071	0.386366
A_73_P420366	QKI	quaking homolog, KH domain RNA binding (mouse)	chr9	493722	NM_001007817	NM_001007817	Bt.91293	5.89572	7.37906	8.5402e-12	2.55256	1.35195	8.5402e-12	2.55256	1.35195
A_73_P053151	NP	nucleoside phosphorylase	chr10	493724	NM_001007818	NM_001007818	Bt.65253	14.3371	14.2344	0.0450303	0.803966	-0.314794	0.0450303	1.24383	0.314794
A_73_119640	DDX4	DEAD (Asp-Glu-Ala-Asp) box polypeptide 4	chr20	493725	NM_001007819	NM_001007819	Bt.35994	1.98712	1.6239	0.221227	0.807906	-0.30774	0.221227	1.23777	0.30774
A_73_104857	CARTPT	CART prepropeptide		493726	NM_001007820	NM_001007820	Bt.20015	1.41089	1.41927	0.0951351	1.03766	0.0533386	0.0951351	1.03766	0.0533386
A_73_P036226	CAPZA2	capping protein (actin filament) muscle Z-line, alpha 2	chr4	493728	NM_001012998	NM_001012998	Bt.13391	11.6388	10.9015	1.18825e-13	0.551645	-0.858187	1.18825e-13	1.81276	0.858187
A_73_P051501	WNT2	wingless-type MMTV integration site family member 2	chr4	493729	NM_001013001	NM_001013001	Bt.37360	5.77982	8.89282	1.55145e-10	7.41508	2.89046	1.55145e-10	7.41508	2.89046
A_73_114336	FOXH1	forkhead box H1	chr14	493733	NM_001008414	NM_001008414	Bt.105444	10.9564	10.7094	0.216759	0.767219	-0.38229	0.216759	1.30341	0.38229
A_73_P041581	KIR2DS1	killer cell immunoglobulin-like receptor, two domains, short cytoplasmic tail, 1	chr18	493737	NM_001097567	NM_001097567	Bt.53443	3.27944	2.93907	0.440367	0.803876	-0.314955	0.440367	1.24397	0.314955
A_73_100810	KLK1	kallikrein 1	chr18	493738	NM_001008416	NM_001008416	Bt.36151	8.10246	3.24755	5.86663e-13	0.0393566	-4.66725	5.86663e-13	25.4087	4.66725
A_73_114974	SMCP	sperm mitochondria-associated cysteine-rich protein	chr3	493777	NM_001008417	NM_001008417	Bt.36113	2.22523	1.36243	0.00261897	0.580547	-0.784515	0.00261897	1.72251	0.784515
A_73_P116581	LOC493778	up-regulated during vascular calcification	chr10	493778	AY628649		Bt.837	4.86578	4.94695	0.841357	1.03584	0.0508001	0.841357	1.03584	0.0508001
A_73_P034001	SLC14A1	solute carrier family 14 (urea transporter), member 1 (Kidd blood group)	chr24	493988	NM_001008666	NM_001008666	Bt.66422	3.63054	1.94926	0.00467191	0.333342	-1.58492	0.00467191	2.99992	1.58492
A_73_P368146	XYLT2	xylosyltransferase II	chr19	493989	BC123786		Bt.1492	6.62892	6.58766	0.154598	0.933098	-0.0998991	0.154598	1.0717	0.0998991
A_73_P040506	ST6GAL2	ST6 beta-galactosamide alpha-2,6-sialyltranferase 2	chr11	493992	NM_001008668	NM_001008668	Bt.102638	1.45096	1.43192	0.673055	1.01862	0.0266204	0.673055	1.01862	0.0266204
A_73_112136	PSENEN	presenilin enhancer 2 homolog (C. elegans)	chr18	493993	NM_001008669	NM_001008669	Bt.98684	13.5544	13.0072	8.40117e-11	0.607977	-0.717911	8.40117e-11	1.6448	0.717911
A_73_103163	CRABP2	cellular retinoic acid binding protein 2		493998	CR553761		Bt.1151	4.70434	2.54713	1.5634e-06	0.24054	-2.05565	1.5634e-06	4.15732	2.05565
A_73_P102271	DIABLO	diablo, IAP-binding mitochondrial protein	chr17	493999	NM_001045882	NM_001045882	Bt.23365	9.62209	9.67437	0.0612599	0.950808	-0.0727747	0.0612599	1.05174	0.0727747
A_73_P333066	APOB	apolipoprotein B	chr11	494004	AJ399505	XM_002691511	Bt.23652	1.8069	13.3133	4.44162e-28	1891.6	10.8854	4.44162e-28	1891.6	10.8854
A_73_P048216	ST8SIA6	ST8 alpha-N-acetyl-neuraminide alpha-2,8-sialyltransferase 6	chr13	494116	NM_001103227	NM_001103227	Bt.36116	1.84508	1.74122	0.608411	0.958445	-0.0612326	0.608411	1.04336	0.0612326
A_73_116250	PLA2G2D1	calcium-dependent phospholipase A2 PLA2G2D1	chr2	494318	NM_001009572	NM_001009572	Bt.77683	5.96975	8.01759	1.03877e-06	3.68861	1.88308	1.03877e-06	3.68861	1.88308
A_73_P045681	DIO2	deiodinase, iodothyronine, type II	chr10	494548	NM_001010992	NM_001010992	Bt.63066	9.21616	2.06552	5.46528e-18	0.00864557	-6.85382	5.46528e-18	115.666	6.85382
A_73_P047276	DIO3	deiodinase, iodothyronine, type III	chr21	494549	NM_001010993	NM_001010993	Bt.37190	2.70919	1.73126	0.0773904	0.534417	-0.903963	0.0773904	1.8712	0.903963
A_73_114618	ID1	inhibitor of DNA binding 1, dominant negative helix-loop-helix protein	chr13	497011	NM_001097568	NM_001097568	Bt.1730	9.10004	10.7788	0.00011062	2.77272	1.4713	0.00011062	2.77272	1.4713
A_73_P285726	UBTF	upstream binding transcription factor, RNA polymerase I	chr19	497012	AY225853	XM_002696042	Bt.105153	6.36626	6.42605	0.988715	1.00057	0.000823825	0.988715	1.00057	0.000823825
A_73_102250	MBL-A	mannose binding lectin, liver (A)	chr28	497014	NM_001010994	NM_001010994	Bt.16338	1.50487	12.8	1.28558e-19	1655.28	10.6929	1.28558e-19	1655.28	10.6929
A_73_P382346	TPM2	tropomyosin 2 (beta)	chr8	497015	NM_001010995	NM_001010995	Bt.53077	5.93996	4.64935	6.71421e-09	0.41632	-1.26424	6.71421e-09	2.402	1.26424
A_73_P042631	FCN2	ficolin (collagen/fibrinogen domain containing lectin) 2 (hucolin)		497016	BC123902		Bt.32312	7.25652	7.72404	0.479642	1.29075	0.368208	0.479642	1.29075	0.368208
A_73_115370	CCR5	chemokine (C-C motif) receptor 5	chr22	497017	NM_001011672	NM_001011672	Bt.21331	5.05185	6.28384	1.03479e-05	2.19166	1.13203	1.03479e-05	2.19166	1.13203
A_73_113142	CXCR3	chemokine (C-X-C motif) receptor 3	chrX	497018	NM_001011673	NM_001011673	Bt.102154	3.90036	3.94396	0.839828	1.02483	0.0353879	0.839828	1.02483	0.0353879
A_73_P115306	TPM3	tropomyosin 3	chr3	497019	NM_001011674	NM_001011674	Bt.55987	6.98359	7.54301	0.00419718	1.37464	0.45905	0.00419718	1.37464	0.45905
A_73_P064386	ST8SIA5	ST8 alpha-N-acetyl-neuraminide alpha-2,8-sialyltransferase 5	chr24	497020	AJ868432	XM_002697757	Bt.36118	1.48378	1.45416	0.646969	1.01115	0.0159979	0.646969	1.01115	0.0159979
A_73_P075131	CXCR5	chemokine (C-X-C motif) receptor 5	chr15	497021	NM_001011675	NM_001011675	Bt.37189	6.00562	3.80106	3.90045e-10	0.228992	-2.12663	3.90045e-10	4.36697	2.12663
A_73_114396	CD2	CD2 molecule	chr3	497022	NM_001011676	NM_001011676	Bt.45674	11.2238	7.75232	1.57415e-10	0.0930479	-3.42588	1.57415e-10	10.7472	3.42588
A_73_P048716	SPATA4	spermatogenesis associated 4	chr27	497023	NM_001011677	NM_001011677	Bt.49150	2.44545	2.23928	0.489707	0.888943	-0.169836	0.489707	1.12493	0.169836
A_73_118036	NFE2L2	nuclear factor (erythroid-derived 2)-like 2	chr2	497024	NM_001011678	NM_001011678	Bt.17324	8.07324	8.97424	1.25435e-08	1.69172	0.758491	1.25435e-08	1.69172	0.758491
A_73_117025	BHMT	betaine--homocysteine S-methyltransferase	chr10	497025	NM_001011679	NM_001011679	Bt.16399	2.33864	13.9507	3.13675e-13	2011.59	10.9741	3.13675e-13	2011.59	10.9741
A_73_P034671	PLCZ1	phospholipase C, zeta 1	chr5	497026	NM_001011680	NM_001011680	Bt.37187	5.53128	5.56817	0.969873	0.997207	-0.00403493	0.969873	1.0028	0.00403493
A_73_114416	GRB14	growth factor receptor-bound protein 14	chr2	497029	NM_001011681	NM_001011681	Bt.36371	3.57666	10.0203	9.90015e-16	67.3767	6.07418	9.90015e-16	67.3767	6.07418
A_73_102970	C22H3orf39	glycosyltransferase	chr22	497030	NM_001011682	NM_001011682	Bt.13504	10.1547	10.5464	0.0642114	1.1785	0.236951	0.0642114	1.1785	0.236951
A_73_121248	SLC2A12	solute carrier family 2 (facilitated glucose transporter), member 12	chr9	497031	NM_001011683	NM_001011683	Bt.37186	3.16446	2.01549	0.00201965	0.475116	-1.07365	0.00201965	2.10475	1.07365
A_73_P032716	MTHFR	methylenetetrahydrofolate reductase (NAD(P)H)	chr16	497032	NM_001011685	NM_001011685	Bt.26830	6.58547	6.94142	0.208564	1.21131	0.276574	0.208564	1.21131	0.276574
A_73_104047	CFLAR	CASP8 and FADD-like apoptosis regulator	chr2	497199	NM_001012281	NM_001012281	Bt.29565	5.62357	5.65495	0.898335	0.992715	-0.0105491	0.898335	1.00734	0.0105491
A_73_P036681	ORM1	alpha-1 acid glycoprotein	chr8	497200	NM_001040502	NM_001040502	Bt.49064	3.0854	18.1097	5.35179e-26	18501.1	14.1753	5.35179e-26	18501.1	14.1753
A_73_P396821	GPAM	glycerol-3-phosphate acyltransferase, mitochondrial	chr26	497202	NM_001012282	NM_001012282	Bt.29570	13.3724	8.25572	2.92234e-15	0.0308157	-5.02019	2.92234e-15	32.451	5.02019
A_73_P040166	SERPINA3-7	endopin 2	chr21	497203	AY874863	XM_001787264	Bt.92049	2.70375	16.6057	1.38769e-21	8934.51	13.1252	1.38769e-21	8934.51	13.1252
A_73_105585	UBA7	ubiquitin-like modifier activating enzyme 7	chr22	497204	NM_001012284	NM_001012284	Bt.2294	8.62382	9.80598	1.08899e-06	2.01709	1.01228	1.08899e-06	2.01709	1.01228
A_73_P108911	LEPR	leptin receptor	chr7	497205	NM_001012285	NM_001012285	Bt.52532	1.48962	4.82363	4.80766e-11	9.10386	3.18648	4.80766e-11	9.10386	3.18648
A_73_P037149	PRP-VII	prolactin-related protein VII	chr23	497206	NM_001012286	NM_001012286	Bt.15538	1.50674	1.48218	0.695901	1.01422	0.020372	0.695901	1.01422	0.020372
A_73_104678	BREH1	retinyl ester hydrolase type 1	chr18	497207	NM_001012287	NM_001012287	Bt.19795	3.23742	7.34621	4.95669e-10	14.7507	3.88271	4.95669e-10	14.7507	3.88271
A_73_P088346	DNAH11	dynein, axonemal, heavy chain 11	chr4	497208	NM_001191292	NM_001191292	Bt.105725	4.00853	1.3282	4.62784e-06	0.172671	-2.53391	4.62784e-06	5.79137	2.53391
A_73_P102966	SPDEF	SAM pointed domain containing ets transcription factor	chr23	497620	NM_001081578	NM_001081578	Bt.29333	5.57855	3.21459	1.83553e-06	0.207345	-2.26989	1.83553e-06	4.82288	2.26989
A_73_113777	SLCO4C1	solute carrier organic anion transporter family, member 4C1	chr7	497621	NM_001192846	NM_001192846	Bt.25215	3.0164	8.31474	1.99989e-11	32.1549	5.00697	1.99989e-11	32.1549	5.00697
A_73_P035596	HFE	hemochromatosis	chr23	497622	NM_001012399	NM_001012399	Bt.37142	1.85795	3.46236	3.40161e-09	2.92554	1.5487	3.40161e-09	2.92554	1.5487
A_73_P102576	CYP1A2	cytochrome P450, family 1, subfamily A, polypeptide 2	chr21	503552	NM_001099364	NM_001099364	Bt.45907	2.09937	14.7771	2.41411e-19	4048.37	11.9831	2.41411e-19	4048.37	11.9831
A_73_113047	TKDP2	trophoblast Kunitz domain protein 2	chr13	503553	NM_001012683	NM_001012683	Bt.28030	1.92049	1.88913	0.964823	1.004	0.0057623	0.964823	1.004	0.0057623
A_73_112276	COX6B2	cytochrome c oxidase subunit VIb testes-specific isoform	chr18	503554	NM_001012684	NM_001012684	Bt.29868	8.77044	7.5936	4.04432e-07	0.430688	-1.21528	4.04432e-07	2.32187	1.21528
A_73_121036	FCAR	Fc fragment of IgA, receptor for		503555	NM_001012685	NM_001012685	Bt.7469	3.73697	4.30367	0.016893	1.44489	0.530958	0.016893	1.44489	0.530958
A_73_P045561	ARHGEF12	Rho guanine nucleotide exchange factor (GEF) 12	chr15	503575	NM_001123033	NM_001123033	Bt.52588	7.52849	9.0038	2.31236e-11	2.48252	1.3118	2.31236e-11	2.48252	1.3118
A_73_112730	DBP	D site of albumin promoter (albumin D-box) binding protein	chr18	503577	NM_001037445	NM_001037445	Bt.38784	9.11086	10.1228	2.23523e-08	1.79213	0.841677	2.23523e-08	1.79213	0.841677
A_73_P102821	HNF1A	HNF1 homeobox A	chr17	503578	NM_001192524	NM_001192524	Bt.104940	1.98358	5.36711	6.22147e-12	9.33749	3.22303	6.22147e-12	9.33749	3.22303
A_73_P069356	FOXA1	forkhead box A1	chr21	503579	XM_613201	XM_002696713	Bt.88447	4.8532	7.97849	1.32926e-16	7.57179	2.92063	1.32926e-16	7.57179	2.92063
A_73_P113936	FOXA2	forkhead box A2	chr13	503580	XM_599153	XM_002692160	Bt.20834	4.44999	7.15791	4.89191e-10	5.80287	2.53677	4.89191e-10	5.80287	2.53677
A_73_P064726	HNF1B	HNF1 homeobox B	chr19	503581	NM_001192855	NM_001192855	Bt.41992	1.4904	1.95687	0.000668996	1.3985	0.483881	0.000668996	1.3985	0.483881
A_73_P102841	ONECUT1	one cut homeobox 1	chr10	503584	NM_001191161	NM_001191161	Bt.106196	1.61215	10.515	3.71356e-20	346.047	8.43482	3.71356e-20	346.047	8.43482
A_73_104029	FLT1	fms-related tyrosine kinase 1 (vascular endothelial growth factor/vascular permeability factor receptor)	chr12	503620	NM_001191132	NM_001191132	Bt.13148	3.88591	3.77454	0.450308	0.926606	-0.109973	0.450308	1.07921	0.109973
A_73_104003	PDLIM5	PDZ and LIM domain 5	chr6	503621	NM_001077444	NM_001077444	Bt.49490	4.02993	5.73679	0.000374116	3.03335	1.60091	0.000374116	3.03335	1.60091
A_73_119838	FOXA3	forkhead box A3	chr18	503622	NM_001033119	NM_001033119	Bt.49749	5.47222	9.55251	5.34496e-11	14.0137	3.80877	5.34496e-11	14.0137	3.80877
A_73_P045169	PLA2G2D5	calcium-dependent phospholipase A2 PLA2G2D5	chr2	503626	NM_001015888	NM_001015888	Bt.37581	3.62839	5.82275	2.15746e-07	4.19798	2.06969	2.15746e-07	4.19798	2.06969
A_73_P279166	HMGCS2	3-hydroxy-3-methylglutaryl-CoA synthase 2 (mitochondrial)	chr3	503684	NM_001045883	NM_001045883	Bt.9689	2.80779	13.7967	2.55936e-21	1330.06	10.3773	2.55936e-21	1330.06	10.3773
A_73_P030416	CST6	cystatin E/M	chr29	503685	EV632272	XM_002699391	Bt.88773	12.5675	10.0715	1.10529e-12	0.172581	-2.53466	1.10529e-12	5.79439	2.53466
A_73_P052494	LOC503858	aromatase cytochrome P450 pseudogene	chr10	503858	NR_003052	NR_003052	Bt.7141	1.31179	1.64989	0.336249	1.29044	0.367864	0.336249	1.29044	0.367864
A_73_120665	NIT1	nitrilase 1	chr3	504199	NM_001038023	NM_001038023	Bt.96669	9.52525	11.5283	1.85088e-13	3.40766	1.76878	1.85088e-13	3.40766	1.76878
A_73_108009	MYL4	myosin, light chain 4, alkali; atrial, embryonic	chr19	504201	NM_001075149	NM_001075149	Bt.22263	6.32364	5.32039	1.88195e-09	0.499592	-1.00118	1.88195e-09	2.00163	1.00118
A_73_116361	PCDHB1	protocadherin beta 1	chr7	504206	XM_002689225	XM_002689225		1.65952	1.71601	0.52062	1.06716	0.0937736	0.52062	1.06716	0.0937736
A_73_104637	GPR85	G protein-coupled receptor 85	chr4	504208	NM_001075150	NM_001075150	Bt.35529	2.42815	3.68216	0.0198209	2.30619	1.20551	0.0198209	2.30619	1.20551
A_73_P092966	GLMN	glomulin, FKBP associated protein	chr3	504211	BC123717		Bt.12850	7.48231	7.26568	8.27259e-07	0.821995	-0.282799	8.27259e-07	1.21655	0.282799
A_73_102598	C3H1orf146	chromosome 1 open reading frame 146 ortholog	chr3	504212	NM_001038024	NM_001038024	Bt.44140	1.43206	1.33033	0.51938	0.965304	-0.0509448	0.51938	1.03594	0.0509448
[truncated: 15,421 more rows]
