# Supplementary material for: Transcriptome difference and potential crosstalk between liver and mammary tissue in mid-lactation primiparous dairy cows
Source: PLoS One. 2017 Mar 14;12(3):e0173082. doi: 10.1371/journal.pone.0173082 (PMC5349457; doi:10.1371/journal.pone.0173082)
Supplement: S2 File — (XLSX) [file pone.0173082.s002.xlsx]

## Sheet: Summary pathways
Category	Liver/Mammary				Legend																																				1000
1. Metabolism	2711.84	2133.39																																							-500
0.1 Metabolic Pathways	1547.15	1077.8			Impact	=	0		250		500		1000		2000		2000																								500
1.1 Carbohydrate Metabolism	3062.04	2374.41															-500
1.2 Energy Metabolism	1774.72	1181.32					<< Higher in mammary						Higher in Liver >>				500
1.3 Lipid Metabolism	2857.69	2106.19			Flux	=	-500		-250		0		250		500
1.4 Nucleotide Metabolism	720.788	364.456
1.5 Amino Acid Metabolism	2922.32	2616.5
1.6 Metabolism of Other Amino Acids	2706.18	2005.32
1.7 Glycan Biosynthesis and Metabolism	1124.16	486.559
1.8 Metabolism of Cofactors and Vitamins	2664.49	2296.51
1.9 Metabolism of Terpenoids and Polyketides	1715.9	1594.79
1.10 Biosynthesis of Other Secondary Metabolites	4554.59	2895.69
1.11 Xenobiotics Biodegradation and Metabolism	7780.6	7623.76
2. Genetic Information Processing	337.823	-7.99363
2.1 Transcription	187.592	-8.657
2.2 Translation	351.183	-105.309
2.3 Folding, Sorting and Degradation	408.472	17.563
2.4 Replication and Repair	319.38	43.6184
3. Environmental Information Processing	632.79	25.4219
3.1 Membrane transport	1642.31	1212.07
3.2 Signal Transduction	491.772	-52.9318
3.3 Signaling Molecules and Interaction	768.21	-55.7681
4. Cellular Processes	701.692	91.0083
4.1 Transport and Catabolism	932.138	499.518
4.2 Cell Motility	651.198	-105.109
4.3 Cell Growth and Death	487.647	-73.6369
4.4 Cell Communication	640.302	-205.954
5. Organismal Systems	997.412	232.826
5.1 Immune System	935.586	199.001
5.2 Endocrine System	1400.07	273.468
5.3 Circulatory System	602.314	-62.6336
5.4 Digestive System	1566.38	834.141
5.5 Excretory System	798.404	156.694
5.6 Nervous System	555.928	-72.177
5.7 Sensory System	472.994	-257.136
5.8 Development	626.138	-189.13
5.9 Environmental Adaptation	223.744	-28.7583
6. Human Diseases	670.933	123.059
6.1 Cancers	513.323	-143.578
6.2 Immune System Diseases	417.624	167.862
6.3 Neurodegenerative Diseases	858.087	445.797
6.4 Cardiovascular Diseases	534.163	-99.8501
6.5 Metabolic Diseases	1304.68	787.13
6.6 Infectious Diseases	838.874	211.393

## Sheet: Details pathways
Path ID	CATEGORY	SUB-CATEGORY	PATHWAY	Liver/Mammary			Legend
bta01100	1. Metabolism	0.1 Metabolic pathways	Metabolic pathways	1547.15	1077.8																																				1989.23	1
bta00010	1. Metabolism	1.1 Carbohydrate Metabolism	Glycolysis / Gluconeogenesis	2297.41	1532.63		Impact	=	0		250		500		1000		2000																								883.47	1
bta00020	1. Metabolism	1.1 Carbohydrate Metabolism	Citrate cycle (TCA cycle)	931.289	634.294																																				1122.38	1
bta00030	1. Metabolism	1.1 Carbohydrate Metabolism	Pentose phosphate pathway	1791.9	871.688				<< Higher in mammary						Higher in Liver >>																										10364.8	1
bta00040	1. Metabolism	1.1 Carbohydrate Metabolism	Pentose and glucuronate interconversions	7518.66	7454.5		Flux	=	-1000		-500		0		500		1000																								965.536	1
bta00051	1. Metabolism	1.1 Carbohydrate Metabolism	Fructose and mannose metabolism	1553.1	595.972																																				-62.9095	1
bta00052	1. Metabolism	1.1 Carbohydrate Metabolism	Galactose metabolism	1477.79	24.777																																				12442.3	1
bta00053	1. Metabolism	1.1 Carbohydrate Metabolism	Ascorbate and aldarate metabolism	9135.68	9135.68																																				-1545.91	1
bta00500	1. Metabolism	1.1 Carbohydrate Metabolism	Starch and sucrose metabolism	5764.24	5086.01																																				4005.65	1
bta00520	1. Metabolism	1.1 Carbohydrate Metabolism	Amino sugar and nucleotide sugar metabolism	949.056	140.15																																				5518.23	1
bta00562	1. Metabolism	1.1 Carbohydrate Metabolism	Inositol phosphate metabolism	540.19	157.655																																				1428.41	1
bta00620	1. Metabolism	1.1 Carbohydrate Metabolism	Pyruvate metabolism	1740.73	1077.74																																				1276.5	1
bta00630	1. Metabolism	1.1 Carbohydrate Metabolism	Glyoxylate and dicarboxylate metabolism	3136.98	2860.53																																				8784.71	1
bta00640	1. Metabolism	1.1 Carbohydrate Metabolism	Propanoate metabolism	2344.02	1592.25																																				3036.79	1
bta00650	1. Metabolism	1.1 Carbohydrate Metabolism	Butanoate metabolism	3687.54	2077.83																																				9718.94	1
bta00190	1. Metabolism	1.2 Energy Metabolism	Oxidative phosphorylation	309.84	26.7175																																				1839.84	1
bta00910	1. Metabolism	1.2 Energy Metabolism	Nitrogen metabolism	3634.55	2891.59																																				3849.07	1
bta00920	1. Metabolism	1.2 Energy Metabolism	Sulfur metabolism	1379.77	625.664																																				3453.9	1
bta00061	1. Metabolism	1.3 Lipid Metabolism	Fatty acid biosynthesis	1626.31	-1464.98																																				5696.91	1
bta00062	1. Metabolism	1.3 Lipid Metabolism	Fatty acid elongation in mitochondria	3012.5	2951.15																																				4231.73	1
bta00071	1. Metabolism	1.3 Lipid Metabolism	Fatty acid metabolism	4380.69	4216.33																																				4631.24	1
bta00072	1. Metabolism	1.3 Lipid Metabolism	Synthesis and degradation of ketone bodies	3988.58	978.883																																				2995.09	1
bta00100	1. Metabolism	1.3 Lipid Metabolism	Steroid biosynthesis	1105.7	953.679																																				3795.24	1
bta00120	1. Metabolism	1.3 Lipid Metabolism	Primary bile acid biosynthesis	6231.72	6102.17																																				1342.35	1
bta00140	1. Metabolism	1.3 Lipid Metabolism	Steroid hormone biosynthesis	6440.94	6411.73																																				879.031	1
bta00561	1. Metabolism	1.3 Lipid Metabolism	Glycerolipid metabolism	1243.54	310.557																																				5750.83	1
bta00564	1. Metabolism	1.3 Lipid Metabolism	Glycerophospholipid metabolism	844.316	400.45
bta00565	1. Metabolism	1.3 Lipid Metabolism	Ether lipid metabolism	1252.9	673.411
bta00590	1. Metabolism	1.3 Lipid Metabolism	Arachidonic acid metabolism	2286.53	1536.98																																				2227.2	1
bta00591	1. Metabolism	1.3 Lipid Metabolism	Linoleic acid metabolism	5757.65	4934.3																																				6845.28	1
bta00592	1. Metabolism	1.3 Lipid Metabolism	alpha-Linolenic acid metabolism	1659.14	1314.83																																				-197.322	1
bta00600	1. Metabolism	1.3 Lipid Metabolism	Sphingolipid metabolism	550.917	71.0994																																				508.993	1
bta01040	1. Metabolism	1.3 Lipid Metabolism	Biosynthesis of unsaturated fatty acids	2483.84	2202.23																																				-97.2817	1
bta00230	1. Metabolism	1.4 Nucleotide Metabolism	Purine metabolism	651.586	226.714																																				5096.3	1
bta00240	1. Metabolism	1.4 Nucleotide Metabolism	Pyrimidine metabolism	789.991	502.198																																				219.354	1
bta00250	1. Metabolism	1.5 Amino Acid Metabolism	Alanine, aspartate and glutamate metabolism	3010.53	2656.11																																				-1406.96	1
bta00260	1. Metabolism	1.5 Amino Acid Metabolism	Glycine, serine and threonine metabolism	4082.99	3971.18																																				-47.4993	1
bta00270	1. Metabolism	1.5 Amino Acid Metabolism	Cysteine and methionine metabolism	1780.68	1378.34																																				304.15	1
bta00280	1. Metabolism	1.5 Amino Acid Metabolism	Valine, leucine and isoleucine degradation	2573.83	2181.14																																				172.848	1
bta00290	1. Metabolism	1.5 Amino Acid Metabolism	Valine, leucine and isoleucine biosynthesis	309.215	-96.868																																				324.712	1
bta00300	1. Metabolism	1.5 Amino Acid Metabolism	Lysine biosynthesis																																						378.286	1
bta00310	1. Metabolism	1.5 Amino Acid Metabolism	Lysine degradation	1551.1	1365.41																																				174.274	1
bta00330	1. Metabolism	1.5 Amino Acid Metabolism	Arginine and proline metabolism	3211.13	2794.33																																				520.605	1
bta00340	1. Metabolism	1.5 Amino Acid Metabolism	Histidine metabolism	3027.08	2572.54																																				552.718	1
bta00350	1. Metabolism	1.5 Amino Acid Metabolism	Tyrosine metabolism	5055.46	4682.97																																				742.579	1
bta00360	1. Metabolism	1.5 Amino Acid Metabolism	Phenylalanine metabolism	4006.87	3725.46																																				2288.06	1
bta00380	1. Metabolism	1.5 Amino Acid Metabolism	Tryptophan metabolism	3839.77	3548.17																																				5982.08	1
bta00400	1. Metabolism	1.5 Amino Acid Metabolism	Phenylalanine, tyrosine and tryptophan biosynthesis	2619.18	2619.18																																				1650.16	1
bta00410	1. Metabolism	1.6 Metabolism of Other Amino Acids	beta-Alanine metabolism	3439.68	2978.05																																				110.146	1
bta00430	1. Metabolism	1.6 Metabolism of Other Amino Acids	Taurine and hypotaurine metabolism	2156.77	830.855																																				199.892	1
bta00450	1. Metabolism	1.6 Metabolism of Other Amino Acids	Selenoamino acid metabolism	1124.97	725.479																																				135.204	1
bta00460	1. Metabolism	1.6 Metabolism of Other Amino Acids	Cyanoamino acid metabolism	4962.62	4089.67																																				314.338	1
bta00471	1. Metabolism	1.6 Metabolism of Other Amino Acids	D-Glutamine and D-glutamate metabolism																																						1326.99	1
bta00472	1. Metabolism	1.6 Metabolism of Other Amino Acids	D-Arginine and D-ornithine metabolism																																						3549.61	1
bta00480	1. Metabolism	1.6 Metabolism of Other Amino Acids	Glutathione metabolism	1846.84	1402.57																																				1993.95	1
bta00510	1. Metabolism	1.7 Glycan Biosynthesis and Metabolism	N-Glycan biosynthesis	472.344	-97.8234																																				2605.17	1
bta00511	1. Metabolism	1.7 Glycan Biosynthesis and Metabolism	Other glycan degradation	499.605	433.398																																				2249.9	1
bta00512	1. Metabolism	1.7 Glycan Biosynthesis and Metabolism	O-Glycan biosynthesis	517.992	87.4655																																				370.195	1
bta00514	1. Metabolism	1.7 Glycan Biosynthesis and Metabolism	O-Mannosyl glycan biosynthesis	4496.27	3531.14																																				1063.97	1
bta00531	1. Metabolism	1.7 Glycan Biosynthesis and Metabolism	Glycosaminoglycan degradation	644.301	83.4645																																				334.222	1
bta00532	1. Metabolism	1.7 Glycan Biosynthesis and Metabolism	Glycosaminoglycan biosynthesis - chondroitin sulfate	382.441	174.676																																				1451.86	1
bta00533	1. Metabolism	1.7 Glycan Biosynthesis and Metabolism	Glycosaminoglycan biosynthesis - keratan sulfate	1133.52	293.54																																				3752.57	1
bta00534	1. Metabolism	1.7 Glycan Biosynthesis and Metabolism	Glycosaminoglycan biosynthesis - heparan sulfate	630.665	115.323
bta00563	1. Metabolism	1.7 Glycan Biosynthesis and Metabolism	Glycosylphosphatidylinositol(GPI)-anchor biosynthesis	681.981	423.007
bta00601	1. Metabolism	1.7 Glycan Biosynthesis and Metabolism	Glycosphingolipid biosynthesis - lacto and neolacto series	1681.89	257.601																																				714.109	1
bta00603	1. Metabolism	1.7 Glycan Biosynthesis and Metabolism	Glycosphingolipid biosynthesis - globo series	916.082	191.087																																				10114.9	1
bta00604	1. Metabolism	1.7 Glycan Biosynthesis and Metabolism	Glycosphingolipid biosynthesis - ganglio series	1432.89	345.837																																				6935.29	1
bta00130	1. Metabolism	1.8 Metabolism of Cofactors and Vitamins	Ubiquinone and other terpenoid-quinone biosynthesis	3102.12	3023.7																																				2103.49	1
bta00670	1. Metabolism	1.8 Metabolism of Cofactors and Vitamins	One carbon pool by folate	2116.56	1849.6																																				3947.62	1
bta00730	1. Metabolism	1.8 Metabolism of Cofactors and Vitamins	Thiamine metabolism	269.302	269.302																																				1513.05	1
bta00740	1. Metabolism	1.8 Metabolism of Cofactors and Vitamins	Riboflavin metabolism	1329.08	877.037																																				-81.7642	1
bta00750	1. Metabolism	1.8 Metabolism of Cofactors and Vitamins	Vitamin B6 metabolism	1897.59	582.368																																				11827.1	1
bta00760	1. Metabolism	1.8 Metabolism of Cofactors and Vitamins	Nicotinate and nicotinamide metabolism	1470.07	1173.97																																				11682.7	1
bta00770	1. Metabolism	1.8 Metabolism of Cofactors and Vitamins	Pantothenate and CoA biosynthesis	3437.9	2584.12																																				9660.53	1
bta00780	1. Metabolism	1.8 Metabolism of Cofactors and Vitamins	Biotin metabolism																																						3415.68	1
bta00785	1. Metabolism	1.8 Metabolism of Cofactors and Vitamins	Lipoic acid metabolism																																						8.3088	1
bta00790	1. Metabolism	1.8 Metabolism of Cofactors and Vitamins	Folate biosynthesis	796.215	598.872																																				370.946	1
bta00830	1. Metabolism	1.8 Metabolism of Cofactors and Vitamins	Retinol metabolism	7462.54	7391.02																																				9796.06	1
bta00860	1. Metabolism	1.8 Metabolism of Cofactors and Vitamins	Porphyrin and chlorophyll metabolism	4763.49	4615.16																																				837.296	1
bta00900	1. Metabolism	1.9 Metabolism of Terpenoids and Polyketides	Terpenoid backbone biosynthesis	1715.9	1594.79																																				3325.58	1
bta00232	1. Metabolism	1.10 Biosynthesis of Other Secondary Metabolites	Caffeine metabolism	8079.18	6821.39																																				5067.82	1
bta00524	1. Metabolism	1.10 Biosynthesis of Other Secondary Metabolites	Butirosin and neomycin biosynthesis	1030	-1030																																				1758.13	1
bta00980	1. Metabolism	1.11 Xenobiotics Biodegradation and Metabolism	Metabolism of xenobiotics by cytochrome P450	8121.36	8009.58																																				3024.53	1
bta00982	1. Metabolism	1.11 Xenobiotics Biodegradation and Metabolism	Drug metabolism - cytochrome P450	8111.51	8008.25																																				-197.79	1
bta00983	1. Metabolism	1.11 Xenobiotics Biodegradation and Metabolism	Drug metabolism - other enzymes	7108.93	6853.44
bta03020	2. Genetic Information Processing	2.1 Transcription	RNA polymerase	233.123	-34.708																																				1502.39	1
bta03022	2. Genetic Information Processing	2.1 Transcription	Basal transcription factors	146.26	55.6525																																				2043.63	1
bta03040	2. Genetic Information Processing	2.1 Transcription	Spliceosome	183.392	-46.9155																																				-26.2445	1
bta00970	2. Genetic Information Processing	2.2 Translation	Aminoacyl-tRNA biosynthesis	443.876	33.0315																																				-786.605	1
bta03008	2. Genetic Information Processing	2.2 Translation	Ribosome biogenesis in eukaryotes	232.493	12.4511																																				-110.715	1
bta03010	2. Genetic Information Processing	2.2 Translation	Ribosome	610.508	-489.604																																				25.3756	1
bta03013	2. Genetic Information Processing	2.2 Translation	RNA transport	251.224	-77.3663																																				-37.5338	1
bta03015	2. Genetic Information Processing	2.2 Translation	mRNA surveillance pathway	217.816	-5.05929																																				-70.7113	1
bta03018	2. Genetic Information Processing	2.3 Folding, Sorting and Degradation	RNA degradation	302.299	-16.7422																																				63.9517	1
bta03050	2. Genetic Information Processing	2.3 Folding, Sorting and Degradation	Proteasome	233.968	168.721																																				-38.8676	1
bta03060	2. Genetic Information Processing	2.3 Folding, Sorting and Degradation	Protein export	485.393	-106.781																																				-53.1255	1
bta04120	2. Genetic Information Processing	2.3 Folding, Sorting and Degradation	Ubiquitin mediated proteolysis	344.978	58.5084																																				176.553	1
bta04122	2. Genetic Information Processing	2.3 Folding, Sorting and Degradation	Sulfur relay system	587.517	425.694																																				-99.8207	1
bta04130	2. Genetic Information Processing	2.3 Folding, Sorting and Degradation	SNARE interactions in vesicular transport	566.519	-419.818																																				2794.95	1
bta04141	2. Genetic Information Processing	2.3 Folding, Sorting and Degradation	Protein processing in endoplasmic reticulum	338.631	13.3581																																				-37.9212	1
bta03030	2. Genetic Information Processing	2.4 Replication and Repair	DNA replication	338.208	-51.9151																																				146.303	1
bta03410	2. Genetic Information Processing	2.4 Replication and Repair	Base excision repair	478.089	-90.1742																																				137.416	1
bta03420	2. Genetic Information Processing	2.4 Replication and Repair	Nucleotide excision repair	388.109	92.1337																																				219.378	1
bta03430	2. Genetic Information Processing	2.4 Replication and Repair	Mismatch repair	248.604	85.9118																																				139.93	1
bta03440	2. Genetic Information Processing	2.4 Replication and Repair	Homologous recombination	303.242	76.6007																																				-114.858	1
bta03450	2. Genetic Information Processing	2.4 Replication and Repair	Non-homologous end-joining	160.028	149.154																																				-281.513	1
bta02010	3. Environmental Information Processing	3.1 Membrane Transport	ABC transporters	1642.31	1212.07																																				-162.114	1
bta04010	3. Environmental Information Processing	3.2 Signal Transduction	MAPK signaling pathway	581.242	-71.206																																				78.1877	1
bta04012	3. Environmental Information Processing	3.2 Signal Transduction	ErbB signaling pathway	448.714	-202.402																																				-119.264	1
bta04020	3. Environmental Information Processing	3.2 Signal Transduction	Calcium signaling pathway	592.425	-96.4509																																				-32.0377	1
bta04070	3. Environmental Information Processing	3.2 Signal Transduction	Phosphatidylinositol signaling system	432.206	14.2277																																				111.35	1
bta04150	3. Environmental Information Processing	3.2 Signal Transduction	mTOR signaling pathway	451.249	-202.566																																				-106.799	1
bta04310	3. Environmental Information Processing	3.2 Signal Transduction	Wnt signaling pathway	497.381	139.848																																				-306.436	1
bta04330	3. Environmental Information Processing	3.2 Signal Transduction	Notch signaling pathway	406.56	13.8019																																				-17.9096	1
bta04340	3. Environmental Information Processing	3.2 Signal Transduction	Hedgehog signaling pathway	494.805	27.6646																																				28.9558	1
bta04350	3. Environmental Information Processing	3.2 Signal Transduction	TGF-beta signaling pathway	397.562	-87.1449																																				570.89	1
bta04370	3. Environmental Information Processing	3.2 Signal Transduction	VEGF signaling pathway	643.184	-155.449																																				-651.706	1
bta04630	3. Environmental Information Processing	3.2 Signal Transduction	Jak-STAT signaling pathway	464.159	37.427																																				17.6401	1
bta04060	3. Environmental Information Processing	3.3 Signaling Molecules and Interaction	Cytokine-cytokine receptor interaction	649.123	33.1951																																				-10.3426	1
bta04080	3. Environmental Information Processing	3.3 Signaling Molecules and Interaction	Neuroactive ligand-receptor interaction	516.896	67.8598																																				201.863	1
bta04512	3. Environmental Information Processing	3.3 Signaling Molecules and Interaction	ECM-receptor interaction	1153.46	-356.06																																				-285.167	1
bta04514	3. Environmental Information Processing	3.3 Signaling Molecules and Interaction	Cell adhesion molecules (CAMs)	753.361	31.9325																																				524.601	1
bta04140	4. Cellular Processes	4.1 Transport and Catabolism	Regulation of autophagy	292.324	18.0188																																				3147.89	1
bta04142	4. Cellular Processes	4.1 Transport and Catabolism	Lysosome	652.967	153.541																																				-299.069	1
bta04144	4. Cellular Processes	4.1 Transport and Catabolism	Endocytosis	528.211	-160.365																																				-95.9509	1
bta04145	4. Cellular Processes	4.1 Transport and Catabolism	Phagosome	934.496	369.682																																				-127.622	1
bta04146	4. Cellular Processes	4.1 Transport and Catabolism	Peroxisome	2252.69	2116.71																																				-88.1658	1
bta04810	4. Cellular Processes	4.2 Cell Motility	Regulation of actin cytoskeleton	651.198	-105.109																																				193.11	1
bta04110	4. Cellular Processes	4.3 Cell Growth and Death	Cell cycle	317.811	-38.9014																																				-168.335	1
bta04114	4. Cellular Processes	4.3 Cell Growth and Death	Oocyte meiosis	438.397	-182.425																																				73.0443	1
bta04115	4. Cellular Processes	4.3 Cell Growth and Death	p53 signaling pathway	586.266	-9.89507																																				51.061	1
bta04210	4. Cellular Processes	4.3 Cell Growth and Death	Apoptosis	608.113	-63.3258																																				-150.724	1
bta04510	4. Cellular Processes	4.4 Cell Communication	Focal adhesion	812.237	-334.029																																				-444.14	1
bta04520	4. Cellular Processes	4.4 Cell Communication	Adherens junction	480.455	-112.897																																				-298.899	1
bta04530	4. Cellular Processes	4.4 Cell Communication	Tight junction	650.344	-144.712																																				-110.04	1
bta04540	4. Cellular Processes	4.4 Cell Communication	Gap junction	618.171	-232.177																																				-450.441	1
bta04062	5. Organismal Systems	5.1 Immune System	Chemokine signaling pathway	566.554	-132.599																																				-345.654	1
bta04610	5. Organismal Systems	5.1 Immune System	Complement and coagulation cascades	7521.09	4353.21																																				129.554	1
bta04612	5. Organismal Systems	5.1 Immune System	Antigen processing and presentation	207.476	75.2199																																				-175.488	1
bta04620	5. Organismal Systems	5.1 Immune System	Toll-like receptor signaling pathway	600.75	-168.718																																				-222.085	1
bta04621	5. Organismal Systems	5.1 Immune System	NOD-like receptor signaling pathway	406.717	-76.8246																																				-449.659	1
bta04622	5. Organismal Systems	5.1 Immune System	RIG-I-like receptor signaling pathway	405.905	-145.881																																				6224.67	1
bta04623	5. Organismal Systems	5.1 Immune System	Cytosolic DNA-sensing pathway	438.002	31.2418																																				178.407	1
bta04640	5. Organismal Systems	5.1 Immune System	Hematopoietic cell lineage	630.921	-71.4965																																				-410.347	1
bta04650	5. Organismal Systems	5.1 Immune System	Natural killer cell mediated cytotoxicity	375.711	-69.3685																																				-295.612	1
bta04660	5. Organismal Systems	5.1 Immune System	T cell receptor signaling pathway	434.082	-220.081																																				-127.422	1
bta04662	5. Organismal Systems	5.1 Immune System	B cell receptor signaling pathway	378.402	-52.4033																																				-278.49	1
bta04664	5. Organismal Systems	5.1 Immune System	Fc epsilon RI signaling pathway	588.281	-22.6651																																				33.3021	1
bta04666	5. Organismal Systems	5.1 Immune System	Fc gamma R-mediated phagocytosis	551.395	-147.596																																				70.0042	1
bta04670	5. Organismal Systems	5.1 Immune System	Leukocyte transendothelial migration	598.569	-240.418																																				-129.172	1
bta04672	5. Organismal Systems	5.1 Immune System	Intestinal immune network for IgA production	329.93	-126.607																																				-87.0636	1
bta03320	5. Organismal Systems	5.2 Endocrine System	PPAR signaling pathway	3744.17	2021.5																																				-284.971	1
bta04614	5. Organismal Systems	5.2 Endocrine System	Renin-angiotensin system	2579.99	-115.628																																				-92.0613	1
bta04910	5. Organismal Systems	5.2 Endocrine System	Insulin signaling pathway	807.337	158.253																																				-53.2421	1
bta04912	5. Organismal Systems	5.2 Endocrine System	GnRH signaling pathway	653.465	-65.7028																																				-179.532	1
bta04914	5. Organismal Systems	5.2 Endocrine System	Progesterone-mediated oocyte maturation	496.599	-241.844																																				-366.036	1
bta04916	5. Organismal Systems	5.2 Endocrine System	Melanogenesis	484.659	-145.173																																				-94.0747	1
bta04920	5. Organismal Systems	5.2 Endocrine System	Adipocytokine signaling pathway	1034.27	302.874																																				0.120375	1
bta04260	5. Organismal Systems	5.3 Circulatory System	Cardiac muscle contraction	375.116	-72.5205																																				-151.346	1
bta04270	5. Organismal Systems	5.3 Circulatory System	Vascular smooth muscle contraction	829.513	-52.7467																																				-268.236	1
bta04970	5. Organismal Systems	5.4 Digestive System	Salivary secretion	780.324	-498.943																																				28.6496	1
bta04971	5. Organismal Systems	5.4 Digestive System	Gastric acid secretion	447.112	-201.075																																				-185.968	1
bta04972	5. Organismal Systems	5.4 Digestive System	Pancreatic secretion	699.934	93.5993																																				-92.4233	1
bta04973	5. Organismal Systems	5.4 Digestive System	Carbohydrate digestion and absorption	1144.39	790.414																																				-1001.07	1
bta04974	5. Organismal Systems	5.4 Digestive System	Protein digestion and absorption	1396.7	-279.943																																				-2.21114	1
bta04975	5. Organismal Systems	5.4 Digestive System	Fat digestion and absorption	2683.04	1830.73																																				-117.916	1
bta04976	5. Organismal Systems	5.4 Digestive System	Bile secretion	3633.84	3008.82																																				280.154	1
bta04977	5. Organismal Systems	5.4 Digestive System	Vitamin digestion and absorption	2065.74	1956.4																																				-135.124	1
bta04978	5. Organismal Systems	5.4 Digestive System	Mineral absorption	1246.34	807.263																																				-466.692	1
bta04960	5. Organismal Systems	5.5 Excretory System	Aldosterone-regulated sodium reabsorption	817.659	18.9127																																				-239.31	1
bta04961	5. Organismal Systems	5.5 Excretory System	Endocrine and other factor-regulated calcium reabsorption	623.245	-274.728																																				500.755	1
bta04962	5. Organismal Systems	5.5 Excretory System	Vasopressin-regulated water reabsorption	615.403	-193.32																																				-114.76	1
bta04964	5. Organismal Systems	5.5 Excretory System	Proximal tubule bicarbonate reclamation	1597.72	1329.2																																				-67.5346	1
bta04966	5. Organismal Systems	5.5 Excretory System	Collecting duct acid secretion	337.992	-96.591																																				3382.32	1
bta04720	5. Organismal Systems	5.6 Nervous System	Long-term potentiation	536.425	-86.6845																																				-107.336	1
bta04722	5. Organismal Systems	5.6 Nervous System	Neurotrophin signaling pathway	472.292	-188.863																																				-451.44	1
bta04724	5. Organismal Systems	5.6 Nervous System	Glutamatergic synapse	606.692	32.3798																																				-319.116	1
bta04730	5. Organismal Systems	5.6 Nervous System	Long-term depression	608.303	-45.5406																																				1854.18	1
bta04740	5. Organismal Systems	5.7 Sensory System	Olfactory transduction	157.928	-66.9126																																				-87.7946	1
bta04742	5. Organismal Systems	5.7 Sensory System	Taste transduction	797.848	-701.659																																				-839.449	1
bta04744	5. Organismal Systems	5.7 Sensory System	Phototransduction	463.207	-2.83495																																				-249.209	1
bta04320	5. Organismal Systems	5.8 Development	Dorso-ventral axis formation	441.704	-172.347																																				83.5904	1
bta04360	5. Organismal Systems	5.8 Development	Axon guidance	857.971	-307.392																																				1077.21	1
bta04380	5. Organismal Systems	5.8 Development	Osteoclast differentiation	578.737	-87.6502																																				-472.439	1
bta04710	5. Organismal Systems	5.9 Environmental Adaptation	Circadian rhythm - mammal	223.744	-28.7583																																				2253.54	1
bta05200	6. Human Diseases	6.1 Cancers	Pathways in cancer (overview)	537.352	-138.346																																				4662.93	1
bta05210	6. Human Diseases	6.1 Cancers	Colorectal cancer	311.64	-170.64																																				2659.83	1
bta05211	6. Human Diseases	6.1 Cancers	Renal cell carcinoma	607.66	-321.682																																				1229.75	1
bta05212	6. Human Diseases	6.1 Cancers	Pancreatic cancer	586.558	-231.77																																				-232.471	1
bta05213	6. Human Diseases	6.1 Cancers	Endometrial cancer	387.262	-59.6694																																				-7.3325	1
bta05214	6. Human Diseases	6.1 Cancers	Glioma	551.297	-184.76																																				-1.19171	1
bta05215	6. Human Diseases	6.1 Cancers	Prostate cancer	617.22	-32.0183																																				-16.4062	1
bta05216	6. Human Diseases	6.1 Cancers	Thyroid cancer	552.143	-317.207																																				3834.59	1
bta05217	6. Human Diseases	6.1 Cancers	Basal cell carcinoma	425.49	34.5126																																				-357.976	1
bta05218	6. Human Diseases	6.1 Cancers	Melanoma	725.701	-61.1649																																				-229.507	1
bta05219	6. Human Diseases	6.1 Cancers	Bladder cancer	604.576	-159.458																																				83.0535	1
bta05220	6. Human Diseases	6.1 Cancers	Chronic myeloid leukemia	441.293	-236.741																																				96.7392	1
bta05221	6. Human Diseases	6.1 Cancers	Acute myeloid leukemia	460.108	-165.093																																				-34.1229	1
bta05222	6. Human Diseases	6.1 Cancers	Small cell lung cancer	477.777	-125.016																																				-234.166	1
bta05223	6. Human Diseases	6.1 Cancers	Non-small cell lung cancer	413.774	15.3868																																				405.042	1
bta05310	6. Human Diseases	6.2 Immune System Diseases	Asthma	144.405	-30.9714																																				3584.95	1
bta05320	6. Human Diseases	6.2 Immune System Diseases	Autoimmune thyroid disease	263.542	-14.1735																																				-147.652	1
bta05322	6. Human Diseases	6.2 Immune System Diseases	Systemic lupus erythematosus	1298.11	1010.79																																				18.3654	1
bta05323	6. Human Diseases	6.2 Immune System Diseases	Rheumatoid arthritis	532.544	102.568																																				-132.392	1
bta05330	6. Human Diseases	6.2 Immune System Diseases	Allograft rejection	236.34	69.4149																																				-204.933	1
bta05332	6. Human Diseases	6.2 Immune System Diseases	Graft-versus-host disease	256.067	68.2764																																				-267.997	1
bta05340	6. Human Diseases	6.2 Immune System Diseases	Primary immunodeficiency	192.364	-30.8633																																				-444.803	1
bta05010	6. Human Diseases	6.3 Neurodegenerative Diseases	Alzheimer's disease	475.952	-130.832																																				-397.948	1
bta05012	6. Human Diseases	6.3 Neurodegenerative Diseases	Parkinson's disease	341.327	29.2186																																				-89.244	1
bta05014	6. Human Diseases	6.3 Neurodegenerative Diseases	Amyotrophic lateral sclerosis (ALS)	582.015	-36.6853																																				-280.082	1
bta05016	6. Human Diseases	6.3 Neurodegenerative Diseases	Huntington's disease	290.61	19.3166																																				-56.3667	1
bta05020	6. Human Diseases	6.3 Neurodegenerative Diseases	Prion diseases	2600.53	2347.96																																				-458.032	1
bta05410	6. Human Diseases	6.4 Cardiovascular Diseases	Hypertrophic cardiomyopathy (HCM)	631.853	-200.413																																				27.2848	1
bta05412	6. Human Diseases	6.4 Cardiovascular Diseases	Arrhythmogenic right ventricular cardiomyopathy (ARVC)	579.824	17.7386																																				-164.062	1
bta05414	6. Human Diseases	6.4 Cardiovascular Diseases	Dilated cardiomyopathy (DCM)	606.379	-208.428																																				-221.74	1
bta05416	6. Human Diseases	6.4 Cardiovascular Diseases	Viral myocarditis	318.597	-8.29821																																				-358.789	1
bta04930	6. Human Diseases	6.5 Metabolic Diseases	Type II diabetes mellitus	687.733	-20.4891																																				-241.806	1
bta04940	6. Human Diseases	6.5 Metabolic Diseases	Type I diabetes mellitus	344.204	2.75774																																				-119.547	1
bta04950	6. Human Diseases	6.5 Metabolic Diseases	Maturity onset diabetes of the young	2882.11	2379.12																																				60.9527	1
bta05100	6. Human Diseases	6.6 Infectious Diseases	Bacterial invasion of epithelial cells	418.072	-238.951																																				40.3347	1
bta05140	6. Human Diseases	6.6 Infectious Diseases	Leishmaniasis	487.484	-175.232																																				22.3934	1
bta05142	6. Human Diseases	6.6 Infectious Diseases	Chagas disease	742.689	51.6686																																				1482.38	1
bta05143	6. Human Diseases	6.6 Infectious Diseases	African trypanosomiasis	785.793	89.3369																																				213.749	1
bta05144	6. Human Diseases	6.6 Infectious Diseases	Malaria	801.397	-19.7471																																				152.917	1
bta05145	6. Human Diseases	6.6 Infectious Diseases	Toxoplasmosis	576.727	-115.525																																				154.785	1
bta05146	6. Human Diseases	6.6 Infectious Diseases	Amoebiasis	1089.07	220.245																																				-42.3049	1
bta05150	6. Human Diseases	6.6 Infectious Diseases	Staphylococcus aureus infection	2771.27	2615.2																																				-209.932	1
bta05152	6. Human Diseases	6.6 Infectious Diseases	Tuberculosis	453.559	-72.4433																																				134.819	1
bta05160	6. Human Diseases	6.6 Infectious Diseases	Hepatitis C	661.082	69.5244																																				-214.791	1
bta05162	6. Human Diseases	6.6 Infectious Diseases	Measles	440.474	-98.753																																				3.94246	1

## Sheet: Sorted pathways
PATHWAY	Liver/Mammary			Legend
Ascorbate and aldarate metabolism	9135.68	9135.68
Metabolism of xenobiotics by cytochrome P450	8121.36	8009.58		Impact	=	0		1000		2000		4000		8000
Drug metabolism - cytochrome P450	8111.51	8008.25
Caffeine metabolism	8079.18	6821.39				<< Higher in mammary						Higher in Liver >>
Complement and coagulation cascades	7521.09	4353.21		Flux	=	-2000		-1000		0		1000		2000
Pentose and glucuronate interconversions	7518.66	7454.5
Retinol metabolism	7462.54	7391.02
Drug metabolism - other enzymes	7108.93	6853.44
Steroid hormone biosynthesis	6440.94	6411.73
Primary bile acid biosynthesis	6231.72	6102.17
Starch and sucrose metabolism	5764.24	5086.01
Linoleic acid metabolism	5757.65	4934.3
Tyrosine metabolism	5055.46	4682.97
Cyanoamino acid metabolism	4962.62	4089.67
Porphyrin and chlorophyll metabolism	4763.49	4615.16
O-Mannosyl glycan biosynthesis	4496.27	3531.14
Fatty acid metabolism	4380.69	4216.33
Glycine, serine and threonine metabolism	4082.99	3971.18
Phenylalanine metabolism	4006.87	3725.46
Synthesis and degradation of ketone bodies	3988.58	978.883
Tryptophan metabolism	3839.77	3548.17
PPAR signaling pathway	3744.17	2021.5
Butanoate metabolism	3687.54	2077.83
Nitrogen metabolism	3634.55	2891.59
Bile secretion	3633.84	3008.82
beta-Alanine metabolism	3439.68	2978.05
Pantothenate and CoA biosynthesis	3437.9	2584.12
Arginine and proline metabolism	3211.13	2794.33
Glyoxylate and dicarboxylate metabolism	3136.98	2860.53
Ubiquinone and other terpenoid-quinone biosynthesis	3102.12	3023.7
Histidine metabolism	3027.08	2572.54
Fatty acid elongation in mitochondria	3012.5	2951.15
Alanine, aspartate and glutamate metabolism	3010.53	2656.11
Maturity onset diabetes of the young	2882.11	2379.12
Staphylococcus aureus infection	2771.27	2615.2
Fat digestion and absorption	2683.04	1830.73
Phenylalanine, tyrosine and tryptophan biosynthesis	2619.18	2619.18
Prion diseases	2600.53	2347.96
Renin-angiotensin system	2579.99	-115.628
Valine, leucine and isoleucine degradation	2573.83	2181.14
Biosynthesis of unsaturated fatty acids	2483.84	2202.23
Propanoate metabolism	2344.02	1592.25
Glycolysis / Gluconeogenesis	2297.41	1532.63
Arachidonic acid metabolism	2286.53	1536.98
Peroxisome	2252.69	2116.71
Taurine and hypotaurine metabolism	2156.77	830.855
One carbon pool by folate	2116.56	1849.6
Vitamin digestion and absorption	2065.74	1956.4
Vitamin B6 metabolism	1897.59	582.368
Glutathione metabolism	1846.84	1402.57
Pentose phosphate pathway	1791.9	871.688
Cysteine and methionine metabolism	1780.68	1378.34
Pyruvate metabolism	1740.73	1077.74
Terpenoid backbone biosynthesis	1715.9	1594.79
Glycosphingolipid biosynthesis - lacto and neolacto series	1681.89	257.601
alpha-Linolenic acid metabolism	1659.14	1314.83
ABC transporters	1642.31	1212.07
Fatty acid biosynthesis	1626.31	-1464.98
Proximal tubule bicarbonate reclamation	1597.72	1329.2
Fructose and mannose metabolism	1553.1	595.972
Lysine degradation	1551.1	1365.41
Metabolic pathways	1547.15	1077.8
Galactose metabolism	1477.79	24.777
Nicotinate and nicotinamide metabolism	1470.07	1173.97
Glycosphingolipid biosynthesis - ganglio series	1432.89	345.837
Protein digestion and absorption	1396.7	-279.943
Sulfur metabolism	1379.77	625.664
Riboflavin metabolism	1329.08	877.037
Systemic lupus erythematosus	1298.11	1010.79
Ether lipid metabolism	1252.9	673.411
Mineral absorption	1246.34	807.263
Glycerolipid metabolism	1243.54	310.557
ECM-receptor interaction	1153.46	-356.06
Carbohydrate digestion and absorption	1144.39	790.414
Glycosaminoglycan biosynthesis - keratan sulfate	1133.52	293.54
Selenoamino acid metabolism	1124.97	725.479
Steroid biosynthesis	1105.7	953.679
Amoebiasis	1089.07	220.245
Adipocytokine signaling pathway	1034.27	302.874
Butirosin and neomycin biosynthesis	1030	-1030
Amino sugar and nucleotide sugar metabolism	949.056	140.15
Phagosome	934.496	369.682
Citrate cycle (TCA cycle)	931.289	634.294
Glycosphingolipid biosynthesis - globo series	916.082	191.087
Axon guidance	857.971	-307.392
Glycerophospholipid metabolism	844.316	400.45
Vascular smooth muscle contraction	829.513	-52.7467
Aldosterone-regulated sodium reabsorption	817.659	18.9127
Focal adhesion	812.237	-334.029
Insulin signaling pathway	807.337	158.253
Malaria	801.397	-19.7471
Taste transduction	797.848	-701.659
Folate biosynthesis	796.215	598.872
Pyrimidine metabolism	789.991	502.198
African trypanosomiasis	785.793	89.3369
Salivary secretion	780.324	-498.943
Cell adhesion molecules (CAMs)	753.361	31.9325
Chagas disease	742.689	51.6686
Melanoma	725.701	-61.1649
Pancreatic secretion	699.934	93.5993
Type II diabetes mellitus	687.733	-20.4891
Glycosylphosphatidylinositol(GPI)-anchor biosynthesis	681.981	423.007
Hepatitis C	661.082	69.5244
GnRH signaling pathway	653.465	-65.7028
Lysosome	652.967	153.541
Purine metabolism	651.586	226.714
Regulation of actin cytoskeleton	651.198	-105.109
Tight junction	650.344	-144.712
Cytokine-cytokine receptor interaction	649.123	33.1951
Glycosaminoglycan degradation	644.301	83.4645
VEGF signaling pathway	643.184	-155.449
Hypertrophic cardiomyopathy (HCM)	631.853	-200.413
Hematopoietic cell lineage	630.921	-71.4965
Glycosaminoglycan biosynthesis - heparan sulfate	630.665	115.323
Endocrine and other factor-regulated calcium reabsorption	623.245	-274.728
Gap junction	618.171	-232.177
Prostate cancer	617.22	-32.0183
Vasopressin-regulated water reabsorption	615.403	-193.32
Ribosome	610.508	-489.604
Long-term depression	608.303	-45.5406
Apoptosis	608.113	-63.3258
Renal cell carcinoma	607.66	-321.682
Glutamatergic synapse	606.692	32.3798
Dilated cardiomyopathy (DCM)	606.379	-208.428
Bladder cancer	604.576	-159.458
Toll-like receptor signaling pathway	600.75	-168.718
Leukocyte transendothelial migration	598.569	-240.418
Calcium signaling pathway	592.425	-96.4509
Fc epsilon RI signaling pathway	588.281	-22.6651
Sulfur relay system	587.517	425.694
Pancreatic cancer	586.558	-231.77
p53 signaling pathway	586.266	-9.89507
Amyotrophic lateral sclerosis (ALS)	582.015	-36.6853
MAPK signaling pathway	581.242	-71.206
Arrhythmogenic right ventricular cardiomyopathy (ARVC)	579.824	17.7386
Osteoclast differentiation	578.737	-87.6502
Toxoplasmosis	576.727	-115.525
Chemokine signaling pathway	566.554	-132.599
SNARE interactions in vesicular transport	566.519	-419.818
Thyroid cancer	552.143	-317.207
Fc gamma R-mediated phagocytosis	551.395	-147.596
Glioma	551.297	-184.76
Sphingolipid metabolism	550.917	71.0994
Inositol phosphate metabolism	540.19	157.655
Pathways in cancer (overview)	537.352	-138.346
Long-term potentiation	536.425	-86.6845
Rheumatoid arthritis	532.544	102.568
Endocytosis	528.211	-160.365
O-Glycan biosynthesis	517.992	87.4655
Neuroactive ligand-receptor interaction	516.896	67.8598
Other glycan degradation	499.605	433.398
Wnt signaling pathway	497.381	139.848
Progesterone-mediated oocyte maturation	496.599	-241.844
Hedgehog signaling pathway	494.805	27.6646
Leishmaniasis	487.484	-175.232
Protein export	485.393	-106.781
Melanogenesis	484.659	-145.173
Adherens junction	480.455	-112.897
Base excision repair	478.089	-90.1742
Small cell lung cancer	477.777	-125.016
Alzheimer's disease	475.952	-130.832
N-Glycan biosynthesis	472.344	-97.8234
Neurotrophin signaling pathway	472.292	-188.863
Jak-STAT signaling pathway	464.159	37.427
Phototransduction	463.207	-2.83495
Acute myeloid leukemia	460.108	-165.093
Tuberculosis	453.559	-72.4433
mTOR signaling pathway	451.249	-202.566
ErbB signaling pathway	448.714	-202.402
Gastric acid secretion	447.112	-201.075
Aminoacyl-tRNA biosynthesis	443.876	33.0315
Dorso-ventral axis formation	441.704	-172.347
Chronic myeloid leukemia	441.293	-236.741
Measles	440.474	-98.753
Oocyte meiosis	438.397	-182.425
Cytosolic DNA-sensing pathway	438.002	31.2418
T cell receptor signaling pathway	434.082	-220.081
Phosphatidylinositol signaling system	432.206	14.2277
Basal cell carcinoma	425.49	34.5126
Bacterial invasion of epithelial cells	418.072	-238.951
Non-small cell lung cancer	413.774	15.3868
NOD-like receptor signaling pathway	406.717	-76.8246
Notch signaling pathway	406.56	13.8019
RIG-I-like receptor signaling pathway	405.905	-145.881
TGF-beta signaling pathway	397.562	-87.1449
Nucleotide excision repair	388.109	92.1337
Endometrial cancer	387.262	-59.6694
Glycosaminoglycan biosynthesis - chondroitin sulfate	382.441	174.676
B cell receptor signaling pathway	378.402	-52.4033
Natural killer cell mediated cytotoxicity	375.711	-69.3685
Cardiac muscle contraction	375.116	-72.5205
Ubiquitin mediated proteolysis	344.978	58.5084
Type I diabetes mellitus	344.204	2.75774
Parkinson's disease	341.327	29.2186
Protein processing in endoplasmic reticulum	338.631	13.3581
DNA replication	338.208	-51.9151
Collecting duct acid secretion	337.992	-96.591
Intestinal immune network for IgA production	329.93	-126.607
Viral myocarditis	318.597	-8.29821
Cell cycle	317.811	-38.9014
Colorectal cancer	311.64	-170.64
Oxidative phosphorylation	309.84	26.7175
Valine, leucine and isoleucine biosynthesis	309.215	-96.868
Homologous recombination	303.242	76.6007
RNA degradation	302.299	-16.7422
Regulation of autophagy	292.324	18.0188
Huntington's disease	290.61	19.3166
Thiamine metabolism	269.302	269.302
Autoimmune thyroid disease	263.542	-14.1735
Graft-versus-host disease	256.067	68.2764
RNA transport	251.224	-77.3663
Mismatch repair	248.604	85.9118
Allograft rejection	236.34	69.4149
Proteasome	233.968	168.721
RNA polymerase	233.123	-34.708
Ribosome biogenesis in eukaryotes	232.493	12.4511
Circadian rhythm - mammal	223.744	-28.7583
mRNA surveillance pathway	217.816	-5.05929
Antigen processing and presentation	207.476	75.2199
Primary immunodeficiency	192.364	-30.8633
Spliceosome	183.392	-46.9155
Non-homologous end-joining	160.028	149.154
Olfactory transduction	157.928	-66.9126
Basal transcription factors	146.26	55.6525
Asthma	144.405	-30.9714
Lysine biosynthesis
D-Glutamine and D-glutamate metabolism
D-Arginine and D-ornithine metabolism
Biotin metabolism
Lipoic acid metabolism

## Sheet: Chromosome
Chromosome	Liver/Mammary			Legend
BTA26	1132.37	466.241																																								233.442	1
BTA6	1351.08	379.665		Impact	=	0		125		250		500		1000				1000																								252.656	1
BTA28	918.838	279.947																-100																								245.377	1
BTA2	832.066	198.243				<< Higher in mammary						Higher in Liver >>						100																								95.3965	1
BTA1	830.131	187.594		Flux	=	-100		-50		0		50		100																												70.796	1
BTA21	820.407	175.051																																								508.329	1
BTA3	822.215	158.23																																								44.1272	1
BTA27	698.01	140.851																																								167.461	1
BTA17	832.597	137.744																																								130.736	1
BTA16	968.655	112.425																																								54.1132	1
BTA23	785.681	96.5398																																								18.9487	1
BTA8	862.109	81.8069																																								60.9331	1
BTA9	641.553	80.7174																																								28.9704	1
BTA24	636.743	76.5547																																								15.154	1
BTA4	826.493	74.6433																																								84.7032	1
BTAX	710.068	71.1199																																								131.998	1
BTA20	796.226	68.7614																																								208.11	1
BTA15	627.189	57.9411																																								5.51432	1
BTA12	676.701	47.4818																																								87.9776	1
BTA5	790.658	42.4563																																								113.965	1
BTA19	752.238	21.3623																																								211.722	1
BTA10	678.399	12.8436																																								-54.6552	1
BTA7	588.661	-12.5716																																								153.688	1
BTA13	721.744	-19.1748																																								35.7918	1
BTA11	696.15	-34.4258																																								30.0767	1
BTA14	771.691	-40.8085																																								555.361	1
BTA25	756.882	-45.5411																																								255.704	1
BTA18	731.683	-47.9087																																								391.333	1
BTA22	724.067	-74.8608																																								-48.5064	1
BTA29	712.121	-120.037																																								107.669	1
