# Supplementary material for: Transcriptome difference and potential crosstalk between liver and mammary tissue in mid-lactation primiparous dairy cows
Source: PLoS One. 2017 Mar 14;12(3):e0173082. doi: 10.1371/journal.pone.0173082 (PMC5349457; doi:10.1371/journal.pone.0173082)
Supplement: S3 File — (XLSX) [file pone.0173082.s003.xlsx]

## Sheet: DEG higher in Liver noFC
Category	Term	Count	%	PValue	Genes	List Total	Pop Hits	Pop Total	Fold Enrichment	Bonferroni	Benjamini	FDR
GOTERM_CC_FAT	GO:0005739~mitochondrion	346	8.32531	6.89737e-41	504870, 493719, 613610, 282523, 282524, 508143, 520620, 615964, 528832, 509002, 514159, 538944, 540737, 514579, 614196, 534450, 538650, 100140105, 282323, 535567, 539673, 327696, 615873, 282885, 517063, 505515, 534439, 327699, 515109, 615182, 327697, 781996, 327692, 516595, 617210, 507858, 286864, 532389, 282150, 509274, 281157, 281158, 504320, 282476, 513438, 518623, 286797, 510324, 3283880, 338…	1693	713	6389	1.83131	3.70389e-38	3.70389e-38	1.00322e-37
GOTERM_BP_FAT	GO:0055114~oxidation reduction	258	6.20789	8.3631e-38	613610, 515925, 528832, 615051, 515321, 527430, 514579, 505103, 281167, 281767, 511996, 513177, 327696, 618441, 530397, 282885, 505515, 506991, 514141, 515837, 509795, 327697, 618192, 781996, 508809, 327692, 617210, 286861, 507858, 281650, 282150, 768256, 507361, 281157, 512846, 514044, 615764, 281904, 782545, 3283880, 533086, 527068, 515946, 618084, 281785, 338074, 507988, 281093, 513967, 282652…	2102	487	7975	2.00997	3.01824e-34	3.01824e-34	1.53691e-34
SP_PIR_KEYWORDS	mitochondrion	244	5.87103	8.03756e-24	493719, 613610, 282523, 508143, 282524, 538944, 540737, 614196, 538650, 535567, 327696, 615873, 282885, 517063, 327699, 515109, 615182, 327697, 781996, 516595, 327692, 617210, 286864, 532389, 282150, 509274, 281157, 281158, 504320, 282476, 513438, 3283880, 509684, 338471, 504754, 317658, 615979, 281787, 509502, 281640, 281785, 506598, 510059, 352959, 617466, 286855, 509150, 511082, 512325, 286840…	2045	501	7250	1.72662	4.80646e-21	4.80646e-21	1.18654e-20
SP_PIR_KEYWORDS	transit peptide	166	3.99423	2.47712e-23	511913, 399560, 613610, 521553, 538944, 414346, 615506, 506223, 614196, 508586, 538650, 414732, 327696, 533438, 615873, 282885, 506626, 327699, 617636, 615182, 532418, 327697, 614639, 516595, 327692, 768042, 286864, 532389, 509274, 281551, 282150, 537713, 617005, 533208, 514374, 281157, 504320, 530865, 281158, 282476, 513438, 282290, 767961, 514880, 338471, 535630, 504754, 615979, 317723, 317658,…	2045	301	7250	1.95518	1.48132e-20	7.40658e-21	3.65684e-20
GOTERM_MF_FAT	GO:0048037~cofactor binding	115	2.76708	2.5194e-23	539356, 509002, 521553, 615506, 505103, 353160, 514361, 281167, 505649, 281564, 782218, 539159, 520897, 531398, 509795, 327697, 281206, 327692, 508809, 519632, 509481, 526956, 281650, 520327, 789572, 281002, 286812, 514969, 508712, 282290, 510065, 614508, 528582, 515186, 508566, 505472, 317723, 768330, 515950, 338074, 280719, 515578, 511624, 505968, 506310, 281093, 280717, 517656, 507197, 617654,…	2201	189	8339	2.30531	3.68588e-20	3.68588e-20	4.17343e-20
UP_SEQ_FEATURE	transit peptide:Mitochondrion	163	3.92204	8.61766e-23	511913, 399560, 613610, 521553, 538944, 414346, 615506, 506223, 614196, 508586, 538650, 414732, 327696, 533438, 615873, 282885, 506626, 327699, 617636, 615182, 532418, 327697, 614639, 516595, 327692, 768042, 286864, 532389, 509274, 281551, 282150, 537713, 617005, 533208, 514374, 281157, 504320, 530865, 281158, 282476, 513438, 282290, 767961, 514880, 338471, 535630, 504754, 615979, 317723, 317658,…	1577	298	5599	1.942	2.70508e-19	2.70508e-19	1.55959e-19
SP_PIR_KEYWORDS	oxidoreductase	187	4.49952	1.60929e-21	541220, 532422, 613610, 515925, 615506, 515321, 511380, 505103, 514579, 281167, 281767, 281564, 519940, 533020, 513177, 327696, 618441, 534967, 530397, 282885, 505515, 506991, 514141, 510156, 515837, 618192, 327697, 509326, 790682, 508809, 327692, 509481, 281650, 519120, 282150, 507361, 768256, 281002, 286812, 512846, 521656, 514044, 508591, 282290, 505677, 614508, 615764, 281904, 281312, 3283880…	2045	364	7250	1.82131	9.62356e-19	3.20785e-19	2.37572e-18
UP_TISSUE	Fetal liver	145	3.48893	4.97846e-19	507550, 533016, 326576, 506198, 280833, 508148, 534049, 521553, 525947, 511380, 504728, 534351, 514427, 517356, 541078, 536753, 505455, 518407, 528946, 280988, 526956, 509481, 614320, 281651, 534150, 514616, 281006, 541208, 533957, 541302, 281002, 768256, 280910, 508716, 514969, 509715, 508712, 519345, 505677, 783257, 508356, 513554, 517172, 533547, 519557, 507646, 530784, 282645, 504754, 281110,…	2566	278	9462	1.92331	6.22308e-17	6.22308e-17	5.75715e-16
GOTERM_CC_FAT	GO:0044429~mitochondrial part	175	4.21078	3.19477e-18	493719, 511913, 532422, 613610, 618020, 282523, 282716, 282524, 505997, 528832, 514159, 538944, 414346, 615506, 281562, 508586, 538650, 100140105, 533020, 613498, 414732, 535567, 327696, 533438, 517063, 327699, 515109, 615182, 327697, 781996, 505860, 617210, 507858, 526059, 282150, 509274, 614834, 532560, 511375, 281157, 504320, 281158, 282476, 506138, 513438, 282290, 515180, 509459, 281833, 7680…	1693	373	6389	1.77054	1.71559e-15	8.57796e-16	4.64676e-15
GOTERM_MF_FAT	GO:0050662~coenzyme binding	80	1.92493	4.21052e-17	512573, 534594, 504235, 539356, 512676, 521892, 788719, 505103, 508238, 506955, 510284, 353160, 514361, 281167, 511957, 782218, 281564, 319097, 281725, 504764, 531682, 520897, 531398, 509795, 532512, 327697, 533910, 509952, 327692, 508809, 519632, 526956, 513996, 509481, 281650, 280878, 613338, 286812, 514969, 511017, 507991, 281810, 282290, 614508, 510065, 504401, 511222, 505167, 508566, 282604,…	2201	129	8339	2.3496	6.15999e-14	2.05333e-14	6.97479e-14
GOTERM_MF_FAT	GO:0009055~electron carrier activity	83	1.99711	4.00676e-17	511960, 530929, 511195, 100140018, 504235, 510243, 785824, 521892, 288380, 515416, 504769, 507615, 327696, 534967, 493639, 540225, 510156, 532512, 327697, 282639, 509326, 781996, 790682, 533910, 519632, 617210, 526956, 509481, 513996, 280878, 507361, 541302, 281157, 286812, 338445, 514969, 521656, 540707, 507991, 510380, 505468, 282290, 614508, 510065, 767961, 282213, 282214, 282211, 3283880, 511…	2201	136	8339	2.31224	5.86189e-14	2.93095e-14	6.63727e-14
KEGG_PATHWAY	bta04610:Complement and coagulation cascades	53	1.27526	5.72118e-16	540261, 282522, 493645, 281375, 281428, 280833, 509968, 282006, 511581, 517356, 534961, 511483, 338050, 526766, 522347, 497014, 538896, 512045, 280678, 280677, 510522, 100125764, 522039, 507706, 281651, 767827, 540702, 505819, 507749, 281297, 281652, 508222, 515440, 513217, 280688, 280685, 533547, 280687, 505574, 513197, 280787, 280789, 514076, 280816, 527391, 505647, 280699, 281035, 280897, 4071…	1291	69	4536	2.69882	1.07692e-13	1.07692e-13	6.88338e-13
UP_TISSUE	Testis	197	4.74013	8.75321e-14	535038, 508143, 528832, 509002, 507667, 515321, 512301, 511581, 281167, 493711, 530397, 526766, 327699, 618192, 514822, 508617, 617491, 532389, 540061, 507749, 281297, 281652, 514044, 540605, 618451, 286794, 533874, 533086, 616715, 510915, 281787, 524601, 514076, 507988, 506598, 617466, 327953, 531519, 615999, 282138, 280792, 613334, 534001, 507496, 616089, 497025, 613945, 783907, 511240, 510592,…	2566	458	9462	1.58609	1.09357e-11	5.46785e-12	1.01175e-10
KEGG_PATHWAY	bta00982:Drug metabolism	40	0.962464	1.15523e-13	286792, 493719, 783879, 509744, 508781, 282213, 281805, 282214, 282211, 504401, 539356, 751790, 768055, 785824, 788719, 615507, 281167, 338074, 507988, 777644, 535243, 540615, 507093, 327709, 526682, 613498, 504769, 615303, 533917, 511498, 505515, 511743, 503552, 613836, 510551, 790682, 515638, 517724, 533587, 520508, 338445, 540707, 507346	1291	49	4536	2.86821	2.24214e-11	1.12107e-11	1.4414e-10
GOTERM_CC_FAT	GO:0005759~mitochondrial matrix	68	1.63619	1.30592e-13	511913, 613610, 280946, 414346, 521892, 540298, 534286, 533020, 533438, 509816, 517063, 540329, 615182, 613835, 781996, 617210, 282576, 281613, 280871, 282150, 509274, 517535, 510796, 281157, 504320, 281811, 513438, 281810, 281306, 515990, 515902, 281833, 281748, 518321, 511222, 280969, 338471, 535630, 282119, 282604, 280887, 317658, 327702, 281785, 506598, 100126042, 510059, 617466, 505968, 5384…	1693	113	6389	2.27094	7.01119e-11	2.33706e-11	1.89904e-10
GOTERM_CC_FAT	GO:0031980~mitochondrial lumen	68	1.63619	1.30592e-13	511913, 613610, 280946, 414346, 521892, 540298, 534286, 533020, 533438, 509816, 517063, 540329, 615182, 613835, 781996, 617210, 282576, 281613, 280871, 282150, 509274, 517535, 510796, 281157, 504320, 281811, 513438, 281810, 281306, 515990, 515902, 281833, 281748, 518321, 511222, 280969, 338471, 535630, 282119, 282604, 280887, 317658, 327702, 281785, 506598, 100126042, 510059, 617466, 505968, 5384…	1693	113	6389	2.27094	7.01119e-11	2.33706e-11	1.89904e-10
GOTERM_MF_FAT	GO:0005506~iron ion binding	108	2.59865	2.23675e-13	511195, 515925, 615964, 539976, 508473, 615051, 280996, 525947, 527430, 511380, 514579, 513240, 505721, 327696, 530397, 534967, 514141, 510156, 327697, 781996, 509326, 790682, 286861, 541302, 511375, 282470, 281157, 281158, 530865, 521656, 508591, 505468, 282290, 3283880, 539047, 535630, 281110, 509506, 529552, 338074, 507988, 535243, 526682, 535227, 540828, 516058, 317706, 505315, 613658, 514789…	2201	217	8339	1.88564	3.27288e-10	8.18219e-11	3.70581e-10
GOTERM_BP_FAT	GO:0051186~cofactor metabolic process	71	1.70837	5.4447e-14	541220, 493719, 614254, 516190, 510243, 280869, 615964, 509002, 540298, 511440, 513530, 509102, 534286, 399559, 319097, 615755, 613498, 445422, 327696, 534382, 617636, 515263, 530653, 503578, 281917, 790682, 521115, 281495, 520327, 511431, 537713, 510679, 533208, 613338, 281158, 513400, 530865, 513372, 504360, 286815, 281306, 505677, 511033, 526704, 525659, 613376, 281543, 515946, 281480, 281481,…	2102	119	7975	2.26365	1.96333e-10	9.81665e-11	9.99756e-11
KEGG_PATHWAY	bta00071:Fatty acid metabolism	32	0.769971	1.25912e-11	510065, 614508, 509459, 509744, 506812, 281748, 507477, 511222, 513710, 522006, 514159, 518852, 511890, 505968, 506310, 513967, 505515, 511082, 505355, 512044, 510551, 506059, 508324, 513996, 282130, 508629, 520508, 532785, 281811, 504502, 535174, 281810	1291	38	4536	2.95878	2.4427e-09	8.14235e-10	1.57031e-08
UP_SEQ_FEATURE	binding site:Substrate	83	1.99711	6.04875e-13	514293, 359722, 537391, 512573, 616089, 614254, 534594, 783907, 280946, 515321, 511380, 514579, 513533, 533618, 505649, 541078, 281564, 282852, 533357, 505558, 280762, 280763, 533020, 505554, 282855, 539159, 508158, 530397, 507276, 540771, 515263, 513483, 508809, 281141, 509481, 614320, 286864, 510525, 514113, 613338, 509235, 100137722, 538710, 281869, 281306, 281809, 616031, 780933, 515270, 5074…	1577	146	5599	2.01839	1.89862e-09	9.49311e-10	1.09462e-09
GOTERM_MF_FAT	GO:0019842~vitamin binding	57	1.37151	1.77926e-11	513433, 514525, 280869, 539976, 509002, 512676, 617307, 530076, 521553, 615506, 506955, 505649, 534286, 510495, 280762, 539159, 531398, 514141, 539418, 281206, 511097, 280871, 520327, 533481, 789572, 281518, 281658, 522515, 508712, 537379, 533044, 528582, 515186, 280969, 281400, 614302, 338471, 535630, 515338, 281444, 505472, 281409, 508929, 327702, 515950, 280717, 517656, 319141, 507197, 281226,…	2201	95	8339	2.27324	2.60307e-08	5.20613e-09	2.94738e-08
SP_PIR_KEYWORDS	plasma	25	0.60154	6.61215e-11	281239, 540261, 281428, 280688, 280833, 280685, 280996, 280687, 281444, 280787, 280789, 280717, 618039, 512045, 280699, 280988, 281240, 280678, 280677, 510522, 280897, 522039, 281006, 280792, 408009	2045	27	7250	3.28262	3.95407e-08	9.88517e-09	9.76119e-08
GOTERM_CC_FAT	GO:0005740~mitochondrial envelope	124	2.98364	8.71705e-11	493719, 511913, 532422, 282523, 618020, 282716, 282524, 505997, 528832, 514159, 538944, 615506, 281562, 538650, 508586, 100140105, 613498, 414732, 535567, 327696, 515109, 327699, 327697, 505860, 507858, 526059, 614834, 532560, 511375, 281158, 282476, 506138, 282290, 515180, 509459, 768034, 510324, 3283880, 521073, 505877, 338471, 509684, 615979, 317658, 281640, 281785, 539713, 509983, 280719, 352…	1693	280	6389	1.67124	4.68106e-08	1.17026e-08	1.26789e-07
GOTERM_BP_FAT	GO:0046395~carboxylic acid catabolic process	41	0.986526	2.78345e-11	507496, 510065, 510953, 493643, 509002, 281400, 540337, 504453, 768074, 317723, 518852, 508238, 508542, 508724, 505094, 281785, 280719, 282876, 505968, 530397, 534382, 508158, 615205, 516058, 505315, 281206, 509952, 510583, 513996, 618607, 520327, 533481, 282150, 523798, 615106, 512070, 286886, 514969, 528246, 535883, 535174, 281810	2102	59	7975	2.63651	1.00455e-07	3.34849e-08	5.11523e-08
GOTERM_BP_FAT	GO:0016054~organic acid catabolic process	41	0.986526	2.78345e-11	507496, 510065, 510953, 493643, 509002, 281400, 540337, 504453, 768074, 317723, 518852, 508238, 508542, 508724, 505094, 281785, 280719, 282876, 505968, 530397, 534382, 508158, 615205, 516058, 505315, 281206, 509952, 510583, 513996, 618607, 520327, 533481, 282150, 523798, 615106, 512070, 286886, 514969, 528246, 535883, 535174, 281810	2102	59	7975	2.63651	1.00455e-07	3.34849e-08	5.11523e-08
GOTERM_CC_FAT	GO:0005743~mitochondrial inner membrane	105	2.52647	3.62463e-10	511913, 493719, 282523, 282524, 505997, 528832, 514159, 538944, 615506, 281562, 508586, 100140105, 613498, 414732, 327696, 515109, 327699, 327697, 505860, 507858, 526059, 614834, 532560, 511375, 281158, 282476, 506138, 282290, 768034, 510324, 3283880, 521073, 505877, 338471, 509684, 317658, 281640, 281785, 539713, 509983, 280719, 510780, 280716, 506310, 513967, 511082, 507197, 512325, 286840, 282…	1693	230	6389	1.72281	1.94643e-07	3.89285e-08	5.27199e-07
KEGG_PATHWAY	bta00980:Metabolism of xenobiotics by cytochrome P450	32	0.769971	1.21073e-09	286792, 493719, 783879, 509744, 282213, 281805, 535293, 282214, 751790, 768055, 282870, 615507, 777644, 507988, 535243, 540615, 507093, 327709, 526682, 613498, 504769, 615303, 533917, 511498, 505515, 511743, 503552, 510551, 613836, 790682, 515638, 517724, 533587, 520508, 507346	1291	42	4536	2.67699	2.34881e-07	5.87204e-08	1.50995e-06
GOTERM_CC_FAT	GO:0019866~organelle inner membrane	106	2.55053	6.91025e-10	511913, 493719, 282523, 282524, 505997, 528832, 514159, 538944, 615506, 281562, 508586, 100140105, 613498, 414732, 327696, 515109, 327699, 327697, 505860, 507858, 526059, 614834, 532560, 511375, 281158, 282476, 506138, 282290, 768034, 510324, 3283880, 521073, 505877, 338471, 509684, 317658, 281640, 281785, 539713, 509983, 280719, 510780, 280716, 506310, 513967, 511082, 507197, 512325, 286840, 282…	1693	235	6389	1.70221	3.71081e-07	6.18468e-08	1.00509e-06
KEGG_PATHWAY	bta00260:Glycine, serine and threonine metabolism	27	0.649663	2.50215e-09	614603, 533044, 514525, 497025, 515270, 615334, 509002, 521553, 504453, 507688, 505103, 509102, 534286, 280719, 511957, 789307, 414732, 539159, 507949, 319141, 507197, 533910, 507443, 505218, 789572, 281002, 338445	1291	33	4536	2.87473	4.85416e-07	9.70833e-08	3.12053e-06
GOTERM_CC_FAT	GO:0031966~mitochondrial membrane	117	2.81521	1.59058e-09	493719, 511913, 282523, 618020, 282716, 282524, 505997, 528832, 514159, 538944, 615506, 281562, 508586, 100140105, 613498, 414732, 535567, 327696, 515109, 327699, 327697, 505860, 507858, 526059, 614834, 532560, 511375, 281158, 282476, 506138, 282290, 515180, 509459, 768034, 510324, 3283880, 521073, 505877, 338471, 509684, 615979, 317658, 281640, 281785, 539713, 509983, 280719, 352959, 510780, 280…	1693	270	6389	1.6353	8.54139e-07	1.2202e-07	2.31348e-06
GOTERM_CC_FAT	GO:0031967~organelle envelope	147	3.53705	2.45009e-09	493719, 511913, 532422, 539788, 618020, 282523, 282716, 282524, 505997, 528832, 514159, 538944, 615506, 281562, 538650, 508586, 100140105, 613498, 414732, 535567, 327696, 327699, 515109, 327697, 505860, 507858, 526059, 614834, 532560, 511375, 281158, 282476, 506138, 282290, 515180, 509459, 768034, 510324, 3283880, 521073, 505877, 509788, 509684, 338471, 615979, 317658, 540719, 510915, 281640, 784…	1693	362	6389	1.53244	1.3157e-06	1.64462e-07	3.56364e-06
GOTERM_CC_FAT	GO:0031975~envelope	147	3.53705	2.45009e-09	493719, 511913, 532422, 539788, 618020, 282523, 282716, 282524, 505997, 528832, 514159, 538944, 615506, 281562, 538650, 508586, 100140105, 613498, 414732, 535567, 327696, 327699, 515109, 327697, 505860, 507858, 526059, 614834, 532560, 511375, 281158, 282476, 506138, 282290, 515180, 509459, 768034, 510324, 3283880, 521073, 505877, 509788, 509684, 338471, 615979, 317658, 540719, 510915, 281640, 784…	1693	362	6389	1.53244	1.3157e-06	1.64462e-07	3.56364e-06
SP_PIR_KEYWORDS	hydrolase	262	6.30414	1.38489e-09	537391, 535293, 533896, 511716, 520620, 505300, 615965, 508148, 616641, 282144, 525738, 505106, 614196, 533618, 541175, 538650, 505721, 537692, 444987, 281663, 512444, 505511, 508158, 506087, 535407, 515935, 516595, 286768, 538948, 504468, 515310, 509273, 532389, 509274, 338082, 282010, 541085, 523752, 286794, 533874, 510301, 515503, 507579, 282645, 530784, 537669, 317659, 504350, 513840, 533785,…	2045	682	7250	1.36195	8.28164e-07	1.65633e-07	2.04444e-06
KEGG_PATHWAY	bta00830:Retinol metabolism	31	0.74591	8.18593e-09	286792, 509744, 282214, 404129, 539047, 751790, 282609, 282043, 282870, 281482, 281448, 511890, 281449, 507988, 535243, 540615, 519940, 282852, 526682, 504769, 615303, 511498, 505515, 511743, 281360, 503552, 510551, 790682, 515638, 788662, 281615, 533587, 520508, 540707	1291	42	4536	2.59334	1.58807e-06	2.64678e-07	1.0209e-05
GOTERM_BP_FAT	GO:0006732~coenzyme metabolic process	54	1.29933	3.33462e-10	541220, 493719, 614254, 516190, 280869, 509002, 540298, 513530, 509102, 399559, 319097, 613498, 327696, 534382, 515263, 530653, 281917, 521115, 281495, 520327, 511431, 537713, 533208, 613338, 513400, 530865, 513372, 504360, 281306, 286815, 505677, 511033, 526704, 525659, 613376, 281543, 281480, 281481, 516537, 509983, 511624, 529282, 507986, 540860, 511042, 280759, 506682, 327669, 510602, 281226,…	2102	93	7975	2.20297	1.20346e-06	3.00866e-07	6.12812e-07
KEGG_PATHWAY	bta00280:Valine, leucine and isoleucine degradation	31	0.74591	1.97695e-08	281809, 515902, 782545, 281748, 507477, 511222, 280969, 522006, 614302, 317658, 518852, 338074, 505968, 513967, 280759, 511082, 512044, 506219, 533910, 327692, 508324, 280871, 508629, 282150, 508170, 512070, 503684, 532785, 535883, 281811, 281810	1291	43	4536	2.53303	3.83527e-06	5.47897e-07	2.46554e-05
GOTERM_BP_FAT	GO:0002526~acute inflammatory response	31	0.74591	1.21734e-09	282522, 526704, 515440, 281251, 280685, 512242, 513700, 506412, 514076, 534961, 497200, 280816, 505647, 282227, 526766, 780806, 512045, 280988, 280678, 533844, 280677, 282330, 280794, 281651, 338068, 617435, 767827, 505308, 507749, 281297, 281652	2102	42	7975	2.80034	4.39338e-06	8.78677e-07	2.23714e-06
COG_ONTOLOGY	Secondary metabolites biosynthesis, transport, and catabolism	43	1.03465	2.1458e-08	511960, 511195, 530929, 100140018, 282213, 282214, 282211, 539047, 404123, 514135, 280687, 785824, 509506, 282043, 282870, 529552, 511890, 507988, 535243, 789307, 511936, 526682, 504769, 535227, 507615, 534967, 511498, 510156, 503552, 509326, 505315, 790682, 519120, 507016, 510507, 509273, 281002, 541302, 616593, 540627, 540707, 521656, 505468, 510406, 510380	462	66	1490	2.10121	1.02999e-06	1.02999e-06	2.04787e-05
GOTERM_MF_FAT	GO:0050660~FAD binding	34	0.818094	4.65279e-09	614508, 510065, 504235, 539356, 504401, 511222, 521892, 282604, 788719, 281480, 617428, 535768, 510284, 514361, 534217, 281167, 338074, 782218, 282876, 319097, 511624, 505968, 506310, 533726, 509795, 533910, 526956, 513996, 100125317, 282130, 512070, 286812, 514969, 511017	2201	50	8339	2.57634	6.80701e-06	1.1345e-06	7.70742e-06
INTERPRO	IPR016040:NAD(P)-binding domain	67	1.61213	9.06874e-10	541220, 507289, 532422, 534594, 493643, 528832, 537256, 515321, 505103, 506263, 511957, 281564, 282852, 505558, 519940, 281725, 513177, 280763, 281824, 533020, 100125835, 534382, 507276, 520897, 618192, 540229, 509952, 534628, 532489, 281650, 280878, 507361, 768256, 616934, 512846, 514044, 281810, 281306, 281809, 515710, 532505, 533086, 508455, 282589, 533836, 515946, 505167, 618084, 527592, 2814…	2470	124	9003	1.96944	2.6653e-06	2.6653e-06	1.62925e-06
KEGG_PATHWAY	bta00860:Porphyrin and chlorophyll metabolism	22	0.529355	1.38054e-07	615303, 286792, 613425, 617636, 511743, 517811, 510243, 540283, 515614, 751790, 515638, 514194, 513221, 511440, 281650, 281173, 533587, 510679, 534286, 515687, 504914, 540615, 281158	1291	27	4536	2.8629	2.67821e-05	2.97583e-06	0.000172173
SP_PIR_KEYWORDS	Flavoprotein	33	0.794033	3.13714e-08	614508, 512573, 613610, 511222, 521892, 282604, 768074, 281480, 617428, 508542, 509102, 281167, 338074, 511624, 280763, 505968, 506310, 287014, 532512, 282639, 617210, 510097, 513996, 509481, 100125317, 514230, 282130, 512070, 286812, 338445, 404188, 281124, 533873	2045	48	7250	2.43735	1.87599e-05	3.12668e-06	4.6312e-05
GOTERM_MF_FAT	GO:0046906~tetrapyrrole binding	53	1.27526	1.52449e-08	511960, 513433, 511195, 530929, 100140018, 515925, 280869, 615051, 280996, 785824, 513240, 510495, 504769, 507615, 534967, 531682, 510156, 509326, 781996, 790682, 280871, 281518, 541302, 540707, 521656, 505468, 510380, 534021, 282213, 282214, 3283880, 282211, 539047, 281110, 509506, 507689, 281481, 282870, 538964, 529552, 511890, 507988, 535243, 282876, 511936, 526682, 521822, 535227, 511498, 503…	2201	98	8339	2.04901	2.2303e-05	3.18617e-06	2.52534e-05
KEGG_PATHWAY	bta00380:Tryptophan metabolism	28	0.673725	1.33371e-07	781941, 782545, 281748, 507477, 513810, 282870, 508929, 518852, 338074, 280762, 506310, 513967, 530397, 531682, 510602, 531398, 511082, 503552, 512044, 790682, 509751, 515030, 520327, 508629, 518864, 527922, 532785, 338445, 520638, 281810	1291	39	4536	2.52255	2.58735e-05	3.23423e-06	0.000166332
GOTERM_BP_FAT	GO:0006766~vitamin metabolic process	28	0.673725	1.008e-08	537379, 512573, 509744, 614254, 539047, 509002, 530076, 515946, 535630, 281444, 282043, 399559, 514697, 445422, 540860, 511042, 510602, 617636, 281360, 513537, 522863, 618607, 519120, 520327, 537539, 286812, 513400, 512468	2102	38	7975	2.79558	3.63779e-05	6.06308e-06	1.85242e-05
GOTERM_BP_FAT	GO:0008202~steroid metabolic process	47	1.1309	1.63861e-08	514293, 532422, 511195, 515569, 533086, 513554, 281067, 530076, 282604, 533634, 537301, 527592, 512958, 513533, 281449, 281767, 282346, 510960, 497205, 281824, 614612, 282652, 280934, 533726, 531682, 614105, 521920, 615906, 282384, 503578, 540229, 782603, 506011, 509958, 505394, 532489, 616694, 281004, 538903, 281631, 503684, 535379, 281157, 538710, 540528, 408009, 282485	2102	83	7975	2.14841	5.91357e-05	8.44817e-06	3.01132e-05
GOTERM_CC_FAT	GO:0042579~microbody	31	0.74591	1.57125e-07	514293, 506007, 510065, 532505, 617720, 493643, 281400, 540337, 515608, 518364, 509102, 513533, 515730, 281092, 280763, 531682, 282885, 281360, 282639, 513996, 509481, 508918, 617491, 526059, 514113, 533957, 506518, 514969, 541085, 504360, 507393	1693	48	6389	2.43723	8.43725e-05	9.37507e-06	0.000228536
GOTERM_CC_FAT	GO:0005777~peroxisome	31	0.74591	1.57125e-07	514293, 506007, 510065, 532505, 617720, 493643, 281400, 540337, 515608, 518364, 509102, 513533, 515730, 281092, 280763, 531682, 282885, 281360, 282639, 513996, 509481, 508918, 617491, 526059, 514113, 533957, 506518, 514969, 541085, 504360, 507393	1693	48	6389	2.43723	8.43725e-05	9.37507e-06	0.000228536
KEGG_PATHWAY	bta00330:Arginine and proline metabolism	32	0.769971	1.29345e-06	359722, 515270, 516210, 507477, 615334, 280997, 538944, 508861, 280887, 508542, 505094, 281785, 100126042, 512771, 282876, 514509, 513608, 414732, 513967, 615950, 281206, 509751, 538004, 508629, 510525, 414348, 286886, 338445, 280726, 510506, 281199, 539561	1291	51	4536	2.20458	0.000250898	2.50926e-05	0.00161311
KEGG_PATHWAY	bta00640:Propanoate metabolism	22	0.529355	2.62667e-06	513967, 515902, 511082, 281748, 507477, 512044, 531552, 506219, 280969, 327692, 614302, 515338, 280871, 518852, 508629, 508170, 537713, 509983, 535883, 281274, 505968, 281810	1291	30	4536	2.57661	0.000509445	4.63239e-05	0.00327578
SP_PIR_KEYWORDS	iron	76	1.82868	7.42777e-07	511960, 100125238, 511195, 508473, 785824, 511380, 282043, 288380, 513240, 514579, 505721, 615755, 784720, 504769, 507615, 327696, 534967, 530397, 531682, 514141, 510156, 327697, 509326, 781996, 790682, 281917, 514462, 510583, 286861, 541302, 511375, 282470, 281157, 530865, 281158, 521656, 508591, 510380, 282290, 531444, 511031, 282213, 282214, 282211, 539047, 281400, 535630, 506415, 281110, 2814…	2045	163	7250	1.65299	0.000444082	6.34524e-05	0.00109652
GOTERM_CC_FAT	GO:0031090~organelle membrane	190	4.5717	1.31679e-06	505089, 493719, 511913, 618020, 282523, 282716, 505997, 282524, 539356, 506198, 528832, 514159, 768052, 538944, 615506, 514361, 281167, 281562, 515730, 508586, 510138, 100140105, 533613, 613498, 414732, 535567, 511060, 327696, 327699, 515109, 529186, 327697, 444860, 505860, 508465, 507858, 526059, 520918, 614834, 506518, 532560, 511375, 404163, 282470, 281158, 282476, 506138, 504908, 282290, 4448…	1693	534	6389	1.34273	0.000706866	7.0709e-05	0.00191524
KEGG_PATHWAY	bta00983:Drug metabolism	23	0.553417	5.3313e-06	286792, 282214, 751790, 534937, 505928, 504557, 507988, 540615, 526682, 281568, 613653, 511644, 509241, 615303, 511743, 616377, 281229, 515638, 512603, 508916, 533587, 615457, 512098, 515687, 540707, 281124	1291	33	4536	2.44884	0.00103374	8.61858e-05	0.00664869
GOTERM_MF_FAT	GO:0020037~heme binding	48	1.15496	5.04851e-07	511960, 530929, 511195, 100140018, 515925, 615051, 280996, 785824, 513240, 504769, 507615, 534967, 531682, 510156, 781996, 509326, 790682, 541302, 521656, 540707, 510380, 505468, 282213, 534021, 282214, 282211, 3283880, 539047, 281110, 507689, 509506, 281481, 282870, 538964, 529552, 511890, 535243, 507988, 526682, 511936, 282876, 521822, 535227, 511498, 503552, 317706, 507016, 511206, 616593, 540…	2201	93	8339	1.95547	0.000738324	9.23203e-05	0.00083629
SP_PIR_KEYWORDS	FAD	31	0.74591	1.33356e-06	614508, 511222, 521892, 768074, 281480, 282604, 617428, 508542, 509102, 281167, 338074, 282876, 511624, 505968, 280763, 506310, 532512, 282639, 512373, 617210, 510097, 513996, 100125317, 514230, 519120, 282130, 512070, 286812, 338445, 404188, 281124	2045	49	7250	2.2429	0.00079715	9.96785e-05	0.00196865
UP_TISSUE	Liver	490	11.7902	3.65037e-06	508143, 527379, 508601, 520620, 511816, 538238, 506194, 282469, 513036, 614196, 540558, 515127, 509142, 282885, 515837, 616832, 515935, 508809, 617210, 613406, 508716, 527583, 540605, 504854, 516934, 510324, 617324, 535436, 538921, 282645, 508825, 613729, 510059, 617466, 537542, 510319, 616905, 777693, 511829, 504736, 540728, 508629, 521379, 509259, 540040, 538609, 540124, 504773, 536793, 617342,…	2566	1535	9462	1.1771	0.000456193	0.000152088	0.00422125
KEGG_PATHWAY	bta00140:Steroid hormone biosynthesis	23	0.553417	1.10735e-05	286792, 532422, 515710, 535834, 282214, 513855, 282589, 751790, 282870, 529552, 531192, 507988, 540615, 526682, 281824, 614612, 615303, 280934, 509206, 511743, 515638, 510507, 533587, 616934, 618278	1291	34	4536	2.37682	0.00214596	0.000165238	0.0138093
KEGG_PATHWAY	bta00650:Butanoate metabolism	22	0.529355	1.27407e-05	513967, 613610, 511082, 281748, 512044, 507477, 511222, 532724, 506219, 280969, 512227, 282576, 515321, 514230, 317658, 518852, 508629, 503684, 532785, 785935, 533798, 281810	1291	32	4536	2.41557	0.00246866	0.000176536	0.0158883
SMART	SM00093:SERPIN	23	0.553417	4.96663e-07	282518, 505820, 100272170, 338050, 540261, 282522, 100272171, 281386, 281375, 280699, 404051, 281035, 517172, 618956, 100125764, 286871, 286854, 538280, 524513, 617667, 497203, 527114, 286804, 615103	989	35	4285	2.84718	0.000185238	0.000185238	0.000685698
GOTERM_BP_FAT	GO:0018130~heterocycle biosynthetic process	25	0.60154	4.48484e-07	781941, 280712, 533836, 518364, 618084, 511440, 534286, 783572, 100126042, 615755, 507986, 519017, 506682, 617636, 503578, 281226, 281917, 515614, 281229, 530736, 519120, 510679, 530865, 281158, 286815	2102	36	7975	2.63473	0.00161727	0.000202302	0.000824189
UP_SEQ_FEATURE	active site:Proton acceptor	87	2.09336	2.33056e-07	281854, 514293, 521196, 616089, 534594, 520620, 783907, 522006, 538238, 515321, 511957, 282852, 505558, 789307, 282323, 533020, 281824, 505554, 282325, 507276, 515263, 513537, 536435, 281417, 504437, 281141, 513996, 509481, 532489, 510949, 281615, 510525, 281002, 281811, 282485, 281306, 505369, 615171, 509459, 523752, 281809, 515854, 281543, 533086, 507477, 511222, 515946, 507579, 280855, 537669,…	1577	190	5599	1.62572	0.000731295	0.000243824	0.000421773
SP_PIR_KEYWORDS	peroxisome	24	0.577478	4.13094e-06	514293, 506007, 531682, 282885, 532505, 281360, 617720, 282639, 281400, 540337, 518364, 515608, 508918, 509481, 513996, 617491, 514113, 509102, 513533, 515730, 404131, 541085, 281092, 280763	2045	35	7250	2.43102	0.00246726	0.000274441	0.00609812
KEGG_PATHWAY	bta00500:Starch and sucrose metabolism	23	0.553417	2.18616e-05	615303, 286792, 505049, 511743, 511047, 751790, 534402, 515638, 537451, 522889, 505472, 539625, 615535, 533587, 280798, 281564, 281771, 515687, 540615, 615745, 280808, 517397, 538710, 539383	1291	35	4536	2.30891	0.00423222	0.000282707	0.0272611
GOTERM_BP_FAT	GO:0006767~water-soluble vitamin metabolic process	18	0.433109	8.62834e-07	540860, 511042, 512573, 510602, 617636, 614254, 509002, 535630, 522863, 618607, 519120, 520327, 399559, 514697, 286812, 537539, 513400, 512468	2102	22	7975	3.10419	0.00310913	0.000311349	0.00158564
GOTERM_BP_FAT	GO:0009063~cellular amino acid catabolic process	26	0.625602	7.90149e-07	507496, 509002, 504453, 317723, 508238, 508542, 505094, 508724, 281785, 280719, 282876, 534382, 508158, 530397, 615205, 516058, 505315, 281206, 510583, 520327, 533481, 282150, 512070, 615106, 286886, 528246, 535883	2102	39	7975	2.52934	0.00284759	0.0003168	0.00145207
GOTERM_MF_FAT	GO:0030170~pyridoxal phosphate binding	30	0.721848	2.19738e-06	533044, 514525, 515186, 528582, 509002, 280969, 521553, 615506, 505472, 508929, 515950, 505649, 534286, 280762, 280717, 517656, 539159, 319141, 507197, 281226, 506219, 281206, 507443, 520327, 533481, 789572, 286886, 522515, 520638, 508712, 788561	2201	50	8339	2.27324	0.00320961	0.000357133	0.00363994
GOTERM_MF_FAT	GO:0070279~vitamin B6 binding	30	0.721848	2.19738e-06	533044, 514525, 515186, 528582, 509002, 280969, 521553, 615506, 505472, 508929, 515950, 505649, 534286, 280762, 280717, 517656, 539159, 319141, 507197, 281226, 506219, 281206, 507443, 520327, 533481, 789572, 286886, 522515, 520638, 508712, 788561	2201	50	8339	2.27324	0.00320961	0.000357133	0.00363994
GOTERM_CC_FAT	GO:0034364~high-density lipoprotein particle	14	0.336862	7.3674e-06	505830, 618039, 287025, 618041, 505394, 537301, 523798, 281004, 505308, 506412, 510960, 281631, 535192, 408009	1693	16	6389	3.30205	0.00394849	0.0003596	0.0107153
GOTERM_BP_FAT	GO:0006631~fatty acid metabolic process	54	1.29933	1.30531e-06	523867, 515925, 493643, 615051, 522006, 281992, 513530, 353120, 282324, 281725, 615756, 493638, 493639, 503578, 509326, 509952, 282576, 513996, 493722, 514969, 281811, 281810, 535174, 510065, 509459, 281748, 539992, 281543, 511222, 281400, 540337, 515338, 768074, 327702, 518852, 617293, 526688, 513795, 521822, 782922, 281092, 505968, 509209, 782603, 533333, 613658, 282130, 525154, 504481, 280805,…	2102	112	7975	1.82925	0.00469979	0.000392495	0.00239878
GOTERM_BP_FAT	GO:0008610~lipid biosynthetic process	73	1.7565	1.21455e-06	514293, 511195, 616089, 523867, 515925, 768015, 783907, 281067, 615051, 360197, 768052, 513530, 513533, 281767, 353120, 282324, 281824, 282855, 493638, 515361, 493639, 282384, 503578, 539223, 540229, 509326, 513537, 789150, 521115, 509958, 282576, 532489, 505958, 614834, 512112, 538903, 493722, 281157, 512761, 535588, 281543, 404129, 338471, 515338, 282604, 327702, 100125779, 617293, 281449, 5109…	2102	166	7975	1.66845	0.00437373	0.000398405	0.002232
GOTERM_BP_FAT	GO:0051188~cofactor biosynthetic process	35	0.842156	1.69061e-06	614254, 525659, 280869, 615964, 540298, 511440, 534286, 399559, 615755, 529282, 511624, 507986, 540860, 534382, 511042, 280759, 506682, 510602, 617636, 503578, 281226, 515614, 281917, 521115, 522863, 514789, 520327, 533208, 510679, 281158, 530865, 513400, 513372, 512468, 286815	2102	62	7975	2.14178	0.00608285	0.00046923	0.00310684
GOTERM_BP_FAT	GO:0009310~amine catabolic process	28	0.673725	1.91356e-06	507496, 509002, 504453, 317723, 508238, 508542, 505094, 508724, 281785, 280719, 282876, 534382, 508158, 530397, 615205, 516058, 282639, 505315, 281206, 510583, 520327, 533481, 282150, 512070, 615106, 286886, 528246, 535883, 618278	2102	45	7975	2.36071	0.00688227	0.000493169	0.00351655
KEGG_PATHWAY	bta00053:Ascorbate and aldarate metabolism	12	0.288739	4.0902e-05	615303, 513967, 286792, 511743, 507477, 751790, 515638, 508629, 533587, 281564, 286812, 540615, 508591	1291	13	4536	3.24328	0.00790375	0.000495824	0.0509986
UP_SEQ_FEATURE	nucleotide phosphate-binding region:NADP	25	0.60154	7.42384e-07	532505, 533836, 515946, 505167, 618084, 282604, 281448, 506263, 281449, 281167, 505558, 282852, 282876, 782922, 533020, 513177, 327669, 281360, 515837, 532512, 508809, 534628, 618607, 526937, 282138	1577	35	5599	2.53601	0.00232763	0.000582417	0.00134353
GOTERM_BP_FAT	GO:0046394~carboxylic acid biosynthetic process	47	1.1309	2.94685e-06	535588, 615764, 511195, 533044, 514525, 497025, 523867, 281543, 515925, 280869, 615051, 515338, 280887, 327702, 505103, 513530, 508542, 617293, 505094, 512771, 100126042, 353120, 282324, 521822, 782922, 493638, 539159, 539672, 493639, 503578, 509326, 533333, 281206, 508809, 613658, 282576, 618607, 525154, 504481, 286886, 493722, 286812, 280726, 530865, 281199, 507290, 788561	2102	95	7975	1.87703	0.0105788	0.000708761	0.00541536
GOTERM_BP_FAT	GO:0016053~organic acid biosynthetic process	47	1.1309	2.94685e-06	535588, 615764, 511195, 533044, 514525, 497025, 523867, 281543, 515925, 280869, 615051, 515338, 280887, 327702, 505103, 513530, 508542, 617293, 505094, 512771, 100126042, 353120, 282324, 521822, 782922, 493638, 539159, 539672, 493639, 503578, 509326, 533333, 281206, 508809, 613658, 282576, 618607, 525154, 504481, 286886, 493722, 286812, 280726, 530865, 281199, 507290, 788561	2102	95	7975	1.87703	0.0105788	0.000708761	0.00541536
SP_PIR_KEYWORDS	transferase	205	4.93263	1.24182e-05	493719, 781988, 516190, 509002, 538238, 538944, 281769, 281767, 286877, 541078, 282323, 282325, 507949, 517063, 444860, 512044, 514822, 508904, 515306, 521115, 506997, 541596, 286864, 508712, 444859, 615171, 286792, 508127, 281787, 281183, 286855, 534125, 281092, 504650, 280934, 281073, 511082, 527885, 280939, 506381, 527263, 530270, 522863, 282351, 407225, 338068, 282136, 281771, 407222, 359722,…	2045	565	7250	1.28632	0.00739861	0.000742336	0.0183308
UP_SEQ_FEATURE	region of interest:Substrate binding	37	0.890279	1.9761e-06	359722, 512573, 616089, 614254, 780933, 281748, 507476, 515270, 511222, 783907, 506001, 533836, 518364, 338471, 534616, 508861, 511380, 514579, 281564, 533357, 505968, 513608, 282855, 506310, 530397, 281363, 327669, 540303, 540771, 512603, 508809, 513483, 281141, 777597, 282130, 514113, 510525, 512070, 281869	1577	64	5599	2.05258	0.00618378	0.00123983	0.00357619
GOTERM_BP_FAT	GO:0016125~sterol metabolic process	28	0.673725	6.1285e-06	514293, 511195, 515569, 513554, 281067, 282604, 537301, 512958, 513533, 281767, 510960, 282346, 497205, 531682, 533726, 282384, 615906, 503578, 782603, 509958, 505394, 616694, 281004, 538903, 281631, 535379, 503684, 408009	2102	47	7975	2.26026	0.021875	0.00138141	0.0112619
KEGG_PATHWAY	bta00410:beta-Alanine metabolism	16	0.384986	0.000121885	615950, 513967, 281748, 507477, 506219, 280969, 518852, 504557, 508629, 281002, 789307, 535883, 509241, 505968, 281810, 281124	1291	22	4536	2.55531	0.0233697	0.00139004	0.151901
KEGG_PATHWAY	bta00120:Primary bile acid biosynthesis	12	0.288739	0.000141648	508918, 511960, 538964, 529552, 511195, 510507, 530653, 533016, 493643, 513855, 540229, 514969	1291	14	4536	3.01162	0.0271075	0.0015256	0.176512
GOTERM_BP_FAT	GO:0002541~activation of plasma proteins involved in acute inflammatory response	15	0.360924	7.50324e-06	526766, 515440, 512045, 280678, 280677, 281651, 617435, 767827, 514076, 534961, 280816, 507749, 281297, 281652, 505647	2102	18	7975	3.16167	0.0267159	0.00159163	0.013788
GOTERM_BP_FAT	GO:0006956~complement activation	15	0.360924	7.50324e-06	526766, 515440, 512045, 280678, 280677, 281651, 617435, 767827, 514076, 534961, 280816, 507749, 281297, 281652, 505647	2102	18	7975	3.16167	0.0267159	0.00159163	0.013788
SP_PIR_KEYWORDS	lipid metabolism	27	0.649663	2.93654e-05	509459, 508493, 281748, 539992, 533086, 404129, 511222, 522006, 282604, 513795, 505968, 281092, 618039, 282652, 521920, 509209, 537087, 282576, 513996, 505958, 407225, 282130, 281631, 504502, 281811, 408009, 282485	2045	45	7250	2.12714	0.0174074	0.00159516	0.0433418
KEGG_PATHWAY	bta03320:PPAR signaling pathway	34	0.818094	0.000157471	511960, 510065, 614508, 509459, 506812, 533016, 513710, 514159, 281992, 538964, 768330, 518852, 511890, 538914, 514427, 535727, 509500, 521822, 282856, 505968, 282855, 281308, 327700, 506059, 508324, 507176, 513996, 508918, 505394, 510507, 281631, 514969, 504502, 408009	1291	66	4536	1.81001	0.0300898	0.0016067	0.196212
UP_SEQ_FEATURE	active site:Charge relay system	37	0.890279	3.24241e-06	515563, 535653, 281374, 780933, 515900, 515440, 614425, 510774, 539992, 282299, 280688, 281428, 508717, 280685, 533547, 534616, 280787, 280789, 514076, 515575, 505283, 505647, 534927, 520956, 281122, 280897, 615289, 514666, 514113, 767827, 526052, 507993, 286818, 282311, 523039, 535192, 407998	1577	65	5599	2.021	0.0101263	0.00169489	0.00586781
SP_PIR_KEYWORDS	lipid synthesis	30	0.721848	4.19598e-05	514293, 523867, 281543, 515925, 404129, 338471, 327702, 513530, 617293, 513533, 281767, 353120, 282324, 521822, 782922, 533020, 281816, 493638, 493639, 614105, 615906, 282384, 539223, 509326, 509958, 407225, 505958, 616694, 503684, 507290	2045	53	7250	2.00674	0.0247803	0.00208886	0.0619253
INTERPRO	IPR015421:Pyridoxal phosphate-dependent transferase, major region, subdomain 1	23	0.553417	2.87669e-06	517656, 539159, 533044, 319141, 507197, 528582, 515186, 281226, 506219, 509002, 280969, 281206, 521553, 508929, 533481, 515950, 789572, 505649, 534286, 286886, 522515, 520638, 280762, 508712	2470	33	9003	2.54041	0.00841896	0.00211142	0.005168
KEGG_PATHWAY	bta00150:Androgen and estrogen metabolism	17	0.409047	0.000221579	615303, 286792, 509206, 280934, 515710, 532422, 535834, 511743, 513855, 751790, 282589, 515638, 531192, 533587, 616934, 540615, 281824, 614612	1291	25	4536	2.38922	0.0420801	0.00214725	0.27599
GOTERM_BP_FAT	GO:0044271~nitrogen compound biosynthetic process	92	2.21367	1.14951e-05	613800, 781941, 537391, 614254, 497025, 514525, 280869, 534611, 509002, 280997, 511440, 505103, 282144, 508542, 505094, 534286, 399559, 512771, 100140105, 615755, 280762, 281568, 539159, 338053, 539672, 529689, 617636, 503578, 281917, 618059, 281206, 508809, 282244, 282578, 286768, 510949, 519120, 520327, 338082, 510679, 513400, 280726, 281158, 281199, 286815, 509354, 615764, 280712, 533044, 5103…	2102	233	7975	1.49806	0.0406373	0.00230213	0.0211227
INTERPRO	IPR002347:Glucose/ribitol dehydrogenase	31	0.74591	2.36361e-06	281809, 532422, 515710, 493643, 533086, 508455, 528832, 282589, 533836, 515946, 515321, 281482, 527592, 281448, 510180, 281449, 282852, 505558, 519940, 404131, 533020, 507942, 282652, 507276, 281360, 618192, 509952, 526937, 768256, 616934, 514044	2470	51	9003	2.21555	0.00692257	0.00231287	0.00424626
GOTERM_BP_FAT	GO:0055088~lipid homeostasis	19	0.45717	1.2895e-05	515536, 618039, 286797, 511199, 531519, 782603, 280868, 618041, 281206, 508829, 505394, 537301, 281004, 510960, 282346, 281631, 535379, 538710, 408009	2102	27	7975	2.66986	0.0454721	0.00244639	0.0236949
SP_PIR_KEYWORDS	nadp	38	0.914341	5.47694e-05	541220, 532505, 617720, 533836, 515946, 618084, 505167, 282604, 513221, 281482, 506263, 281785, 281449, 281767, 281167, 282852, 505558, 282876, 513177, 782922, 533020, 404131, 618664, 535227, 507276, 531682, 327669, 281360, 282384, 515837, 532512, 508809, 618607, 526937, 281650, 280878, 282138, 281124	2045	74	7250	1.82052	0.0322224	0.00251629	0.0808228
GOTERM_MF_FAT	GO:0050661~NADP or NADPH binding	16	0.384986	2.02011e-05	540860, 531682, 504401, 539356, 509952, 508809, 505167, 282604, 788719, 280878, 281167, 782218, 282876, 319097, 281093, 281124	2201	21	8339	2.88665	0.0291221	0.00295109	0.0334582
GOTERM_BP_FAT	GO:0019748~secondary metabolic process	24	0.577478	1.66006e-05	537379, 514293, 541220, 509744, 614254, 281543, 613376, 539047, 514135, 281444, 282043, 282870, 540860, 511042, 505515, 281360, 515263, 503552, 513537, 790682, 615999, 522863, 526937, 520327, 513400	2102	39	7975	2.33477	0.0581526	0.00299112	0.030503
GOTERM_MF_FAT	GO:0031406~carboxylic acid binding	32	0.769971	2.48907e-05	781941, 539976, 617307, 281400, 338471, 614302, 535630, 515338, 505472, 317723, 281409, 280887, 768330, 327702, 508238, 353160, 280719, 515848, 282876, 282855, 280717, 280759, 505515, 514141, 505355, 537280, 327692, 510583, 511097, 511799, 533481, 414348, 512468	2201	60	8339	2.02066	0.0357605	0.00303003	0.0412239
GOTERM_BP_FAT	GO:0010876~lipid localization	39	0.938402	1.76919e-05	505830, 510301, 286797, 505997, 280868, 281251, 618041, 281067, 281444, 512242, 537301, 281584, 538914, 510960, 282346, 281092, 515536, 618039, 536495, 529689, 515697, 503578, 538896, 782603, 520159, 317656, 317692, 508829, 508918, 512369, 505394, 512905, 504468, 281004, 538903, 281631, 286886, 535379, 408009	2102	78	7975	1.897	0.0618547	0.00303588	0.0325078
INTERPRO	IPR002198:Short-chain dehydrogenase/reductase SDR	34	0.818094	2.10164e-06	281809, 532422, 515710, 493643, 533086, 508455, 528832, 282589, 533836, 515946, 618084, 515321, 281482, 527592, 281448, 510180, 281449, 282852, 519940, 505558, 533020, 404131, 507942, 282652, 507276, 281360, 618192, 509952, 508918, 526937, 768256, 616934, 508651, 514044	2470	58	9003	2.13669	0.0061577	0.00308361	0.00377565
GOTERM_MF_FAT	GO:0017171~serine hydrolase activity	55	1.32339	2.34267e-05	515563, 281374, 518169, 281375, 281428, 508148, 536604, 788383, 511682, 534927, 522347, 528098, 100125760, 534212, 788580, 281141, 514666, 514667, 767827, 510796, 785585, 281450, 526052, 507993, 286818, 541085, 615237, 780933, 768034, 515440, 280688, 529047, 280685, 533547, 511877, 513197, 280787, 280789, 514076, 282879, 515575, 505647, 280692, 504241, 505054, 506919, 507633, 507800, 282078, 2811…	2201	124	8339	1.68049	0.0336929	0.00311093	0.0387996
GOTERM_BP_FAT	GO:0042364~water-soluble vitamin biosynthetic process	14	0.336862	2.23995e-05	540860, 511042, 512573, 510602, 617636, 614254, 522863, 618607, 519120, 520327, 399559, 514697, 286812, 513400	2102	17	7975	3.12448	0.0776593	0.00350864	0.0411561
GOTERM_BP_FAT	GO:0009110~vitamin biosynthetic process	15	0.360924	2.15754e-05	540860, 511042, 512573, 510602, 617636, 614254, 513537, 522863, 618607, 519120, 520327, 399559, 514697, 286812, 513400	2102	19	7975	2.99527	0.0749119	0.00353312	0.0396422
KEGG_PATHWAY	bta00040:Pentose and glucuronate interconversions	11	0.264678	0.000396898	615303, 515146, 286792, 511743, 533587, 281564, 515687, 540615, 751790, 281725, 515638, 533764	1291	13	4536	2.97301	0.0741227	0.00366059	0.493864
SP_PIR_KEYWORDS	lyase	36	0.866218	8.6527e-05	534594, 281748, 528582, 506001, 280997, 518364, 533186, 317658, 404170, 515950, 280740, 512771, 513795, 281568, 280762, 444987, 282855, 539159, 615205, 540303, 515263, 512373, 281226, 615999, 282244, 530736, 509958, 515030, 281141, 510949, 513212, 510679, 534558, 522515, 281158, 508712	2045	70	7250	1.82326	0.0504294	0.00368928	0.127659
SP_PIR_KEYWORDS	Protease	85	2.04524	0.000100592	515563, 281374, 518169, 281428, 508148, 506223, 507512, 523338, 507213, 505106, 281133, 516919, 536753, 538650, 506882, 281663, 510889, 281308, 281309, 511682, 534927, 510155, 281964, 505176, 281914, 538948, 281105, 281108, 767827, 510796, 282010, 281450, 509235, 526052, 509715, 507993, 286818, 510423, 533203, 541085, 508222, 533042, 523752, 533874, 286794, 780933, 515440, 768034, 529047, 280688,…	2045	209	7250	1.44184	0.0583834	0.00400244	0.148396
GOTERM_MF_FAT	GO:0008236~serine-type peptidase activity	54	1.29933	3.95986e-05	515563, 281374, 518169, 281375, 281428, 508148, 536604, 788383, 511682, 534927, 522347, 528098, 100125760, 788580, 281141, 514666, 514667, 767827, 510796, 785585, 281450, 526052, 286818, 507993, 541085, 615237, 780933, 768034, 515440, 280688, 529047, 280685, 533547, 511877, 513197, 280787, 280789, 514076, 282879, 515575, 505647, 280692, 504241, 506919, 505054, 507633, 507800, 282078, 281122, 2808…	2201	123	8339	1.66335	0.0562877	0.00444654	0.0655755
SP_PIR_KEYWORDS	fatty acid metabolism	15	0.360924	0.000122723	509459, 509209, 281748, 539992, 511222, 327700, 522006, 282576, 513996, 282130, 513795, 281092, 504502, 281811, 505968	2045	20	7250	2.65892	0.0707643	0.00457655	0.181017
SP_PIR_KEYWORDS	complement pathway	12	0.288739	0.000131075	281651, 617435, 526766, 767827, 515440, 534961, 512045, 507749, 281297, 281652, 280678, 280677	2045	14	7250	3.03877	0.0753942	0.00460043	0.193324
GOTERM_BP_FAT	GO:0006508~proteolysis	194	4.66795	3.20539e-05	615788, 508148, 511585, 505106, 538650, 281663, 526766, 512045, 788580, 538948, 281651, 782125, 282010, 507749, 281297, 785585, 513188, 281652, 541180, 541085, 540564, 523752, 286794, 533874, 282646, 515503, 504350, 509501, 280787, 618860, 534262, 514076, 280789, 281281, 515202, 513156, 352958, 504241, 507633, 539792, 777693, 505314, 540923, 616804, 615158, 767903, 404121, 281428, 617935, 507213,…	2102	573	7975	1.28453	0.109244	0.00480859	0.05889
INTERPRO	IPR001128:Cytochrome P450	25	0.60154	8.21922e-06	511960, 511195, 282213, 282214, 282211, 539047, 785824, 538964, 282870, 511890, 507988, 535243, 526682, 504769, 507615, 535227, 534967, 511498, 510156, 503552, 509326, 790682, 507016, 541302, 616593, 521656, 510380	2470	39	9003	2.3365	0.023867	0.00481963	0.0147652
GOTERM_BP_FAT	GO:0006869~lipid transport	35	0.842156	3.59188e-05	505830, 286797, 510301, 505997, 280868, 281067, 618041, 281444, 512242, 537301, 281584, 538914, 510960, 282346, 281092, 515536, 618039, 536495, 529689, 515697, 503578, 538896, 317656, 317692, 508829, 508918, 512369, 505394, 512905, 281004, 538903, 281631, 286886, 535379, 408009	2102	69	7975	1.9245	0.121583	0.00517191	0.0659884
GOTERM_BP_FAT	GO:0008203~cholesterol metabolic process	25	0.60154	3.87155e-05	514293, 511195, 513554, 281067, 282604, 537301, 513533, 281767, 282346, 510960, 497205, 531682, 533726, 282384, 615906, 503578, 782603, 509958, 505394, 616694, 281004, 281631, 535379, 503684, 408009	2102	43	7975	2.20582	0.130404	0.0053597	0.0711246
KEGG_PATHWAY	bta00010:Glycolysis / Gluconeogenesis	28	0.673725	0.00061574	613610, 509744, 281543, 507476, 507477, 789638, 534402, 533785, 539579, 507093, 282856, 282855, 513967, 505515, 540303, 515263, 617654, 281181, 510551, 538592, 533910, 513483, 281141, 618607, 508629, 520508, 281771, 280808, 538710, 281274	1291	54	4536	1.82184	0.112627	0.00541666	0.765209
GOTERM_BP_FAT	GO:0046700~heterocycle catabolic process	20	0.481232	4.31173e-05	505677, 530397, 534382, 281363, 280712, 615205, 510243, 505315, 513221, 506787, 508542, 520327, 517589, 505094, 327675, 510796, 534558, 528246, 286815, 281124	2102	31	7975	2.44775	0.14411	0.0057469	0.0792082
INTERPRO	IPR000215:Protease inhibitor I4, serpin	23	0.553417	1.20617e-05	282518, 505820, 100272170, 338050, 540261, 282522, 100272171, 281386, 281375, 280699, 404051, 281035, 517172, 618956, 100125764, 286871, 286854, 538280, 524513, 617667, 497203, 527114, 286804, 615103	2470	35	9003	2.39525	0.0348286	0.00589083	0.0216673
KEGG_PATHWAY	bta01040:Biosynthesis of unsaturated fatty acids	14	0.336862	0.00071258	511033, 510065, 614105, 530653, 617037, 533333, 613886, 508324, 513996, 617293, 511431, 615191, 521822, 615756, 281810	1291	20	4536	2.45949	0.129154	0.00599456	0.885066
INTERPRO	IPR017973:Cytochrome P450, C-terminal region	22	0.529355	1.44748e-05	507615, 511960, 535227, 534967, 511498, 510156, 282213, 503552, 282214, 282211, 539047, 509326, 790682, 785824, 507016, 511890, 541302, 535243, 507988, 616593, 526682, 521656, 504769, 510380	2470	33	9003	2.42996	0.0416496	0.00605897	0.0260016
GOTERM_MF_FAT	GO:0016712~oxidoreductase activity, acting on paired donors, with incorporation or reduction of molecular oxygen, reduced flavin or flavoprotein as one donor, and incorporation of one atom of oxygen	13	0.312801	6.68537e-05	535227, 530929, 282213, 282214, 503552, 282211, 790682, 785824, 282870, 507988, 616593, 511936, 526682, 521656, 540707	2201	16	8339	3.07835	0.093179	0.00696209	0.110687
GOTERM_BP_FAT	GO:0006733~oxidoreduction coenzyme metabolic process	18	0.433109	6.75495e-05	540860, 511042, 541220, 510602, 614254, 515263, 613376, 281543, 521115, 522863, 540298, 526937, 520327, 533208, 399559, 513400, 529282, 511624	2102	27	7975	2.52934	0.216351	0.00837146	0.124065
SP_PIR_KEYWORDS	pyridoxal phosphate	24	0.577478	0.000255405	512573, 515186, 509643, 506308, 280969, 509002, 521553, 505472, 508929, 515950, 534286, 505649, 280762, 539159, 507308, 319141, 507197, 281226, 506219, 281206, 533481, 286886, 522515, 520638, 508712	2045	42	7250	2.02585	0.141657	0.00845032	0.37638
GOTERM_BP_FAT	GO:0006958~complement activation, classical pathway	12	0.288739	6.64838e-05	281651, 617435, 526766, 767827, 515440, 534961, 512045, 507749, 281297, 281652, 280678, 280677	2102	14	7975	3.252	0.213331	0.00853296	0.122109
GOTERM_BP_FAT	GO:0006778~porphyrin metabolic process	12	0.288739	6.64838e-05	617636, 503578, 503552, 510243, 515614, 790682, 513221, 511440, 534509, 510679, 534286, 281158, 615755	2102	14	7975	3.252	0.213331	0.00853296	0.122109
GOTERM_BP_FAT	GO:0002455~humoral immune response mediated by circulating immunoglobulin	12	0.288739	6.64838e-05	281651, 617435, 526766, 767827, 515440, 534961, 512045, 507749, 281297, 281652, 280678, 280677	2102	14	7975	3.252	0.213331	0.00853296	0.122109
GOTERM_BP_FAT	GO:0033013~tetrapyrrole metabolic process	12	0.288739	6.64838e-05	617636, 503578, 503552, 510243, 515614, 790682, 513221, 511440, 534509, 510679, 534286, 281158, 615755	2102	14	7975	3.252	0.213331	0.00853296	0.122109
GOTERM_BP_FAT	GO:0009611~response to wounding	68	1.63619	7.62913e-05	281239, 540261, 282522, 504773, 281428, 280833, 281992, 414347, 512242, 282006, 539123, 534961, 511468, 282227, 526766, 516039, 512045, 280988, 280678, 280677, 533844, 510522, 522039, 281651, 282330, 281495, 514667, 513990, 767827, 507749, 281297, 281652, 281048, 506073, 526704, 515440, 280688, 281251, 508717, 280685, 533547, 280687, 513221, 538963, 513700, 280787, 281486, 506412, 280789, 514076,…	2102	168	7975	1.53567	0.240691	0.00913621	0.14011
GOTERM_BP_FAT	GO:0051605~protein maturation by peptide bond cleavage	22	0.529355	8.47908e-05	533726, 281374, 526766, 515440, 512045, 280678, 280677, 282078, 281651, 509501, 617435, 767827, 281133, 514076, 534961, 282010, 280816, 507749, 281297, 281652, 505647, 407998	2102	37	7975	2.2559	0.26363	0.00982314	0.155708
INTERPRO	IPR017972:Cytochrome P450, conserved site	22	0.529355	2.80972e-05	507615, 511960, 535227, 534967, 511498, 510156, 282213, 503552, 282214, 282211, 539047, 509326, 790682, 785824, 507016, 511890, 541302, 535243, 507988, 616593, 526682, 521656, 504769, 510380	2470	34	9003	2.35849	0.0792611	0.0102693	0.0504661
GOTERM_BP_FAT	GO:0016042~lipid catabolic process	39	0.938402	9.90943e-05	510065, 511195, 508493, 515900, 282299, 493643, 505300, 527214, 281400, 540337, 532663, 768074, 537301, 527592, 518852, 505097, 527631, 282346, 505968, 618039, 282652, 540771, 782603, 509952, 534212, 494318, 513996, 505394, 518699, 614320, 504468, 281004, 514969, 282311, 535174, 281810, 535192, 408009, 282438	2102	83	7975	1.78273	0.300681	0.0111143	0.181952
GOTERM_BP_FAT	GO:0009108~coenzyme biosynthetic process	25	0.60154	0.000103208	614254, 525659, 280869, 540298, 399559, 529282, 511624, 507986, 540860, 534382, 511042, 280759, 506682, 510602, 281226, 281917, 521115, 522863, 520327, 533208, 530865, 513400, 513372, 512468, 286815	2102	45	7975	2.10778	0.310989	0.0112244	0.189499
UP_SEQ_FEATURE	active site:Nucleophile	39	0.938402	2.78303e-05	281373, 515900, 282299, 507477, 520620, 506308, 507188, 282272, 537669, 536753, 281564, 100126042, 533357, 505554, 504199, 618441, 539672, 507308, 617654, 537087, 281181, 513537, 535407, 327692, 540923, 767970, 618779, 614320, 281615, 525303, 280950, 408003, 508629, 280798, 100125914, 282311, 508222, 538710, 533873, 535192	1577	75	5599	1.84621	0.0836534	0.0124025	0.0503541
GOTERM_CC_FAT	GO:0005615~extracellular space	95	2.28585	0.000293043	511671, 511913, 767942, 540261, 505300, 511774, 280833, 530076, 414347, 512242, 281160, 407216, 407213, 536753, 286804, 508090, 281860, 281964, 518699, 522039, 280827, 281004, 281002, 281450, 493726, 615103, 281904, 537669, 281444, 509501, 506828, 280789, 509167, 281839, 524222, 327953, 280717, 782603, 280840, 505394, 505308, 281631, 280792, 407998, 408009, 281239, 282258, 616089, 504773, 783907,…	1693	260	6389	1.37888	0.145627	0.01303	0.425384
GOTERM_MF_FAT	GO:0004857~enzyme inhibitor activity	60	1.4437	0.000137193	281998, 281374, 540261, 282522, 281375, 513955, 280833, 525898, 404051, 280996, 618956, 286871, 617667, 286804, 505820, 282885, 338050, 327699, 281386, 504615, 523331, 280820, 280988, 614679, 280677, 100125764, 616227, 524513, 615103, 431786, 100125240, 100272170, 100272171, 505366, 508356, 613524, 508355, 513497, 783871, 515992, 517172, 512164, 286854, 513700, 506828, 497203, 282518, 618039, 281…	2201	146	8339	1.55701	0.181865	0.0132927	0.227021
GOTERM_MF_FAT	GO:0004364~glutathione transferase activity	14	0.336862	0.000149278	533917, 493719, 783879, 521685, 281805, 516190, 613836, 768055, 615507, 517724, 777644, 327709, 507346, 613498	2201	19	8339	2.7917	0.196205	0.0135579	0.246995
GOTERM_CC_FAT	GO:0034358~plasma lipoprotein particle	14	0.336862	0.000335405	505830, 618039, 287025, 618041, 505394, 537301, 523798, 281004, 505308, 506412, 510960, 281631, 535192, 408009	1693	20	6389	2.64164	0.164849	0.0137616	0.486738
GOTERM_CC_FAT	GO:0032994~protein-lipid complex	14	0.336862	0.000335405	505830, 618039, 287025, 618041, 505394, 537301, 523798, 281004, 505308, 506412, 510960, 281631, 535192, 408009	1693	20	6389	2.64164	0.164849	0.0137616	0.486738
GOTERM_MF_FAT	GO:0016765~transferase activity, transferring alkyl or aryl (other than methyl) groups	23	0.553417	0.00018196	615950, 533917, 493719, 783879, 521685, 617636, 281805, 516190, 280869, 613836, 515614, 521115, 768055, 511440, 517724, 615507, 281767, 541078, 777644, 327709, 509696, 613498, 507346	2201	41	8339	2.12539	0.233739	0.0146818	0.300994
GOTERM_BP_FAT	GO:0009064~glutamine family amino acid metabolic process	20	0.481232	0.000142264	539672, 525659, 505315, 281206, 280887, 505103, 525303, 508542, 508724, 505094, 281785, 286886, 100126042, 512771, 280726, 510506, 282876, 512468, 281199, 513608	2102	33	7975	2.2994	0.401584	0.0149886	0.26112
GOTERM_MF_FAT	GO:0070011~peptidase activity, acting on L-amino acid peptides	131	3.15207	0.000175531	768058, 615788, 518169, 508148, 506223, 511585, 536604, 505106, 788383, 281133, 536753, 538650, 281663, 510889, 511682, 510155, 505176, 281964, 788580, 515269, 538948, 281141, 767827, 282010, 281450, 785585, 509715, 286818, 513188, 526052, 533203, 541085, 523752, 286794, 533874, 768034, 529047, 515503, 533547, 524173, 539141, 504350, 280787, 280789, 534262, 514076, 281281, 515202, 515575, 513156,…	2201	375	8339	1.32353	0.226496	0.0149938	0.290374
GOTERM_BP_FAT	GO:0055092~sterol homeostasis	14	0.336862	0.000146831	515536, 511199, 782603, 280868, 508829, 505394, 537301, 281004, 510960, 282346, 281631, 535379, 538710, 408009	2102	19	7975	2.79558	0.411366	0.0150274	0.269491
GOTERM_BP_FAT	GO:0042632~cholesterol homeostasis	14	0.336862	0.000146831	515536, 511199, 782603, 280868, 508829, 505394, 537301, 281004, 510960, 282346, 281631, 535379, 538710, 408009	2102	19	7975	2.79558	0.411366	0.0150274	0.269491
GOTERM_CC_FAT	GO:0000502~proteasome complex	25	0.60154	0.000404785	539784, 533874, 513315, 530189, 515503, 506203, 539141, 767981, 507213, 516919, 617807, 504937, 513461, 505050, 535683, 510155, 511803, 538204, 505176, 506238, 514237, 519729, 533348, 512456, 510423	1693	48	6389	1.96551	0.195403	0.0154096	0.587145
GOTERM_BP_FAT	GO:0051604~protein maturation	28	0.673725	0.000164565	511345, 281374, 515440, 768034, 509501, 281133, 514076, 534961, 280816, 505647, 539247, 533726, 522714, 526766, 512045, 280678, 280677, 282078, 281651, 617435, 767827, 282010, 507749, 281297, 281652, 534637, 541085, 407998	2102	54	7975	1.96726	0.447867	0.0155091	0.301994
GOTERM_MF_FAT	GO:0003995~acyl-CoA dehydrogenase activity	11	0.264678	0.000203255	513996, 526956, 614508, 510065, 282130, 617428, 512070, 511222, 514969, 505968, 506310	2201	13	8339	3.20585	0.257247	0.0155303	0.336163
GOTERM_BP_FAT	GO:0009069~serine family amino acid metabolic process	13	0.312801	0.000169941	517656, 539159, 533044, 507197, 514525, 514462, 509002, 508809, 504453, 317723, 505103, 508238, 280719, 512468	2102	17	7975	2.9013	0.458477	0.0156044	0.311845
GOTERM_BP_FAT	GO:0043691~reverse cholesterol transport	9	0.216554	0.000158503	505830, 505394, 537301, 281004, 503578, 282346, 510960, 281631, 535379	2102	9	7975	3.79401	0.435651	0.0157656	0.290885
KEGG_PATHWAY	bta00360:Phenylalanine metabolism	12	0.288739	0.00197876	533481, 782545, 516058, 281002, 286886, 507093, 789307, 338445, 281206, 280762, 510583, 282438	1291	17	4536	2.48016	0.319045	0.0158833	2.43998
GOTERM_BP_FAT	GO:0043603~cellular amide metabolic process	17	0.409047	0.000164332	540860, 511042, 541220, 515263, 614254, 613376, 281543, 518364, 522863, 280887, 526937, 520327, 280805, 512771, 280726, 513400, 513608	2102	26	7975	2.4807	0.447402	0.0159026	0.301567
GOTERM_MF_FAT	GO:0030414~peptidase inhibitor activity	46	1.10683	0.000223817	100272170, 281374, 281998, 540261, 282522, 100272171, 505366, 508356, 513955, 508355, 281375, 525898, 280833, 783871, 404051, 515992, 517172, 280996, 618956, 512164, 286871, 286854, 513700, 506828, 617667, 497203, 286804, 282518, 281039, 505820, 515917, 282885, 338050, 281386, 504615, 280699, 523331, 280820, 280988, 281035, 280677, 100125764, 538280, 524513, 527114, 615103, 431786	2201	106	8339	1.64417	0.279263	0.0162407	0.370111
KEGG_PATHWAY	bta00250:Alanine, aspartate and glutamate metabolism	17	0.409047	0.00218739	782545, 532724, 506219, 281206, 280969, 521553, 510949, 789572, 281785, 286886, 100126042, 512771, 280726, 510506, 281199, 280763, 539561	1291	29	4536	2.05967	0.346111	0.0168492	2.69402
GOTERM_BP_FAT	GO:0033344~cholesterol efflux	11	0.264678	0.000200554	505830, 515536, 618039, 505394, 537301, 281004, 282346, 281631, 535379, 508829, 408009	2102	13	7975	3.21031	0.515128	0.0170874	0.367922
GOTERM_BP_FAT	GO:0006091~generation of precursor metabolites and energy	78	1.8768	0.000197202	613610, 282393, 282394, 515925, 789638, 767983, 537256, 521892, 288380, 511440, 515416, 100140105, 514428, 517397, 282855, 327696, 338053, 531682, 531398, 515263, 327697, 781996, 511783, 790682, 538592, 281206, 282578, 617210, 286768, 281141, 513996, 280950, 539466, 537713, 338082, 281157, 613338, 512846, 538710, 282290, 281306, 281543, 507476, 3283880, 505224, 327710, 505472, 281110, 533785, 282…	2102	204	7975	1.45065	0.509225	0.0172104	0.361782
GOTERM_BP_FAT	GO:0019439~aromatic compound catabolic process	10	0.240616	0.000193785	505677, 507496, 530397, 520327, 533481, 510953, 523798, 508724, 516058, 510583	2102	11	7975	3.4491	0.503135	0.0173339	0.355524
GOTERM_MF_FAT	GO:0004867~serine-type endopeptidase inhibitor activity	33	0.794033	0.000264815	100272170, 281374, 540261, 100272171, 282522, 508356, 281375, 508355, 513955, 404051, 517172, 280996, 618956, 512164, 286871, 286854, 513700, 617667, 497203, 286804, 282518, 505820, 515917, 338050, 281386, 280699, 280820, 281035, 100125764, 538280, 524513, 527114, 615103, 431786	2201	69	8339	1.812	0.321232	0.0174583	0.437768
GOTERM_MF_FAT	GO:0008233~peptidase activity	134	3.22425	0.000258726	768058, 615788, 518169, 508148, 506223, 511585, 536604, 505106, 788383, 281133, 536753, 538650, 281663, 510889, 511682, 510155, 505176, 281964, 788580, 515269, 538948, 281141, 767827, 282010, 281450, 785585, 509715, 286818, 513188, 526052, 533203, 541085, 523752, 286794, 533874, 768034, 529047, 515503, 533547, 524173, 539141, 504350, 280787, 280789, 534262, 514076, 281281, 515202, 515575, 513156,…	2201	388	8339	1.30848	0.315157	0.0178654	0.427723
GOTERM_MF_FAT	GO:0004252~serine-type endopeptidase activity	46	1.10683	0.000289024	615237, 281374, 780933, 515440, 281375, 280688, 529047, 281428, 508148, 280685, 511877, 533547, 513197, 280787, 788383, 280789, 514076, 282879, 515575, 505647, 280692, 511682, 504241, 506919, 522347, 507633, 507800, 528098, 788580, 281141, 281122, 280897, 514666, 514667, 767827, 535981, 510796, 785585, 281450, 526052, 507993, 286818, 524684, 541085, 523039, 407998	2201	107	8339	1.6288	0.344858	0.0182191	0.477698
GOTERM_BP_FAT	GO:0009894~regulation of catabolic process	20	0.481232	0.000243301	281239, 535588, 618039, 539784, 281374, 508493, 508431, 281246, 511803, 782603, 281251, 767820, 533233, 505394, 537301, 281004, 504937, 512468, 521975, 408009	2102	34	7975	2.23177	0.584461	0.0193259	0.446177
GOTERM_BP_FAT	GO:0006694~steroid biosynthetic process	22	0.529355	0.000233113	514293, 533726, 614105, 511195, 282384, 615906, 503578, 540229, 281067, 509958, 532489, 282604, 616694, 513533, 281449, 281767, 538903, 281631, 503684, 281157, 281824, 614612	2102	39	7975	2.14021	0.568895	0.0193773	0.427532
GOTERM_BP_FAT	GO:0006575~cellular amino acid derivative metabolic process	38	0.914341	0.000238616	493719, 781941, 281373, 526704, 525659, 515270, 516190, 280969, 280997, 535630, 100125779, 505103, 537301, 515950, 510960, 319097, 280762, 282711, 613498, 414732, 615950, 530397, 508158, 100125835, 508421, 282639, 506219, 505394, 281495, 520327, 523798, 280805, 281631, 537539, 512468, 618278, 286815, 282485	2102	83	7975	1.73701	0.577374	0.0193839	0.437604
SP_PIR_KEYWORDS	Monooxygenase	24	0.577478	0.000622746	511960, 282213, 282214, 504401, 282211, 539047, 785824, 511890, 281167, 507988, 535243, 526682, 511624, 504769, 535227, 507615, 534967, 511498, 510156, 503552, 509326, 790682, 510583, 616593, 521656, 510380	2045	44	7250	1.93376	0.311003	0.0194153	0.915399
SP_PIR_KEYWORDS	nad	54	1.29933	0.000656072	507289, 534594, 617720, 282716, 537256, 508954, 515321, 288380, 505103, 281564, 511957, 281725, 281824, 533020, 505511, 508158, 507276, 505515, 327697, 513537, 327692, 532489, 281615, 280878, 613338, 513400, 281306, 282290, 281809, 507477, 533086, 327710, 282119, 327702, 281448, 281785, 338074, 100126042, 287327, 404131, 618664, 282652, 511042, 617654, 287014, 281181, 522863, 327713, 327670, 6166…	2045	127	7250	1.50742	0.324606	0.0194317	0.964166
GOTERM_MF_FAT	GO:0051540~metal cluster binding	22	0.529355	0.00037834	531444, 100125238, 287014, 327697, 615964, 281917, 514086, 514789, 506415, 768074, 288380, 286840, 287020, 338074, 281157, 281158, 530865, 505721, 615755, 784720, 281124, 282290	2201	40	8339	2.0838	0.425133	0.0219013	0.624885
GOTERM_MF_FAT	GO:0051536~iron-sulfur cluster binding	22	0.529355	0.00037834	531444, 100125238, 287014, 327697, 615964, 281917, 514086, 514789, 506415, 768074, 288380, 286840, 287020, 338074, 281157, 281158, 530865, 505721, 615755, 784720, 281124, 282290	2201	40	8339	2.0838	0.425133	0.0219013	0.624885
GOTERM_MF_FAT	GO:0004866~endopeptidase inhibitor activity	43	1.03465	0.000363952	100272170, 281374, 281998, 540261, 282522, 100272171, 508356, 513955, 508355, 281375, 280833, 404051, 515992, 517172, 280996, 618956, 512164, 286871, 286854, 513700, 506828, 617667, 497203, 286804, 282518, 281039, 505820, 515917, 282885, 338050, 281386, 504615, 280699, 523331, 280820, 280988, 281035, 280677, 100125764, 538280, 524513, 527114, 615103, 431786	2201	99	8339	1.64561	0.412899	0.0219456	0.601188
SP_PIR_KEYWORDS	Acyltransferase	31	0.74591	0.000783557	509459, 359722, 404129, 522006, 282609, 768052, 508861, 513530, 281787, 534286, 510960, 282049, 784720, 281092, 506607, 280759, 515361, 319141, 511082, 280801, 533374, 527885, 512603, 508324, 530414, 505958, 407225, 286864, 512112, 504502, 281811	2045	63	7250	1.74448	0.374216	0.0220742	1.15051
GOTERM_BP_FAT	GO:0015918~sterol transport	14	0.336862	0.000318399	505830, 515536, 618039, 503578, 281067, 508829, 505394, 537301, 281004, 510960, 282346, 281631, 535379, 408009	2102	20	7975	2.6558	0.683136	0.0246749	0.583514
GOTERM_BP_FAT	GO:0030301~cholesterol transport	14	0.336862	0.000318399	505830, 515536, 618039, 503578, 281067, 508829, 505394, 537301, 281004, 510960, 282346, 281631, 535379, 408009	2102	20	7975	2.6558	0.683136	0.0246749	0.583514
SP_PIR_KEYWORDS	metal-binding	326	7.84408	0.000958256	511195, 537391, 506983, 100124511, 504536, 507867, 282144, 514579, 533618, 654400, 286877, 541078, 493713, 538650, 515127, 493711, 505721, 537692, 505722, 444987, 510037, 282325, 512444, 618441, 327696, 530397, 505515, 786612, 515109, 514141, 515837, 327697, 781996, 506997, 789836, 286861, 532767, 504902, 509273, 509274, 541302, 532621, 281157, 281158, 615764, 523752, 281904, 286794, 515401, 5103…	2045	1004	7250	1.15114	0.436345	0.025723	1.40534
SP_PIR_KEYWORDS	lipid transport	15	0.360924	0.0010536	618039, 286797, 505997, 618041, 317656, 508918, 512242, 505394, 512369, 537301, 281004, 538903, 281631, 286886, 408009	2045	23	7250	2.31211	0.467612	0.025924	1.54414
SP_PIR_KEYWORDS	acute phase	10	0.240616	0.00102273	280794, 513700, 282522, 505308, 506412, 497200, 280699, 280685, 280677, 533844	2045	12	7250	2.95436	0.457683	0.0262538	1.49922
GOTERM_BP_FAT	GO:0006954~inflammatory response	44	1.05871	0.000353972	281048, 504773, 282522, 506073, 526704, 515440, 281251, 280833, 280685, 533547, 414347, 512242, 513221, 513700, 539123, 281486, 506412, 514076, 534961, 497200, 280816, 505647, 282227, 526766, 516039, 780806, 512045, 540488, 280988, 280678, 280677, 533844, 282330, 281651, 280794, 338068, 617435, 767827, 513990, 518283, 505308, 507749, 281297, 281652	2102	102	7975	1.63663	0.721325	0.0268191	0.648507
GOTERM_BP_FAT	GO:0006959~humoral immune response	16	0.384986	0.000391289	613356, 526766, 515440, 512045, 280678, 280677, 281651, 617435, 767827, 514076, 534961, 280816, 507749, 281297, 281652, 505647	2102	25	7975	2.42816	0.756451	0.0289971	0.716644
SP_PIR_KEYWORDS	iron-sulfur	19	0.45717	0.00126707	531444, 100125238, 287014, 327697, 281917, 506415, 768074, 288380, 286840, 287020, 338074, 281157, 281158, 530865, 505721, 615755, 784720, 281124, 282290	2045	33	7250	2.04119	0.531486	0.0298723	1.85429
GOTERM_MF_FAT	GO:0016229~steroid dehydrogenase activity	11	0.264678	0.000542684	282652, 532489, 532422, 527592, 616694, 281449, 540229, 533086, 282589, 281824, 614612	2201	14	8339	2.97686	0.54804	0.0300829	0.895178
GOTERM_BP_FAT	GO:0016485~protein processing	26	0.625602	0.000420942	281374, 515440, 768034, 509501, 514076, 281133, 534961, 280816, 505647, 539247, 533726, 522714, 526766, 512045, 280678, 280677, 282078, 281651, 617435, 767827, 282010, 507749, 281297, 281652, 541085, 407998	2102	51	7975	1.9342	0.781179	0.0305343	0.770755
KEGG_PATHWAY	bta00350:Tyrosine metabolism	18	0.433109	0.00419332	507496, 505515, 509744, 782545, 516058, 510551, 281206, 533481, 508724, 281002, 286886, 338074, 520508, 507093, 789307, 338445, 280762, 618278	1291	33	4536	1.91648	0.557456	0.030868	5.10571
SP_PIR_KEYWORDS	proteasome	24	0.577478	0.00138095	513461, 539784, 505050, 535683, 533874, 513315, 510155, 530189, 515503, 538204, 506203, 505176, 539141, 767981, 507213, 506238, 617807, 516919, 514237, 504937, 519729, 533348, 512456, 510423	2045	46	7250	1.84969	0.56237	0.0312841	2.01937
GOTERM_CC_FAT	GO:0005783~endoplasmic reticulum	145	3.48893	0.000890988	516024, 505089, 493719, 516026, 539218, 515925, 539356, 506198, 528832, 511056, 768052, 615646, 534351, 514361, 281167, 281767, 510138, 518407, 511603, 510038, 511060, 415110, 513445, 506991, 529186, 539223, 789150, 615658, 508465, 613886, 538452, 614834, 512112, 286812, 282010, 522186, 504908, 286797, 404129, 282646, 533086, 338472, 509788, 519557, 281110, 512958, 281448, 505124, 617293, 616278,…	1693	435	6389	1.25792	0.380396	0.0314078	1.28814
SP_PIR_KEYWORDS	lysosome	31	0.74591	0.00147629	515397, 281291, 518169, 507188, 282272, 616641, 281897, 505097, 618860, 281281, 515575, 510495, 533357, 511009, 352958, 505554, 512444, 534927, 537087, 529186, 100125876, 535407, 281105, 525303, 504468, 281108, 280798, 404187, 767922, 504503, 282438	2045	65	7250	1.6908	0.586656	0.0321918	2.15737
GOTERM_BP_FAT	GO:0006953~acute-phase response	12	0.288739	0.0004624	512242, 282330, 280794, 513700, 282522, 505308, 506412, 497200, 281251, 280685, 280988, 533844	2102	16	7975	2.8455	0.8116	0.0328327	0.84636
GOTERM_BP_FAT	GO:0006081~cellular aldehyde metabolic process	12	0.288739	0.0004624	618607, 281444, 513967, 282043, 327669, 505515, 281360, 789572, 281543, 513537, 520508, 537539	2102	16	7975	2.8455	0.8116	0.0328327	0.84636
GOTERM_BP_FAT	GO:0009062~fatty acid catabolic process	12	0.288739	0.0004624	513996, 768074, 510065, 518852, 493643, 509952, 281400, 514969, 540337, 505968, 535174, 281810	2102	16	7975	2.8455	0.8116	0.0328327	0.84636
SP_PIR_KEYWORDS	Serine protease	29	0.697786	0.00170697	515563, 281374, 780933, 515440, 280688, 281428, 529047, 280685, 508148, 533547, 513197, 280787, 280789, 514076, 515575, 505647, 504241, 281122, 280897, 767827, 535981, 510796, 281450, 507993, 286818, 526052, 541085, 523039, 407998	2045	60	7250	1.71353	0.639996	0.0358295	2.49053
GOTERM_BP_FAT	GO:0009112~nucleobase metabolic process	11	0.264678	0.000535729	519017, 280712, 514113, 281183, 509002, 327692, 281229, 518364, 281568, 533873, 281124	2102	14	7975	2.981	0.855426	0.0365085	0.979954
GOTERM_BP_FAT	GO:0044242~cellular lipid catabolic process	19	0.45717	0.000527493	510065, 493643, 782603, 505300, 281400, 509952, 540337, 513996, 768074, 518699, 505394, 504468, 505097, 518852, 514969, 505968, 535174, 281810, 408009	2102	33	7975	2.18443	0.851062	0.0366493	0.964959
GOTERM_BP_FAT	GO:0008652~cellular amino acid biosynthetic process	19	0.45717	0.000527493	539672, 539159, 615764, 533044, 497025, 514525, 280869, 281206, 508809, 280887, 505103, 508542, 505094, 286886, 100126042, 512771, 280726, 281199, 788561	2102	33	7975	2.18443	0.851062	0.0366493	0.964959
INTERPRO	IPR013785:Aldolase-type TIM barrel	21	0.505294	0.000116188	614254, 515397, 515263, 509795, 515837, 281543, 506001, 281917, 338471, 533764, 509481, 317658, 533957, 510679, 534558, 533357, 530865, 511017, 281568, 533873, 281124	2470	34	9003	2.25129	0.289293	0.0372331	0.208532
KEGG_PATHWAY	bta00270:Cysteine and methionine metabolism	17	0.409047	0.00530021	615950, 505511, 539159, 508158, 615764, 497025, 514525, 782545, 280869, 514462, 281206, 280997, 533481, 541078, 507313, 286886, 281274	1291	31	4536	1.92679	0.643341	0.0374644	6.41284
KEGG_PATHWAY	bta00670:One carbon pool by folate	10	0.240616	0.00555699	505677, 534382, 281183, 507197, 280869, 280719, 509002, 513372, 286855, 508809	1291	14	4536	2.50968	0.660765	0.0378736	6.7137
SP_PIR_KEYWORDS	dioxygenase	15	0.360924	0.00187684	530397, 507496, 615764, 511031, 510602, 514141, 540828, 516058, 281400, 514462, 535630, 281409, 511380, 514579, 414348	2045	24	7250	2.21577	0.67483	0.0379974	2.73519
GOTERM_BP_FAT	GO:0006536~glutamate metabolic process	9	0.216554	0.000608132	508542, 505094, 525659, 281785, 286886, 505315, 512771, 281206, 512468	2102	10	7975	3.41461	0.888688	0.0405768	1.1117
GOTERM_BP_FAT	GO:0009896~positive regulation of catabolic process	14	0.336862	0.000634737	281239, 535588, 618039, 508493, 508431, 782603, 767820, 281251, 533233, 505394, 537301, 281004, 512468, 521975	2102	21	7975	2.52934	0.898885	0.0415473	1.16006
GOTERM_BP_FAT	GO:0015914~phospholipid transport	14	0.336862	0.000634737	618039, 536495, 529689, 510301, 317656, 317692, 508829, 505394, 537301, 281584, 281004, 281631, 535379, 408009	2102	21	7975	2.52934	0.898885	0.0415473	1.16006
SP_PIR_KEYWORDS	liver	11	0.264678	0.00216767	281444, 522039, 282304, 508629, 281428, 327700, 513218, 280685, 280792, 282578, 782922	2045	15	7250	2.59984	0.726834	0.0423337	3.15273
KEGG_PATHWAY	bta00620:Pyruvate metabolism	19	0.45717	0.00705752	513967, 767889, 613610, 511082, 512044, 507477, 533910, 338471, 540335, 515338, 510284, 508629, 509274, 525155, 539579, 282856, 281274, 281306, 282855	1291	37	4536	1.80426	0.746911	0.0447674	8.45408
KEGG_PATHWAY	bta00760:Nicotinate and nicotinamide metabolism	14	0.336862	0.00696106	511042, 281363, 614254, 617720, 513419, 510456, 511858, 522863, 280878, 615535, 520472, 338074, 327677, 513400	1291	24	4536	2.04957	0.742096	0.0456549	8.3431
GOTERM_MF_FAT	GO:0016769~transferase activity, transferring nitrogenous groups	17	0.409047	0.000926211	533044, 319141, 515186, 528582, 506219, 281206, 280969, 521553, 508929, 533481, 789572, 505649, 534286, 286886, 280719, 520638, 508712, 414732	2201	29	8339	2.22098	0.742227	0.0489705	1.52327
GOTERM_MF_FAT	GO:0004175~endopeptidase activity	99	2.3821	0.000973792	615788, 508148, 506223, 788383, 281133, 538650, 281663, 510889, 511682, 510155, 505176, 281964, 515269, 788580, 281141, 767827, 282010, 785585, 281450, 526052, 286818, 509715, 533203, 541085, 523752, 533874, 286794, 529047, 515503, 533547, 524173, 539141, 280787, 514076, 280789, 281281, 515575, 352958, 505050, 504241, 506919, 514502, 507633, 337901, 511254, 281122, 524684, 616804, 523039, 407998,…	2201	282	8339	1.33009	0.759576	0.0496314	1.60093

## Sheet: DEG higher in Mammary noFC
Category	Term	Count	%	PValue	Genes	List Total	Pop Hits	Pop Total	Fold Enrichment	Bonferroni	Benjamini	FDR
KEGG_PATHWAY	bta03010:Ribosome	74	1.73709	3.6566e-33	511051, 281370, 510615, 540129, 615199, 516063, 781650, 504876, 337888, 767908, 614872, 523671, 281898, 514569, 530464, 286873, 404190, 506229, 509426, 513245, 282048, 786131, 337890, 613592, 513031, 539196, 282884, 783463, 100138915, 615300, 326602, 533310, 282052, 282053, 615556, 505507, 286868, 533892, 507270, 767925, 286867, 514046, 282847, 514966, 508221, 515238, 512745, 282688, 508628, 6151…	1175	83	4536	3.44183	6.72815e-31	6.72815e-31	4.52054e-30
GOTERM_MF_FAT	GO:0003735~structural constituent of ribosome	89	2.0892	5.09709e-18	511051, 615199, 781650, 504876, 514569, 530464, 506988, 506989, 286873, 506229, 513245, 786131, 613592, 513031, 788112, 783463, 282884, 615300, 326602, 533310, 505917, 533892, 286868, 505507, 286867, 504663, 767925, 514046, 514966, 506657, 781090, 509782, 615178, 508628, 783876, 404133, 533285, 286853, 404137, 613519, 509163, 514403, 326588, 326582, 768317, 326584, 783146, 614241, 534279, 768327,…	2124	151	8339	2.31405	6.17258e-15	6.17258e-15	8.24967e-15
GOTERM_MF_FAT	GO:0005198~structural molecule activity	157	3.68545	2.26507e-16	511051, 615199, 781650, 539683, 504876, 522383, 514812, 514569, 514634, 613290, 530464, 506988, 404053, 618122, 506989, 783645, 780991, 286873, 506229, 615589, 513245, 535697, 404153, 786131, 513031, 613592, 788112, 282884, 783463, 789768, 615300, 507464, 326602, 533310, 539882, 524622, 505917, 281341, 281154, 286868, 504323, 505507, 533892, 511612, 788182, 767925, 286867, 504663, 514046, 514966,…	2124	343	8339	1.79707	2.68896e-13	1.34448e-13	3.55271e-13
GOTERM_BP_FAT	GO:0006412~translation	127	2.98122	3.14692e-16	511051, 513958, 615199, 781650, 520094, 504876, 444990, 514569, 530464, 506988, 506989, 286870, 286873, 506229, 515326, 513245, 281138, 786131, 513031, 613592, 788112, 282884, 783463, 615300, 326602, 533310, 505917, 281751, 286868, 505507, 533892, 767925, 286867, 504663, 514046, 541083, 514966, 506657, 504958, 781090, 509782, 614238, 508628, 615178, 617088, 783876, 404133, 533285, 286853, 404137,…	2025	260	7975	1.92369	1.14775e-12	1.14775e-12	6.10623e-13
GOTERM_CC_FAT	GO:0005840~ribosome	93	2.1831	2.75676e-12	511051, 615199, 781650, 504876, 514569, 530464, 506988, 506989, 286873, 506229, 513245, 786131, 613592, 513031, 788112, 783463, 282884, 615300, 326602, 533310, 505917, 533892, 286868, 505507, 286867, 504663, 767925, 514046, 514966, 506657, 781090, 509782, 615178, 508628, 783876, 404133, 533285, 286853, 404137, 613519, 509163, 514403, 326588, 326582, 613534, 768317, 326584, 783146, 614241, 534279,…	1703	182	6389	1.91703	1.4997e-09	1.4997e-09	4.01695e-09
SP_PIR_KEYWORDS	ribonucleoprotein	99	2.32394	2.53786e-10	511051, 522621, 615199, 781650, 504876, 514960, 514569, 530464, 506988, 286873, 516456, 538838, 506229, 513245, 786131, 613304, 613592, 513031, 767931, 783463, 282884, 507564, 615300, 522309, 326602, 533310, 505507, 533892, 286868, 767925, 286867, 514046, 514966, 506657, 508628, 615178, 404133, 286853, 533285, 404137, 512792, 613519, 509163, 514403, 326588, 326582, 613534, 768317, 534315, 783146,…	2050	200	7250	1.75061	1.39836e-07	1.39836e-07	3.7045e-07
SP_PIR_KEYWORDS	ribosomal protein	82	1.92488	6.0374e-10	511051, 510615, 281370, 540129, 516063, 615199, 781650, 504876, 337888, 767908, 614872, 523671, 281898, 514569, 530464, 506988, 506989, 286873, 404190, 506229, 509426, 513245, 282048, 786131, 337890, 513031, 613592, 614579, 539196, 282884, 783463, 100138915, 615300, 326602, 533310, 282052, 282053, 615556, 505507, 286868, 533892, 507270, 515014, 767925, 286867, 514046, 282847, 514966, 508221, 5066…	2050	158	7250	1.83544	3.3266e-07	1.6633e-07	8.81277e-07
GOTERM_CC_FAT	GO:0030529~ribonucleoprotein complex	136	3.19249	1.61297e-09	511051, 522621, 282296, 615199, 618024, 781650, 282298, 504876, 514960, 514569, 530464, 506988, 506989, 516456, 286873, 506229, 513245, 613304, 786131, 513031, 613592, 767931, 788112, 282884, 783463, 507564, 615796, 615300, 522309, 326602, 533310, 505917, 286868, 505507, 533892, 767925, 286867, 504663, 514046, 514966, 506657, 518045, 781090, 509782, 508628, 615178, 783876, 505324, 404133, 507639,…	1703	325	6389	1.56991	8.77456e-07	4.38728e-07	2.35028e-06
UP_TISSUE	Mammary gland	42	0.985915	9.46246e-09	281333, 281728, 539350, 282296, 282375, 282376, 281908, 281401, 516979, 404122, 281875, 281894, 507725, 508800, 281626, 407237, 280960, 780991, 280838, 509107, 507280, 280815, 337890, 281588, 281536, 281099, 282208, 281759, 280979, 618612, 281052, 281913, 517854, 286767, 444881, 533953, 327715, 280846, 280895, 281758, 282137, 510427, 286869, 281812	2676	66	9462	2.2501	1.38152e-06	1.38152e-06	1.12469e-05
KEGG_PATHWAY	bta04510:Focal adhesion	79	1.85446	1.99499e-08	282191, 513432, 281069, 280991, 538606, 338049, 615013, 535298, 493642, 404122, 532712, 510833, 505908, 529670, 783645, 281662, 506953, 780991, 513673, 281165, 282187, 282188, 282001, 524770, 530001, 535043, 531391, 539224, 533199, 506995, 505964, 280958, 506270, 100138040, 532965, 504323, 282194, 539742, 615414, 281499, 281088, 286799, 281873, 531505, 281040, 527165, 281875, 541281, 281876, 2826…	1175	173	4536	1.76285	3.67077e-06	1.83539e-06	2.46634e-05
GOTERM_BP_FAT	GO:0007264~small GTPase mediated signal transduction	77	1.80751	1.82759e-09	518601, 514962, 540685, 510979, 616503, 538743, 338049, 532712, 767906, 614252, 513723, 512302, 515671, 540033, 504334, 282188, 768311, 519982, 523107, 515675, 338054, 505510, 100125833, 511160, 532723, 519037, 505238, 338058, 513994, 511099, 533646, 527921, 515118, 505165, 538050, 614507, 538437, 523324, 539339, 617600, 535383, 508218, 282303, 281188, 327708, 508364, 282601, 513223, 282028, 5131…	2025	162	7975	1.87189	6.29787e-06	3.14894e-06	3.34169e-06
UP_TISSUE	Fetal skin	215	5.04695	2.64337e-07	505520, 539683, 517788, 534048, 538649, 535421, 281768, 532241, 504334, 526370, 541071, 787450, 615796, 282532, 518004, 507464, 513804, 515314, 540060, 788182, 540819, 507640, 531505, 615077, 540914, 534329, 280785, 511317, 541050, 281781, 528410, 504355, 613919, 510312, 618486, 100124521, 506380, 520739, 508637, 100125224, 615677, 510459, 787569, 783679, 520552, 782674, 100125222, 534323, 613527…	2676	566	9462	1.34313	3.85924e-05	1.92964e-05	0.000314185
GOTERM_CC_FAT	GO:0043228~non-membrane-bounded organelle	345	8.09859	1.13804e-06	511051, 615199, 509921, 539683, 532898, 504876, 326577, 522383, 514960, 514812, 534553, 614390, 514569, 518501, 506988, 506989, 537412, 615637, 783645, 535421, 541070, 282142, 286873, 504477, 615589, 535697, 536936, 524770, 513031, 286764, 282884, 517633, 515834, 509656, 507464, 533746, 539771, 505917, 615043, 282333, 281754, 616627, 540161, 286868, 505507, 533892, 532622, 788182, 286867, 504663,…	1703	1053	6389	1.22916	0.000618905	0.000206344	0.00165824
GOTERM_CC_FAT	GO:0043232~intracellular non-membrane-bounded organelle	345	8.09859	1.13804e-06	511051, 615199, 509921, 539683, 532898, 504876, 326577, 522383, 514960, 514812, 534553, 614390, 514569, 518501, 506988, 506989, 537412, 615637, 783645, 535421, 541070, 282142, 286873, 504477, 615589, 535697, 536936, 524770, 513031, 286764, 282884, 517633, 515834, 509656, 507464, 533746, 539771, 505917, 615043, 282333, 281754, 616627, 540161, 286868, 505507, 533892, 532622, 788182, 286867, 504663,…	1703	1053	6389	1.22916	0.000618905	0.000206344	0.00165824
GOTERM_BP_FAT	GO:0016192~vesicle-mediated transport	97	2.277	1.20508e-06	518601, 505520, 508334, 528379, 286772, 514761, 768053, 535421, 538348, 615447, 531907, 520488, 508794, 282705, 282531, 768040, 525427, 505379, 338085, 280711, 531593, 517031, 281311, 614042, 504449, 519624, 514487, 617294, 282028, 540237, 510312, 281078, 514706, 529761, 536359, 282657, 510644, 504741, 767602, 533078, 616283, 520348, 515766, 281707, 281023, 281080, 513275, 507409, 493644, 493642,…	2025	246	7975	1.5529	0.00414409	0.00138328	0.00220342
GOTERM_CC_FAT	GO:0031012~extracellular matrix	73	1.71362	1.06763e-05	538131, 537455, 531092, 282191, 281069, 538604, 282662, 510833, 282089, 529670, 787961, 280760, 282092, 282093, 282094, 281168, 282187, 282188, 282000, 286806, 286766, 781953, 533916, 523846, 281717, 613288, 521854, 513804, 540017, 280958, 505917, 507654, 281912, 281103, 517889, 512517, 281154, 532965, 505329, 282194, 786492, 326598, 281088, 282689, 281908, 515235, 618005, 100139730, 538957, 4448…	1703	173	6389	1.58305	0.00579112	0.00145093	0.0155555
SP_PIR_KEYWORDS	phosphoprotein	647	15.1878	1.10868e-05	511051, 540068, 539683, 504876, 282660, 513953, 282662, 519085, 527708, 537412, 513812, 537791, 535697, 536936, 282463, 282462, 513031, 507564, 515834, 282532, 282531, 513804, 522392, 100124502, 508014, 540158, 282479, 517828, 282471, 515118, 493728, 524361, 281905, 613522, 445543, 531505, 508628, 507837, 509264, 507639, 540194, 512029, 528315, 507845, 513152, 513052, 517231, 613519, 509163, 2826…	2050	2024	7250	1.13052	0.00609023	0.00152605	0.0161821
SP_PIR_KEYWORDS	acetylation	405	9.50704	9.87511e-06	511051, 518501, 513812, 537791, 535697, 613304, 536936, 282463, 513031, 282884, 507564, 282531, 506999, 282479, 493728, 445543, 531505, 508628, 512029, 507845, 282343, 613320, 513052, 613519, 509163, 510075, 613534, 512427, 537402, 511088, 618489, 282658, 282355, 513162, 509258, 511969, 513971, 512824, 540129, 510593, 538800, 404098, 281814, 540223, 511160, 512206, 512805, 540426, 282689, 287023,…	2050	1209	7250	1.18471	0.00542644	0.00181209	0.0144137
GOTERM_CC_FAT	GO:0005578~proteinaceous extracellular matrix	67	1.57277	2.14741e-05	538131, 537455, 531092, 282191, 281069, 538604, 282662, 510833, 282089, 529670, 787961, 280760, 282092, 282093, 282094, 281168, 282187, 282188, 282000, 286806, 286766, 781953, 533916, 281717, 523846, 613288, 521854, 513804, 540017, 280958, 507654, 505917, 281912, 281103, 517889, 512517, 281154, 532965, 786492, 326598, 281088, 282689, 281908, 515235, 618005, 444872, 282872, 280785, 527590, 280884,…	1703	158	6389	1.59087	0.0116141	0.00233368	0.0312856
GOTERM_BP_FAT	GO:0001501~skeletal system development	53	1.24413	5.01024e-06	281335, 282660, 280904, 282089, 531995, 537290, 521806, 505849, 533656, 282187, 282188, 281137, 538173, 282001, 510008, 518491, 281814, 282705, 281793, 286767, 508692, 281151, 533851, 540901, 281103, 515783, 508754, 613740, 538602, 281499, 786492, 613627, 527165, 535716, 534069, 504755, 404101, 444872, 281683, 282872, 282301, 281788, 539431, 535820, 521974, 282875, 540251, 528100, 513306, 510459,…	2025	117	7975	1.784	0.0171171	0.00344711	0.00916064
GOTERM_BP_FAT	GO:0007242~intracellular signaling cascade	164	3.84977	4.08935e-06	518601, 540685, 514962, 509719, 280901, 538743, 616503, 504733, 511190, 535298, 614252, 521389, 512302, 614312, 535603, 281136, 785769, 504334, 768311, 281137, 767932, 506783, 282001, 505510, 100125833, 282705, 282532, 509327, 281201, 514773, 537873, 533953, 527921, 281453, 524215, 281452, 515118, 617269, 281553, 615869, 286793, 614507, 537533, 281192, 539339, 281216, 281788, 281188, 407235, 4448…	2025	474	7975	1.36261	0.0139931	0.00351678	0.00747696
GOTERM_BP_FAT	GO:0045184~establishment of protein localization	137	3.21596	1.02754e-05	518601, 540685, 508334, 280901, 444990, 528379, 514960, 512530, 514761, 768053, 513629, 529929, 511582, 508703, 768311, 513244, 282705, 514423, 282531, 507659, 768040, 286863, 534634, 515118, 616164, 338085, 507572, 521864, 517031, 281311, 614236, 614507, 505064, 519624, 504449, 281504, 539339, 281188, 514487, 617294, 512029, 512792, 540237, 282125, 534708, 510312, 528100, 281078, 615778, 512427,…	2025	389	7975	1.387	0.0347897	0.00588417	0.0187866
GOTERM_BP_FAT	GO:0030198~extracellular matrix organization	30	0.704225	1.23223e-05	281335, 538604, 282689, 515235, 510833, 534069, 444872, 526392, 280857, 282301, 505096, 513154, 282187, 281781, 282188, 535185, 504963, 280781, 533916, 280841, 505917, 507654, 282654, 508941, 281102, 510850, 506270, 514588, 505329, 786492	2025	55	7975	2.14815	0.0415741	0.00604779	0.0225286
GOTERM_BP_FAT	GO:0015031~protein transport	136	3.19249	1.45941e-05	518601, 540685, 508334, 280901, 444990, 528379, 514960, 512530, 514761, 768053, 513629, 529929, 511582, 508703, 768311, 513244, 282705, 514423, 282531, 507659, 768040, 286863, 534634, 515118, 616164, 338085, 507572, 521864, 517031, 281311, 614236, 614507, 505064, 519624, 504449, 281504, 539339, 281188, 514487, 617294, 512029, 512792, 540237, 282125, 534708, 510312, 528100, 281078, 615778, 512427,…	2025	388	7975	1.38043	0.0490478	0.00626672	0.0266813
GOTERM_CC_FAT	GO:0005794~Golgi apparatus	130	3.05164	0.000116095	518601, 529167, 540685, 539350, 539354, 519085, 493993, 511771, 509003, 514761, 534859, 768053, 540357, 532573, 513629, 282004, 520488, 282705, 509656, 508805, 282531, 509327, 768040, 532555, 281151, 515314, 617975, 281654, 338085, 517031, 614236, 767899, 512653, 539339, 404135, 613674, 512029, 507845, 528315, 540431, 533451, 373543, 281780, 281781, 506932, 286858, 534708, 510312, 281078, 529761,…	1703	366	6389	1.33254	0.061206	0.0104713	0.16903
UP_TISSUE	Lymphoid epithelium	27	0.633803	0.00021656	511051, 781334, 523671, 508628, 403090, 514569, 530464, 533285, 506973, 404190, 509426, 506768, 535668, 282877, 337890, 539196, 282884, 282386, 326582, 282052, 282053, 534279, 506873, 281418, 507270, 286790, 507201, 404140, 508221	2676	49	9462	1.94834	0.0311265	0.010485	0.257096
SP_PIR_KEYWORDS	extracellular matrix	41	0.962441	0.000118905	282191, 281905, 326598, 281088, 281069, 282662, 282689, 281908, 510833, 282872, 280785, 280760, 282092, 282093, 280884, 282094, 281168, 281747, 282187, 282188, 504963, 282000, 286806, 280781, 286766, 533916, 281717, 613288, 513804, 508632, 280958, 505917, 282654, 282077, 281912, 281103, 280847, 517889, 281154, 512517, 281499	2050	84	7250	1.72619	0.06342	0.0130186	0.173425
UP_TISSUE	Milk	11	0.258216	0.000380148	280960, 281099, 282209, 282430, 280737, 534069, 281052, 282883, 280844, 281913, 281499	2676	13	9462	2.99189	0.0539995	0.0137822	0.450903

## Sheet: DEG higher in Liver 2FC
Category	Term	Count	%	PValue	Genes	List Total	Pop Hits	Pop Total	Fold Enrichment	Bonferroni	Benjamini	FDR
GOTERM_BP_FAT	GO:0055114~oxidation reduction	209	7.72072	5.37567e-44	528832, 615051, 515321, 527430, 505103, 281167, 511996, 281767, 513177, 327696, 618441, 530397, 505515, 509795, 618192, 508809, 327692, 286861, 507858, 281650, 282150, 768256, 281157, 514044, 615764, 281904, 533086, 527068, 515946, 618084, 281785, 338074, 507988, 281093, 513967, 282652, 540828, 785762, 281181, 286840, 282130, 281173, 508629, 788425, 537539, 540627, 282138, 281274, 533873, 511960,…	1352	487	7975	2.53146	1.67345e-40	1.67345e-40	9.71968e-41
UP_TISSUE	Fetal liver	130	4.80236	1.09306e-28	507550, 533016, 280833, 508148, 534049, 521553, 525947, 511380, 504728, 514427, 517356, 541078, 536753, 505455, 280988, 526956, 509481, 614320, 281651, 534150, 514616, 281006, 541208, 533957, 541302, 281002, 768256, 280910, 514969, 509715, 508712, 519345, 505677, 783257, 508356, 513554, 517172, 533547, 519557, 507646, 530784, 282645, 504754, 281110, 505472, 523460, 617293, 538914, 280789, 529698,…	1700	278	9462	2.60275	1.22423e-26	1.22423e-26	1.23907e-25
GOTERM_MF_FAT	GO:0048037~cofactor binding	98	3.62024	2.78857e-27	539356, 509002, 521553, 615506, 505103, 353160, 514361, 281167, 505649, 281564, 782218, 539159, 509795, 281206, 327692, 508809, 519632, 509481, 526956, 281650, 520327, 789572, 281002, 286812, 514969, 508712, 614508, 510065, 515186, 528582, 505472, 508566, 317723, 768330, 515950, 280719, 338074, 515578, 511624, 505968, 506310, 281093, 280717, 517656, 507197, 617654, 281181, 507443, 282130, 281124,…	1447	189	8339	2.9882	3.47735e-24	3.47735e-24	4.52974e-24
SP_PIR_KEYWORDS	oxidoreductase	152	5.61507	2.37475e-25	541220, 532422, 615506, 515321, 511380, 505103, 281167, 281767, 281564, 519940, 533020, 513177, 327696, 618441, 534967, 530397, 505515, 510156, 618192, 509326, 790682, 508809, 327692, 509481, 281650, 519120, 282150, 768256, 281002, 286812, 521656, 514044, 508591, 505677, 614508, 615764, 281904, 281312, 533086, 539047, 508455, 515946, 535630, 618084, 281785, 338074, 535243, 507988, 526682, 404131,…	1357	364	7250	2.231	1.28236e-22	1.28236e-22	3.45672e-22
KEGG_PATHWAY	bta04610:Complement and coagulation cascades	51	1.884	1.45629e-21	540261, 282522, 281375, 281428, 280833, 509968, 282006, 511581, 534961, 517356, 511483, 338050, 526766, 522347, 497014, 538896, 512045, 280678, 280677, 510522, 100125764, 507706, 522039, 281651, 767827, 540702, 505819, 507749, 281297, 281652, 508222, 515440, 513217, 280688, 280685, 533547, 280687, 513197, 280787, 280789, 514076, 280816, 527391, 505647, 280699, 281035, 280897, 407126, 617435, 2807…	894	69	4536	3.75022	2.79608e-19	2.79608e-19	1.81311e-18
GOTERM_CC_FAT	GO:0005739~mitochondrion	215	7.94237	1.11675e-21	504870, 493719, 508143, 520620, 528832, 509002, 514159, 538944, 540737, 614196, 538650, 534450, 100140105, 282323, 539673, 327696, 505515, 517063, 534439, 515109, 327692, 507858, 286864, 509274, 282150, 281157, 504320, 281158, 513438, 518623, 338471, 504754, 513834, 317658, 281787, 281785, 507021, 286855, 513967, 517656, 509150, 511082, 535021, 780805, 286840, 282130, 508629, 615470, 615846, 5338…	1064	713	6389	1.81067	4.43351e-19	4.43351e-19	1.55595e-18
KEGG_PATHWAY	bta00982:Drug metabolism	39	1.44071	2.26731e-18	286792, 493719, 783879, 509744, 508781, 282213, 281805, 282214, 282211, 504401, 539356, 751790, 768055, 785824, 788719, 615507, 281167, 338074, 507988, 777644, 535243, 540615, 507093, 327709, 526682, 613498, 504769, 615303, 533917, 511498, 505515, 511743, 503552, 613836, 510551, 790682, 515638, 517724, 533587, 520508, 338445, 540707	894	49	4536	4.03835	4.35323e-16	2.17662e-16	2.82283e-15
GOTERM_MF_FAT	GO:0050662~coenzyme binding	67	2.47506	7.67985e-19	512573, 534594, 504235, 539356, 512676, 521892, 788719, 505103, 506955, 508238, 510284, 353160, 514361, 281167, 511957, 782218, 281564, 281725, 504764, 531682, 509795, 532512, 509952, 327692, 508809, 519632, 513996, 509481, 526956, 281650, 280878, 613338, 286812, 514969, 507991, 281810, 614508, 510065, 504401, 511222, 505167, 508566, 282604, 281480, 317723, 768330, 617428, 518852, 338074, 280719,…	1447	129	8339	2.99316	9.57677e-16	4.78838e-16	1.24751e-15
UP_TISSUE	Testis	153	5.65201	5.79648e-16	540261, 508143, 528832, 509002, 532569, 280996, 508990, 507667, 515321, 509860, 512301, 615507, 511581, 281167, 493711, 505457, 286804, 614729, 511603, 613498, 519731, 530397, 415110, 509340, 508090, 526766, 618192, 509326, 514822, 614262, 790682, 515638, 508464, 617491, 522039, 281004, 533587, 506423, 507749, 540061, 281297, 404160, 281652, 514044, 540605, 618451, 524980, 286794, 281833, 508355,…	1700	458	9462	1.85934	6.21725e-14	3.10862e-14	6.32827e-13
GOTERM_BP_FAT	GO:0016054~organic acid catabolic process	40	1.47765	4.00502e-17	507496, 510065, 510953, 493643, 509002, 281400, 540337, 504453, 768074, 317723, 518852, 508238, 508542, 508724, 505094, 281785, 280719, 505968, 530397, 534382, 508158, 615205, 516058, 505315, 281206, 509952, 510583, 513996, 618607, 520327, 533481, 282150, 523798, 615106, 512070, 286886, 514969, 528246, 535883, 535174, 281810	1352	59	7975	3.9991	1.24676e-13	6.23382e-14	7.24143e-14
GOTERM_BP_FAT	GO:0046395~carboxylic acid catabolic process	40	1.47765	4.00502e-17	507496, 510065, 510953, 493643, 509002, 281400, 540337, 504453, 768074, 317723, 518852, 508238, 508542, 508724, 505094, 281785, 280719, 505968, 530397, 534382, 508158, 615205, 516058, 505315, 281206, 509952, 510583, 513996, 618607, 520327, 533481, 282150, 523798, 615106, 512070, 286886, 514969, 528246, 535883, 535174, 281810	1352	59	7975	3.9991	1.24676e-13	6.23382e-14	7.24143e-14
UP_SEQ_FEATURE	binding site:Substrate	71	2.62283	5.27259e-17	514293, 359722, 512573, 537391, 616089, 614254, 534594, 783907, 280946, 515321, 511380, 513533, 533618, 505649, 541078, 281564, 282852, 280762, 280763, 505554, 533020, 282855, 539159, 530397, 508158, 507276, 540771, 515263, 513483, 508809, 509481, 614320, 286864, 510525, 514113, 613338, 509235, 100137722, 538710, 281869, 281809, 616031, 780933, 515270, 533086, 338471, 515946, 508861, 281480, 3176…	1017	146	5599	2.67729	1.16682e-13	1.16682e-13	9.17238e-14
GOTERM_MF_FAT	GO:0009055~electron carrier activity	65	2.40118	6.38461e-16	511960, 511195, 530929, 100140018, 504235, 785824, 521892, 504769, 507615, 327696, 534967, 510156, 532512, 509326, 790682, 519632, 513996, 509481, 526956, 280878, 541302, 281157, 286812, 338445, 514969, 540707, 521656, 507991, 510380, 505468, 614508, 510065, 767961, 282213, 282214, 282211, 511222, 539047, 535630, 508566, 282604, 509506, 281480, 768074, 282870, 538964, 617428, 529552, 511890, 3380…	1447	136	8339	2.75435	8.30669e-13	2.7689e-13	1.07692e-12
SP_PIR_KEYWORDS	plasma	25	0.923532	4.62315e-15	281239, 540261, 281428, 280688, 280833, 280685, 280996, 280687, 281444, 280787, 280789, 280717, 618039, 512045, 280699, 280988, 281240, 280678, 280677, 510522, 280897, 522039, 281006, 280792, 408009	1357	27	7250	4.94691	2.51799e-12	1.25899e-12	6.78346e-12
KEGG_PATHWAY	bta00071:Fatty acid metabolism	30	1.10824	6.04635e-14	510065, 614508, 509459, 509744, 506812, 281748, 511222, 522006, 514159, 518852, 511890, 505968, 506310, 513967, 511082, 505515, 505355, 512044, 510551, 506059, 508324, 513996, 282130, 508629, 520508, 532785, 504502, 281811, 535174, 281810	894	38	4536	4.00565	1.16174e-11	3.87246e-12	7.53286e-11
GOTERM_BP_FAT	GO:0002526~acute inflammatory response	31	1.14518	7.56758e-15	282522, 526704, 515440, 281251, 280685, 512242, 513700, 506412, 514076, 534961, 497200, 280816, 505647, 282227, 526766, 780806, 512045, 280988, 280678, 533844, 280677, 282330, 280794, 281651, 338068, 617435, 767827, 505308, 507749, 281297, 281652	1352	42	7975	4.35378	2.35016e-11	7.83384e-12	1.36446e-11
COG_ONTOLOGY	Secondary metabolites biosynthesis, transport, and catabolism	42	1.55153	4.29331e-13	511960, 511195, 530929, 100140018, 282213, 282214, 282211, 539047, 404123, 514135, 280687, 785824, 509506, 282870, 529552, 511890, 507988, 535243, 789307, 511936, 526682, 504769, 535227, 507615, 534967, 511498, 510156, 503552, 509326, 505315, 790682, 519120, 507016, 510507, 509273, 281002, 541302, 616593, 540627, 540707, 521656, 505468, 510406, 510380	325	66	1490	2.91748	1.5885e-11	1.5885e-11	3.85492e-10
KEGG_PATHWAY	bta00980:Metabolism of xenobiotics by cytochrome P450	31	1.14518	4.25319e-13	286792, 493719, 783879, 509744, 282213, 281805, 535293, 282214, 751790, 768055, 282870, 615507, 777644, 507988, 535243, 540615, 507093, 327709, 526682, 613498, 504769, 615303, 533917, 511498, 505515, 511743, 503552, 510551, 613836, 790682, 515638, 517724, 533587, 520508	894	42	4536	3.74497	8.16627e-11	2.04157e-11	5.29543e-10
GOTERM_MF_FAT	GO:0005506~iron ion binding	83	3.06612	3.01539e-13	511960, 786034, 781941, 530929, 511195, 100140018, 504235, 508473, 615051, 280996, 785824, 525947, 527430, 511380, 784720, 504769, 507615, 327696, 534967, 530397, 531682, 510156, 532512, 509326, 790682, 514462, 510583, 504618, 286861, 541302, 511375, 282470, 281157, 281158, 521656, 540707, 508591, 507991, 510380, 505468, 534021, 282213, 282214, 282211, 539047, 281400, 535630, 506415, 281110, 2814…	1447	217	8339	2.20426	3.76016e-10	9.4004e-11	4.89819e-10
GOTERM_MF_FAT	GO:0019842~vitamin binding	47	1.73624	2.40552e-12	537379, 513433, 533044, 514525, 528582, 515186, 280869, 509002, 512676, 617307, 281400, 280969, 530076, 614302, 338471, 535630, 521553, 615506, 281444, 505472, 281409, 508929, 506955, 515950, 505649, 534286, 280762, 280717, 517656, 539159, 507197, 539418, 537280, 506219, 281206, 507443, 511097, 280871, 520327, 533481, 414348, 789572, 281518, 286886, 281658, 522515, 520638, 508712	1447	95	8339	2.85115	2.99968e-09	5.99937e-10	3.90752e-09
GOTERM_BP_FAT	GO:0008202~steroid metabolic process	43	1.58847	1.50121e-12	514293, 532422, 511195, 515569, 533086, 513554, 281067, 530076, 282604, 533634, 537301, 527592, 512958, 513533, 281767, 282346, 510960, 497205, 281824, 614612, 282652, 280934, 533726, 531682, 521920, 615906, 282384, 503578, 540229, 782603, 509958, 505394, 532489, 616694, 281004, 281631, 503684, 535379, 281157, 538710, 540528, 408009, 282485	1352	83	7975	3.05594	4.67337e-09	1.16834e-09	2.71438e-09
GOTERM_CC_FAT	GO:0005615~extracellular space	88	3.25083	9.48654e-12	281239, 282258, 511913, 616089, 540261, 504773, 505300, 511774, 783907, 532481, 280833, 514194, 530076, 414347, 281160, 512242, 407216, 539595, 407213, 536753, 617667, 789307, 286804, 282574, 508090, 281249, 281386, 281246, 281860, 280678, 280677, 510522, 518699, 522039, 525303, 281495, 280827, 513990, 281004, 281002, 281194, 281450, 615103, 505830, 281904, 100272170, 287025, 780933, 100272171, 2…	1064	260	6389	2.03236	3.76615e-09	1.88307e-09	1.32174e-08
KEGG_PATHWAY	bta00260:Glycine, serine and threonine metabolism	25	0.923532	5.48367e-11	614603, 533044, 514525, 497025, 515270, 615334, 509002, 521553, 504453, 507688, 505103, 509102, 534286, 280719, 511957, 789307, 414732, 539159, 507949, 507197, 507443, 505218, 789572, 281002, 338445	894	33	4536	3.84381	1.05286e-08	2.10573e-09	6.82725e-08
GOTERM_BP_FAT	GO:0051186~cofactor metabolic process	53	1.95789	5.14532e-12	541220, 493719, 614254, 516190, 280869, 509002, 509102, 534286, 613498, 445422, 327696, 534382, 617636, 515263, 530653, 503578, 790682, 521115, 281495, 520327, 511431, 537713, 510679, 613338, 281158, 513400, 513372, 504360, 286815, 505677, 511033, 526704, 525659, 281543, 515946, 281480, 513221, 281481, 516537, 511624, 529282, 540860, 511042, 280759, 506682, 327669, 510602, 503552, 515614, 526937,…	1352	119	7975	2.62714	1.60174e-08	3.20348e-09	9.3032e-09
GOTERM_MF_FAT	GO:0046906~tetrapyrrole binding	46	1.6993	4.13027e-11	511960, 513433, 511195, 530929, 100140018, 534021, 282213, 282214, 282211, 280869, 539047, 615051, 280996, 785824, 281110, 509506, 538964, 282870, 281481, 529552, 511890, 507988, 535243, 511936, 526682, 521822, 504769, 535227, 507615, 534967, 531682, 511498, 510156, 503552, 509326, 317706, 790682, 280871, 507016, 511206, 281518, 541302, 616593, 540627, 540707, 521656, 505468, 510380	1447	98	8339	2.70506	5.15045e-08	8.58409e-09	6.7092e-08
KEGG_PATHWAY	bta00280:Valine, leucine and isoleucine degradation	28	1.03436	6.39168e-10	281809, 515902, 281748, 511222, 280969, 522006, 614302, 317658, 518852, 338074, 505968, 513967, 280759, 511082, 512044, 506219, 327692, 508324, 280871, 282150, 508629, 508170, 512070, 532785, 503684, 535883, 281811, 281810	894	43	4536	3.30389	1.2272e-07	2.04534e-08	7.95774e-07
INTERPRO	IPR016040:NAD(P)-binding domain	56	2.06871	1.41229e-11	541220, 507289, 532422, 534594, 493643, 528832, 537256, 515321, 505103, 506263, 511957, 281564, 519940, 282852, 281725, 513177, 281824, 533020, 280763, 100125835, 534382, 507276, 618192, 540229, 509952, 534628, 532489, 281650, 280878, 768256, 616934, 514044, 281810, 281809, 515710, 532505, 533086, 508455, 282589, 515946, 618084, 505167, 527592, 281482, 539276, 281785, 497204, 404131, 507942, 2826…	1645	124	9003	2.47165	3.03925e-08	3.03925e-08	2.44895e-08
GOTERM_BP_FAT	GO:0009611~response to wounding	64	2.36424	9.30669e-11	281239, 540261, 282522, 504773, 281428, 280833, 414347, 281992, 512242, 282006, 539123, 534961, 511468, 282227, 526766, 512045, 280988, 280678, 533844, 280677, 510522, 522039, 282330, 281495, 281651, 514667, 513990, 767827, 507749, 281297, 281652, 281048, 526704, 515440, 280688, 281251, 508717, 280685, 533547, 280687, 513221, 513700, 280787, 281486, 506412, 280789, 514076, 497200, 280816, 505647,…	1352	168	7975	2.24711	2.89717e-07	4.82862e-08	1.68273e-07
KEGG_PATHWAY	bta00830:Retinol metabolism	27	0.997414	2.09245e-09	286792, 509744, 282214, 404129, 539047, 751790, 282870, 281482, 511890, 507988, 535243, 519940, 540615, 282852, 526682, 504769, 615303, 511498, 505515, 511743, 281360, 503552, 510551, 790682, 515638, 788662, 281615, 533587, 520508, 540707	894	42	4536	3.26174	4.0175e-07	5.73928e-08	2.60513e-06
GOTERM_CC_FAT	GO:0005576~extracellular region	206	7.6099	5.61908e-10	534650, 282522, 513955, 505300, 525898, 534049, 281170, 281160, 282006, 407216, 512301, 533618, 407213, 493729, 526766, 512045, 281651, 507749, 281652, 286794, 281904, 281500, 282645, 537669, 509501, 280787, 538914, 514076, 280789, 509167, 524222, 540179, 540923, 534319, 280794, 281171, 505308, 281631, 280792, 507975, 100113474, 616089, 504773, 614425, 783907, 281428, 532481, 514194, 532663, 2809…	1064	844	6389	1.4656	2.23077e-07	7.43592e-08	7.82894e-07
GOTERM_BP_FAT	GO:0006766~vitamin metabolic process	25	0.923532	2.21435e-10	537379, 512573, 509744, 614254, 539047, 509002, 530076, 515946, 535630, 281444, 514697, 445422, 540860, 511042, 510602, 281360, 617636, 513537, 618607, 519120, 520327, 537539, 286812, 513400, 512468	1352	38	7975	3.8807	6.89327e-07	9.84753e-08	4.00374e-07
UP_SEQ_FEATURE	active site:Proton acceptor	72	2.65977	1.47695e-10	281854, 514293, 616089, 534594, 520620, 783907, 522006, 515321, 511957, 282852, 789307, 282323, 281824, 505554, 533020, 282325, 507276, 515263, 513537, 536435, 281417, 504437, 513996, 509481, 532489, 281615, 510525, 281002, 281811, 282485, 505369, 509459, 281809, 515854, 281543, 533086, 511222, 515946, 507579, 280855, 537669, 618084, 281480, 281482, 327707, 508724, 100126042, 281801, 404131, 2810…	1017	190	5599	2.08626	3.26849e-07	1.63425e-07	2.56935e-07
GOTERM_BP_FAT	GO:0009063~cellular amino acid catabolic process	25	0.923532	4.83765e-10	507496, 509002, 504453, 317723, 508238, 508542, 505094, 508724, 281785, 280719, 534382, 508158, 530397, 615205, 516058, 505315, 281206, 510583, 520327, 533481, 282150, 512070, 615106, 286886, 528246, 535883	1352	39	7975	3.7812	1.50596e-06	1.88245e-07	8.7469e-07
GOTERM_MF_FAT	GO:0020037~heme binding	42	1.55153	1.4103e-09	511960, 511195, 530929, 100140018, 534021, 282213, 282214, 282211, 539047, 615051, 280996, 785824, 281110, 509506, 538964, 282870, 281481, 529552, 511890, 507988, 535243, 511936, 526682, 521822, 504769, 535227, 507615, 534967, 531682, 511498, 510156, 503552, 509326, 317706, 790682, 507016, 511206, 541302, 616593, 540627, 540707, 521656, 505468, 510380	1447	93	8339	2.60263	1.75864e-06	2.51235e-07	2.29089e-06
KEGG_PATHWAY	bta00380:Tryptophan metabolism	25	0.923532	1.05148e-08	781941, 281748, 513810, 508929, 282870, 518852, 338074, 280762, 506310, 513967, 530397, 531682, 510602, 511082, 503552, 512044, 790682, 509751, 515030, 520327, 508629, 518864, 527922, 532785, 338445, 520638, 281810	894	39	4536	3.25245	2.01884e-06	2.52355e-07	1.30911e-05
GOTERM_CC_FAT	GO:0042579~microbody	27	0.997414	2.79083e-09	514293, 510065, 532505, 617720, 493643, 281400, 540337, 518364, 509102, 513533, 515730, 281092, 280763, 531682, 281360, 513996, 509481, 508918, 617491, 526059, 514113, 533957, 506518, 514969, 541085, 504360, 507393	1064	48	6389	3.37764	1.10796e-06	2.7699e-07	3.8884e-06
GOTERM_CC_FAT	GO:0005777~peroxisome	27	0.997414	2.79083e-09	514293, 510065, 532505, 617720, 493643, 281400, 540337, 518364, 509102, 513533, 515730, 281092, 280763, 531682, 281360, 513996, 509481, 508918, 617491, 526059, 514113, 533957, 506518, 514969, 541085, 504360, 507393	1064	48	6389	3.37764	1.10796e-06	2.7699e-07	3.8884e-06
KEGG_PATHWAY	bta00860:Porphyrin and chlorophyll metabolism	20	0.738825	1.45798e-08	615303, 286792, 613425, 617636, 511743, 517811, 540283, 515614, 751790, 515638, 514194, 513221, 281650, 281173, 533587, 510679, 534286, 515687, 504914, 540615, 281158	894	27	4536	3.75839	2.79931e-06	3.11035e-07	1.8152e-05
KEGG_PATHWAY	bta00330:Arginine and proline metabolism	29	1.0713	2.17344e-08	359722, 515270, 516210, 615334, 538944, 508861, 280887, 508542, 505094, 281785, 100126042, 512771, 514509, 513608, 414732, 513967, 615950, 281206, 509751, 538004, 508629, 510525, 414348, 286886, 280726, 510506, 338445, 281199, 539561	894	51	4536	2.88512	4.173e-06	4.173e-07	2.70596e-05
SMART	SM00093:SERPIN	22	0.812708	1.49231e-09	282518, 505820, 100272170, 338050, 540261, 282522, 100272171, 281386, 281375, 280699, 404051, 281035, 517172, 100125764, 286871, 286854, 538280, 524513, 617667, 497203, 527114, 286804, 615103	655	35	4285	4.1121	4.44708e-07	4.44708e-07	1.99214e-06
GOTERM_BP_FAT	GO:0016125~sterol metabolic process	27	0.997414	2.34695e-09	514293, 511195, 515569, 513554, 281067, 282604, 537301, 512958, 513533, 281767, 510960, 282346, 497205, 531682, 533726, 282384, 615906, 503578, 782603, 509958, 505394, 616694, 281004, 281631, 535379, 503684, 408009	1352	47	7975	3.3886	7.30603e-06	8.11784e-07	4.24349e-06
GOTERM_BP_FAT	GO:0006732~coenzyme metabolic process	41	1.51459	2.64704e-09	505677, 511033, 541220, 493719, 614254, 526704, 525659, 281543, 516190, 280869, 509002, 281480, 281481, 516537, 509102, 511624, 529282, 613498, 540860, 327696, 511042, 534382, 280759, 506682, 510602, 327669, 515263, 530653, 521115, 526937, 286840, 281495, 520327, 511431, 520260, 537713, 613338, 513400, 513372, 512468, 504360, 286815	1352	93	7975	2.60049	8.24021e-06	8.24024e-07	4.78608e-06
GOTERM_BP_FAT	GO:0009310~amine catabolic process	26	0.960473	4.24746e-09	507496, 509002, 504453, 317723, 508238, 508542, 505094, 508724, 281785, 280719, 534382, 508158, 530397, 615205, 516058, 505315, 281206, 510583, 520327, 533481, 282150, 512070, 615106, 286886, 528246, 535883, 618278	1352	45	7975	3.40812	1.32223e-05	1.20203e-06	7.67978e-06
KEGG_PATHWAY	bta00140:Steroid hormone biosynthesis	22	0.812708	8.20842e-08	615303, 286792, 509206, 280934, 515710, 532422, 511743, 282214, 513855, 751790, 282589, 515638, 282870, 529552, 510507, 531192, 533587, 616934, 507988, 540615, 526682, 618278, 281824, 614612	894	34	4536	3.28306	1.576e-05	1.43274e-06	0.000102196
GOTERM_CC_FAT	GO:0044421~extracellular region part	113	4.17436	2.46647e-08	511913, 540261, 505300, 511774, 280833, 530076, 414347, 281160, 512242, 407216, 407213, 536753, 286804, 493729, 508090, 281860, 281960, 518699, 522039, 280827, 281004, 529939, 281002, 281450, 533203, 615103, 100138045, 281904, 286794, 537669, 281444, 509501, 280789, 506828, 281839, 509167, 524222, 280717, 782603, 280840, 540179, 534319, 505394, 317711, 280794, 505308, 281631, 280792, 407998, 4080…	1064	415	6389	1.63501	9.79186e-06	1.63198e-06	3.43648e-05
KEGG_PATHWAY	bta03320:PPAR signaling pathway	33	1.21906	1.08909e-07	511960, 510065, 614508, 509459, 506812, 533016, 514159, 281992, 538964, 768330, 518852, 511890, 538914, 514427, 535727, 509500, 521822, 282856, 505968, 282855, 281308, 327700, 506059, 507176, 508324, 513996, 508918, 505394, 510507, 281631, 514969, 504502, 408009	894	66	4536	2.53691	2.09104e-05	1.74255e-06	0.000135594
GOTERM_CC_FAT	GO:0034364~high-density lipoprotein particle	14	0.517178	2.39755e-08	505830, 618039, 287025, 618041, 505394, 537301, 523798, 281004, 505308, 506412, 510960, 281631, 535192, 408009	1064	16	6389	5.25411	9.51824e-06	1.90366e-06	3.34046e-05
GOTERM_BP_FAT	GO:0008203~cholesterol metabolic process	25	0.923532	7.68207e-09	514293, 511195, 513554, 281067, 282604, 537301, 513533, 281767, 282346, 510960, 497205, 531682, 533726, 282384, 615906, 503578, 782603, 509958, 505394, 616694, 281004, 281631, 535379, 503684, 408009	1352	43	7975	3.42946	2.3914e-05	1.99286e-06	1.38899e-05
INTERPRO	IPR001128:Cytochrome P450	25	0.923532	2.39987e-09	511960, 511195, 282213, 282214, 282211, 539047, 785824, 538964, 282870, 511890, 507988, 535243, 526682, 504769, 507615, 535227, 534967, 511498, 510156, 503552, 509326, 790682, 507016, 541302, 616593, 521656, 510380	1645	39	9003	3.5083	5.16451e-06	2.58226e-06	4.16144e-06
SP_PIR_KEYWORDS	transit peptide	97	3.5833	1.44516e-08	399560, 511913, 521553, 414346, 538944, 506223, 615506, 614196, 538650, 414732, 327696, 617636, 327692, 286864, 509274, 282150, 537713, 281157, 281158, 504320, 513438, 767961, 338471, 535630, 504754, 317658, 317723, 281785, 280719, 286855, 505968, 506310, 509150, 511082, 507197, 286840, 282130, 508629, 532842, 515580, 527467, 533873, 515563, 281998, 516212, 282394, 522006, 521892, 508238, 534286,…	1357	301	7250	1.72172	7.80384e-06	2.60129e-06	2.1036e-05
SP_PIR_KEYWORDS	transferase	158	5.83672	2.4033e-08	281854, 493719, 781988, 614254, 516190, 509002, 768055, 521553, 768052, 538944, 615507, 531192, 281769, 281767, 541078, 777644, 530855, 539417, 282323, 613498, 414732, 282325, 507949, 519731, 517063, 617636, 444860, 512044, 514822, 515306, 281206, 521115, 515638, 506997, 508324, 541596, 286864, 533587, 512112, 404163, 407144, 508712, 444859, 282485, 286792, 509459, 783879, 528582, 515270, 515186,…	1357	565	7250	1.49406	1.29777e-05	3.24445e-06	3.49828e-05
SP_PIR_KEYWORDS	Flavoprotein	27	0.997414	3.64671e-08	614508, 512573, 511222, 521892, 281480, 768074, 282604, 617428, 508542, 509102, 281167, 338074, 511624, 505968, 280763, 506310, 532512, 510097, 513996, 509481, 514230, 282130, 512070, 286812, 338445, 281124, 533873	1357	48	7250	3.00525	1.96921e-05	3.28204e-06	5.30822e-05
GOTERM_MF_FAT	GO:0050660~FAD binding	27	0.997414	2.23934e-08	614508, 510065, 504235, 539356, 504401, 511222, 521892, 788719, 281480, 282604, 617428, 510284, 514361, 281167, 782218, 338074, 511624, 505968, 506310, 533726, 509795, 526956, 513996, 282130, 512070, 286812, 514969	1447	50	8339	3.112	2.79242e-05	3.49056e-06	3.63757e-05
GOTERM_MF_FAT	GO:0070279~vitamin B6 binding	27	0.997414	2.23934e-08	533044, 514525, 515186, 528582, 280969, 509002, 521553, 505472, 615506, 508929, 515950, 505649, 534286, 280762, 280717, 517656, 539159, 507197, 506219, 281206, 507443, 520327, 533481, 789572, 286886, 522515, 520638, 508712	1447	50	8339	3.112	2.79242e-05	3.49056e-06	3.63757e-05
GOTERM_MF_FAT	GO:0030170~pyridoxal phosphate binding	27	0.997414	2.23934e-08	533044, 514525, 515186, 528582, 280969, 509002, 521553, 505472, 615506, 508929, 515950, 505649, 534286, 280762, 280717, 517656, 539159, 507197, 506219, 281206, 507443, 520327, 533481, 789572, 286886, 522515, 520638, 508712	1447	50	8339	3.112	2.79242e-05	3.49056e-06	3.63757e-05
GOTERM_MF_FAT	GO:0004857~enzyme inhibitor activity	54	1.99483	2.5366e-08	281998, 281374, 540261, 282522, 281375, 513955, 280833, 525898, 404051, 280996, 286871, 617667, 286804, 505820, 338050, 281386, 504615, 280820, 280988, 614679, 280677, 100125764, 616227, 524513, 431786, 100125240, 615103, 100272170, 100272171, 505366, 508356, 613524, 508355, 783871, 515992, 517172, 512164, 286854, 513700, 506828, 497203, 282518, 618039, 281039, 539696, 515917, 782603, 280699, 281…	1447	146	8339	2.1315	3.16309e-05	3.5146e-06	4.12045e-05
SP_PIR_KEYWORDS	lipid metabolism	26	0.960473	3.39514e-08	509459, 508493, 281748, 539992, 533086, 404129, 511222, 522006, 282604, 513795, 505968, 281092, 618039, 282652, 521920, 537087, 282576, 513996, 505958, 407225, 282130, 281631, 504502, 281811, 282485, 408009	1357	45	7250	3.08687	1.83336e-05	3.66675e-06	4.94203e-05
KEGG_PATHWAY	bta00983:Drug metabolism	21	0.775767	2.63533e-07	615303, 286792, 511743, 282214, 751790, 616377, 512603, 515638, 281229, 534937, 508916, 505928, 504557, 512098, 615457, 533587, 507988, 515687, 540615, 526682, 540707, 509241, 511644, 281124	894	33	4536	3.2288	5.05971e-05	3.89218e-06	0.000328102
GOTERM_MF_FAT	GO:0030414~peptidase inhibitor activity	43	1.58847	4.10581e-08	100272170, 281374, 281998, 540261, 282522, 100272171, 505366, 508356, 513955, 508355, 281375, 525898, 280833, 783871, 404051, 515992, 517172, 280996, 512164, 286871, 286854, 513700, 506828, 617667, 497203, 286804, 282518, 281039, 505820, 515917, 338050, 281386, 504615, 280699, 280820, 280988, 281035, 280677, 100125764, 538280, 524513, 527114, 615103, 431786	1447	106	8339	2.3378	5.11982e-05	5.11994e-06	6.66947e-05
GOTERM_CC_FAT	GO:0044429~mitochondrial part	102	3.76801	1.07696e-07	511913, 493719, 532422, 528832, 514159, 414346, 538944, 615506, 281562, 538650, 100140105, 613498, 533020, 414732, 327696, 517063, 515109, 505860, 507858, 526059, 509274, 282150, 532560, 511375, 281157, 281158, 504320, 513438, 509459, 281833, 768034, 505877, 338471, 535630, 317658, 281785, 280719, 280716, 505968, 506310, 538467, 513967, 517656, 509150, 511082, 507197, 286840, 282130, 508629, 5155…	1064	373	6389	1.64204	4.27546e-05	5.34442e-06	0.000150051
GOTERM_CC_FAT	GO:0005759~mitochondrial matrix	43	1.58847	9.62627e-08	511913, 515902, 281833, 281748, 511222, 280969, 280946, 338471, 535630, 414346, 521892, 282604, 280887, 317658, 281785, 534286, 100126042, 505968, 533020, 538467, 506310, 517656, 280759, 509150, 517063, 540329, 538772, 282576, 281613, 280871, 282130, 509274, 508629, 282150, 515580, 517535, 286886, 281157, 504320, 507347, 281811, 513438, 281810	1064	113	6389	2.28497	3.82156e-05	5.45945e-06	0.000134121
GOTERM_CC_FAT	GO:0031980~mitochondrial lumen	43	1.58847	9.62627e-08	511913, 515902, 281833, 281748, 511222, 280969, 280946, 338471, 535630, 414346, 521892, 282604, 280887, 317658, 281785, 534286, 100126042, 505968, 533020, 538467, 506310, 517656, 280759, 509150, 517063, 540329, 538772, 282576, 281613, 280871, 282130, 509274, 508629, 282150, 515580, 517535, 286886, 281157, 504320, 507347, 281811, 513438, 281810	1064	113	6389	2.28497	3.82156e-05	5.45945e-06	0.000134121
GOTERM_BP_FAT	GO:0006956~complement activation	15	0.554119	2.34669e-08	526766, 515440, 512045, 280678, 280677, 281651, 617435, 767827, 514076, 534961, 280816, 507749, 281297, 281652, 505647	1352	18	7975	4.91556	7.30498e-05	5.61941e-06	4.24302e-05
GOTERM_BP_FAT	GO:0002541~activation of plasma proteins involved in acute inflammatory response	15	0.554119	2.34669e-08	526766, 515440, 512045, 280678, 280677, 281651, 617435, 767827, 514076, 534961, 280816, 507749, 281297, 281652, 505647	1352	18	7975	4.91556	7.30498e-05	5.61941e-06	4.24302e-05
INTERPRO	IPR017973:Cytochrome P450, C-terminal region	22	0.812708	1.02725e-08	507615, 511960, 535227, 534967, 511498, 510156, 282213, 503552, 282214, 282211, 539047, 509326, 790682, 785824, 507016, 511890, 541302, 535243, 507988, 616593, 526682, 521656, 504769, 510380	1645	33	9003	3.64863	2.21062e-05	7.36878e-06	1.78128e-05
GOTERM_MF_FAT	GO:0004867~serine-type endopeptidase inhibitor activity	32	1.18212	8.40999e-08	100272170, 281374, 540261, 100272171, 282522, 508356, 281375, 508355, 513955, 404051, 517172, 280996, 512164, 286871, 286854, 513700, 497203, 617667, 286804, 282518, 505820, 515917, 338050, 281386, 280699, 280820, 281035, 100125764, 538280, 524513, 527114, 615103, 431786	1447	69	8339	2.67268	0.000104867	9.53383e-06	0.000136612
UP_SEQ_FEATURE	transit peptide:Mitochondrion	94	3.47248	1.36269e-08	515563, 511913, 399560, 281998, 282394, 516212, 521553, 414346, 538944, 506223, 521892, 615506, 508238, 614196, 534286, 511957, 538650, 414732, 281816, 327696, 338053, 617636, 540329, 507711, 327692, 282576, 280871, 286864, 282150, 280878, 614013, 509274, 537713, 517535, 519302, 281157, 613338, 504320, 281158, 513438, 281811, 510957, 515902, 767961, 281748, 511222, 531552, 506001, 513218, 280969,…	1017	298	5599	1.73661	3.01559e-05	1.00521e-05	2.37059e-05
GOTERM_BP_FAT	GO:0016042~lipid catabolic process	36	1.32989	4.8096e-08	510065, 511195, 508493, 515900, 282299, 493643, 505300, 527214, 281400, 540337, 532663, 768074, 537301, 518852, 527592, 282346, 505968, 618039, 282652, 540771, 782603, 509952, 494318, 513996, 505394, 518699, 614320, 504468, 281004, 514969, 282311, 535174, 281810, 535192, 408009, 282438	1352	83	7975	2.55846	0.000149712	1.06944e-05	8.69617e-05
KEGG_PATHWAY	bta00650:Butanoate metabolism	20	0.738825	8.30114e-07	513967, 511082, 281748, 512044, 511222, 532724, 506219, 280969, 512227, 282576, 515321, 514230, 317658, 518852, 508629, 532785, 503684, 785935, 533798, 281810	894	32	4536	3.17114	0.000159369	1.13844e-05	0.0010335
INTERPRO	IPR017972:Cytochrome P450, conserved site	22	0.812708	2.22531e-08	507615, 511960, 535227, 534967, 511498, 510156, 282213, 503552, 282214, 282211, 539047, 509326, 790682, 785824, 507016, 511890, 541302, 535243, 507988, 616593, 526682, 521656, 504769, 510380	1645	34	9003	3.54132	4.78875e-05	1.19721e-05	3.85874e-05
KEGG_PATHWAY	bta00500:Starch and sucrose metabolism	21	0.775767	9.96362e-07	615303, 286792, 505049, 511743, 511047, 751790, 534402, 515638, 537451, 522889, 505472, 539625, 615535, 533587, 281564, 515687, 540615, 615745, 280808, 517397, 538710, 539383	894	35	4536	3.0443	0.000191283	1.27534e-05	0.00124048
GOTERM_BP_FAT	GO:0006954~inflammatory response	41	1.51459	6.16254e-08	281048, 504773, 282522, 526704, 515440, 281251, 280833, 280685, 533547, 414347, 512242, 513221, 513700, 539123, 281486, 506412, 514076, 534961, 497200, 280816, 505647, 282227, 526766, 780806, 512045, 280988, 280678, 533844, 280677, 282330, 281651, 280794, 338068, 617435, 767827, 513990, 518283, 505308, 507749, 281297, 281652	1352	102	7975	2.37103	0.000191821	1.27892e-05	0.000111424
GOTERM_MF_FAT	GO:0004866~endopeptidase inhibitor activity	40	1.47765	1.49737e-07	100272170, 281374, 281998, 540261, 282522, 100272171, 508356, 513955, 281375, 508355, 280833, 404051, 515992, 517172, 280996, 512164, 286871, 286854, 513700, 506828, 617667, 497203, 286804, 282518, 281039, 505820, 515917, 338050, 281386, 504615, 280699, 280820, 280988, 281035, 280677, 100125764, 538280, 524513, 527114, 615103, 431786	1447	99	8339	2.32847	0.000186704	1.556e-05	0.000243231
KEGG_PATHWAY	bta00640:Propanoate metabolism	19	0.701884	1.31392e-06	513967, 515902, 511082, 281748, 512044, 531552, 506219, 280969, 327692, 614302, 280871, 518852, 508629, 508170, 537713, 535883, 281274, 505968, 281810	894	30	4536	3.21342	0.000252241	1.57669e-05	0.00163583
GOTERM_BP_FAT	GO:0055088~lipid homeostasis	18	0.664943	1.08314e-07	515536, 618039, 511199, 531519, 782603, 280868, 618041, 281206, 508829, 505394, 537301, 281004, 510960, 282346, 281631, 535379, 538710, 408009	1352	27	7975	3.93245	0.000337124	1.9834e-05	0.000195841
INTERPRO	IPR000215:Protease inhibitor I4, serpin	22	0.812708	4.60838e-08	282518, 505820, 100272170, 338050, 540261, 282522, 100272171, 281386, 281375, 280699, 404051, 281035, 517172, 100125764, 286871, 286854, 538280, 524513, 617667, 497203, 527114, 286804, 615103	1645	35	9003	3.44014	9.91674e-05	1.98343e-05	7.99104e-05
GOTERM_BP_FAT	GO:0010876~lipid localization	34	1.256	1.05571e-07	505830, 280868, 281251, 281067, 618041, 512242, 281444, 537301, 281584, 538914, 510960, 282346, 281092, 515536, 618039, 536495, 529689, 503578, 538896, 782603, 520159, 317656, 317692, 508829, 508918, 512369, 505394, 512905, 504468, 281004, 281631, 286886, 535379, 408009	1352	78	7975	2.57121	0.000328587	2.05399e-05	0.000190881
GOTERM_BP_FAT	GO:0006767~water-soluble vitamin metabolic process	16	0.59106	1.31273e-07	540860, 511042, 512573, 510602, 617636, 614254, 509002, 535630, 618607, 519120, 520327, 514697, 286812, 537539, 513400, 512468	1352	22	7975	4.28994	0.00040857	2.15079e-05	0.000237353
GOTERM_BP_FAT	GO:0006631~fatty acid metabolic process	43	1.58847	1.28901e-07	510065, 509459, 523867, 281748, 281543, 539992, 493643, 511222, 522006, 615051, 281400, 540337, 281992, 768074, 518852, 617293, 353120, 513795, 281725, 521822, 615756, 281092, 782922, 505968, 503578, 782603, 509326, 533333, 509952, 613658, 282576, 513996, 282130, 525154, 504481, 280805, 493722, 532785, 514969, 281811, 504502, 535174, 281810	1352	112	7975	2.26467	0.000401189	2.22925e-05	0.000233064
UP_SEQ_FEATURE	active site:Charge relay system	32	1.18212	4.13026e-08	515563, 535653, 281374, 780933, 515900, 515440, 614425, 510774, 539992, 282299, 280688, 281428, 508717, 280685, 533547, 534616, 280787, 280789, 514076, 505283, 505647, 281122, 615289, 280897, 514666, 514113, 767827, 526052, 507993, 282311, 535192, 407998	1017	65	5599	2.71035	9.13985e-05	2.28504e-05	7.18514e-05
SP_PIR_KEYWORDS	FAD	26	0.960473	3.11782e-07	614508, 511222, 521892, 281480, 768074, 282604, 617428, 508542, 509102, 281167, 338074, 505968, 280763, 511624, 506310, 532512, 512373, 510097, 513996, 514230, 519120, 282130, 512070, 286812, 338445, 281124	1357	49	7250	2.83488	0.000168348	2.40514e-05	0.000453834
INTERPRO	IPR015421:Pyridoxal phosphate-dependent transferase, major region, subdomain 1	21	0.775767	7.64462e-08	517656, 539159, 533044, 507197, 528582, 515186, 506219, 509002, 280969, 281206, 521553, 508929, 533481, 515950, 789572, 505649, 534286, 286886, 522515, 520638, 280762, 508712	1645	33	9003	3.48279	0.000164499	2.74183e-05	0.00013256
GOTERM_BP_FAT	GO:0008610~lipid biosynthetic process	56	2.06871	2.115e-07	514293, 511195, 616089, 523867, 783907, 281067, 615051, 360197, 768052, 513533, 281767, 353120, 281824, 282855, 515361, 282384, 503578, 540229, 509326, 513537, 789150, 521115, 509958, 282576, 532489, 505958, 512112, 493722, 281157, 512761, 535588, 281543, 404129, 338471, 282604, 100125779, 617293, 510960, 509696, 521822, 782922, 504650, 614612, 533726, 615906, 510274, 520159, 506381, 533333, 6136…	1352	166	7975	1.98991	0.000658183	3.29195e-05	0.00038241
INTERPRO	IPR002347:Glucose/ribitol dehydrogenase	27	0.997414	1.14643e-07	281809, 515710, 532422, 493643, 533086, 528832, 508455, 282589, 515946, 515321, 281482, 527592, 510180, 519940, 282852, 404131, 533020, 507942, 282652, 507276, 281360, 618192, 509952, 526937, 768256, 616934, 514044	1645	51	9003	2.89744	0.000246681	3.52438e-05	0.000198793
SP_PIR_KEYWORDS	Monooxygenase	24	0.88659	5.2876e-07	511960, 282213, 282214, 504401, 282211, 539047, 785824, 511890, 281167, 535243, 507988, 526682, 511624, 504769, 535227, 507615, 534967, 511498, 510156, 503552, 509326, 790682, 510583, 616593, 521656, 510380	1357	44	7250	2.91418	0.00028549	3.56907e-05	0.000769669
KEGG_PATHWAY	bta00120:Primary bile acid biosynthesis	12	0.443295	3.30678e-06	508918, 511960, 538964, 529552, 511195, 510507, 530653, 533016, 493643, 513855, 540229, 514969	894	14	4536	4.34899	0.000634701	3.73465e-05	0.00411691
GOTERM_BP_FAT	GO:0051605~protein maturation by peptide bond cleavage	21	0.775767	2.82749e-07	533726, 281374, 526766, 515440, 512045, 280678, 280677, 282078, 281651, 509501, 617435, 767827, 514076, 534961, 282010, 280816, 507749, 281297, 281652, 505647, 407998	1352	37	7975	3.34789	0.00087981	4.19133e-05	0.000511234
INTERPRO	IPR002198:Short-chain dehydrogenase/reductase SDR	29	1.0713	1.66947e-07	281809, 532422, 515710, 493643, 533086, 528832, 508455, 282589, 515946, 618084, 515321, 281482, 527592, 510180, 519940, 282852, 404131, 533020, 507942, 282652, 507276, 281360, 618192, 509952, 508918, 526937, 768256, 616934, 514044	1645	58	9003	2.73647	0.000359206	4.49078e-05	0.00028949
UP_SEQ_FEATURE	region of interest:Substrate binding	31	1.14518	1.11632e-07	359722, 616089, 512573, 614254, 780933, 281748, 515270, 511222, 783907, 506001, 518364, 338471, 534616, 508861, 511380, 281564, 505968, 513608, 282855, 506310, 530397, 327669, 540303, 540771, 512603, 508809, 513483, 777597, 282130, 514113, 510525, 512070, 281869	1017	64	5599	2.66668	0.00024701	4.9407e-05	0.000194198
SP_PIR_KEYWORDS	nadp	33	1.21906	9.09566e-07	541220, 532505, 617720, 515946, 618084, 505167, 282604, 513221, 281482, 506263, 281785, 281767, 281167, 282852, 513177, 782922, 533020, 404131, 618664, 535227, 507276, 531682, 327669, 281360, 282384, 532512, 508809, 618607, 526937, 281650, 280878, 282138, 281124	1357	74	7250	2.38254	0.000491045	5.45725e-05	0.00132397
GOTERM_MF_FAT	GO:0016712~oxidoreductase activity, acting on paired donors, with incorporation or reduction of molecular oxygen, reduced flavin or flavoprotein as one donor, and incorporation of one atom of oxygen	13	0.480236	6.48715e-07	535227, 530929, 282213, 282214, 503552, 282211, 790682, 785824, 282870, 507988, 616593, 511936, 526682, 521656, 540707	1447	16	8339	4.6824	0.000808621	6.22248e-05	0.00105377
SP_PIR_KEYWORDS	iron	57	2.10565	1.18896e-06	511960, 511195, 508473, 785824, 511380, 784720, 504769, 327696, 507615, 530397, 534967, 531682, 510156, 509326, 790682, 514462, 510583, 286861, 541302, 511375, 282470, 281157, 281158, 521656, 508591, 510380, 282213, 282214, 282211, 539047, 281400, 535630, 281110, 506415, 281409, 768074, 281481, 513221, 538964, 511890, 338074, 507988, 535243, 526682, 535227, 511498, 510602, 540828, 516058, 503552,…	1357	163	7250	1.86829	0.00064183	6.42016e-05	0.00173065
GOTERM_BP_FAT	GO:0051604~protein maturation	26	0.960473	4.71874e-07	511345, 281374, 515440, 768034, 509501, 514076, 534961, 280816, 505647, 533726, 522714, 526766, 512045, 280678, 280677, 282078, 281651, 617435, 767827, 282010, 507749, 281297, 281652, 534637, 541085, 407998	1352	54	7975	2.8401	0.00146787	6.6768e-05	0.000853187
GOTERM_CC_FAT	GO:0034358~plasma lipoprotein particle	14	0.517178	1.71338e-06	505830, 618039, 287025, 618041, 505394, 537301, 523798, 281004, 505308, 506412, 510960, 281631, 535192, 408009	1064	20	6389	4.20329	0.000679982	7.55764e-05	0.00238719
GOTERM_CC_FAT	GO:0032994~protein-lipid complex	14	0.517178	1.71338e-06	505830, 618039, 287025, 618041, 505394, 537301, 523798, 281004, 505308, 506412, 510960, 281631, 535192, 408009	1064	20	6389	4.20329	0.000679982	7.55764e-05	0.00238719
KEGG_PATHWAY	bta00410:beta-Alanine metabolism	15	0.554119	7.83974e-06	615950, 513967, 281748, 506219, 280969, 518852, 508629, 504557, 281002, 789307, 535883, 509241, 505968, 281810, 281124	894	22	4536	3.45943	0.0015041	8.36207e-05	0.00976015
GOTERM_BP_FAT	GO:0002455~humoral immune response mediated by circulating immunoglobulin	12	0.443295	7.02375e-07	281651, 617435, 526766, 767827, 515440, 534961, 512045, 507749, 281297, 281652, 280678, 280677	1352	14	7975	5.056	0.00218411	9.50604e-05	0.00126995
GOTERM_BP_FAT	GO:0006958~complement activation, classical pathway	12	0.443295	7.02375e-07	281651, 617435, 526766, 767827, 515440, 534961, 512045, 507749, 281297, 281652, 280678, 280677	1352	14	7975	5.056	0.00218411	9.50604e-05	0.00126995
GOTERM_BP_FAT	GO:0006869~lipid transport	30	1.10824	7.3651e-07	505830, 280868, 281067, 618041, 512242, 281444, 281584, 537301, 538914, 510960, 282346, 281092, 515536, 618039, 536495, 529689, 538896, 503578, 317656, 317692, 508829, 508918, 512369, 505394, 512905, 281004, 281631, 286886, 535379, 408009	1352	69	7975	2.56464	0.00229013	9.5527e-05	0.00133167
SP_PIR_KEYWORDS	complement pathway	12	0.443295	1.97227e-06	281651, 617435, 526766, 767827, 515440, 534961, 512045, 507749, 281297, 281652, 280678, 280677	1357	14	7250	4.57943	0.00106446	9.68162e-05	0.00287084
INTERPRO	IPR002401:Cytochrome P450, E-class, group I	19	0.701884	4.30476e-07	507615, 511960, 535227, 534967, 511498, 510156, 282213, 503552, 282211, 509326, 539047, 790682, 785824, 282870, 511890, 535243, 616593, 521656, 510380, 504769	1645	30	9003	3.4662	0.000925955	0.000102926	0.000746453
KEGG_PATHWAY	bta00150:Androgen and estrogen metabolism	16	0.59106	1.0378e-05	615303, 286792, 509206, 280934, 515710, 532422, 511743, 513855, 751790, 282589, 515638, 531192, 533587, 616934, 540615, 281824, 614612	894	25	4536	3.24725	0.00199061	0.000104868	0.0129201
GOTERM_BP_FAT	GO:0042632~cholesterol homeostasis	14	0.517178	8.86244e-07	515536, 511199, 782603, 280868, 508829, 505394, 537301, 281004, 510960, 282346, 281631, 535379, 538710, 408009	1352	19	7975	4.34639	0.00275508	0.000106105	0.00160239
GOTERM_BP_FAT	GO:0055092~sterol homeostasis	14	0.517178	8.86244e-07	515536, 511199, 782603, 280868, 508829, 505394, 537301, 281004, 510960, 282346, 281631, 535379, 538710, 408009	1352	19	7975	4.34639	0.00275508	0.000106105	0.00160239
GOTERM_BP_FAT	GO:0019748~secondary metabolic process	21	0.775767	8.68039e-07	514293, 540860, 537379, 511042, 541220, 505515, 614254, 509744, 281360, 515263, 503552, 281543, 539047, 513537, 790682, 615999, 514135, 281444, 526937, 282870, 520327, 513400	1352	39	7975	3.17621	0.00269856	0.000108082	0.00156948
SP_PIR_KEYWORDS	peroxisome	20	0.738825	2.47213e-06	514293, 531682, 532505, 281360, 617720, 281400, 540337, 518364, 508918, 509481, 513996, 617491, 514113, 509102, 513533, 515730, 404131, 281092, 280763, 541085	1357	35	7250	3.05295	0.00133406	0.00011124	0.00359842
KEGG_PATHWAY	bta00040:Pentose and glucuronate interconversions	11	0.406354	1.33839e-05	615303, 515146, 286792, 511743, 533587, 281564, 515687, 540615, 751790, 281725, 515638, 533764	894	13	4536	4.29324	0.00256643	0.000128478	0.0166619
KEGG_PATHWAY	bta00053:Ascorbate and aldarate metabolism	11	0.406354	1.33839e-05	513967, 615303, 286792, 508629, 511743, 533587, 281564, 540615, 286812, 751790, 515638, 508591	894	13	4536	4.29324	0.00256643	0.000128478	0.0166619
GOTERM_BP_FAT	GO:0009069~serine family amino acid metabolic process	13	0.480236	1.43051e-06	517656, 539159, 533044, 507197, 514525, 514462, 509002, 508809, 504453, 317723, 505103, 508238, 280719, 512468	1352	17	7975	4.51075	0.00444327	0.000164919	0.00258645
GOTERM_BP_FAT	GO:0006959~humoral immune response	16	0.59106	1.50997e-06	613356, 526766, 515440, 512045, 280678, 280677, 281651, 617435, 767827, 514076, 534961, 280816, 507749, 281297, 281652, 505647	1352	25	7975	3.77515	0.00468951	0.000167862	0.00273012
SP_PIR_KEYWORDS	mitochondrion	134	4.95013	4.75014e-06	493719, 511913, 399560, 508143, 508473, 521553, 414346, 538944, 615506, 506223, 540737, 614196, 281562, 538650, 533020, 414732, 327696, 517063, 617636, 515109, 327692, 286864, 509274, 282150, 537713, 615106, 511375, 281157, 504320, 281158, 513438, 509459, 767961, 281833, 768034, 515186, 338471, 535630, 504754, 317723, 317658, 281787, 281785, 280719, 286855, 280716, 505968, 506310, 509150, 511082,…	1357	501	7250	1.42898	0.00256179	0.000197294	0.00691416
GOTERM_BP_FAT	GO:0006575~cellular amino acid derivative metabolic process	33	1.21906	1.98805e-06	493719, 781941, 526704, 525659, 516190, 515270, 280969, 535630, 100125779, 505103, 537301, 515950, 510960, 280762, 282711, 613498, 414732, 615950, 530397, 508158, 100125835, 506219, 505394, 281495, 520327, 523798, 280805, 281631, 537539, 512468, 618278, 286815, 282485	1352	83	7975	2.34525	0.00616968	0.000213384	0.0035945
GOTERM_BP_FAT	GO:0030301~cholesterol transport	14	0.517178	2.1391e-06	505830, 515536, 618039, 503578, 281067, 508829, 505394, 537301, 281004, 510960, 282346, 281631, 535379, 408009	1352	20	7975	4.12907	0.0066369	0.000221943	0.00386761
GOTERM_BP_FAT	GO:0015918~sterol transport	14	0.517178	2.1391e-06	505830, 515536, 618039, 503578, 281067, 508829, 505394, 537301, 281004, 510960, 282346, 281631, 535379, 408009	1352	20	7975	4.12907	0.0066369	0.000221943	0.00386761
GOTERM_BP_FAT	GO:0046394~carboxylic acid biosynthetic process	36	1.32989	2.30357e-06	535588, 615764, 533044, 511195, 514525, 497025, 523867, 281543, 280869, 615051, 280887, 505103, 508542, 617293, 505094, 512771, 100126042, 353120, 521822, 782922, 539159, 503578, 509326, 533333, 281206, 508809, 613658, 282576, 618607, 525154, 504481, 286886, 493722, 286812, 280726, 281199	1352	95	7975	2.23528	0.00714538	0.000231297	0.00416498
GOTERM_BP_FAT	GO:0016053~organic acid biosynthetic process	36	1.32989	2.30357e-06	535588, 615764, 533044, 511195, 514525, 497025, 523867, 281543, 280869, 615051, 280887, 505103, 508542, 617293, 505094, 512771, 100126042, 353120, 521822, 782922, 539159, 503578, 509326, 533333, 281206, 508809, 613658, 282576, 618607, 525154, 504481, 286886, 493722, 286812, 280726, 281199	1352	95	7975	2.23528	0.00714538	0.000231297	0.00416498
GOTERM_BP_FAT	GO:0016485~protein processing	24	0.88659	2.39098e-06	533726, 522714, 281374, 526766, 515440, 768034, 512045, 280678, 280677, 282078, 281651, 509501, 617435, 767827, 514076, 534961, 282010, 280816, 507749, 281297, 281652, 505647, 541085, 407998	1352	51	7975	2.77584	0.0074155	0.000232571	0.00432302
SP_PIR_KEYWORDS	fatty acid metabolism	14	0.517178	6.77523e-06	509459, 281748, 539992, 511222, 522006, 327700, 282576, 513996, 282130, 513795, 281092, 504502, 281811, 505968	1357	20	7250	3.73987	0.00365195	0.000261297	0.00986169
SP_PIR_KEYWORDS	lyase	30	1.10824	8.24608e-06	534594, 281748, 528582, 506001, 518364, 533186, 317658, 515950, 280740, 512771, 513795, 280762, 444987, 282855, 539159, 615205, 540303, 515263, 512373, 615999, 282244, 530736, 509958, 515030, 513212, 510679, 534558, 522515, 281158, 508712	1357	70	7250	2.28971	0.004443	0.000296816	0.0120025
GOTERM_BP_FAT	GO:0033344~cholesterol efflux	11	0.406354	3.292e-06	505830, 515536, 618039, 505394, 537301, 281004, 282346, 281631, 535379, 508829, 408009	1352	13	7975	4.99118	0.0101957	0.000310497	0.00595205
GOTERM_MF_FAT	GO:0016765~transferase activity, transferring alkyl or aryl (other than methyl) groups	21	0.775767	3.50668e-06	615950, 533917, 493719, 783879, 521685, 617636, 281805, 516190, 280869, 613836, 515614, 521115, 768055, 615507, 517724, 281767, 541078, 777644, 327709, 509696, 613498	1447	41	8339	2.95176	0.0043633	0.000312297	0.00569609
GOTERM_MF_FAT	GO:0003995~acyl-CoA dehydrogenase activity	11	0.406354	4.11104e-06	513996, 526956, 614508, 510065, 282130, 617428, 512070, 511222, 514969, 505968, 506310	1447	13	8339	4.87635	0.00511335	0.000341706	0.00667774
GOTERM_BP_FAT	GO:0051241~negative regulation of multicellular organismal process	30	1.10824	4.06728e-06	280712, 281374, 281428, 281605, 280833, 280685, 533547, 512242, 281444, 509501, 280789, 533611, 515536, 618039, 617034, 281246, 338036, 614262, 280988, 508829, 280897, 281495, 407127, 281004, 353110, 281733, 281631, 408009, 407998, 100125240	1352	74	7975	2.39135	0.0125817	0.000372327	0.00735375
GOTERM_BP_FAT	GO:0019439~aromatic compound catabolic process	10	0.369413	4.45002e-06	505677, 507496, 530397, 520327, 533481, 510953, 523798, 508724, 516058, 510583	1352	11	7975	5.36243	0.0137574	0.00039572	0.00804572
GOTERM_BP_FAT	GO:0043691~reverse cholesterol transport	9	0.332471	5.10091e-06	505830, 505394, 537301, 281004, 503578, 282346, 510960, 281631, 535379	1352	9	7975	5.89867	0.0157538	0.000440991	0.0092225
GOTERM_BP_FAT	GO:0009064~glutamine family amino acid metabolic process	18	0.664943	5.36637e-06	525659, 505315, 281206, 280887, 505103, 525303, 508542, 508724, 505094, 281785, 286886, 100126042, 512771, 280726, 510506, 512468, 281199, 513608	1352	33	7975	3.21746	0.0165668	0.000451399	0.00970242
GOTERM_BP_FAT	GO:0044242~cellular lipid catabolic process	18	0.664943	5.36637e-06	510065, 493643, 782603, 505300, 281400, 509952, 540337, 513996, 768074, 518699, 505394, 504468, 518852, 514969, 505968, 535174, 281810, 408009	1352	33	7975	3.21746	0.0165668	0.000451399	0.00970242
SP_PIR_KEYWORDS	hydrolase	171	6.31696	1.35958e-05	537391, 535293, 518169, 533896, 282299, 511716, 520620, 505300, 789638, 508148, 616641, 506223, 525738, 505106, 614196, 533618, 541175, 536753, 538650, 511665, 537692, 505283, 505457, 444987, 512444, 524973, 510889, 505511, 508158, 506087, 535407, 614320, 515310, 504468, 509273, 509274, 767827, 282010, 281450, 509715, 526052, 533203, 541085, 281869, 286815, 280712, 286794, 768034, 539992, 510774,…	1357	682	7250	1.33958	0.00731488	0.000458755	0.0197884
SP_PIR_KEYWORDS	Secreted	147	5.43037	1.45114e-05	534650, 539218, 540261, 282522, 616978, 613991, 505300, 280833, 532569, 530076, 534049, 280996, 508990, 414347, 281170, 512242, 282006, 407216, 533618, 407213, 534961, 536753, 286804, 493729, 508090, 526766, 774023, 281860, 512045, 280988, 522039, 281651, 281006, 280827, 281004, 507749, 281297, 281450, 281652, 281904, 508356, 508355, 281500, 533547, 282645, 537669, 281444, 514488, 280787, 280789,…	1357	571	7250	1.37543	0.00780558	0.000460847	0.021121
GOTERM_MF_FAT	GO:0050661~NADP or NADPH binding	14	0.517178	6.22172e-06	540860, 531682, 504401, 539356, 509952, 508809, 505167, 282604, 788719, 280878, 281167, 782218, 281093, 281124	1447	21	8339	3.84197	0.00772849	0.00048479	0.0101061
GOTERM_BP_FAT	GO:0006953~acute-phase response	12	0.443295	6.0383e-06	512242, 282330, 280794, 513700, 282522, 505308, 506412, 497200, 281251, 280685, 280988, 533844	1352	16	7975	4.424	0.0186217	0.000494543	0.0109172
GOTERM_BP_FAT	GO:0009062~fatty acid catabolic process	12	0.443295	6.0383e-06	513996, 768074, 510065, 518852, 493643, 509952, 281400, 514969, 540337, 505968, 535174, 281810	1352	16	7975	4.424	0.0186217	0.000494543	0.0109172
GOTERM_MF_FAT	GO:0031406~carboxylic acid binding	26	0.960473	7.93064e-06	781941, 617307, 281400, 338471, 614302, 535630, 505472, 317723, 281409, 280887, 768330, 508238, 353160, 280719, 515848, 280717, 282855, 280759, 505515, 505355, 537280, 327692, 510583, 511097, 533481, 414348, 512468	1447	60	8339	2.49728	0.0098408	0.000581569	0.0128817
GOTERM_BP_FAT	GO:0044271~nitrogen compound biosynthetic process	67	2.47506	7.5624e-06	613800, 781941, 537391, 614254, 497025, 514525, 280869, 534611, 509002, 505103, 508542, 505094, 534286, 512771, 100140105, 280762, 539159, 338053, 529689, 617636, 503578, 618059, 281206, 282244, 508809, 519120, 520327, 510679, 280726, 281158, 513400, 281199, 286815, 509354, 615764, 280712, 533044, 505224, 281356, 518364, 535630, 618084, 280887, 281183, 515950, 514697, 783572, 100126042, 513608, 5…	1352	233	7975	1.69618	0.0232669	0.000603455	0.0136726
GOTERM_BP_FAT	GO:0009110~vitamin biosynthetic process	13	0.480236	8.3304e-06	540860, 511042, 512573, 510602, 614254, 617636, 513537, 618607, 519120, 520327, 514697, 286812, 513400	1352	19	7975	4.03593	0.0255993	0.000648106	0.015061
SP_PIR_KEYWORDS	heme	31	1.14518	2.45253e-05	511960, 511195, 282213, 282214, 282211, 539047, 785824, 281110, 538964, 513221, 281481, 511890, 507988, 535243, 526682, 504769, 507615, 535227, 327696, 534967, 530397, 531682, 511498, 510156, 503552, 509326, 790682, 507016, 541302, 534509, 616593, 521656, 510380	1357	77	7250	2.15094	0.0131565	0.000735499	0.0356936
GOTERM_MF_FAT	GO:0004364~glutathione transferase activity	13	0.480236	1.0717e-05	533917, 493719, 783879, 521685, 281805, 516190, 613836, 768055, 615507, 517724, 777644, 327709, 613498	1447	19	8339	3.94308	0.0132752	0.000742176	0.0174072
GOTERM_BP_FAT	GO:0006639~acylglycerol metabolic process	15	0.554119	1.0437e-05	535588, 618039, 531682, 616089, 508493, 404129, 280868, 783907, 505394, 407225, 777597, 537301, 281004, 538914, 538710, 282855, 408009	1352	25	7975	3.5392	0.0319685	0.000773287	0.0188694
GOTERM_BP_FAT	GO:0018904~organic ether metabolic process	16	0.59106	1.03931e-05	535588, 618039, 531682, 616089, 508493, 503552, 404129, 280868, 783907, 790682, 505394, 407225, 777597, 537301, 281004, 538914, 538710, 282855, 408009	1352	28	7975	3.37067	0.0318361	0.000788809	0.01879
GOTERM_CC_FAT	GO:0005743~mitochondrial inner membrane	64	2.36424	1.99099e-05	511960, 493719, 511913, 282394, 528832, 522006, 514159, 538944, 615506, 508542, 281562, 515496, 100140105, 504371, 613498, 414732, 327696, 338053, 515109, 505860, 507858, 528468, 526059, 337927, 280878, 532560, 511375, 338445, 281158, 281811, 281810, 535174, 281809, 768034, 513218, 505877, 338471, 282604, 281480, 280887, 768074, 317658, 281481, 281785, 518758, 280719, 280716, 506310, 513967, 5110…	1064	230	6389	1.67087	0.00787316	0.000790119	0.0277365
GOTERM_BP_FAT	GO:0048878~chemical homeostasis	59	2.17953	1.24347e-05	281239, 786034, 505242, 281998, 511199, 516210, 280868, 280833, 525947, 527430, 512301, 282711, 510038, 282325, 503579, 529186, 503578, 503622, 281206, 286861, 504468, 282330, 281495, 281004, 280910, 493722, 282470, 618195, 538710, 281750, 100125240, 281688, 282072, 618041, 507783, 504586, 280685, 505472, 281444, 513221, 537301, 282346, 510960, 280936, 515536, 618039, 535743, 531519, 338036, 7826…	1352	200	7975	1.74011	0.0379699	0.000899816	0.0224807
SP_PIR_KEYWORDS	blood coagulation	16	0.59106	3.56905e-05	540261, 280688, 281428, 280833, 280685, 281035, 533547, 280687, 510522, 282006, 280897, 522039, 280787, 280789, 280792, 407998	1357	28	7250	3.05295	0.0190887	0.000963195	0.0519391
SP_PIR_KEYWORDS	acute phase	10	0.369413	3.48419e-05	280794, 513700, 282522, 505308, 506412, 497200, 280699, 280685, 280677, 533844	1357	12	7250	4.45222	0.018639	0.00098977	0.0507045
COG_ONTOLOGY	Lipid metabolism	26	0.960473	5.52725e-05	614508, 281748, 511222, 514159, 519557, 614302, 534616, 617428, 505928, 513795, 497207, 505968, 506310, 513112, 505355, 512227, 505290, 506059, 282576, 526956, 508916, 282130, 518864, 512098, 512070, 533798, 535174	325	55	1490	2.16727	0.00204305	0.00102205	0.0496191
GOTERM_BP_FAT	GO:0042364~water-soluble vitamin biosynthetic process	12	0.443295	1.44859e-05	618607, 540860, 511042, 519120, 512573, 520327, 510602, 617636, 614254, 514697, 286812, 513400	1352	17	7975	4.16377	0.0440933	0.00102436	0.0261886
GOTERM_BP_FAT	GO:0043603~cellular amide metabolic process	15	0.554119	1.91004e-05	540860, 511042, 541220, 515263, 614254, 281543, 518364, 280887, 526937, 520327, 280805, 512771, 280726, 513400, 513608	1352	26	7975	3.40308	0.0577268	0.00132046	0.0345295
GOTERM_BP_FAT	GO:0006694~steroid biosynthetic process	19	0.701884	2.02512e-05	514293, 533726, 511195, 282384, 615906, 503578, 540229, 281067, 509958, 532489, 282604, 616694, 513533, 281767, 281631, 503684, 281157, 281824, 614612	1352	39	7975	2.87371	0.0610965	0.00136955	0.0366096
GOTERM_BP_FAT	GO:0006536~glutamate metabolic process	9	0.332471	2.1691e-05	508542, 505094, 525659, 281785, 286886, 505315, 512771, 281206, 512468	1352	10	7975	5.3088	0.0652953	0.00143566	0.0392119
INTERPRO	IPR013786:Acyl-CoA dehydrogenase/oxidase, N-terminal	11	0.406354	6.71361e-06	513996, 526956, 614508, 510065, 282130, 617428, 512070, 511222, 514969, 505968, 506310	1645	13	9003	4.63096	0.0143439	0.00144373	0.0116409
INTERPRO	IPR013764:Acyl-CoA oxidase/dehydrogenase, type1/2, C-terminal	11	0.406354	6.71361e-06	513996, 526956, 614508, 510065, 282130, 617428, 512070, 511222, 514969, 505968, 506310	1645	13	9003	4.63096	0.0143439	0.00144373	0.0116409
INTERPRO	IPR006091:Acyl-CoA oxidase/dehydrogenase, central region	11	0.406354	6.71361e-06	513996, 526956, 614508, 510065, 282130, 617428, 512070, 511222, 514969, 505968, 506310	1645	13	9003	4.63096	0.0143439	0.00144373	0.0116409
GOTERM_CC_FAT	GO:0019866~organelle inner membrane	64	2.36424	4.08983e-05	511960, 493719, 511913, 282394, 528832, 522006, 514159, 538944, 615506, 508542, 281562, 515496, 100140105, 504371, 613498, 414732, 327696, 338053, 515109, 505860, 507858, 528468, 526059, 337927, 280878, 532560, 511375, 338445, 281158, 281811, 281810, 535174, 281809, 768034, 513218, 505877, 338471, 282604, 281480, 280887, 768074, 317658, 281481, 281785, 518758, 280719, 280716, 506310, 513967, 5110…	1064	235	6389	1.63532	0.0161058	0.001475	0.0569676
GOTERM_MF_FAT	GO:0008483~transaminase activity	13	0.480236	2.25661e-05	533044, 515186, 528582, 506219, 281206, 280969, 521553, 508929, 533481, 789572, 286886, 280719, 520638, 508712	1447	20	8339	3.74592	0.027748	0.00147997	0.03665
GOTERM_MF_FAT	GO:0016769~transferase activity, transferring nitrogenous groups	16	0.59106	2.43274e-05	533044, 515186, 528582, 506219, 281206, 280969, 521553, 508929, 533481, 789572, 505649, 534286, 286886, 280719, 520638, 508712, 414732	1447	29	8339	3.17956	0.029881	0.00151568	0.03951
KEGG_PATHWAY	bta00350:Tyrosine metabolism	17	0.628001	0.000176497	507496, 505515, 509744, 516058, 510551, 281206, 533481, 508724, 281002, 286886, 338074, 520508, 507093, 789307, 338445, 280762, 618278	894	33	4536	2.61379	0.0333225	0.00161252	0.219519
GOTERM_BP_FAT	GO:0008652~cellular amino acid biosynthetic process	17	0.628001	2.72722e-05	539159, 615764, 533044, 497025, 514525, 280869, 281206, 508809, 280887, 505103, 508542, 505094, 286886, 100126042, 512771, 280726, 281199	1352	33	7975	3.03871	0.0813955	0.00176718	0.0492991
GOTERM_BP_FAT	GO:0009309~amine biosynthetic process	23	0.849649	2.8753e-05	615950, 539159, 781941, 615764, 533044, 514525, 497025, 280869, 281206, 508809, 535630, 280887, 505103, 508542, 515950, 505094, 286886, 100126042, 512771, 280726, 280762, 281199, 286815	1352	54	7975	2.5124	0.0856204	0.00182506	0.0519752
SP_PIR_KEYWORDS	pyridoxal phosphate	20	0.738825	7.13985e-05	539159, 512573, 507197, 515186, 506308, 506219, 509002, 280969, 281206, 521553, 505472, 508929, 533481, 515950, 505649, 534286, 286886, 522515, 520638, 280762, 508712	1357	42	7250	2.54413	0.0378227	0.00183434	0.103879
SP_PIR_KEYWORDS	Acyltransferase	26	0.960473	8.06999e-05	359722, 509459, 404129, 522006, 768052, 508861, 281787, 534286, 510960, 282049, 784720, 281092, 506607, 280759, 515361, 511082, 280801, 533374, 512603, 508324, 505958, 407225, 286864, 512112, 504502, 281811	1357	63	7250	2.20491	0.0426437	0.00197893	0.117404
GOTERM_BP_FAT	GO:0006638~neutral lipid metabolic process	15	0.554119	3.35128e-05	535588, 618039, 531682, 616089, 508493, 404129, 280868, 783907, 505394, 407225, 777597, 537301, 281004, 538914, 538710, 282855, 408009	1352	27	7975	3.27704	0.0990694	0.00208436	0.0605767
GOTERM_BP_FAT	GO:0006662~glycerol ether metabolic process	15	0.554119	3.35128e-05	535588, 618039, 531682, 616089, 508493, 404129, 280868, 783907, 505394, 407225, 777597, 537301, 281004, 538914, 538710, 282855, 408009	1352	27	7975	3.27704	0.0990694	0.00208436	0.0605767
GOTERM_BP_FAT	GO:0015914~phospholipid transport	13	0.480236	3.47813e-05	536495, 618039, 529689, 317656, 317692, 508829, 505394, 537301, 281584, 281004, 281631, 535379, 408009	1352	21	7975	3.65156	0.10262	0.00212081	0.0628689
KEGG_PATHWAY	bta00670:One carbon pool by folate	10	0.369413	0.000328956	505677, 534382, 281183, 507197, 280869, 280719, 509002, 513372, 286855, 508809	894	14	4536	3.62416	0.0612161	0.00286724	0.408784
UP_SEQ_FEATURE	nucleotide phosphate-binding region:NADP	19	0.701884	7.87243e-06	532505, 327669, 281360, 532512, 508809, 515946, 534628, 618084, 505167, 618607, 526937, 282604, 506263, 281167, 282852, 282138, 513177, 782922, 533020	1017	35	5599	2.98865	0.0172709	0.00289942	0.0136943
GOTERM_BP_FAT	GO:0046700~heterocycle catabolic process	16	0.59106	5.01974e-05	505677, 530397, 534382, 280712, 615205, 505315, 513221, 506787, 508542, 520327, 517589, 505094, 534558, 528246, 286815, 281124	1352	31	7975	3.04447	0.14467	0.00300065	0.0907224
GOTERM_BP_FAT	GO:0006081~cellular aldehyde metabolic process	11	0.406354	5.61759e-05	618607, 281444, 513967, 327669, 505515, 281360, 789572, 281543, 513537, 520508, 537539	1352	16	7975	4.05533	0.160443	0.0032942	0.101522
SP_PIR_KEYWORDS	hdl	9	0.332471	0.000141422	505394, 537301, 281006, 287025, 281004, 505308, 506412, 281631, 535192	1357	11	7250	4.37127	0.0735296	0.00331506	0.205659
KEGG_PATHWAY	bta00360:Phenylalanine metabolism	11	0.406354	0.00041957	533481, 516058, 281002, 286886, 507093, 789307, 338445, 281206, 280762, 510583, 282438	894	17	4536	3.28306	0.0774137	0.0034971	0.521118
SP_PIR_KEYWORDS	Aminotransferase	12	0.443295	0.000162167	533044, 515186, 528582, 506219, 281206, 280969, 521553, 508929, 533481, 286886, 280719, 520638, 508712	1357	19	7250	3.37432	0.083852	0.00364241	0.235794
KEGG_PATHWAY	bta00250:Alanine, aspartate and glutamate metabolism	15	0.554119	0.000475744	532724, 506219, 281206, 280969, 521553, 789572, 281785, 286886, 512771, 100126042, 510506, 280726, 281199, 280763, 539561	894	29	4536	2.62439	0.087315	0.00364791	0.590697
GOTERM_BP_FAT	GO:0019395~fatty acid oxidation	12	0.443295	6.34699e-05	513996, 768074, 510065, 518852, 493643, 509952, 281400, 514969, 540337, 505968, 535174, 281810	1352	19	7975	3.72547	0.179292	0.00365235	0.114697
GOTERM_BP_FAT	GO:0034440~lipid oxidation	12	0.443295	6.34699e-05	513996, 768074, 510065, 518852, 493643, 509952, 281400, 514969, 540337, 505968, 535174, 281810	1352	19	7975	3.72547	0.179292	0.00365235	0.114697
UP_TISSUE	Kidney	46	1.6993	9.87546e-05	286792, 539681, 281374, 518623, 514525, 507621, 282299, 751790, 507783, 514135, 281170, 280948, 281625, 509860, 504557, 616639, 497621, 281281, 281564, 540236, 281839, 519940, 280763, 519461, 281249, 327669, 404089, 539418, 281240, 614840, 512227, 616332, 281122, 407224, 317711, 281108, 414922, 617897, 525193, 789572, 282472, 767927, 286886, 282868, 281199, 508591, 513107	1700	146	9462	1.75363	0.0110001	0.00368023	0.111889
KEGG_PATHWAY	bta01040:Biosynthesis of unsaturated fatty acids	12	0.443295	0.000473239	511033, 510065, 530653, 617037, 533333, 508324, 513996, 617293, 511431, 615191, 615756, 521822, 281810	894	20	4536	3.0443	0.0868758	0.00377964	0.587595
GOTERM_MF_FAT	GO:0008236~serine-type peptidase activity	40	1.47765	6.55708e-05	515563, 281374, 780933, 768034, 515440, 518169, 281375, 280688, 281428, 508148, 280685, 533547, 511877, 513197, 536604, 280787, 280789, 514076, 282879, 505647, 280692, 504241, 505054, 522347, 507633, 507800, 528098, 100125760, 282078, 281122, 280897, 514666, 514667, 767827, 281450, 526052, 507993, 524684, 541085, 407998	1447	123	8339	1.87413	0.0785156	0.00388621	0.10646
GOTERM_MF_FAT	GO:0017171~serine hydrolase activity	40	1.47765	7.99582e-05	515563, 281374, 780933, 768034, 515440, 518169, 281375, 280688, 281428, 508148, 280685, 533547, 511877, 513197, 536604, 280787, 280789, 514076, 282879, 505647, 280692, 504241, 505054, 522347, 507633, 507800, 528098, 100125760, 282078, 281122, 280897, 514666, 514667, 767827, 281450, 526052, 507993, 524684, 541085, 407998	1447	124	8339	1.85902	0.0949018	0.0045221	0.129805
GOTERM_BP_FAT	GO:0006635~fatty acid beta-oxidation	10	0.369413	9.91871e-05	513996, 768074, 510065, 518852, 493643, 509952, 514969, 505968, 535174, 281810	1352	14	7975	4.21333	0.265661	0.00559854	0.179187
GOTERM_CC_FAT	GO:0005740~mitochondrial envelope	71	2.62283	0.000170426	511960, 493719, 511913, 532422, 282394, 528832, 522006, 514159, 538944, 615506, 508542, 281562, 515496, 538650, 100140105, 504371, 613498, 414732, 327696, 338053, 615342, 515109, 505860, 507858, 528468, 526059, 337927, 280878, 532560, 511375, 338445, 281158, 522546, 281811, 281810, 535174, 509459, 281809, 768034, 513218, 505877, 338471, 282604, 281480, 280887, 768074, 317658, 281481, 281785, 5187…	1064	280	6389	1.52262	0.0654263	0.00562286	0.237189
GOTERM_BP_FAT	GO:0034368~protein-lipid complex remodeling	8	0.29553	0.000103431	505830, 505394, 537301, 281004, 538914, 282346, 510960, 408009	1352	9	7975	5.24326	0.275301	0.00563317	0.186848
GOTERM_BP_FAT	GO:0034369~plasma lipoprotein particle remodeling	8	0.29553	0.000103431	505830, 505394, 537301, 281004, 538914, 282346, 510960, 408009	1352	9	7975	5.24326	0.275301	0.00563317	0.186848
GOTERM_BP_FAT	GO:0034367~macromolecular complex remodeling	8	0.29553	0.000103431	505830, 505394, 537301, 281004, 538914, 282346, 510960, 408009	1352	9	7975	5.24326	0.275301	0.00563317	0.186848
GOTERM_BP_FAT	GO:0018130~heterocycle biosynthetic process	17	0.628001	0.000102689	781941, 280712, 506682, 617636, 503578, 515614, 281229, 530736, 518364, 618084, 519120, 510679, 534286, 783572, 100126042, 281158, 286815	1352	36	7975	2.78548	0.273625	0.00569247	0.185509
GOTERM_MF_FAT	GO:0016229~steroid dehydrogenase activity	10	0.369413	0.000119964	282652, 532489, 532422, 527592, 616694, 540229, 533086, 282589, 281824, 614612	1447	14	8339	4.1164	0.138951	0.00648343	0.194691
GOTERM_BP_FAT	GO:0006790~sulfur metabolic process	21	0.775767	0.000124457	281239, 517656, 539159, 508158, 615764, 493719, 514525, 497025, 525659, 516190, 280869, 514462, 536409, 282066, 519120, 505103, 281495, 280805, 281195, 512468, 613498	1352	51	7975	2.42886	0.32122	0.00665804	0.22479
UP_SEQ_FEATURE	active site:Nucleophile	30	1.10824	2.11592e-05	515900, 282299, 520620, 506308, 537669, 536753, 281564, 100126042, 505554, 504199, 618441, 617654, 537087, 281181, 513537, 535407, 327692, 767970, 540923, 618779, 614320, 525303, 281615, 280950, 508629, 100125914, 282311, 538710, 508222, 535192, 533873	1017	75	5599	2.20216	0.0457464	0.00666708	0.0368029
PIR_SUPERFAMILY	PIRSF001630:serpin	16	0.59106	8.94838e-06	282518, 505820, 100272170, 338050, 540261, 100272171, 281386, 282522, 281375, 280699, 100125764, 286854, 524513, 497203, 617667, 286804, 615103	792	24	3843	3.23485	0.00670662	0.00670662	0.0136232
GOTERM_MF_FAT	GO:0005319~lipid transporter activity	14	0.517178	0.000134372	505830, 515536, 536495, 529689, 280868, 317656, 317692, 508829, 505394, 537301, 281584, 281004, 281631, 535379	1447	26	8339	3.10313	0.154285	0.00695789	0.21805
KEGG_PATHWAY	bta00480:Glutathione metabolism	19	0.701884	0.000946122	615950, 533917, 493719, 783879, 327669, 525659, 281805, 533374, 613836, 768055, 506406, 615507, 517724, 777644, 327709, 512468, 528960, 613498, 505537	894	44	4536	2.19097	0.166183	0.00696568	1.17158
GOTERM_BP_FAT	GO:0033700~phospholipid efflux	7	0.258589	0.000140207	618039, 505394, 537301, 281004, 281631, 535379, 408009	1352	7	7975	5.89867	0.353702	0.00737092	0.253203
GOTERM_BP_FAT	GO:0050996~positive regulation of lipid catabolic process	7	0.258589	0.000140207	535588, 618039, 505394, 537301, 508493, 782603, 281251	1352	7	7975	5.89867	0.353702	0.00737092	0.253203
GOTERM_BP_FAT	GO:0042060~wound healing	25	0.923532	0.000146718	281239, 540261, 281428, 280688, 280833, 280685, 533547, 281992, 280687, 282006, 513221, 280787, 280789, 511468, 515531, 281035, 536409, 510522, 280897, 522039, 280794, 514667, 280792, 506612, 407998	1352	67	7975	2.201	0.366671	0.00758386	0.264946
GOTERM_BP_FAT	GO:0007596~blood coagulation	20	0.738825	0.000158089	540261, 515531, 280688, 281428, 280833, 280685, 281035, 533547, 280687, 536409, 510522, 282006, 522039, 280897, 280787, 514667, 280789, 280792, 506612, 407998	1352	48	7975	2.45778	0.388702	0.00803591	0.285454
GOTERM_BP_FAT	GO:0050817~coagulation	20	0.738825	0.000158089	540261, 515531, 280688, 281428, 280833, 280685, 281035, 533547, 280687, 536409, 510522, 282006, 522039, 280897, 280787, 514667, 280789, 280792, 506612, 407998	1352	48	7975	2.45778	0.388702	0.00803591	0.285454
SP_PIR_KEYWORDS	Serine protease inhibitor	14	0.517178	0.000473846	540261, 338050, 282522, 508356, 281375, 508355, 280699, 280996, 281035, 286871, 286854, 513700, 286804, 431786	1357	27	7250	2.77027	0.22581	0.00979547	0.687529
SP_PIR_KEYWORDS	liver	10	0.369413	0.000459684	281444, 522039, 282304, 508629, 281428, 327700, 513218, 280685, 280792, 782922	1357	15	7250	3.56178	0.219864	0.0098823	0.667043
GOTERM_BP_FAT	GO:0009896~positive regulation of catabolic process	12	0.443295	0.000212716	281239, 535588, 618039, 505394, 537301, 508493, 281004, 782603, 281251, 767820, 521975, 512468	1352	21	7975	3.37067	0.484313	0.0106247	0.383911
GOTERM_BP_FAT	GO:0006695~cholesterol biosynthetic process	11	0.406354	0.000220966	514293, 533726, 616694, 615906, 282384, 513533, 281767, 281631, 281067, 503684, 509958	1352	18	7975	3.60474	0.497391	0.0106915	0.398772
GOTERM_BP_FAT	GO:0007599~hemostasis	20	0.738825	0.000217731	540261, 515531, 280688, 281428, 280833, 280685, 281035, 533547, 280687, 536409, 510522, 282006, 522039, 280897, 280787, 514667, 280789, 280792, 506612, 407998	1352	49	7975	2.40762	0.492303	0.0107022	0.392946
GOTERM_BP_FAT	GO:0006952~defense response	56	2.06871	0.000273721	100113474, 282522, 613356, 504773, 280833, 414347, 512242, 539123, 534961, 497017, 282226, 282227, 526766, 281246, 512045, 513843, 280988, 538639, 280678, 533844, 280677, 282330, 281651, 513990, 767827, 515640, 507749, 281297, 281652, 286815, 281048, 526704, 515440, 281251, 280685, 533547, 506415, 513221, 537301, 513700, 281486, 506412, 514076, 497200, 280816, 514554, 505647, 281072, 780806, 2822…	1352	207	7975	1.59578	0.573529	0.0130254	0.493757
GOTERM_MF_FAT	GO:0016645~oxidoreductase activity, acting on the CH-NH group of donors	11	0.406354	0.000270116	505677, 768074, 534382, 507289, 281650, 508542, 505094, 509102, 100126042, 508809, 618084	1447	18	8339	3.52181	0.286005	0.0133848	0.437873
GOTERM_BP_FAT	GO:0050994~regulation of lipid catabolic process	8	0.29553	0.000294159	535588, 618039, 505394, 537301, 508493, 782603, 281251, 408009	1352	10	7975	4.71893	0.599825	0.0137807	0.530532
GOTERM_BP_FAT	GO:0030195~negative regulation of blood coagulation	8	0.29553	0.000294159	280897, 281004, 280789, 281428, 280833, 280685, 533547, 407998	1352	10	7975	4.71893	0.599825	0.0137807	0.530532
GOTERM_MF_FAT	GO:0008289~lipid binding	56	2.06871	0.000296687	509769, 614112, 280868, 530076, 512242, 281625, 282469, 616639, 353160, 614729, 282325, 338053, 505515, 539418, 528055, 327700, 327692, 507176, 513579, 512905, 404168, 281004, 281658, 431786, 537379, 514547, 532685, 281948, 281444, 505472, 768330, 537301, 512918, 538914, 504657, 515848, 509500, 514554, 327685, 280717, 618039, 280934, 505355, 317706, 317656, 509200, 533174, 508918, 505256, 512369,…	1447	203	8339	1.58978	0.309282	0.0141309	0.480849
GOTERM_BP_FAT	GO:0051188~cofactor biosynthetic process	23	0.849649	0.000319995	540860, 511042, 534382, 280759, 506682, 510602, 617636, 614254, 525659, 503578, 280869, 515614, 521115, 520327, 510679, 534286, 281158, 513400, 513372, 512468, 529282, 511624, 286815	1352	62	7975	2.18822	0.630758	0.0145447	0.577
GOTERM_BP_FAT	GO:0050878~regulation of body fluid levels	22	0.812708	0.000316714	540261, 515531, 280688, 281428, 521115, 280833, 280685, 281035, 533547, 280687, 536409, 510522, 282006, 522039, 280897, 282330, 280787, 514667, 280789, 280792, 506612, 407998	1352	58	7975	2.23743	0.626966	0.0146099	0.5711
KEGG_PATHWAY	bta00010:Glycolysis / Gluconeogenesis	21	0.775767	0.00216392	513967, 540303, 505515, 617654, 509744, 515263, 281543, 281181, 789638, 510551, 534402, 513483, 618607, 533785, 508629, 539579, 520508, 507093, 280808, 282856, 281274, 538710, 282855	894	54	4536	1.97315	0.340268	0.0147446	2.66098
KEGG_PATHWAY	bta00100:Steroid biosynthesis	10	0.369413	0.00225532	100125267, 533726, 616694, 525154, 615906, 282384, 504481, 515569, 281767, 513554	894	17	4536	2.9846	0.35177	0.0148374	2.77193
KEGG_PATHWAY	bta00910:Nitrogen metabolism	12	0.443295	0.00213195	539159, 615205, 509027, 513850, 513212, 281785, 280719, 280740, 515359, 510506, 281199, 539561	894	23	4536	2.64721	0.336199	0.0150622	2.62216
GOTERM_BP_FAT	GO:0016064~immunoglobulin mediated immune response	15	0.554119	0.000339835	282226, 511913, 282227, 526766, 515440, 512045, 280678, 280677, 281651, 617435, 767827, 534961, 507749, 281297, 281652	1352	32	7975	2.765	0.65288	0.0152176	0.612671
UP_SEQ_FEATURE	glycosylation site:N-linked (GlcNAc...)	217	8.01625	5.57762e-05	534650, 282522, 505300, 515523, 281170, 507667, 282006, 407216, 286871, 281766, 533618, 407213, 512444, 493729, 526766, 529186, 444860, 535407, 504468, 281651, 282330, 507749, 282470, 513188, 281652, 504854, 281904, 533086, 507783, 282645, 537669, 504350, 510915, 280787, 514076, 280789, 281281, 282346, 530509, 352958, 280936, 518905, 780806, 280939, 540923, 407225, 280794, 338068, 338066, 281171,…	1017	952	5599	1.25491	0.116122	0.0153111	0.0969858
SP_PIR_KEYWORDS	Serine protease	23	0.849649	0.000779464	515563, 504241, 281374, 780933, 515440, 280688, 281428, 508148, 280685, 533547, 281122, 513197, 280897, 280787, 767827, 514076, 280789, 281450, 526052, 507993, 505647, 541085, 407998	1357	60	7250	2.04802	0.343659	0.0154744	1.12863
GOTERM_BP_FAT	GO:0050818~regulation of coagulation	12	0.443295	0.000360674	280897, 281004, 281486, 280789, 281428, 282010, 280833, 280820, 280685, 533547, 407998, 445422	1352	22	7975	3.21746	0.674691	0.0159146	0.650125
GOTERM_BP_FAT	GO:0006641~triglyceride metabolic process	12	0.443295	0.000360674	535588, 618039, 531682, 537301, 508493, 281004, 538914, 404129, 280868, 538710, 408009, 282855	1352	22	7975	3.21746	0.674691	0.0159146	0.650125
GOTERM_BP_FAT	GO:0009072~aromatic amino acid family metabolic process	9	0.332471	0.000382503	507496, 530397, 781941, 520327, 533481, 508724, 516058, 514822, 510583	1352	13	7975	4.08369	0.69607	0.0166342	0.689344
GOTERM_BP_FAT	GO:0032374~regulation of cholesterol transport	9	0.332471	0.000382503	515536, 618039, 505394, 537301, 281004, 523798, 281631, 508829, 408009	1352	13	7975	4.08369	0.69607	0.0166342	0.689344
GOTERM_BP_FAT	GO:0032371~regulation of sterol transport	9	0.332471	0.000382503	515536, 618039, 505394, 537301, 281004, 523798, 281631, 508829, 408009	1352	13	7975	4.08369	0.69607	0.0166342	0.689344
SP_PIR_KEYWORDS	lipid synthesis	21	0.775767	0.000877809	514293, 281816, 282384, 615906, 523867, 281543, 404129, 509326, 509958, 338471, 505958, 407225, 616694, 617293, 513533, 281767, 503684, 353120, 521822, 533020, 782922	1357	53	7250	2.11691	0.377633	0.016794	1.27018
GOTERM_BP_FAT	GO:0006720~isoprenoid metabolic process	14	0.517178	0.000413897	514293, 537379, 505515, 509744, 281360, 513537, 539047, 521115, 509958, 514135, 281444, 281767, 503684, 509696	1352	29	7975	2.84763	0.724379	0.0174989	0.745723
GOTERM_BP_FAT	GO:0032368~regulation of lipid transport	10	0.369413	0.000409392	515536, 618039, 505394, 537301, 281004, 523798, 281631, 282642, 508829, 408009	1352	16	7975	3.68667	0.720485	0.0175483	0.737634
GOTERM_CC_FAT	GO:0034366~spherical high-density lipoprotein particle	6	0.221648	0.000654178	505830, 618039, 505394, 523798, 281631, 408009	1064	6	6389	6.0047	0.228789	0.0183856	0.907606
SP_PIR_KEYWORDS	protease inhibitor	17	0.628001	0.000998118	281039, 540261, 338050, 282522, 508356, 281375, 508355, 280699, 280833, 515992, 281035, 280996, 286871, 286854, 513700, 286804, 431786	1357	39	7250	2.32886	0.416816	0.0184231	1.44309
GOTERM_CC_FAT	GO:0034361~very-low-density lipoprotein particle	8	0.29553	0.000614472	505830, 618039, 505394, 537301, 281004, 281631, 618041, 408009	1064	11	6389	4.36705	0.216528	0.0185957	0.852737
GOTERM_CC_FAT	GO:0034385~triglyceride-rich lipoprotein particle	8	0.29553	0.000614472	505830, 618039, 505394, 537301, 281004, 281631, 618041, 408009	1064	11	6389	4.36705	0.216528	0.0185957	0.852737
GOTERM_BP_FAT	GO:0002460~adaptive immune response based on somatic recombination of immune receptors built from immunoglobulin superfamily domains	17	0.628001	0.00044911	282226, 511913, 281249, 282227, 526766, 515440, 512045, 280678, 280677, 281651, 617435, 767827, 534961, 281839, 507749, 281297, 281652	1352	40	7975	2.50693	0.753007	0.0187198	0.808923
GOTERM_BP_FAT	GO:0002250~adaptive immune response	17	0.628001	0.00044911	282226, 511913, 281249, 282227, 526766, 515440, 512045, 280678, 280677, 281651, 617435, 767827, 534961, 281839, 507749, 281297, 281652	1352	40	7975	2.50693	0.753007	0.0187198	0.808923
GOTERM_BP_FAT	GO:0002449~lymphocyte mediated immunity	17	0.628001	0.00044911	282226, 511913, 282227, 281072, 526766, 515440, 512045, 280678, 280677, 281651, 617435, 767827, 534961, 281839, 507749, 281297, 281652	1352	40	7975	2.50693	0.753007	0.0187198	0.808923
GOTERM_MF_FAT	GO:0030246~carbohydrate binding	42	1.55153	0.000419103	534650, 616089, 540261, 504773, 613991, 282072, 614804, 783907, 281068, 532663, 282645, 281160, 407216, 509600, 514488, 509121, 281486, 407213, 280867, 506977, 530855, 514979, 404179, 508488, 515263, 522347, 531519, 497014, 281960, 526888, 521539, 777597, 511098, 280794, 281006, 507525, 615535, 281004, 505543, 281297, 431784, 508555, 535192, 407998	1447	142	8339	1.70454	0.407101	0.0191742	0.678619
GOTERM_BP_FAT	GO:0009074~aromatic amino acid family catabolic process	7	0.258589	0.000479971	507496, 530397, 520327, 533481, 508724, 516058, 510583	1352	8	7975	5.16134	0.775641	0.0197296	0.864282
GOTERM_BP_FAT	GO:0006544~glycine metabolic process	7	0.258589	0.000479971	504453, 317723, 505103, 508238, 507197, 280719, 509002, 508809	1352	8	7975	5.16134	0.775641	0.0197296	0.864282
GOTERM_MF_FAT	GO:0016638~oxidoreductase activity, acting on the CH-NH2 group of donors	9	0.332471	0.000451974	281904, 512573, 281785, 281002, 615334, 789307, 338445, 280763, 509751	1447	13	8339	3.98974	0.430923	0.0199322	0.731662
GOTERM_BP_FAT	GO:0019724~B cell mediated immunity	15	0.554119	0.000499189	282226, 511913, 282227, 526766, 515440, 512045, 280678, 280677, 281651, 617435, 767827, 534961, 507749, 281297, 281652	1352	33	7975	2.68121	0.788676	0.0202444	0.89874
KEGG_PATHWAY	bta00760:Nicotinate and nicotinamide metabolism	12	0.443295	0.0032461	511042, 614254, 280878, 513419, 615535, 617720, 520472, 338074, 510456, 327677, 513400, 511858	894	24	4536	2.53691	0.464345	0.0205938	3.96718
GOTERM_MF_FAT	GO:0016701~oxidoreductase activity, acting on single donors with incorporation of molecular oxygen	14	0.517178	0.000524271	530397, 507496, 615764, 510602, 540828, 516058, 281400, 514462, 535630, 514135, 281409, 511380, 414348, 508591	1447	29	8339	2.78212	0.480005	0.0222972	0.848229
GOTERM_MF_FAT	GO:0015248~sterol transporter activity	7	0.258589	0.000547995	515536, 505394, 537301, 281004, 281631, 535379, 508829	1447	8	8339	5.04259	0.495172	0.022527	0.886453
GOTERM_MF_FAT	GO:0017127~cholesterol transporter activity	7	0.258589	0.000547995	515536, 505394, 537301, 281004, 281631, 535379, 508829	1447	8	8339	5.04259	0.495172	0.022527	0.886453
KEGG_PATHWAY	bta00270:Cysteine and methionine metabolism	14	0.517178	0.00368626	505511, 615950, 539159, 508158, 615764, 497025, 514525, 280869, 514462, 281206, 533481, 541078, 286886, 281274	894	31	4536	2.29141	0.507898	0.0226136	4.49383
GOTERM_CC_FAT	GO:0031966~mitochondrial membrane	66	2.43812	0.000866997	511960, 493719, 511913, 282394, 528832, 522006, 514159, 538944, 615506, 508542, 281562, 515496, 100140105, 504371, 613498, 414732, 327696, 338053, 615342, 515109, 505860, 507858, 528468, 526059, 337927, 280878, 532560, 511375, 338445, 281158, 281811, 281810, 535174, 509459, 281809, 768034, 513218, 505877, 338471, 282604, 281480, 280887, 768074, 317658, 281481, 281785, 518758, 280719, 280716, 5063…	1064	270	6389	1.46782	0.291317	0.022695	1.20122
INTERPRO	IPR006090:Acyl-CoA oxidase/dehydrogenase, type 1	9	0.332471	0.000118679	526956, 614508, 510065, 282130, 617428, 512070, 511222, 505968, 506310	1645	11	9003	4.47787	0.225404	0.0229519	0.205594
SMART	SM00032:CCP	15	0.554119	0.00015716	280692, 522347, 515440, 790886, 281651, 281006, 407126, 510860, 767827, 281486, 514076, 280816, 507749, 511483, 281652	655	33	4285	2.97363	0.0457574	0.0231466	0.209595
SP_PIR_KEYWORDS	lipid transport	12	0.443295	0.00139072	508918, 512242, 618039, 512369, 505394, 537301, 281004, 286886, 281631, 618041, 317656, 408009	1357	23	7250	2.78748	0.528348	0.0247393	2.00539
UP_SEQ_FEATURE	binding site:Substrate; via carbonyl oxygen	11	0.406354	0.000102774	508861, 359722, 537391, 282130, 541078, 512070, 511222, 509235, 518364, 505968, 506310	1017	16	5599	3.78497	0.203438	0.0249556	0.178639
UP_SEQ_FEATURE	short sequence motif:Microbody targeting signal	11	0.406354	0.000102774	513996, 508918, 509481, 281360, 514113, 513533, 509102, 617720, 280763, 281092, 541085	1017	16	5599	3.78497	0.203438	0.0249556	0.178639
SP_PIR_KEYWORDS	innate immunity	16	0.59106	0.00164724	526766, 515440, 512045, 280678, 280677, 281651, 617435, 767827, 507533, 514076, 534961, 280816, 507749, 281297, 281652, 505647	1357	37	7250	2.31034	0.589445	0.0251148	2.37117
SP_PIR_KEYWORDS	microsome	14	0.517178	0.00162148	535227, 493719, 282214, 533086, 282211, 317706, 519557, 281110, 282078, 513221, 281167, 286812, 282852, 614612	1357	30	7250	2.49324	0.583684	0.0254445	2.33449
SP_PIR_KEYWORDS	glycoprotein	230	8.49649	0.00158448	534650, 282522, 505300, 515523, 281170, 507667, 282006, 407216, 286871, 281766, 353160, 533618, 407213, 512444, 493729, 526766, 529186, 444860, 512045, 535407, 504468, 281651, 282330, 507749, 282470, 513188, 281652, 504854, 281904, 533086, 507783, 282645, 537669, 504350, 510915, 280787, 514076, 280789, 281281, 282346, 530509, 352958, 280922, 280936, 518905, 780806, 280939, 540923, 407225, 280794,…	1357	1037	7250	1.18497	0.575269	0.0256147	2.2818
SP_PIR_KEYWORDS	Steroid biosynthesis	10	0.369413	0.00155616	514293, 281816, 616694, 615906, 282384, 513533, 281767, 503684, 509958, 281824	1357	17	7250	3.14275	0.568712	0.0259383	2.24143
GOTERM_BP_FAT	GO:0002443~leukocyte mediated immunity	18	0.664943	0.000660122	282226, 511913, 281072, 282227, 526766, 515440, 780806, 512045, 280678, 280677, 281651, 617435, 767827, 534961, 281839, 507749, 281297, 281652	1352	45	7975	2.35947	0.871989	0.0260101	1.18685
GOTERM_BP_FAT	GO:0016126~sterol biosynthetic process	11	0.406354	0.00067241	514293, 533726, 616694, 615906, 282384, 513533, 281767, 281631, 281067, 503684, 509958	1352	20	7975	3.24427	0.876796	0.0261571	1.20882
UP_TISSUE	Serum	6	0.221648	0.000948189	777597, 616089, 287025, 518955, 504773, 508355, 783907, 281035	1700	6	9462	5.56588	0.100798	0.0262122	1.06959
GOTERM_BP_FAT	GO:0002252~immune effector process	24	0.88659	0.000659263	282226, 511913, 281072, 282227, 526766, 515440, 780806, 512045, 538639, 280678, 280677, 506415, 281651, 617435, 767827, 514076, 282421, 534961, 280816, 281839, 507749, 281297, 281652, 505647	1352	69	7975	2.05171	0.871646	0.0263096	1.18532
SP_PIR_KEYWORDS	collagen	18	0.664943	0.0015539	538564, 508076, 613991, 497014, 282072, 511774, 511240, 281068, 509968, 616715, 317711, 511239, 617435, 407213, 534961, 281297, 513618, 431784	1357	44	7250	2.18564	0.568185	0.0267254	2.23822
GOTERM_BP_FAT	GO:0009894~regulation of catabolic process	15	0.554119	0.00071786	281239, 535588, 618039, 281374, 508493, 281246, 782603, 767820, 281251, 505394, 537301, 281004, 512468, 521975, 408009	1352	34	7975	2.60235	0.893062	0.0272214	1.29003
GOTERM_BP_FAT	GO:0034375~high-density lipoprotein particle remodeling	6	0.221648	0.000714871	505830, 505394, 281004, 282346, 510960, 408009	1352	6	7975	5.89867	0.892061	0.0274437	1.28469
GOTERM_BP_FAT	GO:0030193~regulation of blood coagulation	10	0.369413	0.000739758	280897, 281004, 281486, 280789, 281428, 280833, 280820, 280685, 533547, 407998	1352	17	7975	3.46981	0.900113	0.0277032	1.32913
GOTERM_BP_FAT	GO:0009112~nucleobase metabolic process	9	0.332471	0.000760257	280712, 514113, 281183, 509002, 327692, 281229, 518364, 533873, 281124	1352	14	7975	3.792	0.906293	0.027792	1.36572
GOTERM_BP_FAT	GO:0006778~porphyrin metabolic process	9	0.332471	0.000760257	513221, 617636, 503552, 503578, 534286, 510679, 534509, 790682, 515614, 281158	1352	14	7975	3.792	0.906293	0.027792	1.36572
GOTERM_BP_FAT	GO:0006721~terpenoid metabolic process	9	0.332471	0.000760257	514293, 281444, 537379, 505515, 281360, 509744, 539047, 513537, 514135	1352	14	7975	3.792	0.906293	0.027792	1.36572
GOTERM_BP_FAT	GO:0033013~tetrapyrrole metabolic process	9	0.332471	0.000760257	513221, 617636, 503552, 503578, 534286, 510679, 534509, 790682, 515614, 281158	1352	14	7975	3.792	0.906293	0.027792	1.36572
GOTERM_BP_FAT	GO:0006733~oxidoreduction coenzyme metabolic process	13	0.480236	0.000758414	540860, 511042, 541220, 510602, 515263, 614254, 281543, 521115, 526937, 520327, 513400, 529282, 511624	1352	27	7975	2.8401	0.905753	0.0280548	1.36243
INTERPRO	IPR001395:Aldo/keto reductase	10	0.369413	0.000182388	618607, 617917, 525659, 525193, 511996, 785762, 788425, 782061, 282138, 527068, 782922	1645	14	9003	3.90925	0.324656	0.0297436	0.315794
INTERPRO	IPR018170:Aldo/keto reductase, conserved site	8	0.29553	0.000170594	618607, 617917, 525193, 785762, 782061, 282138, 527068, 782922	1645	9	9003	4.86484	0.307294	0.0301324	0.295402
INTERPRO	IPR004045:Glutathione S-transferase, N-terminal	11	0.406354	0.000223032	533917, 615507, 783879, 517724, 521685, 281805, 516190, 777644, 514822, 327709, 768055	1645	17	9003	3.54132	0.381229	0.0314947	0.38604
SP_PIR_KEYWORDS	dioxygenase	12	0.443295	0.00213832	507496, 511380, 530397, 281409, 615764, 510602, 540828, 414348, 516058, 514462, 281400, 535630	1357	24	7250	2.67133	0.685235	0.0315991	3.06786
GOTERM_MF_FAT	GO:0002020~protease binding	8	0.29553	0.000800473	615788, 281374, 540261, 338050, 282522, 538896, 281375, 280699	1447	11	8339	4.19124	0.631601	0.0316993	1.29238
GOTERM_BP_FAT	GO:0002253~activation of immune response	18	0.664943	0.000884298	282226, 511913, 526766, 515440, 512045, 280678, 280677, 281651, 617435, 767827, 514076, 534961, 282010, 280816, 507749, 281297, 281652, 505647	1352	46	7975	2.30817	0.93633	0.0318812	1.58687
INTERPRO	IPR003010:Nitrilase/cyanide hydratase and apolipoprotein N-acyltransferase	7	0.258589	0.000217399	526704, 504557, 534929, 520620, 513400, 537669, 504199	1645	7	9003	5.47295	0.37368	0.0328687	0.376307
SP_PIR_KEYWORDS	hydroxylation	14	0.517178	0.00232102	282072, 280688, 281428, 281068, 280833, 282006, 317711, 617435, 280787, 767827, 407213, 534961, 281297, 431784	1357	31	7250	2.41282	0.71487	0.0333451	3.32588
GOTERM_MF_FAT	GO:0004252~serine-type endopeptidase activity	33	1.21906	0.000903639	281374, 780933, 515440, 281375, 280688, 281428, 508148, 280685, 533547, 511877, 513197, 280787, 280789, 514076, 282879, 505647, 280692, 504241, 522347, 507633, 507800, 528098, 281122, 280897, 514666, 514667, 767827, 281450, 526052, 507993, 524684, 541085, 407998	1447	107	8339	1.77736	0.676109	0.0346163	1.4578
SP_PIR_KEYWORDS	nad	38	1.40377	0.00265292	507289, 281809, 534594, 617720, 533086, 537256, 508954, 515321, 505103, 281785, 511957, 338074, 281564, 100126042, 281725, 533020, 281824, 404131, 618664, 505511, 282652, 508158, 511042, 507276, 505515, 617654, 281181, 513537, 327692, 532489, 281615, 616694, 508629, 280878, 613338, 537539, 513400, 507347, 281274	1357	127	7250	1.59859	0.761761	0.0370459	3.79297
GOTERM_BP_FAT	GO:0045087~innate immune response	21	0.775767	0.00114621	281072, 526704, 526766, 515440, 512045, 280678, 280677, 512242, 281651, 537301, 617435, 767827, 515640, 514076, 534961, 280816, 507749, 281297, 281652, 505647, 286815	1352	59	7975	2.09953	0.971849	0.0406639	2.05228
SP_PIR_KEYWORDS	signal	209	7.72072	0.00329931	534650, 282522, 505300, 534049, 281170, 282006, 407216, 286871, 281766, 533618, 407213, 512444, 493729, 526766, 529186, 535407, 282882, 504468, 281651, 507749, 281297, 513188, 281652, 281750, 504854, 281904, 533086, 507783, 281500, 282645, 537669, 510915, 280787, 514076, 280789, 281281, 352958, 280939, 540923, 280794, 338068, 338066, 281171, 533277, 505308, 281631, 280792, 507975, 100113474, 2825…	1357	945	7250	1.18161	0.832131	0.0447271	4.6966
SP_PIR_KEYWORDS	complement alternate pathway	6	0.221648	0.00341145	526766, 514076, 512045, 280816, 505647, 280677	1357	7	7250	4.57943	0.842027	0.0450854	4.85257
GOTERM_BP_FAT	GO:0042440~pigment metabolic process	12	0.443295	0.00139099	514293, 513221, 280712, 281183, 503578, 534286, 510679, 534509, 515614, 281158, 509002, 615999	1352	25	7975	2.83136	0.986874	0.0480478	2.48537
GOTERM_BP_FAT	GO:0050819~negative regulation of coagulation	8	0.29553	0.00141536	280897, 281004, 280789, 281428, 280833, 280685, 533547, 407998	1352	12	7975	3.93245	0.987834	0.0483337	2.52839
GOTERM_BP_FAT	GO:0045833~negative regulation of lipid metabolic process	8	0.29553	0.00141536	505830, 618039, 505394, 281495, 281004, 281251, 353120, 408009	1352	12	7975	3.93245	0.987834	0.0483337	2.52839
GOTERM_BP_FAT	GO:0000096~sulfur amino acid metabolic process	9	0.332471	0.00138831	517656, 508158, 539159, 615764, 514525, 497025, 280869, 514462, 512468	1352	15	7975	3.5392	0.986764	0.0484952	2.48065

## Sheet: DEG higher in Mammary 2FC
Category	Term	Count	%	PValue	Genes	List Total	Pop Hits	Pop Total	Fold Enrichment	Bonferroni	Benjamini	FDR
GOTERM_CC_FAT	GO:0005576~extracellular region	240	8.37112	1.41782e-14	280905, 505521, 280901, 282660, 282662, 280904, 511711, 505908, 504526, 508800, 786072, 512302, 282143, 282141, 281168, 280900, 282000, 286766, 286765, 281099, 281096, 513804, 508292, 507654, 524622, 505917, 513847, 286767, 281752, 281154, 504323, 286869, 326598, 281088, 286799, 281908, 281192, 534069, 444872, 615376, 281187, 282340, 280785, 338078, 282123, 282121, 281781, 286856, 286858, 280781,…	1174	844	6389	1.54751	6.12488e-12	6.12488e-12	2.00395e-11
GOTERM_CC_FAT	GO:0031012~extracellular matrix	71	2.47646	5.23296e-12	538131, 537455, 531092, 282191, 281069, 538604, 282662, 510833, 282089, 787961, 280760, 282092, 282093, 282094, 281168, 282187, 282188, 282000, 286806, 286766, 781953, 533916, 523846, 281717, 613288, 513804, 540017, 280958, 507654, 505917, 281912, 281103, 517889, 512517, 281154, 532965, 505329, 282194, 786492, 326598, 281088, 282689, 281908, 515235, 618005, 100139730, 538957, 444872, 282872, 2807…	1174	173	6389	2.23345	2.25539e-09	1.1277e-09	7.37816e-09
GOTERM_CC_FAT	GO:0005578~proteinaceous extracellular matrix	65	2.26718	4.15975e-11	538131, 537455, 531092, 282191, 281069, 538604, 282662, 510833, 282089, 787961, 280760, 282092, 282093, 282094, 281168, 282187, 282188, 282000, 286806, 286766, 781953, 533916, 281717, 523846, 613288, 513804, 540017, 280958, 507654, 505917, 281912, 281103, 517889, 512517, 281154, 532965, 786492, 326598, 281088, 282689, 281908, 515235, 618005, 444872, 282872, 280785, 527590, 280884, 520030, 281747,…	1174	158	6389	2.23883	1.79285e-08	5.97617e-09	5.86504e-08
SP_PIR_KEYWORDS	Secreted	165	5.75514	2.87649e-11	508782, 280901, 282660, 282662, 280904, 282089, 511711, 505908, 281956, 508800, 282143, 282141, 282092, 282093, 282094, 280838, 281168, 617960, 280737, 281567, 280900, 281137, 286806, 282000, 280720, 286766, 286765, 281099, 516104, 617510, 281096, 513804, 508292, 281342, 524622, 505917, 513847, 286767, 281752, 280829, 281154, 512517, 286869, 281905, 531979, 280713, 326598, 281088, 337919, 281908,…	1303	571	7250	1.60783	1.45263e-08	1.45263e-08	4.14807e-08
SP_PIR_KEYWORDS	glycoprotein	262	9.13847	1.89776e-10	326577, 513953, 507455, 513430, 282662, 513571, 527708, 511711, 505908, 508800, 512302, 282142, 282141, 768242, 281168, 505518, 527572, 282000, 286766, 509790, 281096, 513804, 522392, 508292, 524622, 505917, 513847, 787067, 282331, 282157, 526460, 281154, 286869, 282471, 281905, 281088, 281908, 534069, 282644, 615376, 281187, 282340, 280785, 338078, 282121, 281780, 282348, 281781, 281642, 282020,…	1303	1037	7250	1.40578	9.5837e-08	4.79185e-08	2.73668e-07
SP_PIR_KEYWORDS	extracellular matrix	41	1.43007	3.64312e-10	282191, 281905, 326598, 281088, 281069, 282662, 282689, 281908, 510833, 282872, 280785, 280760, 282092, 282093, 280884, 282094, 281168, 281747, 282187, 282188, 504963, 282000, 286806, 280781, 286766, 533916, 281717, 613288, 513804, 508632, 280958, 505917, 282654, 282077, 281912, 281103, 280847, 517889, 281154, 512517, 281499	1303	84	7250	2.7158	1.83977e-07	6.13258e-08	5.25358e-07
GOTERM_MF_FAT	GO:0005198~structural molecule activity	106	3.69724	1.30997e-10	511051, 539683, 522383, 514812, 514569, 514634, 613290, 404053, 506988, 506989, 618122, 783645, 780991, 286873, 615589, 535697, 513245, 404153, 786131, 613592, 513031, 788112, 783463, 789768, 507464, 539882, 505917, 524622, 281341, 281154, 533892, 504323, 286868, 788182, 767925, 504663, 514046, 514966, 781090, 788424, 780777, 786606, 509782, 508628, 783876, 404133, 613519, 280781, 514403, 326588,…	1414	343	8339	1.82254	1.33486e-07	1.33486e-07	2.07468e-07
UP_TISSUE	Mammary gland	34	1.18591	1.82126e-09	281333, 281728, 282296, 282375, 281908, 281401, 404122, 281894, 508800, 281626, 280960, 780991, 280838, 509107, 507280, 280815, 281536, 282208, 281099, 281759, 618612, 281052, 517854, 281913, 286767, 444881, 533953, 327715, 280846, 280895, 281758, 282137, 510427, 286869, 281812	1673	66	9462	2.91355	2.40406e-07	2.40406e-07	2.12671e-06
UP_SEQ_FEATURE	glycosylation site:N-linked (GlcNAc...)	233	8.12696	1.13876e-09	326577, 513953, 507455, 513430, 282662, 513571, 527708, 511711, 505908, 508800, 512302, 282141, 281168, 505518, 527572, 282000, 286766, 509790, 513804, 522392, 508292, 524622, 505917, 787067, 282331, 526460, 281154, 286869, 282471, 281905, 281088, 281908, 534069, 282644, 615376, 281187, 280785, 338078, 282348, 281780, 281781, 281642, 282020, 286858, 282651, 613919, 282659, 504741, 282653, 281175,…	975	952	5599	1.40548	2.52576e-06	8.41922e-07	1.98154e-06
UP_SEQ_FEATURE	disulfide bond	195	6.80153	3.90775e-10	282660, 280901, 513430, 282662, 280904, 505908, 508800, 282004, 282141, 281168, 281760, 527572, 282000, 281096, 522392, 524622, 281752, 282331, 282157, 281154, 286869, 282471, 505710, 286793, 281905, 281088, 534069, 282644, 281187, 282340, 280785, 338078, 282121, 281781, 282020, 281287, 280781, 286858, 282651, 282659, 504438, 317651, 504741, 100124525, 508632, 282132, 282352, 517459, 280932, 5125…	975	755	5599	1.48318	8.66739e-07	8.66739e-07	6.79983e-07
UP_TISSUE	Fetal skin	153	5.33659	1.3513e-08	508782, 539683, 509313, 523157, 787112, 534048, 505991, 538649, 505849, 281768, 532241, 520488, 535222, 526370, 614453, 541071, 613986, 787450, 540373, 518004, 507464, 513804, 508327, 782628, 514372, 780866, 540060, 788182, 504991, 538457, 787384, 505064, 512653, 767617, 615077, 540914, 532090, 534329, 280785, 511317, 535628, 618286, 281781, 528410, 788119, 613919, 777604, 787004, 521189, 540251,…	1673	566	9462	1.52884	1.78372e-06	8.91859e-07	1.57793e-05
UP_SEQ_FEATURE	signal peptide	232	8.09208	9.1787e-10	280905, 532898, 280901, 282660, 513430, 282662, 280904, 513571, 511711, 505908, 508800, 512302, 282143, 282141, 281168, 493710, 505518, 280900, 527572, 282000, 286766, 286765, 281099, 281096, 522392, 508292, 511064, 524622, 505917, 513847, 286767, 787067, 282157, 281154, 286869, 281905, 281088, 281908, 281192, 534069, 282644, 615376, 281187, 282340, 280785, 338078, 282121, 493738, 286856, 281287,…	975	945	5599	1.40981	2.03583e-06	1.01792e-06	1.59717e-06
GOTERM_CC_FAT	GO:0044421~extracellular region part	123	4.2902	9.69761e-09	505521, 511674, 282662, 282089, 511711, 505908, 787961, 512302, 511112, 282141, 282092, 282093, 282094, 281168, 280737, 281137, 286806, 282000, 286766, 516104, 613288, 281096, 513804, 508292, 281342, 505917, 507654, 513847, 281752, 281154, 512517, 532965, 286869, 786492, 280713, 326598, 281088, 281311, 508763, 286799, 281908, 281212, 281192, 281214, 618005, 534069, 404072, 444872, 281187, 280785,…	1174	415	6389	1.61295	4.17966e-06	1.04492e-06	1.36731e-05
SP_PIR_KEYWORDS	disulfide bond	203	7.08057	1.02203e-08	282660, 280901, 513430, 282662, 280904, 511711, 505908, 508800, 282004, 282141, 281168, 281760, 527572, 282000, 281096, 513804, 522392, 524622, 281752, 282331, 282157, 281154, 286869, 282471, 505710, 286793, 281905, 281088, 281908, 534069, 282644, 281187, 282340, 280785, 338078, 282121, 281781, 282020, 281287, 280781, 286858, 282651, 282659, 504438, 317651, 504741, 100124525, 508632, 282132, 2823…	1303	791	7250	1.42795	5.16124e-06	1.29031e-06	1.47383e-05
KEGG_PATHWAY	bta04510:Focal adhesion	60	2.09278	1.51568e-08	282191, 513432, 281069, 280991, 615013, 535298, 493642, 404122, 510833, 505908, 783645, 281662, 506953, 780991, 281165, 282187, 282188, 282001, 524770, 530001, 535043, 531391, 539224, 533199, 505964, 280958, 506270, 504323, 532965, 539742, 282194, 615414, 281499, 281088, 286799, 281873, 281040, 527165, 541281, 282644, 282301, 511422, 528252, 507881, 282121, 768226, 533455, 540106, 514031, 511043,…	767	173	4536	2.05108	2.72822e-06	2.72822e-06	1.86693e-05
SP_PIR_KEYWORDS	signal	232	8.09208	4.51026e-08	280905, 532898, 280901, 282660, 513430, 282662, 280904, 513571, 511711, 505908, 508800, 512302, 282143, 282141, 281168, 493710, 505518, 280900, 527572, 282000, 286766, 286765, 281099, 281096, 522392, 508292, 511064, 524622, 505917, 513847, 286767, 787067, 282157, 281154, 286869, 281905, 281088, 281908, 281192, 534069, 282644, 615376, 281187, 282340, 280785, 338078, 282121, 493738, 286856, 281287,…	1303	945	7250	1.366	2.27766e-05	4.55535e-06	6.50405e-05
KEGG_PATHWAY	bta03010:Ribosome	35	1.22079	1.40737e-07	511051, 540129, 516063, 337888, 767908, 512745, 614872, 523671, 508628, 507168, 514569, 404133, 286873, 513245, 506768, 786131, 613519, 513031, 613592, 326588, 783463, 326582, 613534, 783146, 614241, 507151, 510547, 506297, 282053, 533892, 286868, 507270, 535056, 767925, 514046, 404142, 514966, 282847, 508221	767	83	4536	2.49383	2.53323e-05	1.26662e-05	0.000173352
GOTERM_BP_FAT	GO:0030198~extracellular matrix organization	29	1.01151	5.25361e-09	281335, 538604, 282689, 515235, 510833, 534069, 444872, 280857, 282301, 505096, 513154, 282187, 281781, 282188, 535185, 504963, 280781, 533916, 280841, 505917, 507654, 282654, 508941, 281102, 510850, 506270, 514588, 505329, 786492	1336	55	7975	3.14746	1.54403e-05	1.54403e-05	9.4384e-06
SP_PIR_KEYWORDS	transmembrane	360	12.5567	4.70428e-07	539494, 540068, 326577, 513953, 513430, 507455, 615640, 527708, 514158, 513812, 282146, 281768, 538654, 768242, 532241, 505518, 527572, 509790, 513804, 522392, 518832, 511064, 508014, 618343, 513847, 511575, 282479, 282157, 282331, 517828, 282019, 526460, 526461, 617598, 282471, 281293, 508711, 615761, 280924, 767899, 509680, 317663, 615077, 444870, 514271, 282644, 514305, 615464, 615659, 281780,…	1303	1618	7250	1.23799	0.000237538	3.95935e-05	0.000678381
GOTERM_BP_FAT	GO:0043062~extracellular structure organization	32	1.11615	8.12215e-08	281335, 538604, 282689, 515235, 510833, 534069, 444872, 280857, 282301, 505096, 513154, 282187, 281781, 282188, 535185, 504963, 280781, 533916, 280722, 280841, 533729, 505917, 507654, 282654, 508941, 281102, 510850, 506270, 514588, 527488, 505329, 786492	1336	71	7975	2.69039	0.000238681	0.000119348	0.000145919
GOTERM_CC_FAT	GO:0044420~extracellular matrix part	26	0.906871	2.18701e-06	537455, 282191, 282689, 515235, 281908, 510833, 444872, 282092, 282093, 282094, 520030, 282187, 282188, 280841, 513804, 508632, 505917, 282654, 281912, 282077, 525795, 280847, 517889, 514588, 512517, 532965	1174	54	6389	2.62026	0.00094216	0.000188503	0.00308354
GOTERM_BP_FAT	GO:0001501~skeletal system development	43	1.49983	3.72966e-07	281335, 282660, 613627, 280904, 527165, 534069, 504755, 282089, 531995, 281683, 444872, 282301, 282872, 521806, 505849, 533656, 282187, 281137, 282188, 521974, 535820, 538173, 282875, 282001, 510008, 281814, 518491, 540251, 528100, 281793, 513306, 618792, 510459, 286767, 508692, 533851, 540901, 281103, 404185, 508754, 282139, 281499, 786492	1336	117	7975	2.19385	0.00109555	0.000365315	0.000670051
SP_PIR_KEYWORDS	LIM domain	22	0.767353	5.5264e-06	504795, 510008, 509780, 515834, 538516, 785152, 508306, 534965, 527152, 615499, 510644, 780821, 540474, 515410, 513539, 767833, 615329, 533851, 532870, 509056, 768226, 615869	1303	44	7250	2.78204	0.00278695	0.000398612	0.00796909
SP_PIR_KEYWORDS	cell membrane	123	4.2902	6.31896e-06	281333, 528379, 280991, 280993, 282088, 281662, 512302, 282091, 528174, 615447, 511765, 281136, 532241, 280737, 281567, 404153, 286879, 527572, 407154, 282001, 281664, 509790, 281208, 281204, 613482, 282331, 281754, 281553, 281654, 508711, 614042, 337919, 614507, 512653, 504449, 505775, 286851, 615464, 513152, 282348, 281781, 281642, 509703, 282020, 536203, 534708, 282651, 787004, 539038, 539654,…	1303	472	7250	1.44996	0.003186	0.000398806	0.0091119
KEGG_PATHWAY	bta04512:ECM-receptor interaction	29	1.01151	8.34913e-06	282191, 281088, 281069, 281873, 510833, 541281, 282644, 444872, 506953, 511422, 507881, 282187, 282188, 514031, 535043, 511043, 281057, 281530, 508632, 536286, 281052, 280958, 282654, 525795, 520167, 532965, 504323, 282194, 281499	767	73	4536	2.34938	0.00150172	0.000500825	0.0102835
UP_SEQ_FEATURE	domain:LIM zinc-binding 2	14	0.488315	1.19656e-06	504795, 510008, 515834, 534965, 527152, 615499, 540474, 780821, 513539, 767833, 615329, 533851, 532870, 615869	975	19	5599	4.23136	0.00265044	0.000530652	0.00208209
UP_SEQ_FEATURE	domain:LIM zinc-binding 1	14	0.488315	1.19656e-06	504795, 510008, 515834, 534965, 527152, 615499, 540474, 780821, 513539, 767833, 615329, 533851, 532870, 615869	975	19	5599	4.23136	0.00265044	0.000530652	0.00208209
UP_SEQ_FEATURE	topological domain:Extracellular	133	4.639	1.12252e-06	281333, 326577, 513953, 513430, 282088, 510239, 528174, 511765, 768242, 281136, 280737, 505518, 404153, 407154, 527572, 280722, 281862, 281208, 513804, 522392, 614841, 511064, 280986, 613482, 282331, 282488, 282157, 526460, 780866, 281553, 282484, 518991, 337919, 281311, 767617, 505775, 280851, 282644, 615464, 282348, 281642, 506454, 508562, 282020, 536203, 282651, 613919, 787004, 510077, 281700,…	975	522	5599	1.46314	0.00248666	0.000622245	0.00195327
GOTERM_CC_FAT	GO:0005886~plasma membrane	257	8.96407	1.94626e-05	532898, 286772, 535137, 615640, 514812, 508800, 783645, 281662, 512302, 615447, 522980, 532241, 286879, 527572, 282001, 506783, 281664, 516598, 511800, 509790, 515834, 513804, 618341, 541308, 282331, 281754, 615869, 281654, 508711, 281293, 541008, 286798, 445543, 504449, 527165, 317663, 282644, 286851, 615464, 444867, 513152, 282348, 281641, 281781, 281642, 282020, 282651, 326588, 528100, 281078,…	1174	1122	6389	1.24654	0.00835339	0.0013971	0.0274378
GOTERM_MF_FAT	GO:0005509~calcium ion binding	122	4.25532	3.92702e-06	280905, 539494, 509084, 282660, 540262, 282662, 615866, 509003, 504526, 538348, 281662, 512302, 282142, 617960, 532241, 281567, 535222, 282001, 281664, 524770, 286766, 524622, 281341, 511566, 286767, 537873, 541308, 281154, 515741, 504323, 281654, 281905, 281088, 286851, 615376, 282123, 613671, 282343, 281117, 505122, 540235, 539867, 507586, 787005, 520404, 281078, 282659, 539654, 508777, 504741,…	1414	489	8339	1.47135	0.00399365	0.00199882	0.00621928
GOTERM_CC_FAT	GO:0030054~cell junction	60	2.09278	3.47163e-05	532898, 528379, 282239, 514634, 281063, 783645, 767833, 522679, 507718, 404153, 407154, 510008, 281511, 509790, 515834, 407100, 534965, 513804, 282061, 282577, 516247, 506270, 527488, 505379, 615869, 281193, 617453, 539935, 507914, 281198, 508711, 541008, 517519, 281687, 788772, 540853, 286798, 445543, 512653, 281873, 505225, 281405, 524030, 538761, 511691, 615464, 532261, 527492, 281781, 513621,…	1174	196	6389	1.66594	0.0148516	0.00213528	0.0489371
SMART	SM00132:LIM	22	0.767353	1.34151e-05	504795, 510008, 509780, 515834, 538516, 785152, 508306, 534965, 527152, 615499, 510644, 780821, 540474, 515410, 513539, 767833, 615329, 533851, 532870, 509056, 768226, 615869	816	44	4285	2.62561	0.00449735	0.00225121	0.0182346
UP_TISSUE	Milk	10	0.348797	5.9339e-05	280960, 281099, 282209, 282430, 280737, 534069, 281052, 280844, 281913, 281499	1673	13	9462	4.35054	0.00780238	0.00260759	0.0692691
SP_PIR_KEYWORDS	membrane	408	14.2309	4.90111e-05	540068, 507455, 513953, 527708, 513812, 512302, 532241, 527572, 513804, 522392, 511064, 508014, 513847, 282479, 282331, 517828, 526460, 282471, 508711, 445543, 282644, 513152, 282348, 282651, 613919, 528100, 510077, 617336, 539654, 504741, 100124525, 282653, 540183, 282355, 616912, 520552, 520348, 282352, 613527, 282358, 540044, 282356, 511755, 445417, 507722, 535315, 507718, 613851, 509101, 2824…	1303	1946	7250	1.16657	0.0244474	0.00274636	0.0706536
SMART	SM00179:EGF_CA	20	0.697593	9.07681e-06	781953, 281905, 281088, 540262, 282662, 541281, 524622, 511566, 282123, 514588, 281154, 613671, 617960, 504323, 281117, 281529, 281567, 535222, 407179, 535185	816	37	4285	2.8385	0.00304518	0.00304518	0.0123381
INTERPRO	IPR001781:Zinc finger, LIM-type	22	0.767353	4.48633e-06	504795, 510008, 509780, 515834, 538516, 785152, 508306, 534965, 527152, 615499, 510644, 780821, 540474, 515410, 513539, 767833, 615329, 533851, 532870, 509056, 768226, 615869	1596	44	9003	2.82049	0.00896367	0.00449192	0.00771631
UP_SEQ_FEATURE	topological domain:Cytoplasmic	171	5.96442	1.35369e-05	281333, 529167, 326577, 513953, 513430, 539978, 282088, 510239, 281465, 528174, 511765, 768242, 281136, 280737, 505518, 404153, 407154, 527572, 280722, 281862, 281208, 513804, 522392, 614841, 511064, 280986, 613482, 282331, 282488, 282157, 526460, 780866, 282471, 505379, 281553, 282484, 281293, 518991, 337919, 281311, 505064, 512653, 767617, 509680, 317663, 505775, 280851, 282644, 615464, 282348,…	975	736	5599	1.33421	0.0295788	0.00499168	0.0235528
