# Supplementary material for: Transcriptome difference and potential crosstalk between liver and mammary tissue in mid-lactation primiparous dairy cows
Source: PLoS One. 2017 Mar 14;12(3):e0173082. doi: 10.1371/journal.pone.0173082 (PMC5349457; doi:10.1371/journal.pone.0173082)
Supplement: S4 File — (XLSX) [file pone.0173082.s004.xlsx]

## Sheet: Pathways DEG higher in liver
Ingenuity Canonical Pathways	-log(B-H p-value)	Ratio	Molecules
LPS/IL-1 Mediated Inhibition of RXR Function	13.7	0.411	ABCG8,LIPC,SLC27A2,APOC4,GSTA5,ALDH1L1,IL1RL2,CYP2A13,NR1I2,FABP1,GSTA1,HS3ST1,SULT1C3,ALDH6A1,ALDH7A1,GSTK1,GSTM3,NR1H3,HS3ST3B1,CYP2B6,ACOX3,ALDH16A1,ALDH4A1,APOE,ABCG5,SLC10A1,CYP2C19,NR1H4,ABCC2,SOD3,HS3ST3A1,GSTT1,SLC27A5,ALDH1A3,NGFR,SULT1E1,LBP,ALDH5A1,GSTM1,FMO3,ACOX1,GSTA4,MAPK8,SULT2B1,TRAF2,NR5A2,ABCC3,PPARA,CPT1B,CES2,HMGCS2,SLC27A4,CHST15,ABCA1,IL1R2,MAOB,ALDH1A1,SCARB1,CYP3A5,ALDH3A…
Complement System	8.78	0.686	CFD,CD59,SERPING1,C5AR1,MASP2,C3,C1S,C9,MASP1,C1QC,C1QA,C5,C1QB,C8A,MBL2,C4BPA,CFI,CFB,C8B,C6,CFH,C3AR1,C2,CR2
Acute Phase Response Signaling	8.46	0.422	RAF1,SOCS3,FTL,ITIH3,APOA2,CP,SERPINA3,RBP1,F2,FGG,IKBKB,IKBKG,ITIH2,APCS,ITIH4,MRAS,OSMR,FGB,SERPINE1,IL1RAP,AKT2,TTR,C3,C1S,IL6R,STAT3,HMOX2,KLKB1,IL18,PTPN11,ORM1,C4BPA,IL1RN,MAP2K3,C2,RBP4,IL6ST,MAP2K6,HAMP,SERPING1,APOH,SOCS2,C9,AMBP,HNF1A,HRG,SERPIND1,HMOX1,MBL2,SAA1,NGFR,SOS1,CFB,RBP2,SERPINA1,CHUK,LBP,HPX,AHSG,SERPINF1,MAPK8,C5,IL1R1,SAA2-SAA4,SERPINF2,PLG,ALB,TRAF2,HP,RRAS2,APOA1,TF,CRP,…
LXR/RXR Activation	8.04	0.419	ABCG8,KNG1,APOB,VTN,APOC4,APOA2,ABCA1,IL1R2,FDFT1,PON1,IL1RL2,LCAT,ITIH4,IL1RAP,MLXIPL,TTR,C3,APOM,NR1H3,APOA5,PCYOX1,IL18,ORM1,IL1RN,CD14,RBP4,APOE,ABCG5,APOA4,APOH,APOF,NR1H4,AMBP,C9,APOC2,NGFR,SAA1,CYP7A1,SERPINA1,S100A8,LBP,NOS2,GC,PON3,HPX,ECHS1,AHSG,SERPINF1,IL1R1,SERPINF2,RXRG,ALB,APOA1,TF,APOC3,IL1B,HADH
FXR/RXR Activation	8.04	0.455	ABCG8,PPARA,APOE,ABCG5,SLC10A1,LIPC,APOB,PKLR,NR1H4,FOXA1,ABCC2,APOC2,SLC22A7,HNF1A,MTTP,PON1,SLC27A5,SCARB1,PCK2,NR1I2,SLC51A,FGFR4,CYP7A1,ABCB11,HNF4A,SLCO1B3,AKT2,MLXIPL,SDC1,CYP27A1,FETUB,MAPK8,NR1H3,SULT2A1,IL18,APOA1,ABCB4,IL1RN,FOXA2,APOC3,FBP1,NR5A2,IL1B,G6PC,SLC51B,FOXA3
Serotonin Degradation	7.32	0.333	HSD17B10,ALDH4A1,UGT1A6,Adh6a,ADH1C,Sult1a1,ADH5,ALDH2,MAOB,AKR1A1,ALDH1A1,ALDH1A3,ALDH3A2,SULT1C3,ALDH7A1,ADH6,UGT2B17,UGT1A1,ALDH9A1,UGT3A2,UGT2A3,PECR,ADHFE1,SULT1B1,DHRS4,ADH4
PXR/RXR Activation	7.32	0.391	PRKACB,PPARA,CYP2C19,ABCC2,CES2,ALAS1,HMGCS2,PRKAG1,ALDH1A1,CYP1A2,PCK2,CYP3A5,NR1I2,ALDH3A2,NR1I3,CYP7A1,ABCB11,GSTA1,IGFBP1,HNF4A,SLCO1B3,GSTM1,AKT2,CPT1A,CES3,PRKAR2A,UGT1A1,SULT2A1,PAPSS2,CYP3A4,NCOA1,G6PC,CYP2B6,ABCC3
Tryptophan Degradation III (Eukaryotic)	7.15	0.354	AFMID,HSD17B10,L3HYPDH,KMO,ACAT2,TDO2,HAAO,GCDH,HSD17B8,ACMSD,HADHB,ACAT1,EHHADH,HSD17B4,HADHA,HADH,KYNU
Xenobiotic Metabolism Signaling	6.2	0.31	RAF1,MAP3K15,FTL,LIPC,UGT1A6,CAMK1D,GSTA5,GCLC,CES2,CHST15,ARNT,MAOB,ALDH1L1,CYP1A2,ALDH1A1,CES1,NR1I2,CYP3A5,ALDH3A2,KEAP1,SULT1C2,PPM1L,MRAS,GSTA1,HS3ST1,SULT1C3,PRKD3,FMO4,AHR,ALDH6A1,MAP3K2,GSTK1,ALDH7A1,MGST1,UGT2B17,FMO2,MAP3K13,GSTM3,ALDH8A1,UGT1A1,SULT2A1,ALDH9A1,HS3ST3B1,PPP2R2B,NCOA1,MAP2K3,CYP2B6,ALDH16A1,CHST13,MGST3,MAP2K6,ALDH4A1,SULT1C4,CYP2C19,ABCC2,NQO2,Ces1d,FMO5,PRKCZ,HS3ST3A1,…
Nicotine Degradation II	5.21	0.271	CYP1A1,FMO3,UGT1A6,UGT2B17,CYP2C19,FMO2,CYP2U1,FMO5,INMT,UGT1A1,POR,CYP1A2,UGT3A2,CYP3A4,CYP2E1,CYP3A5,UGT2A3,FMO1,CYP2J2,CYP2C18,AOX1,CYP2B6,FMO4
Glutaryl-CoA Degradation	4.84	0.458	HSD17B10,HADHB,L3HYPDH,ACAT2,ACAT1,EHHADH,HSD17B4,HADHA,HADH,GCDH,HSD17B8
Superpathway of Melatonin Degradation	4.78	0.259	CYP1A1,UGT1A6,CYP2C19,UGT2B17,CYP2U1,Sult1a1,UGT1A1,POR,MAOB,MPO,UGT3A2,CYP1A2,CYP3A4,CYP2E1,CYP3A5,UGT2A3,CYP2J2,SULT1C3,CYP2C18,CYP2B6,SULT1B1
Noradrenaline and Adrenaline Degradation	4.71	0.358	HSD17B10,ADH6,ALDH4A1,Adh6a,ADH1C,ALDH9A1,ADH5,ALDH2,MAOB,AKR1A1,ALDH1A1,ALDH1A3,ALDH3A2,COMT,PECR,ADHFE1,ADH4,ALDH7A1,DHRS4
Melatonin Degradation I	4.36	0.288	CYP1A1,UGT1A6,CYP2C19,UGT2B17,CYP2U1,Sult1a1,UGT1A1,POR,UGT3A2,CYP1A2,CYP3A4,CYP2E1,CYP3A5,UGT2A3,CYP2J2,SULT1C3,CYP2C18,CYP2B6,SULT1B1
Estrogen Biosynthesis	4.36	0.388	HSD17B10,HSD17B3,CYP1A1,HSD17B13,CYP2C19,AKR1C3,CYP2U1,HSD17B8,POR,CYP1A2,CYP3A4,CYP2E1,CYP3A5,CYP2J2,CYP2C18,CYP2B6,HSD17B4,HSD17B2,HSD17B14
Fatty Acid Î²-oxidation I	4.01	0.422	HSD17B10,ECHS1,ACAA1,SLC27A2,ACSL6,ACSBG2,SLC27A4,ACAA2,ECI1,HSD17B8,HADHB,SLC27A5,ECI2,ACSL5,EHHADH,HSD17B4,ACADM,HADHA,HADH
Ethanol Degradation II	3.97	0.419	HSD17B10,ADH6,ALDH4A1,Adh6a,ADH1C,ALDH9A1,ADH5,ALDH2,AKR1A1,ACSS3,ALDH1A1,ALDH1A3,ALDH3A2,PECR,ADHFE1,ADH4,ALDH7A1,DHRS4
Glutathione-mediated Detoxification	3.41	0.341	Gstt3,GSTZ1,GSTA3,GSTT1,GSTM1,Gsta4,MGST1,GSTA4,GSTM3,GSTA5,GGH,GSTM4,GSTA1,MGST3,GSTK1
Coagulation System	3.25	0.526	KNG1,F12,PROC,F2,SERPINF2,FGG,SERPIND1,PLG,F11,BDKRB2,KLKB1,F10,SERPINC1,SERPINA5,PROS1,F5,FGB,SERPINA1,SERPINE1,F13B
Nicotine Degradation III	3.25	0.233	CYP1A1,CYP2C19,UGT2B17,UGT1A6,CYP2U1,UGT1A1,POR,UGT3A2,CYP1A2,CYP3A4,CYP3A5,CYP2E1,UGT2A3,CYP2J2,CYP2B6,CYP2C18,AOX1
NAD biosynthesis II (from tryptophan)	3.03	0.265	AFMID,KMO,TDO2,NADSYN1,HAAO,NMNAT1,NMNAT2,QPRT,KYNU
Dopamine Degradation	2.93	0.316	ALDH4A1,ALDH2,MAOB,ALDH1A1,ALDH1A3,ALDH3A2,COMT,Sult1a1,SULT1C3,ALDH9A1,SULT1B1,ALDH7A1
Retinoate Biosynthesis I	2.89	0.432	AKR1C3,RDH10,BMP2,ALDH8A1,ADH1C,RDH8,RBP1,ALDH1A1,AKR1B10,ALDH1A3,RDH16,RBP2,RDH5,RBP5,DHRS4,ADH4
Androgen Biosynthesis	2.55	0.308	EBP,HSD17B3,HSD3B2,SRD5A3,AKR1C3,SRD5A1,HSD3B7,HSD17B14
Bile Acid Biosynthesis, Neutral Pathway	2.55	0.138	SLC27A5,AKR1D1,AKR1C3,CYP3A4,CYP27A1,SCP2,CYP7A1,HSD3B7
Tryptophan Degradation X (Mammalian, via Tryptamine)	2.49	0.345	ALDH4A1,ALDH2,AKR1A1,MAOB,ALDH1A1,ALDH1A3,ALDH3A2,DDC,ALDH9A1,ALDH7A1
Superpathway of Cholesterol Biosynthesis	2.28	0.172	MVD,FDFT1,HADHB,EBP,NSDHL,ACAT2,PMVK,DHCR24,IDI1,ACAT1,MSMO1,LSS,TM7SF2,HMGCS2,HADHA
Triacylglycerol Biosynthesis	2.28	0.37	ABHD5,LPPR2,DGAT2,MBOAT2,ELOVL6,MOGAT1,PPAPDC1A,AGPAT5,PPAP2A,AGPAT2,ELOVL2,DBT,LPIN2,AGPAT9,DGAT1,PPAP2C,AGPAT3
Stearate Biosynthesis I (Animals)	2.2	0.367	BDH2,SLC27A2,ACSL6,ACSBG2,SLC27A4,ELOVL6,SLC27A5,ACOT2,SRD5A3,DHCR24,CYP2E1,ACSL5,DBT,ELOVL2,ACOT4,HNF4A,ACOT8,THEM4
Bupropion Degradation	2.2	0.333	POR,CYP1A1,CYP1A2,CYP2C19,CYP3A4,CYP2E1,CYP3A5,CYP2U1,CYP2J2,CYP2C18,CYP2B6
NRF2-mediated Oxidative Stress Response	2.12	0.312	RAF1,FTL,DNAJC6,GSTA5,GCLC,CLPP,SCARB1,KEAP1,MRAS,DNAJA3,GSTA1,TXN,GCLM,PRKD3,CBR1,GSTK1,MGST1,GSTM3,DNAJC19,GSR,DNAJC5,MAP2K3,SQSTM1,ENC1,PTPLAD1,MGST3,FTH1,EPHX1,AKR7A2,MAP2K6,DNAJC17,USP14,PPIB,NQO2,ABCC2,HSPB8,DNAJC13,PRKCZ,SOD3,GSTT1,HMOX1,AKR1A1,PIK3C3,VCP,GSTM4,FMO1,NFE2L2,GSTA3,GSTM1,SOD1,GSTA4,NQO1,MAPK8,PIK3C2G,MAFK,RRAS2,CAT,CDC34,AOX1,PRKCB
Putrescine Degradation III	2.11	0.3	ALDH4A1,ALDH2,MAOB,ALDH1A1,ALDH1A3,ALDH3A2,SAT2,ALDH9A1,ALDH7A1
Fatty Acid Î±-oxidation	2.11	0.429	TMLHE,ALDH4A1,ALDH2,ALDH1A1,ALDH1A3,ALDH3A2,BCO2,ALDH9A1,ALDH7A1
Ketogenesis	2.1	0.381	BDH2,HADHB,ACAT2,ACAT1,HMGCLL1,HMGCL,HMGCS2,HADHA
Superpathway of Methionine Degradation	2.01	0.25	AHCYL1,BHMT,MAT1A,PCCB,MUT,CDO1,MTR,FTSJ2,CBS,PCCA,MCEE,DLD,GOT1,CTH,GOT2,AHCY
Valine Degradation I	1.95	0.314	HIBCH,HADHB,ECHS1,ABAT,ACAD8,DLD,DBT,EHHADH,ALDH6A1,HADHA,BCKDHB
Acetone Degradation I (to Methylglyoxal)	1.95	0.306	POR,CYP1A1,CYP1A2,CYP2C19,CYP3A4,CYP2E1,CYP3A5,CYP2U1,CYP2J2,CYP2C18,CYP2B6
Extrinsic Prothrombin Activation Pathway	1.86	0.5	F10,F12,SERPINC1,PROS1,F5,PROC,FGB,F13B,FGG,F2
Intrinsic Prothrombin Activation Pathway	1.82	0.4	F11,KNG1,KLKB1,F10,F12,SERPINC1,PROS1,F5,PROC,FGB,COL18A1,F13B,F2,FGG
2-oxobutanoate Degradation I	1.82	0.294	PCCA,MCEE,DLD,PCCB,MUT
Tyrosine Degradation I	1.82	0.333	GSTZ1,HPD,TAT,HGD,FAH
Isoleucine Degradation I	1.81	0.3	HSD17B10,HADHB,ECHS1,ACAT2,ACAD8,ACAT1,DLD,EHHADH,HADHA
Mevalonate Pathway I	1.75	0.276	MVD,HADHB,PMVK,ACAT2,IDI1,ACAT1,HMGCS2,HADHA
Histamine Degradation	1.75	0.276	ALDH4A1,ALDH2,ALDH1A1,ALDH1A3,ALDH3A2,AOC1,ALDH9A1,ALDH7A1
Heme Biosynthesis II	1.71	0.292	UROD,UROS,FECH,ALAD,ALAS1,CPOX,HMBS
Hepatic Cholestasis	1.59	0.257	ABCG8,PPARA,PRKACB,ABCG5,GCGR,SLC10A1,NR1H4,ABCC2,SLC22A7,HNF1A,HSD3B7,PRKAG1,PRKCZ,IL1R2,IKBKB,IKBKG,IL1RL2,NR1I2,FGFR4,NGFR,CYP7A1,ABCB11,CHUK,LBP,HNF4A,PRKD3,IL1RAP,SLCO1B3,CYP7B1,CYP27A1,MAPK8,PRKAR2A,NR1H3,SLCO1A2,IL1R1,IRAK3,TRAF2,IL18,ABCB4,IL1RN,CD14,NR5A2,IL1B,ABCC3,PRKCB
IL-10 Signaling	1.54	0.333	MAP2K6,CCR1,SOCS3,CCR5,IL10,TYK2,MAPK8,BLVRB,STAT3,IL1R1,IL1R2,IKBKB,HMOX1,IL18,IKBKG,IL1RL2,IL1RN,IL10RB,IL10RA,IL1B,CD14,MAP2K3,LBP,CHUK,ELK1,IL1RAP
Thyroid Hormone Metabolism II (via Conjugation and/or Degradation)	1.53	0.17	UGT3A2,UGT2B17,UGT1A6,UGT2A3,DIO1,Sult1a1,SULT1C3,UGT1A1,SULT1B1
Mitochondrial Dysfunction	1.48	0.26	FURIN,NDUFA9,UQCR11,CPT1B,MT-CO2,DHODH,MAOB,NDUFS1,ATP5G1,UQCRFS1,HTRA2,NDUFA8,CPT1A,ATP5A1,SDHC,GSR,PRDX3,ATP5B,NDUFA6,APH1A,UQCRC2,NDUFB2,HSD17B10,SDHB,PRDX5,COX10,RHOT2,PSEN2,COX7A2L,NDUFAB1,ATPAF1,NDUFS2,CPT1C,AIFM1,SDHA,NDUFV1,NDUFAF1,UCP2,MAPK8,LRRK2,NDUFS3,NDUFV2,CAT,SDHD,ATPAF2,CYB5A,UQCRC1,UQCRQ,PINK1,COX15
Phenylalanine Degradation IV (Mammalian, via Side Chain)	1.44	0.205	ALDH2,MAOB,HPD,SLC27A2,ALDH3A2,GOT1,GOT2,ACSF3
Retinol Biosynthesis	1.44	0.259	DHRS3,ABHD5,LIPC,RDH10,CES2,Ces1d,RDH8,PNPLA2,RBP1,ESD,AADAC,CES1,RBP2,RBP5,PNLIP
Mitochondrial L-carnitine Shuttle Pathway	1.41	0.455	SLC27A5,CPT1A,SLC27A2,CPT1B,ACSL6,ACSL5,CPT2,CPT1C,ACSBG2,SLC27A4
NAD Biosynthesis from 2-amino-3-carboxymuconate Semialdehyde	1.35	0.235	NADSYN1,NMNAT1,NMNAT2,QPRT
Methylmalonyl Pathway	1.35	0.333	PCCA,MCEE,PCCB,MUT
NAD Salvage Pathway III	1.35	0.364	NMRK1,NMNAT1,NMNAT2,NMRK2
Phosphatidylethanolamine Biosynthesis II	1.33	0.333	CEPT1,ETNK2,PIGF,PCYT2,EPT1,ETNK1
Methylglyoxal Degradation III	1.33	0.261	AKR7A2,AKR1A1,AKR1B10,AKR1C3,CYP2E1,ADH4
Superpathway of Geranylgeranyldiphosphate Biosynthesis I (via Mevalonate)	1.33	0.243	MVD,HADHB,PMVK,ACAT2,IDI1,COX10,ACAT1,HMGCS2,HADHA
Urea Cycle	1.31	0.25	OTC,ASS1,ASL,CPS1,ARG1
Tryptophan Degradation to 2-amino-3-carboxymuconate Semialdehyde	1.31	0.278	AFMID,KMO,TDO2,HAAO,KYNU

## Sheet: Pathways DEG higher in mammary
Ingenuity Canonical Pathways	-log(B-H p-value)	Ratio	Molecules
EIF2 Signaling	23.5	0.495	RPL27A,SOS2,KRAS,RPS11,EIF4G2,EIF3B,EIF1AX,PIK3CG,RPL12,RPL8,PABPC1,RPL3,RRAS,RPL27,RPL37,RPLP0,RPL10A,RPS29,RPS6,RPS4X,RPL39,RPS15,RPS25,RPLP1,EIF3K,RPL24,RPS18,RPL26,RPL14,RPS21,RPL35A,EIF2B2,EIF4E,RPL7,RPL35,AKT1,RPS9,RPLP2,EIF3A,RPS5,RPL18,RPL13,RPS24,RPL4,EIF3H,GRB2,RPS28,RPS2,RPL17,RPS19,RPL21,EIF3G,EIF2S2,RPS16,RPL5,UBA52,EIF4A1,RPL32,RPL38,RPL11,RPS4Y1,MAPK1,PIK3R4,RPS23,RPS7,RPS3A,EIF3D,…
Regulation of eIF4 and p70S6K Signaling	9.07	0.366	RPS4Y1,MAPK1,PPP2R5B,SOS2,KRAS,MAPK13,PIK3R4,RPS23,RPS11,RPS7,RPS3A,EIF4G2,EIF3B,EIF1AX,EIF3D,PIK3CG,MAPK3,RPS20,RPS10,PABPC1,RRAS,ITGA5,EIF4G3,MAPK12,RPS29,RPS6,PPP2CB,FAU,RPS4X,PPP2R4,EIF4A3,RPS15,RPS25,RPS15A,RPSA,EIF3K,RPS18,RPS8,RPS13,RPS21,EIF2B2,EIF4E,EIF4EBP1,SHC1,AKT1,RPS9,EIF3A,RPS5,RPS3,MAP2K1,RPS24,ITGB1,EIF3H,GRB2,RPS2,RPS28,RPS19,RPS12,EIF3G,EIF2S2,EIF3F,RPS16,RPS26,EIF4A1
Signaling by Rho Family GTPases	9.07	0.343	MYL6,MAPK1,GNB5,GNG13,LIMK2,ARHGEF1,PIP5K1B,PIK3R4,NOX1,GNB1,PTK2,PAK1,GNB3,RHOB,PIK3CG,EZR,MAPK3,BAIAP2,MYL4,CDC42EP1,ACTG2,CDH16,CDH13,GNG12,ACTR2,MAP3K9,CFL1,ARHGEF15,ITGA5,SEPT4,GNG3,NFKB2,MAPK12,PKN1,MYL9,MYL12A,PIP5K1A,CDH1,ARHGEF16,RHOA,GNAO1,GNB2,PAK7,PIP4K2C,RELA,PPP1R12C,PTK2B,ARPC1B,MYL6B,ACTA2,GNA11,Sept9,CDC42,NFKB1,IQGAP1,CDH11,CDH7,ACTR3,ARFIP2,CDH3,RHOD,ARHGEF3,RHOF,MAP2K1,PI4KA,I…
mTOR Signaling	7.73	0.346	RPS4Y1,MAPK1,PRKAB1,PPP2R5B,KRAS,PIK3R4,RPS23,RPS11,RPS7,RPS3A,EIF4G2,RHOB,EIF3B,EIF3D,PIK3CG,MAPK3,INS,Vegfb,FIGF,RPS20,RPS10,PRKD1,PLD3,RRAS,EIF4G3,RPS29,RPS6,PPP2CB,FAU,RPS4X,PPP2R4,RHOA,EIF4A3,RPS15,PRKCH,RPS25,RPS15A,RPSA,EIF3K,ULK1,RPS18,RPS6KA3,RPS8,RPS13,FKBP1A,HIF1A,RPS21,EIF4E,EIF4EBP1,AKT1,RHOD,RPS9,EIF3A,RPS6KB2,RPS3,RHOF,RPS5,PRKCA,RPS24,EIF3H,RHOC,RPS2,RPS28,RPS19,RPS12,EIF3G,RHOV,E…
RhoGDI Signaling	7.37	0.337	MYL6,GNB5,GNG13,LIMK2,ARHGEF1,PIP5K1B,GNB1,PAK1,GNB3,RHOB,EZR,MYL4,ACTG2,CDH16,CDH13,GNG12,ACTR2,CFL1,ARHGEF15,ITGA5,GNG3,MYL9,PIP5K1A,MYL12A,CDH1,ARHGEF16,RHOA,GNAO1,GNB2,PAK7,WASF2,PIP4K2C,GDI1,PPP1R12C,ARPC1B,MYL6B,GNA11,ACTA2,CDC42,CDH11,EP300,CDH7,ACTR3,RHOD,CDH3,ARHGEF3,RHOF,PI4KA,PRKCA,ITGB1,PAK4,CDH4,PAK2,GNAS,PAK6,ARPC5L,RHOC,GNA12,ACTB,CDH6,GNAQ,ACTG1,RHOV,CD44,ARHGDIA,ARPC4,MSN
Ephrin Receptor Signaling	6.33	0.32	MAPK1,EPHB2,SOS2,GNB5,GNG13,KRAS,LIMK2,PTK2,GNB1,PAK1,GNB3,MAPK3,PIK3CG,Vegfb,FIGF,ATF4,RASA1,GNG12,EPHA7,EFNA2,ACTR2,CFL1,RRAS,ARHGEF15,CREB3,ITGA5,GNG3,RAP1A,PDGFB,SDCBP,RHOA,GNAO1,GNB2,PAK7,DOK1,EPHA2,RAP1B,RGS3,ARPC1B,PDGFA,PTPN13,GNA11,JAK2,CDC42,GRINA,EP300,SHC1,ACTR3,AKT1,EFNA5,MAP2K1,ITGB1,PAK4,PAK2,GNAS,PAK6,CXCR4,GRB2,ARPC5L,GNA12,EFNA3,GNAQ,ADAM10,EPHB3,ARPC4
Integrin Signaling	6.04	0.337	MPRIP,MAPK1,SOS2,KRAS,PIK3R4,ITGAE,PTK2,TSPAN3,PAK1,RHOB,PIK3CG,MAPK3,ARF4,CAV1,ITGAV,ACTG2,ITGB4,ACTR2,CAPN6,RRAS,RALB,ITGA6,ITGA5,TNK2,RAP1A,MYL9,MYL12A,TLN2,RHOA,ZYX,CAPN2,PAK7,CAPN7,ITGB6,ITGA7,RAP1B,RAP2A,RALA,ARPC1B,ACTA2,ILK,PPP1CB,ITGB8,CDC42,ITGB7,SHC1,ACTR3,AKT1,RHOD,ILKAP,VCL,RHOF,MAP2K1,ACTN1,ITGB1,PARVA,PAK4,PAK2,PAK6,GRB2,ARPC5L,RHOC,ACTB,Arf1,ACTG1,GIT1,ARF1,RHOV,CAPNS1,ARPC4
RhoA Signaling	6.04	0.4	MPRIP,ARPC1B,MYL6,PTK2B,MYL6B,ACTA2,PPP1CB,ARHGEF1,LIMK2,PIP5K1B,Sept9,PTK2,ACTR3,LPAR2,EZR,BAIAP2,IGF1R,MYL4,CDC42EP1,ACTG2,SEMA3F,PI4KA,ACTR2,SEPT5,CFL1,ARPC5L,GNA12,RTKN,ACTB,Pfn2,SEPT4,SEPT1,ACTG1,PKN1,MYL9,KTN1,MYL12A,PIP5K1A,RHPN2,RAPGEF2,LPAR1,ABL2,PLEKHG5,RHOA,SEPT2,PIP4K2C,ARPC4,MSN
Axonal Guidance Signaling	5.81	0.268	SLIT3,DPYSL2,KLC1,ADAMTS8,GLI2,MYL6,SOS2,GNG13,KRAS,GNB1,PAK1,PIK3CG,BAIAP2,FIGF,PLCL1,PRKD1,WNT5B,GNG12,PTCH2,EFNA2,ACTR2,STK36,CFL1,RRAS,PTCH1,ITGA5,MMP2,RAP1A,MYL9,MYL12A,GNB2,PAK7,EPHA2,NRP1,RAP1B,LRRC4C,RGS3,ARPC1B,SEMA6A,GNA11,PLXNA2,FZD1,CDC42,EIF4E,AKT1,ACTR3,RHOD,EFNA5,ITGB1,PAK2,GRB2,GNA12,GNAQ,SLIT2,SEMA3A,TUBA1A,ADAM10,SEMA3C,ARPC4,NTN3,FZD7,SEMA7A,MAPK1,NTF4,ADAM22,EPHB2,UNC5B,GNB5,L…
Molecular Mechanisms of Cancer	5.81	0.276	ADCY4,SOS2,CDKN2C,NCSTN,GSK3A,KRAS,ARHGEF1,MAPK13,RB1,PAK1,CCND3,PIK3CG,PTCH2,PRKD1,STK36,RRAS,RALB,PTCH1,NFKB2,TCF3,RAP1A,CDH1,MAX,CCND2,GAB1,PAK7,CAMK2G,RAP1B,RAP2A,RALA,GNA11,CTNNA1,PSENEN,JAK2,FZD1,CDC42,EP300,HHAT,AKT1,RHOD,ARHGEF3,PAK2,GRB2,RHOC,GNA12,ADCY6,GNAQ,RBPJ,JAK3,CTNND1,FZD7,PSEN1,GAB2,JAK1,BAD,MAPK1,SMAD3,PIK3R4,TGFBR2,PTK2,RHOB,SUFU,TGFB1,MAPK3,RASA1,BIRC3,RALGDS,CDC25A,ARHGEF15,…
Rac Signaling	5.2	0.344	RELA,ARPC1B,MAPK1,PTK2B,KRAS,LIMK2,PIP5K1B,CDC42,NFKB1,PIK3R4,IQGAP1,NOX1,PTK2,PAK1,CYFIP2,ACTR3,ARFIP2,MAPK3,PIK3CG,BAIAP2,MAP2K1,PI4KA,NCKAP1,ITGB1,ACTR2,MAP2K7,PAK4,PAK2,PAK6,CFL1,ARPC5L,RRAS,ITGA5,NFKB2,PIP5K1A,PRKCI,RHOA,CD44,SH3RF1,PAK7,PIP4K2C,ARPC4
Regulation of Actin-based Motility by Rho	4.77	0.393	MPRIP,ARPC1B,MYL6,MYL6B,ACTA2,PPP1CB,PIP5K1B,CDC42,PAK1,ACTR3,RHOB,RHOD,BAIAP2,MYL4,ACTG2,RHOF,PI4KA,ACTR2,PAK4,PAK2,CFL1,PAK6,RHOC,ARPC5L,ACTB,GSN,MYL9,MYL12A,PIP5K1A,RHOV,RHOA,PAK7,ARHGDIA,ARPC4,PIP4K2C
Tec Kinase Signaling	4.64	0.302	JAK1,GNB5,FCER1A,GNG13,PIK3R4,PTK2,GNB1,PAK1,GNB3,RHOB,PIK3CG,ACTG2,PRKD1,GNG12,FGR,TNFRSF21,STAT5A,ITGA5,BMX,GNG3,NFKB2,MAPK12,RHOA,GNAO1,GNB2,PRKCH,PAK7,RELA,PTK2B,GTF2I,ACTA2,GNA11,JAK2,NFKB1,FAS,RHOD,STAT5B,RHOF,PRKCA,ITGB1,PAK4,PAK2,GNAS,PAK6,RHOC,GNA12,ACTB,GNAQ,ACTG1,TEC,TLR4,RHOV,PRKCI,LYN,JAK3
PAK Signaling	4.46	0.34	MAPK1,MYL6,PTK2B,PDGFA,MYL6B,PAK1IP1,SOS2,KRAS,LIMK2,CDC42,PIK3R4,PTK2,SHC1,PAK1,MAPK3,PIK3CG,PDGFRA,MYL4,MAP2K1,PDGFRB,ITGB1,PAK4,ARHGAP10,PAK2,PAK6,CFL1,GRB2,RRAS,ITGA5,MAPK12,GIT1,PDGFB,MYL9,MYL12A,EPHB3,PAK7
Phospholipase C Signaling	4.46	0.281	MPRIP,MYL6,MAPK1,ADCY4,SOS2,GNB5,GNG13,HDAC10,ARHGEF1,KRAS,GNB1,GNB3,PLCE1,RHOB,MAPK3,HDAC7,PLA2G5,ATF4,MYL4,GNG12,RALGDS,PRKD1,PLD3,RRAS,ITPR2,ARHGEF15,CREB3,RALB,ITGA5,RAPGEF3,GNG3,NFKB2,RAP1A,HDAC5,MYL9,MYL12A,ARHGEF16,RHOA,ZAP70,GNB2,PRKCH,LCP2,RAP1B,RELA,RALA,MYL6B,RPS6KA3,PPP1CB,FCGR2B,NFKB1,EP300,SHC1,NFAT5,RHOD,MARCKS,ARHGEF3,RHOF,MAP2K1,PRKCA,ITGB1,CALML5,GNAS,GRB2,RHOC,ADCY3,CHP1,ADCY6,…
Actin Cytoskeleton Signaling	4.46	0.289	MPRIP,MYL6,MAPK1,F2R,SOS2,LIMK2,ARHGEF1,KRAS,PIP5K1B,PIK3R4,MYH7B,PTK2,PAK1,CYFIP2,PIK3CG,EZR,MAPK3,INS,BAIAP2,MYL4,ACTG2,GNG12,ACTR2,CFL1,RRAS,FGF9,ITGA5,GSN,PDGFB,MYL9,MYL12A,PIP5K1A,TLN2,RHOA,SSH3,PAK7,WASF2,PIP4K2C,ARPC1B,MYL6B,PDGFA,ACTA2,PPP1CB,MYH11,IQGAP1,CDC42,FGF13,SHC1,ACTR3,FLNA,VCL,MAP2K1,FGF7,ACTN1,NCKAP1,ITGB1,PAK4,PAK2,PAK6,GRB2,ARPC5L,GNA12,ACTB,ACTG1,GIT1,MYH2,FGF11,ARPC4,MSN
Protein Kinase A Signaling	4.32	0.269	MYL6,ADCY4,GNG13,GSK3A,GNB1,GYS1,ATF4,DUSP7,PLCL1,APEX1,EYA2,GNG12,PTCH2,PRKD1,PTPRG,PTCH1,CREB3,PTPN18,NFKB2,ANAPC7,TCF3,RAP1A,CNGA3,PDE1C,MYL9,MYL12A,GNB2,ANAPC5,DUSP4,CAMK2G,RAP1B,FLNB,HIST1H1C,PTK2B,PTPN2,AKAP8,PTPN13,PTPN14,EP300,HHAT,RYR1,PTPN7,CALML5,ADCY6,GNAQ,ADD3,PPP1R14D,ADD1,SFN,BAD,MAPK1,PHKG2,SMAD3,GNB5,LIPE,TGFBR2,PTK2,YWHAQ,PLCD3,TH,GNB3,PLCE1,PPP1R7,TGFB1,MAPK3,RYR3,MYL4,PPP1CA,C…
GÎ±12/13 Signaling	3.99	0.339	RELA,F2RL2,F2R,MAPK1,MYL6,PTK2B,MYL6B,NFKBIE,KRAS,ARHGEF1,NFKB1,PIK3R4,CDC42,CDH11,PTK2,CDH7,AKT1,LPAR2,F2RL1,CDH3,MAPK3,PIK3CG,MYL4,CDH16,MAP2K1,CDH13,RASA1,MAP2K7,CDH4,RRAS,GNA12,CDH6,IKBKE,NFKB2,MAPK12,TEC,MYL9,CDH1,MYL12A,LPAR1,RHOA,MEF2C,MAPK7
Thrombin Signaling	3.81	0.293	MPRIP,MYL6,F2R,MAPK1,ADCY4,GNB5,GNG13,ARHGEF1,KRAS,MAPK13,PIK3R4,GNB1,PTK2,PLCD3,GNB3,PLCE1,RHOB,MAPK3,PIK3CG,MYL4,PLCL1,PRKD1,GNG12,RRAS,ITPR2,ARHGEF15,NFKB2,GNG3,MAPK12,MYL9,MYL12A,ARHGEF16,RHOA,GNAO1,GNB2,PRKCH,CAMK2G,RELA,F2RL2,MYL6B,GNA11,PPP1CB,NFKB1,SHC1,AKT1,RHOD,CAMK1G,ARHGEF3,RHOF,MAP2K1,PRKCA,GNAS,GRB2,RHOC,GNA12,ADCY3,ADCY6,GNAQ,RHOV,PRKCI,GATA3
ILK Signaling	3.81	0.309	MYL6,MAPK1,PPP2R5B,GSK3A,PIK3R4,MYH7B,PTK2,RHOB,PIK3CG,MAPK3,Vegfb,FIGF,ATF4,MYL4,ACTG2,ITGB4,TESK1,CFL1,SNAI1,CREB3,NFKB2,MAPK12,MYL9,PPP2CB,CDH1,PPP2R4,RHOA,RSU1,ITGB6,FLNB,RELA,MYL6B,ACTA2,ILK,MYH11,HIF1A,ITGB8,CDC42,NFKB1,ITGB7,EP300,TGFB1I1,AKT1,FLNA,RHOD,ILKAP,RHOF,ACTN1,NACA,MUC1,ITGB1,PARVA,FBLIM1,TNFRSF1A,RHOC,ACTB,VIM,ACTG1,RHOV,MYH2
Renin-Angiotensin Signaling	3.81	0.317	RELA,MAPK1,PTK2B,ADCY4,SOS2,KRAS,JAK2,MAPK13,NFKB1,PIK3R4,NOX1,PTK2,SHC1,PAK1,MAPK3,PIK3CG,PRKAR1B,MAP2K1,PRKD1,ACE,PRKCA,PTPN6,PAK4,PAK2,GNAS,PAK6,ITPR2,GRB2,RRAS,ADCY3,ADCY6,GNAQ,NFKB2,MAPK12,PRKAR2B,PRKCI,SHC2,PAK7,PRKCH,PRKAR1A
G Beta Gamma Signaling	3.58	0.288	MAPK1,SOS2,GNA11,GNB5,GNG13,KRAS,CDC42,GNB1,SHC1,PAK1,GNB3,AKT1,PIK3CG,MAPK3,CAV1,PRKAR1B,CAV2,DNM2,GNG12,PRKD1,PRKCA,GNAS,RRAS,GRB2,GNA12,GNAQ,GNG3,PRKAR2B,PRKCI,KCNJ9,GNAO1,GNB2,PRKCH,PRKAR1A
Paxillin Signaling	3.49	0.33	MAPK1,PTK2B,SOS2,ACTA2,KRAS,MAPK13,ITGB8,CDC42,PIK3R4,ITGB7,PTK2,ITGAE,PAK1,ARFIP2,PIK3CG,ITGAV,ACTG2,VCL,ITGB4,ACTN1,ITGB1,PAK4,PARVA,PAK2,PAK6,GRB2,RRAS,ACTB,ITGA6,ITGA5,MAPK12,ACTG1,ARF1,TLN2,PAK7,ITGB6,ITGA7
Germ Cell-Sertoli Cell Junction Signaling	3.44	0.309	EPN3,MAPK1,ACTA2,ILK,CTNNA1,LIMK2,KRAS,IQGAP1,CDC42,PIK3R4,TGFBR2,PTK2,PAK1,AKT1,RHOB,RHOD,TGFB1,MAPK3,PIK3CG,TGFB2,JUP,ACTG2,RHOF,MAP2K1,ACTN1,ITGB1,MAP3K9,MAP2K7,PAK4,PAK2,PAK6,TNFRSF1A,TJP1,RHOC,RRAS,ACTB,ITGA6,MAPK12,GSN,ACTG1,TUBA1B,RHOV,CDH1,TUBA1A,RHOA,FER,TGFB3,ZYX,PAK7,MAP3K3,CTNND1
Semaphorin Signaling in Neurons	3.42	0.442	DPYSL2,ITGB1,PAK4,PAK2,CFL1,MAPK1,PAK6,RHOC,DPYSL3,LIMK2,PTK2,SEMA3A,RHOV,PAK1,RHOB,RHOD,MAPK3,RHOA,PLXNB1,PAK7,RHOF,SEMA7A,NRP1
FcÎ³ Receptor-mediated Phagocytosis in Macrophages and Monocytes	3.19	0.333	GAB2,ARPC1B,MAPK1,PTK2B,ACTA2,CDC42,PAK1,AKT1,ACTR3,RAB11B,EZR,MAPK3,PIK3CG,RPS6KB2,VAMP3,ACTG2,PRKD1,FGR,PRKCA,ACTR2,PLD3,ARPC5L,ACTB,ACTG1,MYO5A,NCF1,PIP5K1A,PRKCI,TLN2,LYN,RAB11A,PRKCH,ARPC4,LCP2
IGF-1 Signaling	3.18	0.333	CTGF,JAK1,BAD,MAPK1,SOS2,KRAS,JAK2,IGFBP7,PIK3R4,YWHAQ,PTK2,SHC1,AKT1,MAPK3,PIK3CG,IGF1R,RPS6KB2,PRKAR1B,RASA1,MAP2K1,IGFBP6,YWHAE,GRB2,YWHAB,RRAS,IGFBP5,PRKAR2B,PRKCI,NOV,FOXO1,SOCS7,SFN,CYR61,SOCS5,PRKAR1A
Tight Junction Signaling	3.1	0.304	RELA,F2RL2,MYL6,MYL6B,PPP2R5B,MARK2,ACTA2,JAM2,CTNNA1,MYH11,NFKB1,CDC42,MYH7B,TGFBR2,AKT1,CLDN4,LLGL1,TGFB1,TGFB2,PRKAR1B,MYL4,VCL,ACTG2,TNFRSF1B,TNFRSF1A,TJP1,ACTB,HSF1,YBX3,CASK,NFKB2,ACTG1,MYL9,F11R,PPP2CB,PRKAR2B,CLDN5,PRKCI,MYH2,CLDN23,CLDN8,PPP2R4,NUDT21,RHOA,TGFB3,SPTAN1,CSTF3,CLDN3,PRKAR1A
CXCR4 Signaling	3.1	0.288	MAPK1,MYL6,ADCY4,GNB5,GNG13,KRAS,PIK3R4,PTK2,GNB1,PAK1,GNB3,RHOB,MAPK3,PIK3CG,MYL4,PRKD1,GNG12,ITPR2,RRAS,GNG3,MAPK12,MYL9,MYL12A,RHOA,GNAO1,GNB2,PAK7,PRKCH,MYL6B,GNA11,ELMO3,AKT1,RHOD,RHOF,MAP2K1,PRKCA,PAK4,PAK2,GNAS,PAK6,CXCR4,RHOC,GNA12,ADCY3,ADCY6,GNAQ,RHOV,PRKCI,LYN
GNRH Signaling	3.03	0.283	RELA,MAPK1,ADCY4,SOS2,GNA11,KRAS,MAPK13,CDC42,NFKB1,EP300,PTK2,PAK1,MAPK3,PRKAR1B,ATF4,MAP2K1,DNM2,PRKD1,PRKCA,MAP3K9,PAK4,MAP2K7,GNAS,PAK2,PAK6,ITPR2,GRB2,RRAS,CREB3,ADCY3,ADCY6,GNAQ,NFKB2,MAPK12,DNM1,PRKAR2B,PRKCI,PAK7,PRKCH,MAPK7,MAP3K3,PRKAR1A,CAMK2G
Î±-Adrenergic Signaling	2.99	0.299	MAPK1,PHKG2,ADCY4,GNB5,GNG13,KRAS,PHKA2,GNB1,GYS1,GNB3,MAPK3,PRKAR1B,MAP2K1,PRKD1,GNG12,PRKCA,CALML5,GNAS,RRAS,ITPR2,ADCY3,GNAQ,SLC8A3,ADCY6,PYGB,GNG3,PRKAR2B,PRKCI,GNB2,PRKCH,SLC8A1,PRKAR1A
Role of NFAT in Cardiac Hypertrophy	2.82	0.263	MAPK1,ADCY4,SOS2,GNB5,CSNK1A1,HDAC10,GNG13,KRAS,MAPK13,PIK3R4,CABIN1,GNB1,TGFBR2,PLCD3,GNB3,PLCE1,TGFB1,MAPK3,PIK3CG,HDAC7,PLCL1,PRKD1,GNG12,RRAS,ITPR2,GNG3,MAPK12,HDAC5,GNB2,TGFB3,PRKCH,SLC8A1,CAMK2G,EP300,SHC1,AKT1,TGFB2,CAMK1G,IGF1R,PRKAR1B,MAP2K1,PRKCA,CALML5,MAP2K7,GNAS,GRB2,CHP1,ADCY3,ADCY6,SLC8A3,GNAQ,PRKAR2B,PRKCI,MEF2C,PRKAR1A
Mechanisms of Viral Exit from Host Cells	2.76	0.4	ACTB,CHMP4B,SH3GL3,ACTA2,SH3GLB1,ACTG1,TSG101,CHMP4A,PRKCI,CHMP2A,VPS36,CHMP4C,PRKCH,ACTG2,SH3GLB2,CHMP3,PRKD1,PRKCA
Remodeling of Epithelial Adherens Junctions	2.76	0.382	NME1,RALA,ARPC1B,ACTA2,CTNNA1,IQGAP1,ACTR3,EXOC2,VCL,ACTG2,HGS,DNM2,ACTN1,ACTR2,ARPC5L,ACTB,RAB7A,ACTG1,TUBA1B,DNM1,CDH1,TUBA1A,ZYX,MAPRE2,ARPC4,CTNND1
Angiopoietin Signaling	2.7	0.338	STAT5A,RELA,PAK4,ANGPT2,PAK2,PAK6,BAD,GRB2,RRAS,NFKBIE,IKBKE,KRAS,NFKB2,NFKB1,PIK3R4,TIE1,PTK2,ANGPTL1,PAK1,AKT1,FOXO1,PIK3CG,PAK7,STAT5B,RASA1
Huntington's Disease Signaling	2.69	0.263	POLR2F,MAPK1,SOS2,GNB5,GNG13,Ubb,HDAC10,PIK3R4,GNB1,NSF,CTSD,GNB3,MAPK3,PIK3CG,HDAC7,VAMP3,ATF4,TCERG1,DLG4,RASA1,GNG12,PRKD1,DNM2,CAPN6,IFT57,CLTC,CREB3,GNG3,UBE2S,STX1A,GPAA1,HDAC5,BCL2L1,CACNA1B,GNB2,PRKCH,CAPN2,CAPN7,PACSIN1,GNA11,POLR2B,VTI1B,EP300,SHC1,POLR2C,AKT1,ARFIP2,IGF1R,PRKCA,NEUROD1,MAP2K7,YKT6,GRB2,SH3GL3,GNAQ,HSPA2,SNAP25,POLR2L,POLR2G,DNM1,CAPNS1,PRKCI,STX16,NCOR2
PI3K/AKT Signaling	2.69	0.278	GAB2,RELA,JAK1,BAD,MAPK1,NFKBIE,SOS2,PPP2R5B,ILK,INPPL1,KRAS,GSK3A,JAK2,NFKB1,EIF4E,EIF4EBP1,YWHAQ,SHC1,AKT1,GYS1,MAPK3,PIK3CG,RPS6KB2,MAP2K1,ITGB1,YWHAE,GRB2,RRAS,YWHAB,ITGA5,IKBKE,NFKB2,BCL2L1,PPP2CB,FOXO1,GAB1,PPP2R4,INPP5K,SFN,JAK3
Regulation of the Epithelial-Mesenchymal Transition Pathway	2.67	0.281	JAK1,MAPK1,SMAD3,SOS2,NCSTN,KRAS,PARD6G,PIK3R4,TGFBR2,TGFB1,PIK3CG,MAPK3,WNT5B,PDGFRB,JAG2,TWIST2,RRAS,FGF9,FGFR1,SNAI1,MMP2,FZD9,NFKB2,TCF3,PYGO2,CDH1,GAB1,RHOA,TGFB3,DVL2,LOX,RELA,TWIST1,PSENEN,FZD1,HIF1A,JAK2,NFKB1,FGF13,AKT1,TGFB2,SMAD4,MAP2K1,FGF7,MAP2K7,GRB2,RBPJ,FGF11,JAK3,WNT11,CLDN3,PSEN1,FZD7,WNT5A
VEGF Signaling	2.66	0.308	BAD,MAPK1,PTK2B,SOS2,ACTA2,KRAS,HIF1A,PIK3R4,EIF2B2,PTK2,SHC1,AKT1,EIF1AX,PIK3CG,MAPK3,Vegfb,FIGF,VCL,ACTG2,MAP2K1,ACTN1,PRKCA,PTPN6,YWHAE,GRB2,RRAS,ACTB,ACTG1,EIF2S2,BCL2L1,FOXO1,SFN
Androgen Signaling	2.64	0.255	RELA,POLR2F,MAPK1,SMAD3,GNA11,GNB5,GNG13,POLR2B,NFKB1,EP300,GNB1,SHC1,TGFB1I1,POLR2C,GNB3,MAPK3,PRKAR1B,NCOA4,TAF2,PRKD1,GNG12,PRKCA,CALML5,GNAS,KAT7,GNA12,GNAQ,NFKB2,GNG3,POLR2G,POLR2L,PRKAR2B,PRKCI,GNAO1,GNB2,PRKCH,PRKAR1A
Colorectal Cancer Metastasis Signaling	2.64	0.26	JAK1,MAPK1,ADRBK1,BAD,ADCY4,SMAD3,SOS2,GNB5,GNG13,KRAS,PIK3R4,GNB1,TGFBR2,GNB3,RHOB,TGFB1,MAPK3,PIK3CG,Vegfb,FIGF,GNG12,RALGDS,WNT5B,RRAS,FZD9,MMP2,GNG3,NFKB2,MAPK12,TCF3,TLR2,BCL2L1,CDH1,MMP23B,RHOA,TGFB3,GNB2,RELA,FZD1,JAK2,NFKB1,APPL1,AKT1,ARRB1,MMP25,RHOD,TGFB2,PRKAR1B,SMAD4,RHOF,MAP2K1,PTGER4,GNAS,GRB2,TNFRSF1A,RHOC,ADCY3,ADCY6,TLR4,RHOV,PRKAR2B,TLR5,TLR6,JAK3,WNT11,PRKAR1A,FZD7,WNT5A
Caveolar-mediated Endocytosis Signaling	2.59	0.318	FLNB,COPZ1,ARCN1,COPA,ACTA2,COPE,ITGB8,ITGB7,ITGAE,FLNA,INS,CAV1,ITGAV,ITGB4,ACTG2,DNM2,PRKCA,ITGB1,ACTB,ITGA6,FLOT1,ITGA5,ACTG1,COPG1,ITGB6,ITGA7,PTRF
fMLP Signaling in Neutrophils	2.58	0.277	RELA,ARPC1B,MAPK1,NFKBIE,GNB5,GNG13,KRAS,CDC42,NFKB1,PIK3R4,NOX1,GNB1,NFAT5,ACTR3,GNB3,PIK3CG,MAPK3,MAP2K1,PRKD1,GNG12,PRKCA,ACTR2,CALML5,GNAS,ITPR2,ARPC5L,RRAS,CHP1,NFKB2,GNG3,NCF1,PRKCI,GNB2,NFATC2,PRKCH,ARPC4
ERK/MAPK Signaling	2.55	0.264	BAD,MAPK1,HSPB2,PPP2R5B,SOS2,KRAS,PIK3R4,PTK2,YWHAQ,PAK1,PPP1R7,MAPK3,PIK3CG,PLA2G5,ATF4,PPP1CA,YWHAB,RRAS,CREB3,ITGA5,MAPKAPK5,RAPGEF3,RAP1A,PPP2CB,TLN2,PPP2R4,DUSP4,PAK7,ELF5,RAP1B,Gm6749,PTK2B,PPP1CB,EIF4E,EIF4EBP1,EP300,SHC1,ELF4,LAMTOR3,PRKAR1B,MAP2K1,PRKCA,ITGB1,PPARG,MYCN,PAK4,PAK2,ATF1,PAK6,GRB2,PLA2G2A,PRKAR2B,PRKCI,PPP1R14D,PRKAR1A
Chronic Myeloid Leukemia Signaling	2.53	0.305	RELA,GAB2,BAD,MAPK1,PA2G4,SMAD3,SOS2,HDAC10,KRAS,PIK3R4,NFKB1,CBLC,TGFBR2,RB1,AKT1,TGFB1,PIK3CG,MAPK3,CTBP2,HDAC7,TGFB2,SMAD4,STAT5B,MAP2K1,STAT5A,GRB2,RRAS,IKBKE,NFKB2,HDAC5,BCL2L1,TGFB3
PPARÎ±/RXRÎ± Activation	2.52	0.269	RELA,NCOA6,MAPK1,PRKAB1,NFKBIE,TGFBR3,SMAD3,ADCY4,GNA11,SOS2,ADIPOQ,KRAS,JAK2,NFKB1,ADIPOR1,EP300,TGFBR2,SHC1,PLCD3,PLCE1,TGFB1,FASN,MAPK3,INS,LPL,TGFB2,PRKAR1B,CLOCK,SMAD4,STAT5B,PLCL1,MAP2K1,PRKCA,MAP2K7,GNAS,GRB2,MED1,RRAS,ADCY3,CD36,ADCY6,CKAP5,GNAQ,IKBKE,NFKB2,TGS1,NCOA3,PRKAR2B,TGFB3,MEF2C,NCOR2,PRKAR1A
Clathrin-mediated Endocytosis Signaling	2.5	0.276	F2R,EPHB2,Ubb,SH3GLB1,PIK3R4,CD2AP,RAB11B,PIK3CG,Vegfb,INS,FIGF,ACTG2,ITGB4,SH3KBP1,DNM2,ACTR2,FGF9,CLTC,ITGA5,PDGFB,CLTA,RAB11A,ITGB6,APOD,SH3BP4,ARPC1B,PDGFA,ACTA2,GAK,ITGB8,CDC42,ITGB7,FGF13,ACTR3,ARRB1,AP1G2,AAK1,SH3GLB2,HGS,FGF7,RAB4B,ITGB1,ARPC5L,GRB2,ACTB,SH3GL3,CHP1,RAB7A,TSG101,ACTG1,DNM1,FGF11,ARPC4,HIP1R
Agrin Interactions at Neuromuscular Junction	2.48	0.362	ITGB1,GABPB1,PAK4,CHRNA1,PAK2,PAK6,MAPK1,RRAS,ACTB,LAMA2,ACTA2,Nrg1,ITGA6,ITGA5,KRAS,MAPK12,CDC42,ACTG1,PTK2,PAK1,MAPK3,LAMB1,PAK7,ACTG2,AGRN
GDNF Family Ligand-Receptor Interactions	2.48	0.342	PSPN,GFRA4,MAPK1,ITPR2,GRB2,RRAS,GFRA3,SOS2,GFRA2,KRAS,DOK3,MAPK12,CDC42,PIK3R4,SHC1,NRTN,PDLIM7,GAB1,PIK3CG,GFRA1,MAPK3,DOK1,RET,RASA1,MAP2K1
CCR3 Signaling in Eosinophils	2.48	0.289	MPRIP,MAPK1,GNB5,GNG13,PPP1CB,LIMK2,KRAS,MAPK13,PIK3R4,GNB1,PAK1,GNB3,PIK3CG,MAPK3,PLA2G5,MAP2K1,PRKD1,GNG12,PRKCA,PAK4,CALML5,GNAS,PAK2,PAK6,CFL1,ITPR2,RRAS,GNG3,MAPK12,CCL11,PLA2G2A,PRKCI,RHOA,GNB2,PAK7,PRKCH,CCL26
IL-15 Signaling	2.45	0.343	STAT5A,RELA,IL2RG,JAK1,MAPK1,RRAS,KRAS,NFKB2,JAK2,MAPK13,MAPK12,AXL,PIK3R4,NFKB1,PTK2,BCL2L1,SHC1,AKT1,PIK3CG,MAPK3,STAT5B,JAK3,MAP2K1
Pyridoxal 5'-phosphate Salvage Pathway	2.43	0.32	PDXK,GRK4,CDK18,MAP3K9,DAPK1,DMPK,PAK2,MAPK1,CSNK1A1,LIMK2,CDK1,PKN1,IRAK1,PRKX,PAK1,CDK8,PIM1,MAPK3,PAK7,PRKCH,MAPK7,HIPK1,MAP2K1,DYRK1A
IL-8 Signaling	2.43	0.26	MAPK1,GNB5,GNG13,KRAS,LIMK2,PIK3R4,NOX1,PTK2,GNB1,GNB3,RHOB,CCND3,MAPK3,PIK3CG,Vegfb,ITGAV,FIGF,PRKD1,GNG12,PLD3,RRAS,MMP2,GNG3,MAPK12,MYL9,BCL2L1,CDH1,CCND2,RHOA,GNB2,PRKCH,RELA,ANGPT2,PTK2B,NFKB1,IQGAP1,EIF4EBP1,IRAK1,AKT1,RHOD,CXCR2,RHOF,MAP2K1,LASP1,PRKCA,GNAS,PAK2,RHOC,GNA12,IKBKE,CSTB,RHOV,PRKCI,IRAK4
GÎ±s Signaling	2.42	0.29	MSR1,MAPK1,PTGDR,ADCY4,GNB5,GNG13,EP300,GNB1,GNB3,MAPK3,RYR3,PRKAR1B,ATF4,RYR1,ADORA2B,MAP2K1,PTGER4,GNG12,GNAS,ADCY3,CREB3,ADCY6,RAPGEF3,GNG3,CNGA1,RAP1A,CNGA3,AVPR2,PRKAR2B,ADD3,RAPGEF2,VIPR1,GNB2,ADD1,ADORA2A,PRKAR1A
Glioma Invasiveness Signaling	2.4	0.361	TIMP3,MAPK1,F2R,RHOC,RRAS,PLAUR,MMP2,KRAS,PIK3R4,PTK2,RHOV,TIMP4,RHOB,RHOD,TIMP1,PIK3CG,MAPK3,RHOA,CD44,ITGAV,RHOF,TIMP2
Acute Myeloid Leukemia Signaling	2.39	0.329	STAT5A,RELA,MAP2K7,BAD,MAPK1,GRB2,RRAS,SOS2,KRAS,NFKB2,TCF3,NFKB1,PIK3R4,FLT3LG,EIF4EBP1,KITLG,CSF2RB,AKT1,CCNA1,PIM1,MAPK3,PIK3CG,RARA,RPS6KB2,JUP,STAT5B,MAP2K1
iNOS Signaling	2.37	0.34	RELA,CALML5,JAK1,MAPK1,MYD88,NFKBIE,IKBKE,HMGA1,MAPK13,JAK2,NFKB2,NFKB1,MAPK12,IRAK1,TLR4,LY96,JAK3,IRAK4
Epithelial Adherens Junction Signaling	2.37	0.297	EPN3,RAP1B,ARPC1B,MYL6,MYL6B,TGFBR3,ACTA2,CTNNA1,KRAS,MYH11,CDC42,IQGAP1,MYH7B,TGFBR2,ACTR3,AKT1,BAIAP2,TGFB2,MYL4,JUP,VCL,ACTG2,ACTN1,ACTR2,NOTCH3,ARPC5L,RRAS,FGFR1,ACTB,SNAI1,TCF3,ACTG1,TUBA1B,RAP1A,MYL9,CDH1,NOTCH4,MYH2,TUBA1A,RHOA,FER,ZYX,ARPC4,CTNND1
Renal Cell Carcinoma Signaling	2.35	0.338	PAK4,PAK2,SLC2A1,PAK6,MAPK1,GRB2,RRAS,SOS2,Ubb,KRAS,TCEB2,HIF1A,CDC42,PIK3R4,RAP1A,PDGFB,EP300,PAK1,AKT1,GAB1,TGFB1,MAPK3,PIK3CG,PAK7,MAP2K1
IL-3 Signaling	2.25	0.338	STAT5A,GAB2,PTPN6,JAK1,BAD,MAPK1,GRB2,RRAS,CHP1,KRAS,JAK2,PIK3R4,CSF2RB,SHC1,PAK1,PRKCI,AKT1,FOXO1,PIK3CG,MAPK3,PRKCH,STAT5B,MAP2K1,PRKD1,PRKCA
Actin Nucleation by ARP-WASP Complex	2.24	0.318	ITGB1,ACTR2,PPP1R12C,ARPC1B,RHOC,ARPC5L,GRB2,RRAS,GNA12,SOS2,ITGA5,KRAS,CDC42,RHOV,ACTR3,RHOB,RHOD,RHOA,BAIAP2,RHOF,ARPC4
Role of Tissue Factor in Cancer	2.24	0.302	CTGF,MAPK1,PTK2B,GNA11,RPS6KA3,LIMK2,F7,KRAS,JAK2,MAPK13,CDC42,PIK3R4,EIF4E,PAK1,AKT1,ARRB1,F2RL1,PIK3CG,MAPK3,ITGAV,STAT5B,FGR,PRKCA,ITGB1,STAT5A,CFL1,RRAS,GNA12,ITGA6,GNAQ,PLAUR,MAPK12,BCL2L1,LYN,CYR61
FAK Signaling	2.23	0.284	MAPK1,SOS2,ACTA2,KRAS,PIK3R4,PTK2,PAK1,AKT1,MAPK3,PIK3CG,ACTG2,VCL,MAP2K1,ITGB1,PAK4,CAPN6,PAK2,PAK6,RRAS,GRB2,ACTB,ITGA5,ACTG1,CAPNS1,TLN2,PAK7,CAPN2,CAPN7,TNS1
Regulation of Cellular Mechanics by Calpain Protease	2.15	0.288	ITGB1,CAPN6,MAPK1,GRB2,RRAS,ITGA5,KRAS,CNGA1,CDK1,CNGA3,PTK2,RB1,TLN2,CCNA1,CAPNS1,EZR,MAPK3,CAPN2,VCL,CAPN7,ACTN1
Leukocyte Extravasation Signaling	2.12	0.266	MAPK1,MYL6,JAM2,MAPK13,PIK3R4,NOX1,PTK2,PIK3CG,EZR,ACTG2,PRKD1,TIMP2,ITGA6,THY1,ITGA5,BMX,MMP2,RAPGEF3,MAPK12,RAP1A,NCF1,TIMP4,MMP23B,CLDN23,CLDN8,RHOA,PECAM1,PRKCH,RAP1B,PTK2B,ACTA2,CTNNA3,CTNNA1,CDC42,CLDN4,MMP25,TIMP1,SIPA1,VCL,ACTN1,PRKCA,ITGB1,TIMP3,CXCR4,ACTB,ACTG1,TEC,F11R,CLDN5,PRKCI,FER,CD44,CLDN3,MSN,CTNND1
PTEN Signaling	2.12	0.271	RELA,BAD,MAPK1,TGFBR3,SOS2,ILK,KRAS,INPPL1,GSK3A,CDC42,NFKB1,TGFBR2,PTK2,SHC1,AKT1,BMPR1A,MAPK3,PIK3CG,IGF1R,PDGFRA,RPS6KB2,MAP2K1,PDGFRB,ITGB1,GRB2,RRAS,FGFR1,PREX2,ITGA5,IKBKE,NFKB2,DDR1,BCL2L1,NTRK2,FOXO1,INPP5K
IL-1 Signaling	2.09	0.275	RELA,MAPK1,ADCY4,NFKBIE,GNA11,GNB5,GNG13,MAPK13,NFKB1,IRAK1,GNB1,GNB3,PRKAR1B,GNG12,MAP2K7,GNAS,MYD88,GNA12,ADCY3,GNAQ,ADCY6,IKBKE,NFKB2,GNG3,MAPK12,PRKAR2B,GNAO1,GNB2,IRAK4,PRKAR1A
Salvage Pathways of Pyrimidine Ribonucleotides	2.09	0.272	UPRT,DMPK,NME1,MAPK1,CSNK1A1,LIMK2,IRAK1,PAK1,PRKX,CDK8,PIM1,MAPK3,HIPK1,MAP2K1,PYCRL,GRK4,MAP3K9,CDK18,DAPK1,PAK2,CDK1,PKN1,UCK1,PAK7,PRKCH,MAPK7,UCK2,DYRK1A
Virus Entry via Endocytic Pathways	2.09	0.293	FLNB,ACTA2,KRAS,ITGB8,PIK3R4,CDC42,ITGB7,AP1G2,FLNA,PIK3CG,CAV1,ITGB4,ACTG2,DNM2,PRKD1,PRKCA,ITGB1,RRAS,ACTB,CLTC,ITGA6,ITGA5,ACTG1,FOLR1,DNM1,PRKCI,CLTA,PRKCH,ITGB6
P2Y Purigenic Receptor Signaling Pathway	2.08	0.262	RELA,MAPK1,ADCY4,GNB5,GNG13,KRAS,NFKB1,PIK3R4,EP300,GNB1,PLCD3,GNB3,PLCE1,AKT1,PIK3CG,MAPK3,PRKAR1B,ATF4,PLCL1,MAP2K1,PRKD1,GNG12,PRKCA,P2RY4,GNAS,RRAS,CREB3,ADCY3,ADCY6,GNAQ,NFKB2,GNG3,PRKAR2B,PRKCI,GNB2,PRKCH,PRKAR1A
GÎ±q Signaling	2.04	0.254	RELA,ADRBK1,MAPK1,PTK2B,NFKBIE,GNA11,GNB5,GNG13,NFKB1,PIK3R4,GNB1,HRH1,AKT1,GNB3,GYS1,RHOB,RHOD,MAPK3,PIK3CG,RHOF,MAP2K1,PRKD1,AVPR1B,GNG12,PRKCA,CALML5,GNAS,PLD3,ITPR2,RHOC,RGS7,CHP1,GNAQ,RGS4,IKBKE,NFKB2,GNG3,RHOV,PRKCI,RHOA,GNB2,NFATC2,PRKCH
RAR Activation	2.04	0.258	RELA,MAPK1,SMAD3,ADCY4,SMARCD2,MAPK13,JAK2,NFKB1,RARG,SMARCA4,EP300,LRAT,AKT1,TGFB1,PNRC1,RARA,PIK3CG,TGFB2,PRKAR1B,SMAD4,SORBS3,RXRB,STAT5B,MAP2K1,CITED2,PRKD1,PRKCA,STAT5A,SRA1,GNAS,RDH14,RDH11,MED1,ADCY3,ADCY6,NFKB2,MAPK12,CRABP1,PRMT1,PARP1,CSF2RB,PRKAR2B,PRKCI,CRABP2,TGFB3,PRKCH,NCOR2,SCAND1,PRKAR1A
PPAR Signaling	2.04	0.286	RELA,MAPK1,PDGFA,NFKBIE,SOS2,KRAS,NFKB1,EP300,SHC1,MAPK3,INS,PDGFRA,TNFRSF1B,STAT5B,MAP2K1,CITED2,PDGFRB,PPARG,STAT5A,SRA1,TNFRSF1A,RRAS,PPARD,GRB2,MED1,IKBKE,NFKB2,PDGFB,NCOR2,SCAND1
VDR/RXR Activation	2.04	0.321	CCNC,PDGFA,EP300,YY1,TGFB2,VDR,SEMA3B,CALB1,RXRB,PRKD1,PRKCA,IGFBP6,SPP1,MED1,PPARD,IGFBP5,THBD,HR,KLF4,NCOA3,PRKCI,CAMP,FOXO1,PRKCH,NCOR2,CST6
CREB Signaling in Neurons	2.01	0.238	POLR2F,MAPK1,ADCY4,SOS2,GNB5,GNG13,KRAS,PIK3R4,GNB1,PLCD3,GNB3,PLCE1,MAPK3,PIK3CG,ATF4,PLCL1,PRKD1,GNG12,ITPR2,RRAS,CREB3,GRIA2,GNG3,GNAO1,GNB2,PRKCH,CAMK2G,GRID2,GNA11,POLR2B,EP300,SHC1,AKT1,POLR2C,PRKAR1B,MAP2K1,PRKCA,CALML5,GNAS,GRB2,GNA12,ADCY3,ADCY6,GNAQ,POLR2L,POLR2G,PRKCI,PRKAR2B,PRKAR1A
Insulin Receptor Signaling	2.01	0.275	JAK1,BAD,MAPK1,TRIP10,SOS2,LIPE,PPP1CB,KRAS,INPPL1,GSK3A,JAK2,PIK3R4,EIF2B2,EIF4E,EIF4EBP1,SCNN1A,SHC1,AKT1,GYS1,PPP1R7,MAPK3,PIK3CG,INS,RPS6KB2,PRKAR1B,SCNN1B,PPP1CA,MAP2K1,GRB2,RRAS,ACLY,SCNN1G,PRKCI,PRKAR2B,FOXO1,GAB1,PPP1R14D,INPP5K,PRKAR1A
Sonic Hedgehog Signaling	1.99	0.382	DYRK1B,STK36,GLI2,ADRBK1,PTCH1,CDK1,PRKAR2B,GLI3,SUFU,PRKAR1B,PTCH2,DYRK1A,PRKAR1A
Erythropoietin Signaling	1.98	0.295	STAT5A,RELA,PTPN6,MAPK1,GRB2,RRAS,NFKBIE,SOS2,KRAS,JAK2,NFKB2,NFKB1,PIK3R4,SHC1,AKT1,PRKCI,PIK3CG,MAPK3,PRKCH,STAT5B,MAP2K1,PRKD1,PRKCA
Oncostatin M Signaling	1.92	0.4	TIMP3,STAT5A,JAK1,MAPK1,GRB2,RRAS,KRAS,JAK2,SHC1,MAPK3,STAT5B,JAK3,CHI3L1,MAP2K1
Hepatic Fibrosis / Hepatic Stellate Cell Activation	1.85	0.274	RELA,CTGF,MYL6,PDGFA,MYL6B,SMAD3,ACTA2,MYH11,NFKB1,MYH7B,FAS,TGFBR2,COL1A2,EDN1,TIMP1,TGFB1,Vegfb,TGFB2,IGF1R,PDGFRA,FIGF,MYL4,SMAD4,TNFRSF1B,PDGFRB,TIMP2,TNFRSF1A,FGFR1,MMP2,IGFBP5,NFKB2,PDGFB,MYL9,COL1A1,TLR4,LY96,MYH2,CCL21,TGFB3,COL3A1
Chemokine Signaling	1.81	0.315	CALML5,MPRIP,PTK2B,CFL1,MAPK1,RRAS,CXCR4,GNAQ,PPP1CB,LIMK2,KRAS,MAPK13,MAPK12,CCL11,NOX1,PTK2,PIK3CG,MAPK3,RHOA,CAMK1G,MAP2K1,CAMK2G,PRKCA
Prolactin Signaling	1.81	0.3	STAT5A,MAPK1,GRB2,PRL,RRAS,SOS2,KRAS,JAK2,PIK3R4,NR3C1,EP300,SHC1,PRKCI,PIK3CG,MAPK3,CSN2,NMI,PRKCH,STAT5B,SOCS7,SOCS5,MAP2K1,PRKD1,PRKCA
Breast Cancer Regulation by Stathmin1	1.79	0.249	MAPK1,ADCY4,PPP2R5B,SOS2,GNB5,GNG13,KRAS,ARHGEF1,LIMK2,PIK3R4,GNB1,PAK1,GNB3,PPP1R7,MAPK3,PIK3CG,PPP1CA,PRKD1,GNG12,ITPR2,RRAS,ARHGEF15,GNG3,TUBA1B,PPP2CB,PPP2R4,ARHGEF16,RHOA,GNB2,PRKCH,CAMK2G,PPP1CB,CDC42,SHC1,CAMK1G,PRKAR1B,ARHGEF3,MAP2K1,PRKCA,CALML5,GNAS,GRB2,ADCY3,ADCY6,GNAQ,TSG101,CDK1,TUBA1A,PRKAR2B,PRKCI,PPP1R14D,PRKAR1A
Glucocorticoid Receptor Signaling	1.78	0.228	POLR2F,JAK1,MAPK1,PRKAB1,SMAD3,SOS2,SMARCD2,KRAS,MAPK13,KRT32,PIK3R4,TAF13,TGFBR2,TGFB1,BAG1,MAPK3,PIK3CG,SUMO1,CDKN1C,CREBZF,STAT5A,RRAS,MED1,MAPK12,NCOA3,BCL2L1,TGFB3,NR3C2,UBE2I,RELA,PRL,NFKBIE,POLR2B,TAF7,JAK2,NFKB1,NR3C1,SMARCA4,EP300,SHC1,POLR2C,AKT1,NFAT5,ANXA1,TGFB2,SMAD4,TAF3,FKBP5,STAT5B,MAP2K1,TAF2,MAP2K7,SRA1,GRB2,CHP1,IKBKE,CCL11,TSG101,HSPA2,POLR2L,POLR2G,KRT35,VIPR1,CSN2,NFATC2,NCO…
Calcium Signaling	1.78	0.23	CHRNA1,MAPK1,MYL6,TNNT2,HDAC10,MYH7B,SLC8B1,CABIN1,MAPK3,HDAC7,RYR3,ATF4,MYL4,TPM4,ITPR2,CREB3,GRIA2,CHRND,RAP1A,HDAC5,MYL9,CHRNA2,SLC8A1,CAMK2G,RAP1B,RAP2A,MYL6B,ACTA2,MYH11,GRINA,EP300,NFAT5,CAMK1G,PRKAR1B,RYR1,CALML5,CHP1,SLC8A3,TPM2,MCU,PNCK,MYH2,PRKAR2B,CHRNB2,NFATC2,MEF2C,ATP2B4,CAMKK2,PRKAR1A
Pancreatic Adenocarcinoma Signaling	1.76	0.267	RELA,RALA,JAK1,BAD,MAPK1,PA2G4,SMAD3,KRAS,JAK2,NFKB1,CDC42,PIK3R4,TGFBR2,RB1,AKT1,TGFB1,PIK3CG,MAPK3,Vegfb,TGFB2,SMAD4,FIGF,MAP2K1,RALGDS,PLD3,GRB2,NFKB2,MAPK12,RALBP1,BCL2L1,TGFB3,JAK3
NGF Signaling	1.76	0.269	RAP1B,RELA,MAPK1,SOS2,RPS6KA3,KRAS,NFKB1,CDC42,PIK3R4,EP300,SHC1,AKT1,SMPD4,PIK3CG,MAPK3,TRAF4,RPS6KB2,ATF4,MAP2K1,MAP3K9,RRAS,GRB2,CREB3,IKBKE,NFKB2,MAPK12,SMPD2,RAP1A,GAB1,RHOA,MAPK7,MAP3K3
Ephrin B Signaling	1.76	0.293	GNAS,RGS3,CFL1,MAPK1,EPHB2,CXCR4,GNA12,GNA11,GNAQ,GNB5,GNG13,GNG3,CDC42,HNRNPK,GNB1,PTK2,PAK1,GNB3,MAPK3,RHOA,GNAO1,GNB2,EPHB3,GNG12
p70S6K Signaling	1.74	0.269	F2RL2,JAK1,F2R,BAD,MAPK1,SOS2,PPP2R5B,KRAS,PIK3R4,YWHAQ,PLCD3,SHC1,AKT1,PLCE1,F2RL1,PIK3CG,MAPK3,PLCL1,MAP2K1,PRKD1,PRKCA,IL2RG,YWHAE,YWHAB,GRB2,RRAS,EEF2,GNAQ,RPS6,PPP2CB,PRKCI,PPP2R4,LYN,PRKCH,SFN
Type II Diabetes Mellitus Signaling	1.74	0.211	RELA,PRKAB1,MAPK1,NFKBIE,PKM,ADIPOQ,NFKB1,PIK3R4,ADIPOR1,AKT1,ACSBG1,SMPD4,PIK3CG,MAPK3,INS,TNFRSF1B,PRKD1,PRKCA,PPARG,ACSL3,MAP2K7,TNFRSF1A,CD36,IKBKE,NFKB2,MAPK12,SMPD2,PRKCI,GCK,SLC27A6,PRKCH,SLC27A3,SOCS7,SOCS5
Sertoli Cell-Sertoli Cell Junction Signaling	1.74	0.245	EPN3,MAPK1,TGFBR3,ACTA2,CTNNA1,JAM2,ILK,KRAS,SPTA1,GSK3A,MAPK13,PRKG2,CDC42,TJAP1,AKT1,CLDN4,MAPK3,PRKAR1B,ACTG2,JUP,MAP2K1,ACTN1,ITGB1,MAP3K9,MAP2K7,GUCY1A3,TJP1,RRAS,TNFRSF1A,ACTB,ITGA5,YBX3,MAPK12,ACTG1,TUBA1B,F11R,CDH1,PRKG1,CLDN23,CLDN5,PRKAR2B,TUBA1A,CLDN8,TGFB3,SPTAN1,MAP3K3,CLDN3,PRKAR1A
Regulation of IL-2 Expression in Activated and Anergic T Lymphocytes	1.7	0.281	RELA,MAPK1,NFKBIE,SMAD3,SOS2,KRAS,NFKB1,TGFBR2,NFAT5,TGFB1,MAPK3,TGFB2,SMAD4,MAP2K1,MAP2K7,CALML5,RRAS,GRB2,CHP1,IKBKE,NFKB2,MAPK12,ZAP70,TGFB3,NFATC2
TREM1 Signaling	1.7	0.282	ITGB1,STAT5A,RELA,MAPK1,GRB2,MYD88,ITGA5,JAK2,NFKB2,NFKB1,FCGR2B,IRAK1,TLR2,TLR4,NOD2,AKT1,TLR5,MAPK3,TLR6,STAT5B
FLT3 Signaling in Hematopoietic Progenitor Cells	1.7	0.312	STAT5A,GAB2,MAPK1,BAD,GRB2,RRAS,CREB3,SOS2,RPS6KA3,KRAS,MAPK13,MAPK12,PIK3R4,FLT3LG,EIF4E,EIF4EBP1,EP300,SHC1,AKT1,PIK3CG,MAPK3,ATF4,STAT5B,MAP2K1
Gap Junction Signaling	1.69	0.243	DBN1,MAPK1,ADCY4,SOS2,ACTA2,CSNK1A1,KRAS,PRKG2,PIK3R4,PLCD3,PLCE1,AKT1,MAPK3,PIK3CG,CAV1,PRKAR1B,ACTG2,PLCL1,MAP2K1,PRKD1,PRKCA,GNAS,GUCY1A3,GRB2,RRAS,CSNK1G2,ITPR2,ACTB,ADCY3,ADCY6,GNAQ,ACTG1,TUBA1B,PRKG1,PRKCI,PRKAR2B,NOV,TUBA1A,LPAR1,NPR1,PRKCH,MAPK7,PRKAR1A
Corticotropin Releasing Hormone Signaling	1.68	0.239	RAP1B,GLI2,MAPK1,ADCY4,MAPK13,EP300,GLI3,MAPK3,PRKAR1B,ATF4,MAP2K1,PRKD1,PTCH2,PRKCA,CALML5,GNAS,GUCY1A3,ITPR2,ADCY3,CREB3,PTCH1,GNAQ,CRH,ADCY6,MAPK12,RAP1A,PRKAR2B,PRKCI,NPR1,GNAO1,MEF2C,PRKCH,PRKAR1A
Cardiac Hypertrophy Signaling	1.66	0.235	MAPK1,MYL6,ADCY4,GNB5,GNG13,KRAS,MAPK13,PIK3R4,TGFBR2,GNB1,PLCD3,PLCE1,GNB3,RHOB,TGFB1,MAPK3,PIK3CG,MYL4,PLCL1,GNG12,MAP3K9,RRAS,GNG3,MAPK12,MYL9,MYL12A,RHOA,GNAO1,TGFB3,GNB2,MYL6B,GNA11,EIF2B2,EIF4E,EP300,AKT1,RHOD,TGFB2,IGF1R,PRKAR1B,RHOF,MAP2K1,CALML5,MAP2K7,GNAS,MAPKAPK3,RHOC,GRB2,GNA12,ADCY3,CHP1,ADCY6,GNAQ,RHOV,PRKAR2B,MEF2C,MAP3K3,PRKAR1A
Antiproliferative Role of TOB in T Cell Signaling	1.65	0.423	PABPC1,TGFBR2,RB1,CCNA1,MAPK1,TGFB1,SMAD3,TGFB3,TGFB2,SMAD4,TWSG1
Macropinocytosis Signaling	1.63	0.289	ITGB1,RRAS,PDGFA,USP6NL,ITGA5,KRAS,ITGB8,PIK3R4,CDC42,RAB34,ITGB7,PDGFB,PAK1,PRKCI,PIK3CG,RHOA,INS,PRKCH,ITGB4,ITGB6,PRKD1,PRKCA
Wnt/Î²-catenin Signaling	1.63	0.263	SFRP2,SOX10,TGFBR3,MARK2,PPP2R5B,CSNK1A1,ILK,Ubb,GSK3A,FZD1,SOX13,RARG,EP300,TGFBR2,SOX17,APPL1,AKT1,TGFB1,CDH3,DKK3,RARA,TGFB2,DKK2,RUVBL2,WNT5B,SFRP4,SOX7,GJA1,CSNK1G2,PPARD,GNAQ,FZD9,TCF3,PPP2CB,CDH1,PPP2R4,GNAO1,CD44,TLE3,TGFB3,DVL2,PIN1,DKK1,WNT11,WNT5A,FZD7
HMGB1 Signaling	1.62	0.283	RELA,MAPK1,AGER,RBBP7,KRAS,MAPK13,PIK3R4,NFKB1,CDC42,AKT1,RHOB,RHOD,PIK3CG,MAPK3,TNFRSF1B,RHOF,MAP2K1,PLAT,MAP2K7,KAT7,RHOC,RRAS,TNFRSF1A,NFKB2,MAPK12,TLR4,RHOV,RHOA
PDGF Signaling	1.58	0.282	JAK1,MAPK1,GRB2,RRAS,PDGFA,SOS2,INPPL1,KRAS,JAK2,PIK3R4,PDGFB,SHC1,ABL2,PIK3CG,MAPK3,PDGFRA,CAV1,SPHK1,INPP5K,JAK3,MAP2K1,RASA1,PRKCA,PDGFRB
B Cell Receptor Signaling	1.57	0.251	GAB2,RELA,BAD,MAPK1,NFKBIE,SOS2,INPPL1,KRAS,GSK3A,MAPK13,NFKB1,PIK3R4,FCGR2B,CDC42,EP300,SHC1,NFAT5,AKT1,MAPK3,PIK3CG,RPS6KB2,ATF4,MAP2K1,MAP3K9,CALML5,MAP2K7,PTPN6,GRB2,RRAS,CREB3,IKBKE,NFKB2,TCF3,MAPK12,BCL2L1,EBF1,FOXO1,GAB1,LYN,NFATC2,INPP5K,MAP3K3,CAMK2G
ErbB2-ErbB3 Signaling	1.56	0.317	STAT5A,MAPK1,BAD,GRB2,RRAS,Nrg1,SOS2,GSK3A,KRAS,PIK3R4,SHC1,AKT1,FOXO1,MAPK3,PIK3CG,ETV4,STAT5B,JAK3,MAP2K1
April Mediated Signaling	1.53	0.326	RELA,MAP2K7,TRAF3,NFAT5,MAPK1,TNFSF13,NFKBIE,NFATC2,IKBKE,NFKB2,MAPK13,NFKB1,MAPK12,TRAF1
GÎ±i Signaling	1.43	0.254	RALA,MAPK1,ADCY4,CHRM4,SOS2,GNB5,GNG13,KRAS,GNB1,SHC1,LTB4R,GNB3,CXCR2,MAPK3,CAV1,PRKAR1B,DRD3,RALGDS,GNG12,GNAS,NPY1R,RRAS,GRB2,RGS7,RALB,ADCY3,ADCY6,RGS4,GNG3,RAP1A,PRKAR2B,LPAR1,GNB2,PRKAR1A
JAK/Stat Signaling	1.41	0.3	STAT5A,PTPN6,JAK1,MAPK1,GRB2,RRAS,SOS2,GNAQ,KRAS,JAK2,PIK3R4,BCL2L1,SHC1,AKT1,PIK3CG,MAPK3,STAT5B,SOCS7,JAK3,SOCS5,MAP2K1
Apoptosis Signaling	1.41	0.274	RELA,MAPK1,BAD,NFKBIE,KRAS,NFKB1,FAS,MAPK3,TNFRSF1B,BIRC3,MAP2K1,PRKCA,CAPN6,MAP2K7,RRAS,TNFRSF1A,LMNA,IKBKE,NFKB2,CDK1,PARP1,BCL2L1,CAPNS1,CAPN2,CAPN7,SPTAN1
Estrogen Receptor Signaling	1.41	0.257	G6PC2,POLR2F,Gm6749,CCNC,MAPK1,SOS2,KRAS,TAF7,POLR2B,TAF13,NR3C1,SMARCA4,EP300,SHC1,DDX5,POLR2C,CDK8,MAPK3,CTBP2,TAF3,TAF2,MAP2K1,MED18,SRA1,PELP1,MED1,GRB2,RRAS,HNRNPD,MED27,NCOA3,POLR2L,POLR2G,MED13L,NCOR2
Amyloid Processing	1.4	0.304	CAPN6,MAPK1,CSNK1A1,MARK1,NCSTN,PSENEN,MAPK13,MAPK12,AKT1,PRKAR2B,CAPNS1,MAPK3,PRKAR1B,CAPN2,CAPN7,PRKAR1A,PSEN1
Antiproliferative Role of Somatostatin Receptor 2	1.34	0.278	RAP1B,PTPN6,MAPK1,GUCY1A3,RRAS,GNB5,GNG13,KRAS,GNG3,PIK3R4,GNB1,GNB3,SSTR2,MAPK3,NPR1,PIK3CG,GNB2,SST,MAP2K1,GNG12
ErbB Signaling	1.34	0.287	BTC,MAPK1,SOS2,KRAS,MAPK13,PIK3R4,CDC42,SHC1,PAK1,AKT1,MAPK3,PIK3CG,MAP2K1,PRKD1,PRKCA,PAK4,PAK2,PAK6,RRAS,GRB2,MAPK12,PRKCI,FOXO1,PRKCH,PAK7
ErbB4 Signaling	1.34	0.284	MAPK1,GRB2,RRAS,Nrg1,SOS2,NCSTN,PSENEN,KRAS,PIK3R4,SHC1,PRKCI,AKT1,PIK3CG,MAPK3,PRKCH,MAP2K1,PRKD1,PSEN1,PRKCA
Toll-like Receptor Signaling	1.33	0.29	RELA,MAPK1,TICAM2,MYD88,MAPK13,NFKB2,NFKB1,MAPK12,IRAK1,TLR2,TLR4,LY96,TLR5,TICAM1,TLR6,TRAF4,IRAK4,TRAF1
Synaptic Long Term Potentiation	1.33	0.254	RAP1B,MAPK1,GNA11,PPP1CB,KRAS,EP300,GRINA,PLCD3,PLCE1,PPP1R7,MAPK3,PRKAR1B,ATF4,PLCL1,PPP1CA,MAP2K1,PRKD1,PRKCA,CALML5,RRAS,ITPR2,CHP1,CREB3,GRIA2,GNAQ,RAPGEF3,RAP1A,PRKAR2B,PRKCI,PPP1R14D,PRKCH,CAMK2G,PRKAR1A
LPS-stimulated MAPK Signaling	1.3	0.268	RELA,MAPK1,ATF1,RRAS,NFKBIE,IKBKE,KRAS,MAPK13,NFKB2,MAPK12,PIK3R4,NFKB1,CDC42,TLR4,PAK1,PRKCI,PIK3CG,MAPK3,PRKCH,MAP2K1,PRKD1,PRKCA

## Sheet: Functions DEG higher in liver
Category	Diseases or Functions Annotation	p-Value	Predicted Activation State	Activation z-score	Notes	# Molecules	Molecules
Lipid Metabolism	metabolism of terpenoid	1.21e-16	Increased	3.649	bias	132	ABCA1,ABCG5,ABCG8,ACAA1,ADH1C,ADH4,ADH5,AFP,AHR,AKR1B10,AKR1C3,AKR1D1,ALDH1A1,ALDH1A3,ALDH8A1,ANGPTL3,APC,APOA1,APOA2,APOA4,APOB,APOC3,APOE,BCO2,BMP2,BMP4,BMPR2,CAT,CEBPA,CFTR,CLN8,COMT,CYP1A1,CYP1A2,CYP26A1,CYP27A1,CYP2B6,CYP2C19,CYP2E1,CYP2J2,CYP2R1,CYP39A1,CYP3A4,CYP3A5,CYP7A1,CYP7B1,DBI,DHCR24,DHRS3,DHRS4,EBP,EGFR,FDFT1,FECH,FGF1,FOXA1,FSHB,G6PC,GC,GDF9,GRM1,HDC,HGF,HNF1A,HSD11B1,HSD17B14,HSD…
Amino Acid Metabolism	metabolism of amino acids	1.15e-13	Increased	2.86	bias	84	ABAT,ACMSD,AFMID,AGXT,ALDH5A1,ALDH6A1,ARG1,ASL,ASS1,ATG7,BCKDHB,BDKRB2,BHMT,BPHL,CBS,CCBL2,CD80,CD86,CDO1,CKB,CKMT2,COMT,CTH,DAO,DDAH1,DDC,DDO,DMGDH,FAH,FTCD,GAMT,GART,GATM,GCH1,GCLC,GCLM,GCSH,GGH,GLDC,GLS2,GLUD1,GLUL,GLYAT,GOT1,GOT2,GSTZ1,HAL,HDC,HGD,HNF4A,HPD,IL10,KMO,KYNU,Lao1,LEPR,MAT1A,MSRA,MTR,MTRR,NAGS,NFS1,NOS2,OTC,PAH,PCCA,PCCB,PCYOX1,PEMT,PEPD,PHGDH,PPARA,QDPR,SARDH,SHMT1,SHMT2,SLC25A15…
Lipid Metabolism	concentration of lipid	2.43e-13		1.105		305	AADAC,ABCA1,ABCA4,ABCB11,ABCB4,ABCC2,ABCC3,ABCG5,ABCG8,ABHD5,ACACB,ACADL,ACAT1,ACOT13,ACOT2,ACP6,ADA,ADH1C,ADORA3,ADRB2,AFP,AGPAT2,AGTR2,AHR,AHSG,AIFM1,AKT2,ALB,ALDH1A1,ALDH8A1,AMFR,ANGPTL3,ANGPTL6,APC,APOA1,APOA2,APOA4,APOA5,APOB,APOC3,APOC4,APOE,APOF,APOM,AQP8,AQP9,AR,ARNT,ARNTL,ATP1A1,AVPR1A,B4GALNT1,BAG3,BHMT,BRCA1,C3,C5,CARTPT,CASP1,CBS,CDKN1A,CEBPA,CERS2,CES1,Ces1d,CFB,CFD,CFH,CFTR,CIDEB,CO…
Lipid Metabolism	concentration of triacylglycerol	6.5e-13		-0.811		126	AADAC,ABCA1,ABCG8,ABHD5,ACACB,ACOT13,AGPAT2,AGTR2,AHSG,AKT2,ANGPTL3,APC,APOA1,APOA2,APOA4,APOA5,APOB,APOC3,APOC4,APOE,APOF,APOM,AQP8,AQP9,ARNT,BAG3,BHMT,C3,CASP1,CBS,CEBPA,CES1,Ces1d,CIDEB,COL18A1,CPT1C,CRP,CYP27A1,DBI,DGAT1,DGAT2,E2F3,ECI1,ELOVL5,ENTPD5,EPM2A,FABP1,FADS2,FKBP4,FOXA1,G6PC,GATM,GCGR,GHR,GSTK1,GUCY2C,HGF,HIF1AN,HNF4A,HSD11B1,HSD3B7,IGF1,IL10,IL1B,Irs3,KLB,LCAT,LDLRAP1,LEPR,LIF,LIPA…
Lipid Metabolism	steroid metabolism	1.24e-12	Increased	2.196	bias	108	ABCA1,ABCG5,ABCG8,ACAA1,AFP,AKR1B10,AKR1C3,AKR1D1,ANGPTL3,APOA1,APOA2,APOA4,APOB,APOC3,APOE,BMP2,BMP4,BMPR2,CAT,CEBPA,CFTR,CLN8,COMT,CYP1A1,CYP1A2,CYP27A1,CYP2B6,CYP2C19,CYP2E1,CYP2R1,CYP39A1,CYP3A4,CYP3A5,CYP7A1,CYP7B1,DBI,DHCR24,DHRS4,EBP,EGFR,FDFT1,FECH,FGF1,FOXA1,FSHB,G6PC,GC,GDF9,GRM1,HDC,HGF,HNF1A,HSD11B1,HSD17B14,HSD17B4,HSD17B8,HSD3B2,HSD3B7,IDI1,IGF1,IGF2,IGFBP4,IL1B,INSIG2,LCAT,LEPR,LIP…
Energy Production	oxidation of lipid	1.7e-12	Increased	3.66	bias	88	AADAC,ABCD3,ABHD5,ACAA1,ACAA2,ACACB,ACADL,ACADM,ACADS,ACADVL,ACOX1,ACOX2,ACOX3,ACSL5,ACSL6,ADH1C,ADH4,ADH5,AKR1C3,AKT2,ALDH1A1,ALDH1A3,AOX1,APOA1,APOA2,APOE,ATG7,BDH2,C1QTNF1,C3,CARTPT,CAT,CISD1,CPT1A,CPT1C,CPT2,CYP1A1,CYP1A2,CYP27A1,CYP2B6,CYP2C19,CYP2E1,CYP2J2,CYP3A4,CYP3A5,DECR1,ECHS1,ECI1,ECI2,EHHADH,EPAS1,FABP1,GCDH,GOT2,HACL1,HADH,HADHA,HADHB,HAO2,HSD11B1,HSD17B10,HSD17B2,HSD17B4,HSD17B6,IA…
Lipid Metabolism	concentration of sterol	2.08e-12		-0.054		123	ABCA1,ABCB11,ABCB4,ABCG5,ABCG8,ACACB,ACAT1,ACOT13,AHR,ANGPTL3,ANGPTL6,APOA1,APOA2,APOA4,APOA5,APOB,APOC3,APOE,APOF,APOM,AQP8,ARNT,ATP1A1,B4GALNT1,BAG3,BHMT,CBS,CDKN1A,CEBPA,CES1,Ces1d,COL4A3,CRP,CYP27A1,CYP3A5,CYP7A1,DBI,DDX25,DGAT1,DHCR24,DIO1,ENTPD5,EPHX2,EPM2A,FABP1,FDFT1,G6PC,GATM,GC,GHR,GPBAR1,Gulo,HGF,HIF1AN,HNF1A,HNF4A,HP,HSD11B1,ICAM1,IGF1,IL10,IL1B,IL1RN,ITGB3,LCAT,LDLRAP1,LEPR,LIPA,LIPC…
Lipid Metabolism	homeostasis of lipid	2.91e-12				82	ABCA1,ABCB4,ABCC3,ABCG5,ABCG8,ABHD5,ACACB,ACADL,ACADVL,AGPAT2,AGTR2,AKT2,ANGPTL3,ANGPTL6,APOA1,APOA2,APOA4,APOA5,APOB,APOC2,APOC3,APOC4,APOE,APOF,ARNTL,ASGR2,C3,CCKAR,CEBPA,COL4A3BP,CP,CYP3A4,CYP7A1,CYP7B1,DBI,DGAT1,DGAT2,EHD1,EHHADH,EPHX2,G6PC,GOT1,GPBAR1,HNF4A,HSD11B1,HSD17B4,HSD3B7,KLB,LCAT,LDLRAP1,LIPC,LYST,MAT1A,MLXIPL,MT1E,MT1H,MTTP,NCEH1,NCOA1,NR1H3,NR1H4,NR1I3,NR5A2,ORM1,PCYT2,PNLIP,PNPLA…
Lipid Metabolism	concentration of acylglycerol	3.17e-12		-0.31		135	AADAC,ABCA1,ABCG8,ABHD5,ACACB,ACOT13,AGPAT2,AGTR2,AHSG,AKT2,ANGPTL3,APC,APOA1,APOA2,APOA4,APOA5,APOB,APOC3,APOC4,APOE,APOF,APOM,AQP8,AQP9,ARNT,BAG3,BHMT,C3,CASP1,CBS,CEBPA,CES1,Ces1d,CIDEB,COL18A1,CPT1C,CREB3L3,CRP,CYP27A1,DBI,DGAT1,DGAT2,E2F3,ECI1,ELOVL5,ENTPD5,EPM2A,FAAH,FABP1,FADS2,FKBP4,FOXA1,G6PC,GATM,GCGR,GHR,GNRH1,GSTK1,GUCY2C,HGF,HIF1AN,HNF4A,HSD11B1,HSD3B7,IGF1,IGF2,IL10,IL1B,Irs3,KLB,LC…
Lipid Metabolism	concentration of cholesterol	6.36e-12		-0.032		118	ABCA1,ABCB11,ABCB4,ABCG5,ABCG8,ACACB,ACAT1,ACOT13,AHR,ANGPTL3,ANGPTL6,APOA1,APOA2,APOA4,APOA5,APOB,APOC3,APOE,APOF,APOM,AQP8,ARNT,ATP1A1,B4GALNT1,BAG3,BHMT,CBS,CDKN1A,CEBPA,CES1,Ces1d,COL4A3,CRP,CYP27A1,CYP3A5,CYP7A1,DBI,DDX25,DGAT1,DHCR24,DIO1,ENTPD5,EPHX2,EPM2A,FABP1,FDFT1,G6PC,GATM,GHR,GPBAR1,Gulo,HGF,HIF1AN,HNF1A,HNF4A,HP,HSD11B1,ICAM1,IL10,IL1B,IL1RN,ITGB3,LCAT,LDLRAP1,LEPR,LIPA,LIPC,LPGAT1,…
Lipid Metabolism	fatty acid metabolism	1.35e-11	Increased	7.905	bias	208	1300002K09Rik,ABAT,ABCA1,ABCA4,ABCB11,ABCB4,ABCC2,ABCC3,ABCC6,ABCD3,ABCG5,ABCG8,ACAA1,ACAA2,ACACB,ACADL,ACADVL,ACOT12,ACOT2,ACOT4,ACOT8,ACOX1,ACSBG2,ACSF3,ACSL5,ACSL6,ACSM1,ACSM3,ADA,AGK,AGTR2,AKR1C3,ALB,ALDH5A1,ANGPTL3,ANXA6,APOA1,APOA2,APOA4,APOA5,APOB,APOC2,APOC3,APOE,APOF,APOH,AQP8,AQP9,ATP8A1,AVPR1A,B3GALT1,B4GALNT1,BRCA1,C5,C5AR1,CASP1,CD14,CD83,CERS2,CERS6,Ces1d,CFTR,CPT1A,CPT1B,CPT2,CROT,…
Amino Acid Metabolism	abnormal quantity of amino acids	6.4e-11				37	ACADVL,ALDH5A1,APOE,ARG1,ASL,ASS1,ATG5,ATG7,BHMT,CBS,CDO1,CEBPA,CRYM,CTH,DBT,DDAH1,DDO,ELAVL4,FAH,GCLM,LAMP2,LIAS,MAT1A,MTR,MUT,NAGS,NR1I3,PANK1,PCBD1,PCK1,PEMT,RGN,SLC25A13,SLC7A9,SPR,TDO2,TMEM27
Amino Acid Metabolism	metabolism of alpha-amino acid	7.77e-11		1.103	bias	40	ACMSD,AFMID,AGXT,ALDH5A1,BHMT,CBS,CD80,CD86,CDO1,CTH,DAO,DDO,DMGDH,FTCD,GART,GCLC,GCLM,GCSH,GLDC,GLUD1,GOT1,GOT2,GSTZ1,HAL,HDC,HPD,KMO,KYNU,LEPR,MSRA,MTR,MTRR,NAGS,PCYOX1,PHGDH,SHMT1,SHMT2,SMS,TAT,TDO2
Lipid Metabolism	transport of lipid	1.18e-10	Increased	5.498	bias	75	1300002K09Rik,ABCA1,ABCA4,ABCB11,ABCB4,ABCC2,ABCC3,ABCC6,ABCD3,ABCG5,ABCG8,ACSL5,ACSL6,ALB,ANXA6,APOA1,APOA2,APOA4,APOA5,APOB,APOC3,APOE,APOF,APOH,AQP8,AQP9,ATP8A1,CD14,CFTR,CPT1A,CPT1B,CPT2,CROT,CYP3A4,CYP7A1,EPHX1,F2,FABP1,GC,GOT2,HNF1A,IGF1,ITGB3,LBP,LCAT,LIPC,LRP1,MIP,MPO,MTTP,NR1H3,NR1H4,PCTP,PCYT1A,PPARA,PRDX6,RBP4,SAA1,SCARB1,SCP2,SFTPA1,SHBG,SLC10A1,SLC13A3,SLC22A2,SLC25A13,SLC27A2,SLC27A…
Lipid Metabolism	synthesis of terpenoid	1.96e-10	Increased	2.646	bias	110	ABCA1,ABCA4,ABCG5,ABCG8,ACAT1,ACAT2,ACOX2,ADH1C,ADH4,ADH5,AHR,AKR1C3,AKR1D1,ALDH1A1,ALDH1A3,ALDH8A1,APC,APOA1,APOB,APOE,AR,ATP1A1,BMP2,BMP4,BMPR2,CFTR,CYP1A1,CYP26A1,CYP27A1,CYP2R1,CYP39A1,CYP7A1,CYP7B1,DBI,DDX25,DHCR24,DOLK,EBP,EGFR,FDFT1,FDX1,FDXR,FGF1,FGFR4,FOXA1,FSHB,GDF9,GNRH1,GRM1,HDC,HGF,HNF1A,HNF4A,HSD11B1,HSD17B2,HSD17B3,HSD17B8,HSD3B2,HSD3B7,IDI1,IGF1,IGF2,IGFBP2,IGFBP4,IL1B,INSIG2,LCAT…
Cell Morphology	morphology of hepatocytes	6.16e-10				45	ABCB11,ABCB4,ADA,AHR,ARG1,ARSG,ATG5,BIN3,BRD4,CBS,CDKN1A,CEBPA,CP,CYP2E1,EGFR,ENTPD5,FAH,GRN,GSTZ1,HADHA,HEXA,HEXB,HGF,HHEX,HMGCL,HNF1A,IKBKB,LIF,LIPA,MAN2B1,MST1,MT1E,MT1H,MUT,NR1H4,OSMR,PCTP,PEMT,PEX11A,PPARA,RAF1,RGN,SCP2,SKP2,TK2
Amino Acid Metabolism	metabolism of L-amino acid	6.44e-10				37	ACMSD,AFMID,AGXT,ALDH5A1,BHMT,CBS,CD80,CD86,CDO1,CTH,DAO,DDO,FTCD,GCLC,GCLM,GLDC,GLUD1,GOT1,GOT2,GSTZ1,HAL,HDC,HPD,KMO,KYNU,LEPR,MSRA,MTR,MTRR,NAGS,PCYOX1,PHGDH,SHMT1,SHMT2,SMS,TAT,TDO2
Cell Morphology	morphology of liver cells	8.38e-10				46	ABCB11,ABCB4,ADA,AHR,ARG1,ARSG,ATG5,BIN3,BRD4,CBS,CCR5,CDKN1A,CEBPA,CP,CYP2E1,EGFR,ENTPD5,FAH,GRN,GSTZ1,HADHA,HEXA,HEXB,HGF,HHEX,HMGCL,HNF1A,IKBKB,LIF,LIPA,MAN2B1,MST1,MT1E,MT1H,MUT,NR1H4,OSMR,PCTP,PEMT,PEX11A,PPARA,RAF1,RGN,SCP2,SKP2,TK2
Cell Morphology	abnormal morphology of hepatocytes	1.37e-09				42	ABCB11,ABCB4,ADA,AHR,ARG1,ARSG,ATG5,BIN3,CBS,CDKN1A,CEBPA,CP,CYP2E1,EGFR,ENTPD5,FAH,GRN,GSTZ1,HADHA,HEXA,HEXB,HGF,HHEX,HMGCL,HNF1A,IKBKB,LIF,LIPA,MAN2B1,MST1,MT1E,MT1H,MUT,NR1H4,PEMT,PEX11A,PPARA,RAF1,RGN,SCP2,SKP2,TK2
Lipid Metabolism	quantity of steroid	1.88e-09		0.321		171	ABCA1,ABCB11,ABCB4,ABCC2,ABCC3,ABCG5,ABCG8,ACACB,ACAT1,ACOT13,ADRB2,AFP,AGTR2,AHR,AKT2,ALB,ANGPTL3,ANGPTL6,APOA1,APOA2,APOA4,APOA5,APOB,APOC3,APOE,APOF,APOM,AQP8,AR,ARNT,ARNTL,ATP1A1,AVPR1A,B4GALNT1,BAG3,BHMT,BRCA1,CARTPT,CBS,CDKN1A,CEBPA,CES1,Ces1d,COL4A3,COMT,CRP,CYP27A1,CYP3A5,CYP7A1,DBI,DDX25,DGAT1,DHCR24,DIO1,EGFR,EHHADH,ENTPD5,EPHX2,EPM2A,FABP1,FDFT1,FGFR4,FKBP4,FSHB,G6PC,GATA4,GATA6,GATM,G…
Vitamin and Mineral Metabolism	quantity of vitamin	2.31e-09		0.908		40	ABCA1,ABCA4,ABCC2,ABCC3,ADH1C,ADH5,AHR,ALDH1A1,ALDH8A1,APOA1,APOC3,APOE,CYP26A1,CYP27A1,CYP7A1,DGAT1,FGFR2,FOLR2,FTH1,GC,GSTA1,Gulo,IGF1,IL1B,MTTP,NQO1,PANK1,PHEX,POR,RBP1,RBP2,RBP4,RDH16,RDH8,RPE65,SLC23A1,SLC46A1,SOD1,TP53INP1,TTR
Amino Acid Metabolism	degradation of amino acids	2.58e-09	Increased	2.395	bias	37	ABAT,AFMID,ALDH5A1,ALDH6A1,ARG1,ASL,BCKDHB,BLMH,CBS,CD80,CD86,CDO1,COMT,DAO,DDAH1,DDC,DDO,FAH,FTCD,GCSH,GLUD1,GOT1,GOT2,GSTZ1,HAL,HDC,HPD,KMO,KYNU,Lao1,NOS2,PCCA,PCCB,PCYOX1,SHMT1,TAT,TDO2
Lipid Metabolism	synthesis of lipid	3.23e-09	Increased	6.899	bias	257	ABCA1,ABCA4,ABCG5,ABCG8,ABHD5,ACACB,ACADL,ACADVL,ACAT1,ACAT2,ACOX2,ACSL5,ACSL6,ACSM1,ACSM3,ADA,ADH1C,ADH4,ADH5,ADRB2,AGK,AGPAT2,AGPAT9,AGTR2,AHR,AKR1C3,AKR1D1,ALB,ALDH1A1,ALDH1A3,ALDH8A1,ANG,APC,APOA1,APOA2,APOA4,APOA5,APOB,APOC2,APOC3,APOE,AR,ATF6,ATP1A1,AVPR1A,B3GALT1,B4GALNT1,BDKRB2,BHMT,BMP2,BMP4,BMPR2,BNIP3,BRCA1,C3,C5,C5AR1,CASP1,CD14,CD83,CEBPA,CEPT1,CERS2,CERS6,Ces1d,CFTR,CREB3L3,CYP1A1,C…
Lipid Metabolism	transport of steroid	3.29e-09	Increased	4.038	bias	36	ABCA1,ABCB11,ABCB4,ABCC2,ABCC3,ABCG5,ABCG8,ANXA6,APOA1,APOA2,APOB,APOC3,APOE,AQP8,AQP9,CFTR,CYP3A4,CYP7A1,EPHX1,GC,HNF1A,LCAT,LIPC,LRP1,MIP,MPO,NR1H4,SAA1,SCARB1,SHBG,SLC10A1,SLC51A,SLC51B,SLCO1A2,SLCO1B3,SMPD1
Humoral Immune Response	complement activation	5.1e-09	Increased	2.777	bias	23	C1QA,C3,C5,C6,C8A,C8B,C9,CFB,CFD,CFH,CFP,CPB2,CPN1,CRP,F11,F12,KLKB1,KNG1,MASP1,MASP2,Mbl1,MBL2,TXN
Lipid Metabolism	degradation of lipid	8.34e-09	Increased	4.876	bias	55	ABAT,ABHD5,AHR,AKR1C3,AKR1D1,ALDH5A1,ANGPTL3,APOA2,APOA5,APOB,APOC3,APOE,Ces1d,COMT,CPS1,CYP1A2,CYP26A1,CYP27A1,CYP39A1,CYP3A4,CYP7A1,ECI2,FAAH,FOXA1,GBA,GLB1,HEXA,HEXB,HSD11B1,HSD17B14,LIPA,LIPC,LIPH,MAN2B1,MGLL,NAAA,NR1H3,NR1H4,PCCA,PCCB,PLA2G7,PLD1,PNPLA2,PPARA,PRDX6,PRKAA1,PTAFR,PTEN,PTGR1,SCARB1,SLC27A4,SMPD3,SPI1,SRD5A1,STS
Digestive System Development and Function	morphology of liver	1.2e-08				98	ABCA5,ABCB11,ABCB4,ADA,AHR,APOA1,APOE,ARG1,ARSG,ATG5,BCAR1,BHMT,BIN3,BRD4,C3,CBS,CCR1,CCR5,CD1D,CDKN1A,CEBPA,CP,CTSA,CYP1A1,CYP2E1,CYP7A1,EGFR,ENTPD5,EPOR,F11,FADS2,FAH,G6PC,GATA4,GATA6,GJB1,GRN,GSTZ1,HADHA,HEXA,HEXB,HGF,HHEX,HMGCL,HNF1A,HYAL1,IKBKB,IKBKG,IL6ST,JAG1,KRT18,LHX2,LIF,LIG1,LIPA,MAN2A1,MAN2B1,MAT1A,MET,MST1,MT1E,MT1H,MUT,NEIL1,NGFR,NQO1,NR1H3,NR1H4,OSMR,PCK1,PCTP,PDZK1,PEMT,PEX11A,PIL…
Lipid Metabolism	metabolism of sterol	1.28e-08	Increased	2.245	bias	49	ABCA1,ABCG5,ABCG8,AKR1D1,ANGPTL3,APOA1,APOA2,APOA4,APOB,APOC3,APOE,CAT,CEBPA,CFTR,CLN8,CYP27A1,CYP39A1,CYP7A1,CYP7B1,DHCR24,EBP,FDFT1,FECH,FGF1,HNF1A,IDI1,INSIG2,LCAT,LEPR,LIPA,LIPC,LRP1,LRP5,LSS,MBTPS1,NR1H3,NSDHL,P2RY13,PCTP,PGRMC1,PMVK,PON1,POR,SAA1,SCARB1,SCP2,SEC14L2,SERPINA1,SOAT2
Amino Acid Metabolism	catabolism of amino acids	1.33e-08				33	AFMID,ALDH5A1,ALDH6A1,ARG1,ASL,BCKDHB,CBS,CD80,CD86,CDO1,DAO,DDAH1,DDO,FAH,FTCD,GCSH,GLUD1,GOT1,GOT2,GSTZ1,HAL,HDC,HPD,KMO,KYNU,Lao1,NOS2,PCCA,PCCB,PCYOX1,SHMT1,TAT,TDO2
Protein Synthesis	quantity of protein in blood	1.36e-08	Decreased	-2.317		189	ABCA1,ABCB4,ABCC6,ACACB,ADA,ADAMTS13,ADRB2,AGPAT2,AGTR2,AHSG,AKAP5,AKT2,ANGPTL6,APOA1,APOA2,APOA4,APOB,APOC3,APOE,APOF,APOM,AR,ARNTL,ARRB2,BAG3,BHMT,C3,C3AR1,C5AR1,CACNA1E,CARTPT,CCR1,CD14,CDO1,Ces1d,CFB,CFH,CFI,CIDEB,COL18A1,COL4A3,CPT1C,CRP,CTSC,CXCL16,CYP1A1,DGAT1,DHX58,DPP4,E2F3,EIF2AK1,ENTPD5,FAIM3,FGG,FSHB,GATM,GCGR,GCLM,GDF9,GHR,GPBAR1,Gsta4,GUCY2C,Gulo,HADH,HADHA,HDC,HEXB,HIF1AN,HMGB3,HMO…
Lipid Metabolism	metabolism of cholesterol	1.72e-08	Increased	2.078	bias	48	ABCA1,ABCG5,ABCG8,AKR1D1,ANGPTL3,APOA1,APOA2,APOA4,APOB,APOC3,APOE,CAT,CEBPA,CFTR,CLN8,CYP27A1,CYP39A1,CYP7A1,CYP7B1,DHCR24,EBP,FDFT1,FECH,FGF1,HNF1A,IDI1,INSIG2,LCAT,LEPR,LIPC,LRP1,LRP5,LSS,MBTPS1,NR1H3,NSDHL,P2RY13,PCTP,PGRMC1,PMVK,PON1,POR,SAA1,SCARB1,SCP2,SEC14L2,SERPINA1,SOAT2
Amino Acid Metabolism	degradation of alpha-amino acid	4.06e-08				23	AFMID,BLMH,CBS,CD80,CD86,CDO1,DAO,DDO,FTCD,GCSH,GLUD1,GOT1,GOT2,GSTZ1,HAL,HDC,HPD,KMO,KYNU,PCYOX1,SHMT1,TAT,TDO2
Lipid Metabolism	metabolism of retinoid	4.1e-08	Increased	3.793	bias	28	ADH1C,ADH4,ADH5,AHR,ALDH1A1,ALDH1A3,ALDH8A1,APC,CYP1A1,CYP1A2,CYP26A1,CYP2B6,CYP2E1,CYP2J2,CYP3A4,CYP3A5,DHRS3,LIF,RARRES2,RBP1,RBP2,RBP4,RDH10,RDH16,RDH5,RDH8,RPE65,TTR
Amino Acid Metabolism	metabolism of sulfur amino acid	4.21e-08				18	BHMT,CDO1,CTH,DMGDH,GART,GCLC,GCLM,GCSH,GLDC,MSRA,MTR,MTRR,NFS1,PCYOX1,PHGDH,SHMT1,SHMT2,SMS
Amino Acid Metabolism	catabolism of alpha-amino acid	4.46e-08				22	AFMID,CBS,CD80,CD86,CDO1,DAO,DDO,FTCD,GCSH,GLUD1,GOT1,GOT2,GSTZ1,HAL,HDC,HPD,KMO,KYNU,PCYOX1,SHMT1,TAT,TDO2
Amino Acid Metabolism	degradation of L-amino acid	4.46e-08				22	AFMID,BLMH,CBS,CD80,CD86,CDO1,DAO,DDO,FTCD,GLUD1,GOT1,GOT2,GSTZ1,HAL,HDC,HPD,KMO,KYNU,PCYOX1,SHMT1,TAT,TDO2
Lipid Metabolism	homeostasis of cholesterol	9.32e-08				37	ABCA1,ABCG5,ABCG8,ANGPTL3,APOA1,APOA2,APOA4,APOA5,APOB,APOC3,APOE,APOF,CCKAR,CYP7A1,CYP7B1,DBI,DGAT2,EHD1,EPHX2,G6PC,GPBAR1,HSD3B7,LCAT,LDLRAP1,LIPC,MTTP,NCEH1,NCOA1,NR1H3,NR5A2,SAA1,SCARB1,SFTPD,SLC37A4,SOAT2,SOD1,TMEM97
Amino Acid Metabolism	catabolism of L-amino acid	1.31e-07				21	AFMID,CBS,CD80,CD86,CDO1,DAO,DDO,FTCD,GLUD1,GOT1,GOT2,GSTZ1,HAL,HDC,HPD,KMO,KYNU,PCYOX1,SHMT1,TAT,TDO2
Lipid Metabolism	synthesis of bile acid	1.42e-07		0.624		20	ABCA1,ACOX2,AKR1D1,APOE,CYP27A1,CYP39A1,CYP7A1,CYP7B1,FGFR4,HNF1A,HSD3B7,NR1H3,NR1H4,NR5A2,POR,PPARA,PROX1,SERPINA1,SLC27A2,SLC27A5
Digestive System Development and Function	function of liver	1.58e-07				37	ABCA5,ABCC2,ACOX1,AHR,ANGPTL3,APOE,AS3MT,ASGR1,C3,CDKN1A,CEBPA,CLCN3,CYP1A1,CYP1A2,CYP7A1,FAH,GCLC,GDA,GJB1,HGF,IL10,KLB,LBP,LRP5,MAT1A,MLXIPL,NFE2L2,NR1H3,PANK1,PEMT,RBP1,SEPP1,SHMT1,SLC22A1,SLC26A1,SLCO1B3,STAB1
Lipid Metabolism	synthesis of steroid	2.58e-07		1.357	bias	93	ABCA1,ABCG5,ABCG8,ACAT1,ACAT2,ACOX2,AHR,AKR1C3,AKR1D1,APOA1,APOB,APOE,AR,ATP1A1,BMP2,BMP4,BMPR2,CFTR,CYP1A1,CYP27A1,CYP2R1,CYP39A1,CYP7A1,CYP7B1,DBI,DDX25,DHCR24,EBP,EGFR,FDFT1,FDX1,FDXR,FGF1,FGFR4,FOXA1,FSHB,GDF9,GNRH1,GRM1,HDC,HGF,HNF1A,HSD11B1,HSD17B2,HSD17B3,HSD17B8,HSD3B2,HSD3B7,IDI1,IGF1,IGF2,IGFBP2,IGFBP4,IL1B,INSIG2,LCAT,LIF,LSS,MBTPS1,MTTP,NR1H3,NR1H4,NR5A1,NR5A2,OPA1,PDE8A,PGRMC1,PLG,PM…
Endocrine System Development and Function	oxidation of hormone	2.99e-07	Increased	3.398	bias	14	AKR1C3,CYP1A1,CYP1A2,CYP2B6,CYP2C19,CYP3A4,CYP3A5,HSD17B10,HSD17B2,HSD17B4,HSD17B6,POR,RDH16,RDH5
Digestive System Development and Function	abnormal morphology of liver	3.26e-07				74	ABCA5,ABCB11,ABCB4,ADA,AHR,APOA1,APOE,ARG1,ATG5,BCAR1,BHMT,C3,CBS,CD1D,CEBPA,CTSA,CYP1A1,CYP7A1,EGFR,ENTPD5,EPOR,F11,FADS2,G6PC,GATA4,GATA6,GJB1,GRN,GSTZ1,HADHA,HEXB,HGF,HNF1A,HYAL1,IKBKB,IKBKG,JAG1,KRT18,LHX2,LIG1,LIPA,MAN2A1,MAN2B1,MAT1A,MET,MT1E,MT1H,MUT,NEIL1,NQO1,NR1H3,NR1H4,PCK1,PDZK1,PEMT,PILRA,PLG,PPARA,PREX1,PROC,Pzp,RAF1,RBP1,RRM2B,SCP2,SIAH1,SLC37A4,SMPD1,SOCS3,SPI1,STAT1,TBX3,XPA,ZFPM1
Amino Acid Metabolism	metabolism of essential amino acids	3.31e-07				21	ACMSD,AFMID,BHMT,CD80,CD86,CDO1,CTH,FTCD,GCLC,GCLM,GSTZ1,HAL,HDC,KMO,KYNU,MSRA,MTR,MTRR,PCYOX1,SMS,TDO2
Lipid Metabolism	clearance of lipid	3.31e-07	Increased	2.191	bias	21	ABCA1,ABCA4,ABCB11,ADH1C,ALDH1A1,APOA1,APOA5,APOC3,APOE,C3,CYP3A4,HSD11B1,LCAT,LRP1,LRP5,LSR,NR1I2,PCTP,PCYT2,RAB9A,SCARB1
Energy Production	oxidation of fatty acid	3.81e-07	Increased	2.646	bias	63	AADAC,ABCD3,ABHD5,ACAA1,ACAA2,ACACB,ACADL,ACADM,ACADS,ACADVL,ACOX1,ACOX2,ACOX3,ACSL5,ACSL6,ADH1C,ADH4,AKT2,APOA1,APOA2,APOE,ATG7,BDH2,C1QTNF1,C3,CPT1A,CPT1C,CPT2,CYP2E1,CYP2J2,CYP3A4,DECR1,ECHS1,ECI1,ECI2,EHHADH,EPAS1,FABP1,GCDH,GOT2,HACL1,HADH,HADHA,HADHB,HAO2,HSD11B1,HSD17B4,IAPP,IDE,IMMT,MLXIPL,PEX13,PHYH,PNPLA2,PNPLA8,POR,PPARA,PRKAA1,RBP1,SERPINF1,SLC27A2,SLC27A4,UCP2
Protein Synthesis	quantity of protein lipid complex in blood	4.28e-07		0.914		37	ABCA1,ABCC6,APOA1,APOA2,APOA4,APOB,APOC3,APOE,APOF,APOM,BHMT,Ces1d,COL18A1,CRP,FGG,GCGR,GHR,Gulo,HIF1AN,HSD11B1,IL10,LCAT,LDLRAP1,LIPA,LIPC,NOS2,NR1H3,P2RY13,PEMT,PLG,PNPLA2,PON1,SCARB1,SCP2,SIRT3,SMPD1,SOAT2
Digestive System Development and Function	mass of liver	4.32e-07		-1.998		51	ABCC2,ACOX1,ACP2,ACP5,AGPAT2,AHR,ANGPTL3,APOA1,APOE,BAG3,BHMT,BRD4,CD14,Ces1d,CYP1A1,CYP1A2,DECR1,DEDD,FADS2,FDFT1,G6PC,GHR,GSTZ1,HGF,HIF1AN,IGF1,IGF2,IGFBP2,IL1R1,KIFAP3,LGMN,LIPA,MAT1A,MDK,MET,MLXIPL,NFE2L2,NR1H3,NR1I3,PCK1,PNLIP,POR,PPARA,PTGER3,SLC13A1,SLC2A2,SMPD1,SOCS3,SPI1,STEAP4,THRA
Drug Metabolism	metabolism of xenobiotic	4.51e-07				18	AHR,AOX1,CRYZ,CYP1A2,EPHX1,FMO2,GSTA1,GSTA4,Gsta4,GSTM1,GSTM3,GSTM4,HNF4A,NCEH1,NQO1,NR1I2,Sult1a1,UGT1A6
Drug Metabolism	metabolism of tretinoin	4.61e-07	Increased	3.671	bias	17	ADH1C,ADH4,ADH5,AHR,ALDH1A1,ALDH1A3,ALDH8A1,APC,CYP1A1,CYP1A2,CYP26A1,CYP2B6,CYP2E1,CYP3A4,CYP3A5,RBP1,RDH10
Lipid Metabolism	removal of lipid	5.32e-07	Increased	2.39	bias	23	ABCA1,ABCA4,ABCB11,ADH1C,ALDH1A1,APOA1,APOA5,APOC3,APOE,C3,CYP3A4,HSD11B1,LCAT,LRP1,LRP5,LSR,NR1I2,NR5A2,PCTP,PCYT2,PPARA,RAB9A,SCARB1
Lipid Metabolism	uptake of cholesterol	6.49e-07		-0.166		22	ABCA1,ABCB4,ABCG5,ABCG8,APOA1,APOA2,APOA4,APOE,CCKAR,CYP7A1,FABP1,HSD3B7,IL10,MTTP,NR1H3,NR1H4,PNLIP,PNPLA2,PPARA,SCARB1,SCP2,SOAT2
Lipid Metabolism	uptake of lipid	9.11e-07	Increased	3.504	bias	61	ABCA1,ABCB10,ABCB4,ABCC3,ABCG5,ABCG8,ACSL5,AHR,APOA1,APOA2,APOA4,APOA5,APOC3,APOE,C3,CASP1,CCKAR,CD14,CFP,CFTR,CISD1,CYP3A4,CYP7A1,DGAT1,FAAH,FABP1,FOXA1,HSD3B7,IAPP,IL10,LIPC,LRP1,MTTP,NR1H3,NR1H4,NR1I2,NR5A2,PEBP1,PMCH,PNLIP,PNPLA2,PPARA,PRKCZ,SCARB1,SCP2,SEC14L2,SFTPA1,SFTPD,SLC10A1,SLC22A7,SLC27A2,SLC27A4,SLC27A5,SLC51A,SLC51B,SLCO1A2,SLCO1B3,SLCO2B1,SOAT2,SOD1,TTR
Lipid Metabolism	degradation of terpenoid	9.29e-07	Increased	2.236	bias	20	AHR,AKR1C3,AKR1D1,APOE,COMT,CYP1A2,CYP26A1,CYP27A1,CYP39A1,CYP3A4,CYP7A1,HSD11B1,HSD17B14,LIPA,NAAA,NR1H3,NR1H4,SCARB1,SRD5A1,STS
Lipid Metabolism	homeostasis of bile salt	1.05e-06				10	ABCC3,CCKAR,CYP7A1,GPBAR1,HSD3B7,KLB,NR1H3,NR1H4,PNLIP,SLC51A
Small Molecule Biochemistry	metabolism of porphyrin	1.12e-06		1.612	bias	23	ABCB6,ALAD,BLVRB,COX10,COX15,CPOX,CYP1A1,CYP1A2,CYP2A13,CYP2B6,EIF2AK1,FECH,HEBP1,HMOX1,HMOX2,HNF1A,HPX,IL1B,NFE2L2,POR,SLC25A38,UROD,UROS
Lipid Metabolism	secretion of cholesterol	1.29e-06	Increased	2.229	bias	14	ABCA1,ABCB11,ABCG5,ABCG8,APOA1,APOB,APOE,CCKAR,CYP7A1,FABP1,NR1H3,PCTP,PPARA,SCARB1
Lipid Metabolism	quantity of retinoid	1.35e-06		1.349	bias	17	ABCA4,ADH1C,AHR,ALDH1A1,ALDH8A1,APOA1,APOC3,CYP26A1,DGAT1,POR,RBP1,RBP2,RBP4,RDH16,RDH8,RPE65,TTR
Lipid Metabolism	absorption of lipid	1.37e-06		-0.097		25	ABCA1,ABCB4,ABCG5,ABCG8,APOA1,APOA2,APOA4,C3,CASP1,CCKAR,CYP3A4,CYP7A1,DGAT1,HSD3B7,MTTP,NR1H3,NR1H4,NR5A2,PNLIP,PNPLA2,PPARA,SCARB1,SLCO2B1,SOAT2,SOD1
Vitamin and Mineral Metabolism	metabolism of vitamin	1.44e-06	Increased	3.595	bias	39	ACMSD,ADH1C,ADH4,ADH5,AHR,ALDH1A1,ALDH1A3,ALDH8A1,APC,CBR1,CYP1A1,CYP1A2,CYP26A1,CYP2B6,CYP2E1,CYP2J2,CYP2R1,CYP3A4,CYP3A5,CYP4F2,DHRS3,GC,GCLC,GGH,HDC,LIF,MTHFD1,RARRES2,RBP1,RBP2,RBP4,RDH10,RDH16,RDH5,RDH8,RPE65,SHMT1,TTR,VKORC1
Amino Acid Metabolism	quantity of amino acids	1.68e-06		0.442		68	ACADVL,ALDH5A1,APOE,ARG1,ASL,ASS1,ATG5,ATG7,ATXN1,BHMT,C5,CARTPT,CBS,CDO1,CEBPA,CFH,CRYM,CTH,CTSV,DBT,DDAH1,DDO,DIO1,ELAVL4,FAAH,FAH,FGF1,GCLM,GHR,GNRH1,HADH,HPN,IL1B,LAMP2,Lao1,LIAS,MAT1A,MTR,MUT,NAGS,NCOA1,NOS2,NR1I3,PAH,PANK1,PAX8,PCBD1,PCK1,PCYT1A,PEMT,PON1,PRCP,PRLR,PRODH,RGN,RXRG,SHMT2,SLC25A13,SLC7A9,SLCO1A2,SLCO1B3,SMPD3,SPR,TDO2,THRA,TMEM27,TTR,VIPR2
Lipid Metabolism	metabolism of acylglycerol	1.94e-06	Increased	3.967	bias	54	ABHD5,ACSL5,ACSL6,AGPAT2,AGPAT9,ALDH1A1,ANG,APOA2,APOA5,APOB,APOC2,APOC3,APOE,APOH,BDKRB2,BHMT,C3,CAT,CPS1,CPT1A,CREB3L3,CYP7A1,DBI,DGAT1,DGAT2,ESRRG,F2,FABP1,G6PC,GHR,GNAI3,GNRH1,GPLD1,HSD11B1,IGF1,IGF2,INSIG2,LIPC,MOGAT1,MTTP,NR1H3,OPRK1,PCTP,PEMT,PLD1,PNPLA2,PON2,PPAP2A,PTPN11,SCARB1,SGMS1,SLC37A4,SMPD1,THRSP
Lipid Metabolism	catabolism of lipid	2.28e-06	Increased	2.599	bias	36	ABHD5,AHR,AKR1C3,AKR1D1,ALDH5A1,ANGPTL3,APOA2,APOA5,APOB,APOC3,APOE,Ces1d,CPS1,CYP1A2,CYP27A1,CYP39A1,CYP3A4,CYP7A1,ECI2,FAAH,HEXA,HEXB,HSD11B1,HSD17B14,LIPC,LIPH,PCCA,PCCB,PLD1,PNPLA2,PPARA,PRDX6,SCARB1,SMPD3,SPI1,STS
Humoral Immune Response	classical complement pathway	2.45e-06	Increased	2	bias	11	C1QA,C3,C6,C9,CFB,CFP,CPN1,CRP,Mbl1,MBL2,TXN
Lipid Metabolism	absorption of cholesterol	3.04e-06		-0.534		18	ABCA1,ABCB4,ABCG5,ABCG8,APOA1,APOA2,APOA4,CCKAR,CYP7A1,HSD3B7,MTTP,NR1H3,NR1H4,PNLIP,PNPLA2,PPARA,SCARB1,SOAT2
Lipid Metabolism	metabolism of triacylglycerol	3.92e-06	Increased	2.884	bias	41	ABHD5,ACSL5,ACSL6,AGPAT2,AGPAT9,ALDH1A1,APOA2,APOA5,APOB,APOC2,APOC3,APOE,APOH,BHMT,C3,CAT,CPS1,CPT1A,CYP7A1,DBI,DGAT1,DGAT2,FABP1,G6PC,GHR,GPLD1,HSD11B1,INSIG2,LIPC,MTTP,NR1H3,OPRK1,PCTP,PEMT,PNPLA2,PON2,PTPN11,SCARB1,SLC37A4,SMPD1,THRSP
Amino Acid Metabolism	metabolism of serine family amino acid	3.99e-06				16	AGXT,CBS,CDO1,CTH,DAO,DMGDH,GART,GCLC,GCLM,GCSH,GLDC,LEPR,PCYOX1,PHGDH,SHMT1,SHMT2
Lipid Metabolism	secretion of sterol	4.33e-06	Increased	2.421	bias	15	ABCA1,ABCB11,ABCG5,ABCG8,ACAT2,APOA1,APOB,APOE,CCKAR,CYP7A1,FABP1,NR1H3,PCTP,PPARA,SCARB1
Small Molecule Biochemistry	metabolism of aldehyde	4.33e-06				15	ADH1C,ADH4,ADH5,AGXT,AKR1A1,AKR1B10,AKR7A2,ALDH1A1,ALDH2,ALDH3A2,ALDH9A1,CYP2E1,GPI,MPO,TPI1
Lipid Metabolism	transport of bile acid	4.46e-06	Increased	3.061	bias	14	ABCB11,ABCB4,ABCC3,AQP8,AQP9,EPHX1,HNF1A,MIP,NR1H4,SLC10A1,SLC51A,SLC51B,SLCO1A2,SLCO1B3
Energy Production	beta-oxidation of lipid	4.78e-06		1.81		32	ABCD3,ACAA1,ACAA2,ACADM,ACADS,ACADVL,ACOX1,ACOX2,ACOX3,ACSL5,AKT2,ATG7,BDH2,CISD1,CPT1A,CPT2,CYP2E1,DECR1,ECHS1,ECI1,ECI2,EHHADH,EPAS1,FABP1,HADH,HADHA,HADHB,HSD11B1,HSD17B4,PNPLA2,PPARA,SLC27A2
Lipid Metabolism	accumulation of lipid	5.13e-06	Decreased	-2.323		103	ABCA1,ABCB11,ABHD5,ACADL,ACADVL,ACAT1,ACAT2,ACOX1,ACP2,ACP5,ACSL6,AGPAT2,AGPAT9,AGTR2,AHR,ANGPTL6,APOA1,APOB,APOC3,APOE,ATF6,B4GALNT1,BHMT,BMP2,C5,CCL19,CEBPA,CERS6,CIDEB,COL4A3BP,CPT1A,CREM,CYP7A1,DBI,DGAT1,DHRS3,ECI1,ELOVL5,ENPP2,EPAS1,F2,FABP1,FDFT1,FH,GBA,GLB1,GNRH1,HADHA,HEXA,HEXB,HMOX1,ICAM1,IGF1,IGF2,IL10,IL1B,IL1RN,INSIG2,ITGAL,LAMP1,LAMP2,LCAT,LEPR,M6PR,MAPK8,MBL2,MGLL,MID1IP1,MTM1,MTTP,…
Lipid Metabolism	flux of lipid	5.52e-06	Increased	4.146	bias	47	ABCA1,ABCB11,ABCC3,ABCG5,ABCG8,ACAT1,APCS,APOA1,APOA2,APOA4,APOA5,APOC2,APOC3,APOE,APOF,APOM,CD14,CES1,Ces1d,CYP7A1,FABP1,GHR,HSD11B1,IL10,IL1B,KLF15,LRP1,LSS,MMP3,MMP7,MPO,NCEH1,NR1H3,NR1H4,PCTP,PCYT1A,PLA1A,PLD1,PON1,PPARA,RELN,SAA1,SCARB1,SCP2,SLC25A1,SMPD1,SOAT2
Lipid Metabolism	excretion of lipid	6.97e-06	Increased	2.283	bias	18	ABCA1,ABCB11,ABCB4,ABCC2,ABCG5,ABCG8,APOE,CYP7A1,FABP1,FGFR4,GHR,IL1RN,KLB,NR1H4,NR1I2,PNLIP,PPARA,SCARB1
Lipid Metabolism	degradation of steroid	8.44e-06				17	AKR1C3,AKR1D1,APOE,COMT,CYP1A2,CYP27A1,CYP39A1,CYP3A4,CYP7A1,HSD11B1,HSD17B14,LIPA,NR1H3,NR1H4,SCARB1,SRD5A1,STS
Carbohydrate Metabolism	quantity of carbohydrate	8.77e-06	Increased	2.003		173	ABCA1,ABCA4,ABCB11,ABCB4,ABHD5,ACACB,ACADM,ACADVL,ACP6,ADA,ADORA3,AGPAT2,AKT2,ALB,ALDH1A1,AMBP,APOA2,APOA4,APOC3,APOE,AQP9,ARNT,ARNTL,ATP2B2,ATXN1,AVPR1A,BDKRB2,BHMT,BMP4,C1QBP,C3,C5,CACNA1E,CARTPT,CDO1,CEBPA,Ces1d,CFB,CFH,CLCN3,CPT1A,CPT1C,CR2,CXADR,CYP4F2,DCXR,DECR1,DGAT1,DGAT2,EIF2AK2,ELOVL5,ENPP2,EPM2A,F2,FAM132A,FCER1G,FGF1,FIG4,FOXA1,FOXA2,G6PC,GAA,GALNS,GAPDH,GATM,GBE1,GCGR,GHR,GJB1,GNRH1,…
Lipid Metabolism	efflux of lipid	9.84e-06	Increased	3.956	bias	45	ABCA1,ABCB11,ABCC3,ABCG5,ABCG8,ACAT1,APCS,APOA1,APOA2,APOA4,APOA5,APOC2,APOC3,APOE,APOF,APOM,CD14,CES1,Ces1d,CYP7A1,FABP1,GHR,IL10,IL1B,LRP1,LSS,MMP3,MMP7,MPO,NCEH1,NR1H3,NR1H4,PCTP,PCYT1A,PLA1A,PLD1,PON1,PPARA,RELN,SAA1,SCARB1,SCP2,SLC25A1,SMPD1,SOAT2
Lipid Metabolism	hydroxylation of lipid	1e-05	Increased	3.431	bias	16	CYB5A,CYP1A2,CYP26A1,CYP27A1,CYP2B6,CYP2E1,CYP2U1,CYP3A4,CYP3A5,CYP4A22,CYP4F2,CYP4F3,CYP7A1,CYP7B1,NR1H4,PHYH
Energy Production	beta-oxidation of fatty acid	1.01e-05	Increased	2.157		31	ABCD3,ACAA1,ACAA2,ACADM,ACADS,ACADVL,ACOX1,ACOX2,ACOX3,ACSL5,AKT2,ATG7,BDH2,CPT1A,CPT2,CYP2E1,DECR1,ECHS1,ECI1,ECI2,EHHADH,EPAS1,FABP1,HADH,HADHA,HADHB,HSD11B1,HSD17B4,PNPLA2,PPARA,SLC27A2
Lipid Metabolism	concentration of fatty acid	1.07e-05		-0.193		99	ABHD5,ACACB,ACADL,ACOT13,ACOT2,ADRB2,AGPAT2,AGTR2,AHSG,AIFM1,ANGPTL3,ANGPTL6,APOA2,APOB,APOE,C3,CARTPT,CBS,CEBPA,Ces1d,CFTR,CIDEB,CPT1A,CYP27A1,CYP2E1,CYP4F2,CYSLTR2,DBI,DECR1,DGAT2,ECI1,EGFR,EHHADH,ELOVL5,EPHX2,EPM2A,EXTL1,F2,FAAH,FABP1,FADS2,GHR,GNAI3,GNRH1,HADH,HADHA,HMOX1,HSD11B1,HSD17B4,HSD3B7,IGF1,IGF2,IL10,IL18,IL1B,IL1R2,IL1RN,IL9,Irs3,KNG1,LEPR,LIF,LIPA,LRP1,MBTPS1,MLXIPL,MTTP,NCEH1,NOS2…
Protein Degradation	degradation of protein	1.34e-05	Increased	3.27	bias	156	ACE2,ACY1,ADAMTS13,ADRM1,AHR,AMBP,AMFR,ANAPC4,APC,APCS,APH1A,APOA1,APOA2,APOE,APTX,ARIH1,ARNTL,ASB9,ASGR2,ATG4A,ATG4C,ATG7,ATXN3,AURKA,AURKAIP1,BAG3,C1S,CAPN3,CASP1,CASP7,CAST,CAT,CDKN2AIP,CFTR,CHEK2,COX10,CPB2,CPQ,CTSB,CTSC,CTSV,CUL2,CUL4A,DERL1,DERL2,DLD,DNAJA3,DPP3,DPP4,DPP7,DTL,ECE1,EDEM1,EGFR,EIF2AK2,ENPEP,F2,FAF1,FBXL4,FBXO22,FBXO3,FBXO4,FURIN,FYN,GAPDH,GBA,GPC3,GPLD1,HPN,HSP90B1,HSPD1,HTRA…
Lipid Metabolism	abnormal quantity of phospholipid	1.39e-05				13	ABCA1,ABCB11,AGPAT2,BHMT,CFTR,DGAT2,LCAT,LIPC,PCTP,PLA2G3,RGN,SFTPA1,SFTPD
Lipid Metabolism	concentration of bile acid	1.39e-05		-1.704	bias	13	ABCC2,ALB,CYP27A1,CYP7A1,FABP1,FGFR4,HNF1A,HNF4A,NR1H4,NR1I3,NR5A2,SCP2,SLC51A
Nucleic Acid Metabolism	metabolism of purine base	1.39e-05		1.934	bias	13	ADA,AK2,APRT,CYP1A1,CYP1A2,CYP2E1,CYP3A4,CYP3A5,DPYD,HPRT1,ITPA,TPMT,Uox
Small Molecule Biochemistry	metabolism of dicarboxylic acid	1.49e-05				18	ACMSD,ACOT4,ALDH5A1,FH,GHR,GOT1,GOT2,GRHPR,HAAO,KYNU,PC,PCK1,PCK2,QPRT,SDHA,SDHB,SUCLG1,SUCLG2
Lipid Metabolism	conversion of lipid	1.51e-05	Increased	2.103	bias	54	ABHD5,ACOX1,AKR1C3,ALB,AMBP,APOE,CAT,CFTR,CPT1B,CROT,CYP1A1,CYP1A2,CYP2B6,CYP2C19,CYP2E1,CYP3A4,DHCR24,ENPP2,FABP1,FGFR2,FTL,GABPA,H6PD,HMOX1,HPX,HSD11B1,HSD17B2,HSD17B3,HSD17B4,HSD3B2,IL1B,KLF15,LIPH,MET,MT1E,MT1H,NAGS,NOS2,NR1H4,PEMT,PIK3C3,PNPLA8,PON1,POR,PPARA,PRDX3,PRDX6,PTEN,PTGER3,RDH10,SOD1,SPHK2,SRD5A1,STS
Drug Metabolism	synthesis of tretinoin	1.66e-05	Increased	2.769	bias	8	ADH1C,ADH4,ADH5,ALDH1A1,ALDH1A3,APC,CYP26A1,RDH10
Post-Translational Modification	homotetramerization of protein	1.88e-05				24	ACADL,ACADM,ACADS,ACOT13,ALDH1A1,ALDH5A1,APOA1BP,CBR4,CDA,CRYZ,CTH,DCTPP1,DCXR,DECR1,DPYS,FBP1,HPRT1,HSD17B10,IDE,KCNJ10,MAT1A,PCBD1,SHMT1,SHMT2
Lipid Metabolism	concentration of phospholipid	2.01e-05		1.827		67	ABCA1,ABCA4,ABCB11,ABCB4,ACP6,ADA,ADORA3,AGPAT2,APOA1,APOE,ARNT,BHMT,C5,CBS,CFTR,COL4A3BP,CYP27A1,DGAT2,ENPP2,F2,FCER1G,FIG4,FOXA2,GLB1,GNRH1,HGF,IL1B,KNG1,LCAT,LGALS8,LIPC,LSR,MRAS,MTM1,NGF,NR1H3,NR1H4,PCTP,PCYT1A,PDCD6IP,PEMT,PHGDH,PIK3C3,PLA2G3,PLD1,PNPLA8,PON1,PPAP2C,PPARA,PRDX6,PSEN2,PTEN,PTPMT1,RGN,RILP,SAA1,SCARB1,SCP2,SFTPA1,SFTPD,SGMS1,SLC27A4,SMPD1,STAT3,STOML2,SYNJ1,TEK
Protein Synthesis	quantity of hdl cholesterol in blood	2.1e-05	Increased	2.149	bias	27	ABCA1,ABCC6,APOA1,APOA2,APOA4,APOB,APOC3,APOE,APOF,APOM,BHMT,CRP,GHR,Gulo,HIF1AN,HSD11B1,LCAT,LIPA,LIPC,P2RY13,PEMT,PLG,PNPLA2,SCARB1,SCP2,SMPD1,SOAT2
Lipid Metabolism	metabolism of retinol	2.3e-05				16	ADH1C,ADH4,ALDH1A1,CYP1A1,CYP1A2,CYP26A1,CYP3A4,DHRS3,LIF,RBP1,RBP2,RBP4,RDH10,RDH8,RPE65,TTR
Lipid Metabolism	efflux of sterol	2.9e-05	Increased	3.362	bias	39	ABCA1,ABCG5,ABCG8,ACAT1,APCS,APOA1,APOA2,APOA4,APOA5,APOC2,APOC3,APOE,APOF,APOM,CES1,CYP7A1,FABP1,IL10,IL1B,LRP1,LSS,MMP3,MMP7,MPO,NCEH1,NR1H3,PCTP,PCYT1A,PLA1A,PLD1,PON1,PPARA,RELN,SAA1,SCARB1,SCP2,SLC25A1,SMPD1,SOAT2
Amino Acid Metabolism	synthesis of sulfur amino acid	3.23e-05				9	AGXT,BHMT,CBS,CDO1,CTH,MTR,SARDH,SHMT1,SHMT2
Lipid Metabolism	abnormal quantity of bile salt	3.23e-05				9	ABCB11,ABCC3,CYP7A1,EHHADH,HSD17B4,NR1H4,PCTP,SCP2,SLC51A
Lipid Metabolism	steroidogenesis	3.28e-05		1.462	bias	72	ABCG5,ABCG8,ACAT1,ACAT2,APOA1,APOB,APOE,BMP2,BMP4,BMPR2,CFTR,CYP1A1,CYP27A1,CYP2R1,CYP7A1,CYP7B1,DBI,DDX25,DHCR24,EBP,EGFR,FDFT1,FDX1,FDXR,FGF1,FSHB,GDF9,GNRH1,GRM1,HDC,HGF,HSD17B2,HSD17B3,HSD3B2,IDI1,IGF1,IGF2,IGFBP2,IGFBP4,IL1B,INSIG2,LCAT,LIF,LSS,MBTPS1,MTTP,NR5A1,NR5A2,OPA1,PDE8A,PGRMC1,PLG,PMVK,PON1,POR,PPARA,PRKAA1,PRLR,PTPN11,RARRES2,SCARB1,SCP2,SEC14L2,SERPINA1,SIRT2,SLC22A1,SLC22A2,SOAT2…
Vitamin and Mineral Metabolism	quantity of fat-soluble vitamin	3.32e-05		1.314	bias	14	ABCA1,ABCA4,ADH1C,ALDH1A1,APOA1,APOC3,APOE,CYP7A1,FGFR2,GSTA1,MTTP,NQO1,RDH8,RPE65
Digestive System Development and Function	abnormal morphology of enlarged liver	3.81e-05				25	ABCB11,ABCB4,ARG1,CBS,CTSA,CYP1A1,ENTPD5,FADS2,G6PC,HADHA,HNF1A,KRT18,LIPA,MT1E,MT1H,NEIL1,NR1H3,NR1H4,PPARA,Pzp,SCP2,SLC37A4,SMPD1,SPI1,STAT1
Amino Acid Metabolism	degradation of essential amino acids	3.83e-05				13	AFMID,BLMH,CD80,CD86,CDO1,FTCD,GSTZ1,HAL,HDC,KMO,KYNU,PCYOX1,TDO2
Post-Translational Modification	tetramerization of protein	4.18e-05				33	ACADL,ACADM,ACADS,ACOT13,ADSL,ALDH1A1,ALDH5A1,APOA1BP,CAT,CBR4,CDA,CRYZ,CTH,DCTPP1,DCXR,DECR1,DHRS4,DPYS,FBP1,HMGCL,HPRT1,HSD17B10,IDE,KCNJ10,MAT1A,NRXN1,PCBD1,PDSS1,PDSS2,RRM1,SBF2,SHMT1,SHMT2
Protein Synthesis	quantity of ldl cholesterol in blood	4.22e-05		-0.369	bias	23	ABCA1,APOA1,APOB,APOC3,APOE,CRP,FGG,GCGR,GHR,HIF1AN,HSD11B1,IL10,LCAT,LDLRAP1,LIPA,LIPC,NOS2,NR1H3,P2RY13,PON1,SCP2,SIRT3,SOAT2
Drug Metabolism	metabolism of glutathione	4.37e-05				19	ALDH5A1,CTH,GCLC,GCLM,GLO1,GSR,GSTA4,GSTA5,GSTK1,GSTM1,GSTM3,GSTM4,GSTT1,Gstt3,GSTZ1,HAGH,MGST1,NGF,SOD1
Molecular Transport	transport of carboxylic acid	4.47e-05	Increased	5.093	bias	44	ABCB11,ABCC2,ABCC3,ABCC6,ABCD3,ACSL5,ACSL6,ALB,AQP9,CA14,CPT1A,CPT1B,CPT2,CROT,FABP1,GOT2,HNF1A,IGF1,PPARA,SCARB1,SCP2,SFXN5,SLC10A1,SLC13A2,SLC13A3,SLC16A6,SLC16A7,SLC22A2,SLC23A1,SLC25A1,SLC25A11,SLC25A13,SLC25A20,SLC26A1,SLC26A8,SLC27A2,SLC27A4,SLC27A5,SLC2A2,SLC35A1,SLC6A11,SLCO1A2,SLCO1B3,SLCO2B1
Lipid Metabolism	efflux of cholesterol	5.37e-05	Increased	3.255	bias	38	ABCA1,ABCG5,ABCG8,ACAT1,APCS,APOA1,APOA2,APOA4,APOA5,APOC2,APOC3,APOE,APOF,APOM,CES1,CYP7A1,FABP1,IL10,IL1B,LRP1,LSS,MMP3,MMP7,MPO,NCEH1,NR1H3,PCTP,PCYT1A,PLA1A,PLD1,PON1,PPARA,RELN,SAA1,SCARB1,SCP2,SLC25A1,SOAT2
Lipid Metabolism	synthesis of sterol	6.01e-05	Increased	2.228	bias	33	ABCG5,ABCG8,ACAT1,ACAT2,APOA1,APOB,APOE,CFTR,CYP27A1,CYP2R1,CYP7A1,CYP7B1,DHCR24,EBP,FDFT1,FGF1,HDC,IDI1,INSIG2,LCAT,LSS,MBTPS1,MTTP,PGRMC1,PMVK,PON1,POR,PPARA,SCP2,SEC14L2,SERPINA1,SIRT2,SOAT2
Lipid Metabolism	secretion of triacylglycerol	6.15e-05		1.783	bias	15	ABCA1,ABHD5,APOA1,APOA2,APOA4,APOB,APOC3,APOE,DGAT1,FABP1,HSD11B1,HSD17B2,IKBKB,MTTP,PPARA
Digestive System Development and Function	biliary excretion of lipid	6.56e-05	Increased	2.416	bias	7	ABCB11,ABCB4,ABCC2,ABCG5,ABCG8,NR1H4,NR1I2
Drug Metabolism	oxidation of testosterone	6.56e-05	Increased	2.207	bias	7	AKR1C3,CYP2B6,CYP2C19,CYP3A4,CYP3A5,HSD17B2,POR
Organismal Development	secretion of bile	6.56e-05				7	ABCB11,ABCB4,ABCC2,NR1H4,P2RY13,PCTP,SCP2
Lipid Metabolism	esterification of cholesterol	7.48e-05	Increased	2.661	bias	17	ABCA1,ACAT1,ACAT2,APOA1,APOA2,APOA4,APOB,APOE,C3,HSD11B1,LCAT,LIPC,MTTP,PPARA,PRKCZ,SCARB1,SOAT2
Protein Synthesis	quantity of GPT in blood	8.17e-05	Decreased	-3.983	bias	24	ABCB4,ARNTL,BHMT,C3,CYP1A1,ENTPD5,FAIM3,GCLM,Gsta4,HADHA,HMOX1,JAG1,LIF,MT1E,MT1H,NOS2,NR1H3,NR1H4,OMA1,PAFAH2,PHYH,PILRA,SLC26A1,SLCO1B3
Lipid Metabolism	abnormal quantity of lipid	8.89e-05				54	ABCA1,ABCB11,ABCC3,ABCG8,ABHD5,ACOT13,AGPAT2,AGTR2,APOE,AVPR1A,BHMT,Ces1d,CFTR,CPT1C,CYP27A1,CYP7A1,CYSLTR2,DGAT2,ECI1,EHHADH,FCER1G,GC,GHR,GNAI3,HADH,HEXB,HSD11B1,HSD17B4,IL10,LCAT,LIPA,LIPC,MRC1,NOS2,NR1H4,PANK1,PCK1,PCTP,PEMT,PHYH,PLA2G3,RBP1,RBP2,RBP4,RGN,SCARB1,SCP2,SFTPA1,SFTPD,SIRT3,SLC51A,STEAP4,TBXA2R,TTR
Lipid Metabolism	translocation of lipid	9.73e-05	Increased	3.173	bias	16	ABCA1,ABCB11,ABCB4,ABCC2,ABCC3,ABCG5,ABCG8,APOA1,APOF,ATP8A1,F2,PRDX6,SCP2,SLC10A1,SLCO1A2,SLCO1B3
Cellular Function and Maintenance	homeostasis of transition metal ion	0.000102				20	ABCB7,ATOX1,COMMD1,CP,FTL,HFE,HPX,MT1E,MT1H,SLC11A1,SLC30A1,SLC39A13,SLC39A4,SLC39A5,SLC40A1,SOD1,TF,TFR2,TFRC,TTC7A
Amino Acid Metabolism	catabolism of essential amino acids	0.000111				12	AFMID,CD80,CD86,CDO1,FTCD,GSTZ1,HAL,HDC,KMO,KYNU,PCYOX1,TDO2
Endocrine System Development and Function	metabolism of estrogen	0.000111		1.972	bias	12	COMT,CYP1A1,CYP1A2,CYP2C19,CYP3A4,CYP3A5,HSD17B4,HSD17B8,SGPL1,Sult1a1,SULT1E1,UGT1A1
Hematological System Development and Function	homeostasis of blood	0.000114				32	ABCB4,ABCC2,ACADM,AHSG,APOC3,APOH,C3,COMT,CYP2E1,ESRRG,ETHE1,G6PC,GHR,HADHA,IFNAR1,LBP,MEP1B,MUT,NOS2,NPR3,NR1H4,OMA1,PANK1,PCK1,PHYH,PTH1R,SLC23A1,SLC25A13,TTR,UCP2,WRN,ZBTB20
Carbohydrate Metabolism	gluconeogenesis	0.00012		1.342		33	ACADM,ACOT13,ALDH1A1,ARNTL,CA5A,CEBPA,CPT1C,CREB3L3,FBP1,G6PC,GAPDH,GATM,HNF4A,LEPR,MFN2,NQO1,PANK1,PC,PCK1,PCK2,PCTP,PEMT,PFKFB1,PGK1,PGM1,PPARA,RBP1,RBP4,SLC22A1,SLC25A13,SLC39A14,STEAP4,TAT
Lipid Metabolism	concentration of retinol	0.000127		0.956	bias	11	ABCA4,AHR,APOA1,APOC3,DGAT1,POR,RBP1,RBP2,RBP4,RDH8,TTR
Nucleic Acid Metabolism	modification of NADPH	0.000127		1.109	bias	11	ADH5,BDKRB2,FDX1,FDXR,FMO1,FMO2,H6PD,NOS2,NQO1,POR,PRDX5
Lipid Metabolism	synthesis of acylglycerol	0.000135	Increased	3.516	bias	38	ACSL5,ACSL6,AGPAT2,AGPAT9,ALDH1A1,ANG,APOA5,APOE,BDKRB2,BHMT,C3,CREB3L3,CYP7A1,DGAT1,DGAT2,ESRRG,F2,FABP1,GHR,GNAI3,GNRH1,GPLD1,HSD11B1,IGF1,IGF2,MOGAT1,NR1H3,OPRK1,PCTP,PEMT,PLD1,PNPLA2,PON2,PPAP2A,SCARB1,SGMS1,SMPD1,THRSP
Energy Production	oxidation of amine	0.000137	Increased	2.901	bias	9	AOC3,CYP1A2,CYP2B6,CYP2C19,CYP2E1,CYP3A4,FMO3,MAOB,PAOX
Lipid Metabolism	inactivation of lipid	0.000137	Increased	2.767	bias	9	AKR1D1,AOAH,CYP26A1,CYP3A4,FAAH,LCAT,PLA2G7,PON1,SULT1E1
Lipid Metabolism	production of retinoid	0.000137	Increased	2.923	bias	9	ADH1C,ADH4,ADH5,ALDH1A1,ALDH1A3,APC,CYP26A1,GSX2,RDH10
Lipid Metabolism	concentration of bile salt	0.000138				10	ABCB11,ABCC3,CYP7A1,EHHADH,HSD17B4,NR1H4,PCTP,SCP2,SLC13A1,SLC51A
Lipid Metabolism	excretion of sterol	0.000138		1.862	bias	10	ABCA1,ABCG5,ABCG8,APOE,CYP7A1,NR1H4,NR1I2,PNLIP,PPARA,SCARB1
Small Molecule Biochemistry	metabolism of heme	0.000138		1.921	bias	10	BLVRB,CYP2A13,FECH,HEBP1,HMOX1,HMOX2,HPX,NFE2L2,POR,UROD
Amino Acid Metabolism	synthesis of amino acids	0.000146	Increased	2.163	bias	30	AGXT,ARG1,ASS1,BDKRB2,BHMT,CBS,CDO1,CKMT2,COMT,CTH,DDC,GAMT,GATM,GCH1,GLUD1,GLUL,GLYAT,GOT1,GOT2,IL10,LEPR,MTR,NOS2,PAH,PEMT,PHGDH,SARDH,SHMT1,SHMT2,UPB1
Digestive System Development and Function	regeneration of liver	0.000158		1.348	bias	26	ACOX1,AHR,C3,C3AR1,C5,CREM,CYP7A1,EGFR,FAH,GPC3,HGF,IGFBP1,IKBKB,IKBKG,IL10,IL1RN,IL22,IL6R,LIF,MET,MT1E,MT1H,NFE2L2,NR1H4,SOCS3,STAT3
Molecular Transport	transport of vitamin	0.000161	Increased	2.778	bias	14	1300002K09Rik,ABCC3,AFM,FOLR2,GC,RBP4,SCARB1,SLC19A1,SLC19A2,Slc19a3,SLC22A1,SLC46A1,TCN1,TCN2
Small Molecule Biochemistry	synthesis of heme	0.000161		-0.218	bias	14	ABCB6,ALAD,COX10,COX15,CPOX,CYP2B6,FECH,HEBP1,HMOX1,HNF1A,IL1B,SLC25A38,UROD,UROS
Free Radical Scavenging	quantity of reactive oxygen species	0.000191		-1.293		58	ACOX1,ADA,AIFM1,APOB,APOE,CA3,CAT,CDKN1A,CP,CSF1R,CYP1A1,CYP2E1,CYP3A4,EIF2AK1,EPOR,F2,FTH1,GABPA,GCH1,GMFB,GSR,GSTA1,HGF,HMOX1,HMOX2,IAPP,IL10,IL18,IL1B,ITCH,KIAA0101,LEPR,LIF,MAPKAPK2,MMP3,MTTP,NDUFAB1,NFE2L2,NGF,NNT,NOS2,NQO1,OSGIN1,PON1,PON2,PON3,PPARA,PRDX3,PRDX5,PRDX6,SFTPD,SIRT2,SIRT3,SLC25A27,SMPD1,SOD1,TXN,UCP2
Lipid Metabolism	catabolism of terpenoid	0.000204				13	AHR,AKR1C3,AKR1D1,APOE,CYP1A2,CYP27A1,CYP39A1,CYP3A4,CYP7A1,HSD11B1,HSD17B14,SCARB1,STS
Lipid Metabolism	transport of sterol	0.000228	Increased	2.253	bias	19	ABCA1,ABCB11,ABCG5,ABCG8,ANXA6,APOA1,APOA2,APOB,APOC3,APOE,CFTR,CYP7A1,LCAT,LIPC,LRP1,MPO,SAA1,SCARB1,SMPD1
Lipid Metabolism	metabolism of acyl-coenzyme A	0.000244				17	ACAA2,ACACB,ACOT12,ACOT2,ACOT4,ACOT8,Ces1d,DBI,EHHADH,GCDH,GLYAT,HMGCL,HNF4A,OXSM,SCP2,SUCLG1,SUCLG2
Lipid Metabolism	catabolism of steroid	0.000256				12	AKR1C3,AKR1D1,APOE,CYP1A2,CYP27A1,CYP39A1,CYP3A4,CYP7A1,HSD11B1,HSD17B14,SCARB1,STS
Amino Acid Metabolism	modification of neutral amino acid	0.00026		1.982	bias	6	DAO,GATM,GCSH,GLDC,HNF1A,IGF1
Drug Metabolism	metabolism of tamoxifen	0.00026	Increased	2.194	bias	6	CYB5A,CYP2B6,CYP2C19,CYP3A4,CYP3A5,POR
Humoral Immune Response	alternative complement pathway	0.00026	Increased	2.425	bias	6	C3,CFB,CFD,CFP,CPB2,TXN
Endocrine System Development and Function	metabolism of hormone	0.000271		1.498	bias	64	AFP,AKR1C3,AKR1D1,ALDH9A1,ARNT,BMP2,BMP4,BMPR2,CD14,CREM,CRYM,CYP1A1,CYP2C19,CYP3A4,CYP3A5,DBI,DDO,DDX25,DUOX2,EGFR,FAAH,FDX1,FDXR,FOXA1,FSHB,GDF9,GNRH1,GRM1,HFE,HGF,HSD17B11,HSD17B2,HSD17B3,HSD17B4,HSD17B6,HSD17B8,HSD3B2,IGF1,IGF2,IGFBP2,IGFBP4,IL1B,LIF,NR5A1,NR5A2,OPA1,PDE8A,PLG,PPARA,PRKAA1,PRLR,PTPN11,SCARB1,SCP2,SGPL1,SLC22A1,SLC22A2,SRD5A1,SULT1B1,SULT1E1,TBXAS1,TRERF1,TTR,YWHAG
Free Radical Scavenging	metabolism of reactive oxygen species	0.000286		1.976	bias	155	ABCA1,ABCB10,ACP5,ADORA3,AHR,AIFM1,AKT2,ALB,ALDH2,ALDH3A2,APCS,APOA1,APOA4,APOC2,APOE,ARG1,ARNT,ATG5,ATPIF1,BMP2,BNIP3,BNIP3L,BRCA1,C5,C5AR1,CAT,CBR1,CBS,CCL3,CCL4,CCR5,CD14,CDKN1A,CFH,CLCN3,COL18A1,CRP,CTH,CTTN,CXCL9,Cyct,CYP1A1,CYP1A2,CYP2E1,CYP3A4,DECR1,DHCR24,DHODH,DUOX2,EGFR,EPAS1,ERO1L,F2,FAAH,FAF1,FAIM3,FBP1,FDXR,FTH1,FTL,FYN,GCH1,GRN,GSTA4,Gsta4,HCK,HEPH,HGF,HK1,HMOX1,HP,HSD17B10,HSPB1,IC…
Lipid Metabolism	transport of cholesterol	0.000307		1.484	bias	18	ABCA1,ABCB11,ABCG5,ABCG8,ANXA6,APOA1,APOA2,APOB,APOC3,APOE,CFTR,CYP7A1,LCAT,LIPC,MPO,SAA1,SCARB1,SMPD1
Lipid Metabolism	quantity of lysophospholipids	0.000314		0.96		11	ABCB4,APOE,ENPP2,F2,IL1B,PDCD6IP,PNPLA8,PON1,PPAP2C,RILP,SLC27A4
Lipid Metabolism	esterification of lipid	0.000315	Increased	2.612	bias	21	ABCA1,ACAT1,ACAT2,APOA1,APOA2,APOA4,APOB,APOE,C3,HSD11B1,LCAT,LIF,LIPC,MTTP,PCK1,PNPLA2,PPARA,PRKCZ,SCARB1,SLC27A4,SOAT2
Carbohydrate Metabolism	concentration of D-glucose	0.000334		1.573		105	ABCB4,ABHD5,ACADM,AKT2,ALDH1A1,APOA2,APOA4,APOC3,APOE,AQP9,ARNT,ARNTL,ATXN1,AVPR1A,BMP4,C3,CACNA1E,CARTPT,CDO1,CEBPA,Ces1d,CLCN3,CPT1A,CPT1C,CYP4F2,DCXR,DECR1,DGAT1,DGAT2,EIF2AK2,ELOVL5,ENPP2,FAM132A,FGF1,FOXA1,G6PC,GATM,GCGR,GHR,H6PD,HADH,HGF,HIF1AN,HK1,HNF1A,HSD11B1,IAPP,ICAM1,IGF1,IGF2,IGFBP1,IGFBP3,IGFBP4,IKBKB,IL1B,Irs3,ITGB2,ITGB3,LCAT,LEPR,MADD,MAPK8,MLXIPL,MPG,MPO,MT1E,MT1H,NCEH1,NOS2,NPP…
DNA Replication, Recombination, and Repair	oxidation of NADPH	0.000374				10	ADH5,BDKRB2,FDX1,FDXR,FMO1,FMO2,NOS2,NQO1,POR,PRDX5
Drug Metabolism	transport of drug	0.000374		1.698	bias	10	ABCB4,ABCC2,ABCC3,EBP,NR1I2,SLC22A1,SLC22A2,SLC31A1,SLCO1B3,TFRC
Lipid Metabolism	degradation of acylglycerol	0.000374	Increased	2.204	bias	10	ABHD5,APOA2,APOA5,APOB,APOC3,CPS1,FAAH,LIPC,MGLL,PNPLA2
Lipid Metabolism	metabolism of very long chain fatty acid	0.000374				10	ACAA1,ACOT2,ACOT4,ACOX1,CYP4F2,ELOVL2,HSD17B4,SLC27A2,SLC27A4,SLC27A5
Amino Acid Metabolism	metabolism of glycine	0.000409				7	DMGDH,GART,GCSH,GLDC,PHGDH,SHMT1,SHMT2
Lipid Metabolism	transport of bile salt	0.000409	Increased	2.436	bias	7	ABCB11,ABCC2,ABCC3,NR1H4,SLC10A1,SLCO1A2,SLCO1B3
Molecular Transport	quantity of carnitine	0.000409		-0.557		7	ACADL,ACADM,ACADVL,HADHA,MUT,PPARA,TMEM27
Molecular Transport	quantity of porphyrin	0.000409		-0.692		7	ABCB6,CYP2B6,HEBP1,HFE,HMOX1,IL1B,UROD
Carbohydrate Metabolism	degradation of carbohydrate	0.000417	Increased	2.29	bias	34	ADRB2,AGL,AKR1A1,AMY2A,APOE,CHIA,CP,CPS1,CTSB,G6PC,GAA,GALNS,GALT,GLB1,GNS,HEXB,HYAL1,IL1B,KHK,LIPC,LRP5,LYVE1,MIOX,MMP7,NAGA,PPP1R3B,PPP1R3C,PRDX6,PTEN,PYGL,SOD3,SPACA3,SPI1,TREH
Lipid Metabolism	metabolism of membrane lipid derivative	0.000417	Increased	5.196	bias	128	ABCA1,ABCG5,ABCG8,ABHD5,ACSL5,ACSL6,ADRB2,AGK,AGPAT2,AGTR2,AKR1D1,ALDH5A1,ANGPTL3,APOA1,APOA2,APOA4,APOB,APOC3,APOE,ASPG,ATF6,B3GALT1,B4GALNT1,BDKRB2,C5,CAT,CEBPA,CEPT1,CERS2,CERS6,Ces1d,CFTR,CLN8,COL4A3BP,CREM,CYP27A1,CYP39A1,CYP7A1,CYP7B1,DHCR24,EBP,ENPP2,ETNK1,ETNK2,F2,FDFT1,FECH,FGF1,FIG4,GATA6,GBA,GNAI3,GPLD1,HEXA,HEXB,HMOX1,HNF1A,IAPP,IDI1,IGF1,IL10,IL1B,INSIG2,ITGB2,KDSR,LCAT,LEPR,LIPA,LIP…
Lipid Metabolism	modification of retinaldehyde	0.000425	Increased	2.795	bias	9	ADH4,ALDH1A1,ALDH1A3,AOX1,CYP1A1,CYP1A2,CYP2C19,DHRS4,RDH16
Lipid Metabolism	transport of taurocholic acid	0.000425	Increased	2.912	bias	9	ABCB11,ABCB4,ABCC3,EPHX1,SLC10A1,SLC51A,SLC51B,SLCO1A2,SLCO1B3
Small Molecule Biochemistry	quantity of ammonia in blood	0.000425	Decreased	-2.985	bias	9	ARG1,ASL,ASS1,BTD,CEBPA,CPS1,NAGS,PCK1,SLC25A13
Amino Acid Metabolism	synthesis of serine family amino acid	0.000449				8	AGXT,CBS,CTH,LEPR,PHGDH,SARDH,SHMT1,SHMT2
Lipid Metabolism	catabolism of acylglycerol	0.000449				8	ABHD5,APOA2,APOA5,APOB,APOC3,CPS1,LIPC,PNPLA2
Lipid Metabolism	excretion of bile acid	0.000449		0.6		8	ABCB11,ABCC2,FABP1,FGFR4,IL1RN,KLB,NR1H4,NR1I2
Lipid Metabolism	excretion of cholesterol	0.000449		1.98	bias	8	ABCG5,ABCG8,APOE,CYP7A1,NR1H4,NR1I2,PNLIP,SCARB1
Lipid Metabolism	synthesis of triacylglycerol	0.000453	Increased	2.308	bias	25	ACSL5,ACSL6,AGPAT2,AGPAT9,ALDH1A1,APOA5,APOE,BHMT,C3,CYP7A1,DGAT1,DGAT2,FABP1,GHR,GPLD1,HSD11B1,NR1H3,OPRK1,PCTP,PEMT,PNPLA2,PON2,SCARB1,SMPD1,THRSP
Carbohydrate Metabolism	quantity of glycogen	0.000551		1.468		34	ABCB11,ACACB,ACADVL,ALB,CEBPA,CXADR,DGAT2,EPM2A,G6PC,GAA,GBE1,GJB1,H6PD,HSD11B1,IAPP,IGF1,IGF2,IL6ST,LEPR,MLXIPL,NQO1,NR1H4,PCCA,PCK1,PCYT1A,PFKFB1,PNPLA2,PPARA,PPP1R3C,PRKAB2,SLC13A1,SLC37A4,XPA,ZBTB20
Cell Death and Survival	cytolysis of red blood cells	0.000559		-1.63		16	AQP9,ATP5S,C5,C8A,C8B,C9,CAT,CD59,CFH,CR2,EIF2AK1,LCAT,MAN2A1,NFE2L2,PIGA,PRKAA1
Nucleic Acid Metabolism	metabolism of nucleic acid component or derivative	0.000622	Increased	5.516	bias	181	ABCA1,ABCA4,ABCC6,ABCD3,ABCG5,ABCG8,ACAA2,ACACB,ACOT12,ACOT2,ACOT4,ACOT8,ADA,ADK,ADRB2,ADRBK2,ADSL,AGTR2,AHCY,AK2,AK3,AK4,AKAP5,ALDH2,ALDH6A1,APLNR,APOA1,APOE,APRT,ARR3,ARRB2,ATP1A1,ATP2B2,ATP5A1,ATP5B,ATP5G1,ATP5O,ATXN1,BMP4,C5,CALCRL,CBS,CDA,Ces1d,CFTR,CLPX,CMPK2,COASY,COMT,CYP1A1,CYP1A2,CYP2C19,CYP2E1,CYP3A4,CYP3A5,DBI,DCTPP1,DCXR,DDX25,DGUOK,DHODH,DPYD,DPYS,ECE1,EDNRA,EHHADH,ENPP1,ENTPD8,EPB4…
Inflammatory Response	acute phase reaction	0.000686		1.982	bias	11	AHSG,APCS,CD14,CRP,IL1B,IL1RN,IL6R,IL6ST,LBP,LIF,MBL2
Cell Death and Survival	necrosis of liver	0.000719	Decreased	-3.8		78	ABCB4,ADA,AHR,APOE,AR,ARNT,ATR,C3,CASP7,CAT,CBS,CD14,CDKN1A,CFH,CHUK,CPB2,CTSB,CYP2E1,CYP7A1,EGFR,ENDOG,ENTPD5,EPOR,F11,FAAH,FAH,G6PC,GSTZ1,HGF,HMOX1,HNF4A,HSPD1,IER3,IGF1,IGFBP1,IKBKB,IKBKG,IL10,IL1RN,IL22,IL6ST,IRF5,ITGB2,ITGB3,ITIH4,LAMP2,LIF,MAPK8,MCL1,MET,MT1E,MT1H,NFE2L2,NGF,NGFR,NOS2,NR1H4,NR1I3,PAFAH2,PLG,PLK1,PPARA,PROC,PROS1,Pzp,RAF1,RGN,SEPP1,SERPINE1,Slc19a3,SLC26A1,SMPD1,SOCS3,SOD1,S…
Organ Morphology	abnormal morphology of renal cortex	0.000776				22	ABCA1,AGTR2,APRT,AQP11,BDKRB2,CDKN1A,COL18A1,EHD3,FAH,FGFR2,GPC3,HELLS,HEXB,LGMN,MAN2A1,MT1E,MT1H,MUT,NEIL1,SALL1,SCTR,Slc19a3
Reproductive System Development and Function	reproduction	0.000776				13	AFP,AHR,DMC1,GNRH1,HEXA,HEXB,IGF2,IGFBP1,LEPR,NFE2L2,SEPP1,STAT3,THRA
Free Radical Scavenging	synthesis of reactive oxygen species	0.00079		1.241	bias	146	ABCA1,ABCB10,ACP5,ADORA3,AHR,AIFM1,AKT2,ALB,ALDH2,ALDH3A2,APCS,APOA1,APOC2,APOE,ARG1,ARNT,ATG5,ATPIF1,BMP2,BNIP3,BNIP3L,BRCA1,C5,C5AR1,CAT,CBR1,CBS,CCL3,CCL4,CCR5,CD14,CDKN1A,CFH,CLCN3,COL18A1,CRP,CTH,CTTN,CXCL9,CYP1A1,CYP1A2,CYP2E1,CYP3A4,DECR1,DHCR24,DHODH,DUOX2,EGFR,EPAS1,ERO1L,F2,FAAH,FAF1,FAIM3,FBP1,FDXR,FTH1,FTL,FYN,GCH1,GRN,Gsta4,HCK,HEPH,HGF,HK1,HMOX1,HP,HSD17B10,HSPB1,ICAM1,IGF1,IKBKB,IL…
Hematological System Development and Function	quantity of neutrophils	0.000806		-0.296		73	ADA,AHR,AMBP,ARNTL,BAG3,C1QA,C3,C3AR1,C5,C5AR1,C6,CCR5,CD1D,CEBPA,CFH,CHUK,CLCA1,CMKLR1,CR2,CSF3R,CYP1A1,DOK2,F11,FCGR1A,FUT4,HAX1,HDC,ICAM1,ID1,IFNAR1,IKBKB,IL10,IL18,IL1B,IL1R1,IL22,IL6ST,IL9,IRAK3,ITGAL,ITGB2,MDK,MMP13,MMP3,MT1E,MT1H,NOS2,NQO1,NQO2,PILRA,PLAC8,PREP,PREX1,PROC,PTRH2,RBP1,S100A8,S100A9,SFTPA1,SFTPD,SLC37A4,SOCS3,SOD1,SPI1,ST3GAL4,ST3GAL6,ST6GAL1,STAT3,TF,TNFAIP3,TPH1,VCAM1,VTN
Protein Synthesis	quantity of cytokine	0.000822		-0.839		81	ACACB,ADRB2,AGPAT2,AKT2,ANGPTL6,APOC3,APOE,ARRB2,C3,C3AR1,C5AR1,CCR1,CD14,CIDEB,CTSC,CXCL16,DGAT1,DHX58,E2F3,GATM,GCGR,GHR,GUCY2C,HDC,HEXB,HSPB8,IFNAR1,IFNAR2,IGF1,IL10,IL10RA,IL12RB2,IL13RA1,IL18,IL1B,IL1R1,IL1RN,IL22,IL6ST,IRF5,Irs3,ITGAL,ITGB2,LAT2,LEPR,LGALS3BP,LGMN,LIF,MAPKAPK2,Mbl1,MERTK,NCOA1,NEIL1,NFE2L2,NLRP3,NOS2,NPY2R,NPY4R,OMA1,PARG,PMCH,PNPLA2,PNRC2,PPP1R3C,PRLR,RAMP1,RNF128,RSAD2,S1…
Hematological System Development and Function	fibrinolysis	0.000867				10	APOH,BDKRB2,CPB2,F11,F12,F2,KLKB1,KNG1,PLG,SERPINE1
Protein Synthesis	quantity of enzyme	0.000906	Decreased	-4.499	bias	36	ABCB4,ARNTL,BHMT,C3,CASP1,CPB2,CYP1A1,ENTPD5,FAIM3,GCLM,GHR,Gsta4,HADHA,HMOX1,HPN,JAG1,LIF,MT1E,MT1H,MTSS1,NCOA1,NFE2L2,NLRP3,NOS2,NPR3,NR1H3,NR1H4,NT5E,OMA1,PAFAH2,PHYH,PILRA,SLC25A13,SLC26A1,SLCO1B3,ZBTB20
Molecular Transport	transport of transition metal ion	0.000919				16	ATOX1,CP,FKBP4,HEPH,SFXN1,SLC11A1,SLC30A1,SLC31A1,SLC39A1,SLC39A14,SLC39A2,SLC39A4,SLC39A5,SLC40A1,STEAP3,TF
Small Molecule Biochemistry	metabolism of bilirubin	0.000975	Decreased	-3.332	bias	20	ABCB4,ABCC2,ABCC3,ALB,C3,ENTPD5,HADHA,HGF,HMOX1,HNF1A,IL10,NFE2L2,NR1H4,PRKAG1,RDX,SLC51A,SLCO1A2,SLCO1B3,UGT1A1,ZBTB20
Carbohydrate Metabolism	metabolism of carbohydrate	0.00101	Increased	4.153	bias	197	ABHD5,ACADM,ADORA3,ADRB2,ADRBK2,AGK,AGL,AGPAT2,AGTR2,AKR1A1,AKR7A2,AKT2,ALDH1A1,ALDH2,ALDH5A1,ALDOB,AMY2A,ANGPTL3,AOAH,APOA1,APOA2,APOA4,APOE,ASPN,ATF6,AVPR1A,B3GALT1,B3GAT1,B4GALNT1,BDKRB2,BMP2,C5,CEBPA,CEPT1,CHIA,CHST13,CHST15,CNOT7,COQ3,CPS1,CPT1A,CREB3L3,CSF1R,CTNNB1,CYP2E1,CYP3A4,CYP3A5,DCXR,DGAT2,DUSP6,DYRK2,ENPP1,ENPP2,ERBB2,ESRRG,ETNK1,ETNK2,F2,FBP1,FIG4,FN3K,FOXA2,FPGT,FUCA2,FUT4,G6PC,GA…
Amino Acid Metabolism	metabolism of L-cysteine	0.00103				5	CDO1,CTH,GCLC,GCLM,PCYOX1
Cellular Development	arrest in proliferation of tumor cell lines	0.00103				5	CEBPA,FOXA2,MDK,PTEN,TPP2
Cellular Development	chondrogenesis of connective tissue cells	0.00103		0.372	bias	5	ARNTL,BMP4,ENPP1,FGFR3,VNN1
Drug Metabolism	demethylation of imipramine	0.00103	Increased	2.236	bias	5	CYP1A2,CYP2B6,CYP2C18,CYP2C19,CYP3A4
Drug Metabolism	metabolism of amiodarone	0.00103	Increased	2.187	bias	5	CYP1A1,CYP1A2,CYP2C19,CYP3A4,CYP3A5
Drug Metabolism	metabolism of terbinafine	0.00103				5	CYP1A2,CYP2B6,CYP2C19,CYP3A4,CYP3A5
Energy Production	oxidation of ethanol	0.00103				5	ADH1C,ADH4,ADH5,ADH6,CYP2E1
Lipid Metabolism	cleavage of acyl-coenzyme A	0.00103	Increased	2	bias	5	ACAA2,ACOT8,CROT,HMGCLL1,SCP2
Lipid Metabolism	translocation of bile salt	0.00103	Increased	2.213	bias	5	ABCB11,ABCC2,ABCC3,SLC10A1,SLCO1A2
Nucleic Acid Metabolism	biosynthesis of NAD+	0.00103				5	NADSYN1,NAMPT,NAPRT1,NMNAT1,QPRT
Small Molecule Biochemistry	metabolism of meperidine	0.00103				5	CYP2B6,CYP2C18,CYP2C19,CYP3A4,CYP3A5
Small Molecule Biochemistry	sulfation of raloxifene	0.00103	Increased	2.219	bias	5	SULT1B1,SULT1C2,SULT1E1,SULT2A1,SULT2B1
Small Molecule Biochemistry	synthesis of carnitine	0.00103				5	ACADM,ALDH9A1,BBOX1,PPARA,TMLHE
Amino Acid Metabolism	catabolism of aromatic amino acid	0.00107				9	AFMID,CD80,CD86,GSTZ1,HPD,KMO,KYNU,TAT,TDO2
Amino Acid Metabolism	metabolism of neutral amino acid	0.00107				9	ALDH6A1,DAO,DMGDH,GART,GCSH,GLDC,PHGDH,SHMT1,SHMT2
Amino Acid Metabolism	quantity of essential amino acids	0.00107		-1.29	bias	9	ARG1,CBS,IL1B,Lao1,MAT1A,MTR,NOS2,PAH,TDO2
Lipid Metabolism	clearance of triacylglycerol	0.00107		0.692	bias	9	APOA5,APOC3,APOE,C3,LRP1,LRP5,LSR,PCTP,PCYT2
Lipid Metabolism	homeostasis of triacylglycerol	0.00107				9	ANGPTL3,APOA5,APOC2,APOC3,APOC4,HNF4A,LIPC,NR1H3,SCARB1
Lipid Metabolism	secretion of phospholipid	0.00107	Increased	2.053	bias	9	ABCA1,ABCB11,ABCB4,AGK,APOA1,APOE,PCTP,PEMT,SFTPA1
Molecular Transport	release of heavy metal	0.00107	Increased	2.204	bias	9	CP,HAMP,MT1E,MT1H,NFE2L2,SLC11A1,SLC30A1,SLC40A1,TF
Nucleic Acid Metabolism	metabolism of pyrimidine base	0.00107		1.969	bias	9	ALDH6A1,CDA,CYP2C19,CYP3A4,CYP3A5,DPYD,DPYS,GLDC,POR
Endocrine System Development and Function	concentration of hormone	0.00119		0.631		129	ABCA1,ACACB,AFP,AGPAT2,AGTR2,AHR,AHSG,AKAP5,AKT2,ANGPTL6,APOA2,APOE,AR,ARNTL,BAG3,BRCA1,C3,CACNA1E,CADPS,CARTPT,CBS,CDKN1A,CDO1,CEBPA,Ces1d,CIDEB,COMT,CPT1C,CRYM,CTSB,CTSV,DIO1,DPP4,E2F3,FAAH,FABP1,FGF1,FKBP4,FSHB,GATA4,GATA6,GATM,GCGR,GDF9,GHR,GNRH1,GPBAR1,GSTK1,GUCY2C,HADH,HADHA,HDC,HIF1AN,HNF1A,HPN,IAPP,IGF1,IGF2,IGFBP3,IGFBP4,IL10,IL1B,IL1R1,IL6ST,Irs3,LCAT,LEPR,LHX9,LIF,LIPA,LRP5,MGLL,MLXIPL…
Hematological System Development and Function	coagulation	0.0012		1.06	bias	59	ADAMTS13,ANO6,APOE,APOH,ARNTL,ASGR2,C3,C9,CALU,CD59,CPB2,CRP,CYP4F2,DTNBP1,F10,F11,F12,F2,F2RL3,F5,FCER1G,FGG,FOXA2,GP5,HNF4A,HPS1,HRG,IL10,ITGA2B,ITGB3,KLKB1,KNG1,LMAN1,LYST,MERTK,MMP1,NOS2,P2RY1,PAPSS2,PLCB2,PLEK,PLG,PPAP2A,PROC,PROS1,PSEN2,PTEN,SERPINC1,SERPINE1,SERPINF1,SERPINF2,SGK1,ST3GAL4,STIM1,TBXA2R,THPO,TREM1,VKORC1,VTN
Lipid Metabolism	synthesis of cholesterol	0.00121		1.904	bias	24	ABCG5,ABCG8,APOA1,APOB,APOE,CFTR,CYP27A1,CYP7A1,DHCR24,EBP,FDFT1,FGF1,IDI1,INSIG2,LCAT,LSS,MBTPS1,PGRMC1,PMVK,PON1,POR,SCP2,SEC14L2,SERPINA1
Organ Morphology	abnormal morphology of proximal convoluted tubule	0.00121				18	APRT,AQP11,BDKRB2,CDKN1A,COL18A1,EHD3,FAH,FGFR2,HELLS,HEXB,LGMN,MAN2A1,MT1E,MT1H,MUT,NEIL1,SALL1,Slc19a3
Lipid Metabolism	transport of fatty acid	0.00126	Increased	3.899	bias	26	ABCC2,ABCC3,ABCC6,ABCD3,ACSL5,ACSL6,ALB,CPT1A,CPT1B,CPT2,CROT,FABP1,GOT2,HNF1A,IGF1,PPARA,SCARB1,SCP2,SLC13A3,SLC22A2,SLC25A13,SLC27A2,SLC27A4,SLC27A5,SLC6A11,SLCO1B3
Protein Synthesis	metabolism of lipoprotein	0.00128				8	ABCA1,APOA2,APOB,APOE,APOM,LCAT,MTTP,PPARA
Molecular Transport	quantity of bilirubin	0.00132	Decreased	-3.878	bias	19	ABCB4,ABCC2,ABCC3,ALB,C3,ENTPD5,HADHA,HGF,HNF1A,IL10,NFE2L2,NR1H4,PRKAG1,RDX,SLC51A,SLCO1A2,SLCO1B3,UGT1A1,ZBTB20
Protein Synthesis	metabolism of peptide	0.00133		1.876	bias	57	ACE2,ADAMTS13,ALDH5A1,AS3MT,ATR,CD1D,CD276,CDC42BPA,CPQ,CTH,CYP1A1,CYP1A2,CYP2E1,CYP3A4,DNPEP,FMO1,FMO2,FURIN,GCLC,GCLM,GLO1,GSR,GSTA4,GSTA5,GSTK1,GSTM1,GSTM3,GSTM4,GSTT1,Gstt3,GSTZ1,HAGH,IDE,IL18,IL1B,IL1RAP,LRRK2,MAPKAPK2,MGST1,MKNK1,MMP13,NGF,PDK1,PDK2,PINK1,PLD1,PLK1,PRKCZ,PRKD2,SBK1,SFTPD,SGK1,SMG1,SOD1,THOP1,TPP1,UHMK1
Cell Death and Survival	hemolysis	0.00136	Decreased	-2.137	bias	11	ALB,C5,C8A,C8B,C9,CAT,CD59,CFH,CR2,NFE2L2,PIGA
Post-Translational Modification	proteolysis	0.00136	Increased	2.846	bias	77	ACE2,ADAMTS13,ADRM1,APCS,APH1A,APOE,ATG4A,ATG4C,AURKAIP1,C1S,CAPN3,CASP1,CASP7,CAST,CPB2,CPQ,CTSB,CTSC,CTSV,DLD,DPP3,DPP4,DPP7,ECE1,ENPEP,F2,FBXO3,FURIN,GPLD1,HPN,HTRA2,IDE,IFT88,IGF1,IGFBP1,IKBKB,IMMP2L,KLK4,LGMN,LONP1,MBTPS1,MMP1,MMP11,MMP13,MMP19,MMP3,MMP7,NR1H3,NRD1,PCSK6,PERP,PGPEP1,PHEX,PLG,PLK1,PMPCA,PREP,PSEN2,SDC1,SDC4,SERPINA1,SERPINA5,SERPINE1,SHFM1,SIAH1,SPPL2A,SPPL2B,TBL1X,THOP1,TPP1…
Post-Translational Modification	oxidation of protein	0.00137	Decreased	-2.415	bias	13	ALDH1A1,APOE,FTH1,FTL,HMOX1,IGF1,MPO,MSRB2,NFE2L2,NOS2,PRDX6,SFTPA1,TXN
Amino Acid Metabolism	catabolism of serine family amino acid	0.00143				6	CBS,CDO1,DAO,GCSH,PCYOX1,SHMT1
Amino Acid Metabolism	urea cycle	0.00143				6	ARG1,ASL,ASS1,CEBPA,CPS1,OTC
Carbohydrate Metabolism	uptake of digoxin	0.00143		1.237	bias	6	ABCB10,ABCB4,NR1H4,NR1I2,SLC10A1,SLCO1B3
Drug Metabolism	oxidation of beta-estradiol	0.00143	Increased	2.417	bias	6	CYP1A1,CYP1A2,CYP3A4,CYP3A5,HSD17B2,HSD17B4
Drug Metabolism	synthesis of 9-cis-retinoic acid	0.00143				6	ADH4,ALDH1A1,ALDH8A1,CYP1A1,RDH16,RDH5
Amino Acid Metabolism	degradation of serine family amino acid	0.00144				7	BLMH,CBS,CDO1,DAO,GCSH,PCYOX1,SHMT1
Carbohydrate Metabolism	translocation of carbohydrate	0.00144		1.709	bias	7	ABCB4,ATP8A1,F2,G6PC,PRDX6,ROCK1,SLC2A2
DNA Replication, Recombination, and Repair	replication of mitochondrial DNA	0.00144				7	C10orf2,DNAJA3,POLG,RRM2B,TFAM,THRA,TK2
Drug Metabolism	metabolism of 9-cis-retinoic acid	0.00144	Increased	2	bias	7	ADH4,ALDH1A1,ALDH8A1,CYP1A1,CYP26A1,RDH16,RDH5
Lipid Metabolism	catabolism of triacylglycerol	0.00144				7	ABHD5,APOA5,APOB,APOC3,CPS1,LIPC,PNPLA2
Lipid Metabolism	concentration of 6-keto-prostaglandin F1 alpha	0.00144		0.97	bias	7	AGTR2,EPHX2,F2,HMOX1,IL1B,NOS2,SERPINC1
Lipid Metabolism	distribution of cholesterol	0.00144				7	ANXA6,APOA5,APOC3,ATP1A1,CBS,RAB9A,SCARB1
Lipid Metabolism	modification of long-chain acyl-coenzyme A	0.00144	Increased	2.236	bias	7	ACOX1,ACOX3,CPT1B,ELOVL6,FABP1,PPARA,TECR
Molecular Transport	transport of iron ion	0.00144				7	HEPH,SFXN1,SLC11A1,SLC39A14,SLC40A1,STEAP3,TF
Small Molecule Biochemistry	metabolism of carnitine	0.00144				7	ACADM,ALDH9A1,BBOX1,CPT1A,CPT1C,PPARA,TMLHE
Protein Degradation	catabolism of protein	0.00154		0.915		54	ACY1,AMBP,AMFR,ANAPC4,APC,ARIH1,ARNTL,ASB9,ATG7,ATXN3,CAST,CHEK2,CUL2,CUL4A,DERL1,DERL2,DTL,EDEM1,EGFR,FAF1,FBXL4,FBXO22,FBXO4,FURIN,FYN,GPC3,IER3,IGF1,IRAK3,ITCH,KIAA0368,MDM2,MDM4,NGLY1,NKD1,NOS2,PCYOX1,PPARA,PSMB3,PSMD14,SGSM3,SIAH1,SKP2,SQSTM1,TRAF2,TRIM32,UBE2C,UBE2D1,UBE2G1,UBE3A,UBE4B,UBXN2A,USP11,VCP
Carbohydrate Metabolism	catabolism of carbohydrate	0.00157				22	AGL,AKR1A1,AMY2A,CHIA,CPS1,G6PC,GAA,GALT,GLB1,GNS,HEXB,HYAL1,KHK,LIPC,LRP5,LYVE1,MIOX,NAGA,PYGL,SPACA3,SPI1,TREH
Endocrine System Development and Function	quantity of estrogen	0.00157		0.26	bias	22	ABCA1,AFP,AR,BRCA1,COMT,FSHB,GATA4,GATA6,GHR,GNRH1,IGF1,LHX9,MRC1,NCOA1,NOS2,NR1H3,PLG,PRLR,SHBG,SRD5A1,SULT1E1,UGT1A1
Inflammatory Response	experimental colitis	0.00164		-1.548		17	C3,CASP1,CFB,CFH,CR2,IL1R1,IL1RN,IL22,LBP,NFE2L2,NLRP3,PROC,PTPN11,RORC,STAT1,TREM1,TYK2
Organismal Functions	homeostasis of rodents	0.00164				17	AGPAT2,ARG1,ASGR2,COMT,GALK1,IL10,MAN2B1,NOS2,OMA1,PNPLA2,SIRT5,SLC19A1,SLC27A5,SLC37A4,SMPD1,TM7SF2,TMEM27
Lipid Metabolism	accumulation of sterol	0.00166		-1.983		24	ABCA1,ACAT1,ACAT2,ACP2,ACP5,APOE,ATF6,B4GALNT1,CREM,CYP7A1,FABP1,INSIG2,LAMP1,LAMP2,LEPR,M6PR,MBL2,NR1H3,OPA1,PLG,SCARB1,SCP2,SMPD1,SULT1E1
Lipid Metabolism	accumulation of triacylglycerol	0.0017		-0.795		28	ABHD5,ACADL,AGPAT2,APOB,APOC3,APOE,ATF6,CEBPA,CIDEB,CPT1A,DGAT1,INSIG2,MID1IP1,MTTP,NOS2,NR1H3,NR1H4,NR1I2,PCYT1A,PEMT,PNPLA2,PON2,PPARA,PTEN,RBP1,SCARB1,SCP2,SMPD1
Molecular Transport	quantity of heavy metal	0.0017	Decreased	-2.624	bias	28	BMP2,BMPER,CISD1,COMMD1,CP,EIF2AK1,FTH1,FTL,HFE,HMOX1,HMOX2,HP,HPX,IL10,MT1E,MT1H,PON1,PRKAG1,SLC30A1,SLC31A1,SLC39A13,SLC40A1,SOD1,STEAP3,TF,TFR2,TFRC,UROD
Organ Morphology	abnormal morphology of renal glomerulus	0.0017				26	AGTR2,APOE,BDKRB2,BMP4,CCR1,CFB,CFH,CFI,Clu,COL18A1,COL4A3,COMT,EHD3,ESRRG,FYN,GSTK1,ITGA1,LCAT,LGMN,MAN2A1,MT1E,MT1H,NOS2,PEX13,SERPINE1,Uox
Free Radical Scavenging	modification of reactive oxygen species	0.00179	Increased	3.094	bias	10	CAT,GSTA4,Gsta4,MPO,NQO1,PRDX3,PRDX5,SEPP1,SOD1,TXN
Cellular Function and Maintenance	homeostasis of iron ion	0.00185				12	ABCB7,CP,FTL,HFE,HPX,SLC11A1,SLC40A1,SOD1,TF,TFR2,TFRC,TTC7A
Digestive System Development and Function	response of liver	0.0019	Decreased	-3.705	bias	76	ABCB11,ABCB4,ABCC2,ACOX1,ADK,ADORA3,AMY2A,APOA2,APOB,APOE,BIN3,C3,CAMLG,CASP1,CASP7,CBS,CCL4,CCR5,CD14,CEBPA,CYP2E1,ENTPD5,GAA,GSTZ1,HGF,HMOX1,HP,HPX,IFNAR1,IFNAR2,IGF1,IGFBP1,IKBKB,IKBKG,IL10,IL10RB,IL12RB2,IL18,IL1R1,IL1RN,IL22,ITGB2,LECT2,MAN2A1,MAPK8,MAT1A,MPL,MTTP,NFE2L2,NR1H4,PDE3B,PDE4C,PDE8A,PEMT,PHYH,POR,PPARA,PPP3R1,PROC,PTEN,PTPN11,Pzp,SCP2,SERPINE1,SIRT3,SLC10A1,Slc19a3,SMPD1,SOD1,SPI…
Digestive System Development and Function	morphology of digestive system	0.00196	Decreased	-3.101	bias	179	ABCA5,ABCB11,ABCB4,ADA,AGPAT2,AGTR2,AHR,AKAP5,AKT2,APC,APOA1,APOE,ARG1,ARSG,ASCL1,ATG5,BCAR1,BHMT,BIN3,BRCA1,BRD4,C3,CADPS,CBFA2T2,CBS,CCKAR,CCR1,CCR5,CD1D,CDKN1A,CEBPA,Ces1d,CFTR,CHUK,CLCN3,CLDN15,CP,CTSA,CYP1A1,CYP26A1,CYP2E1,CYP7A1,DDX58,ECE1,EDNRA,EGFR,ENTPD5,EPOR,F11,FADS2,FAH,FEN1,FGFR2,FGFR3,FOXA2,G6PC,GATA4,GATA6,GHR,GJB1,GPBAR1,GPC3,GRN,GSTZ1,HADH,HADHA,HEXA,HEXB,HGF,HHEX,HMGCL,HMOX2,HNF…
Hematological System Development and Function	coagulation of blood	0.00196		0.757	bias	56	ADAMTS13,ANO6,APOE,APOH,ARNTL,ASGR2,C3,C9,CALU,CD59,CPB2,CRP,CYP4F2,DTNBP1,F10,F11,F12,F2,F2RL3,F5,FCER1G,FGG,FOXA2,GP5,HNF4A,HPS1,HRG,IL10,ITGA2B,ITGB3,KLKB1,KNG1,LMAN1,LYST,MERTK,MMP1,NOS2,P2RY1,PAPSS2,PLCB2,PLEK,PLG,PPAP2A,PROC,PROS1,PTEN,SERPINC1,SERPINF1,SERPINF2,SGK1,ST3GAL4,STIM1,TBXA2R,THPO,VKORC1,VTN
Inflammatory Response	acute inflammation	0.00204		0.301	bias	20	ADORA3,APOE,ARRB2,C3AR1,CD1D,CFTR,CPN1,CREB3L3,EDNRB,ICAM1,IKBKB,IL1B,IL1RN,ITGB2,KNG1,LIF,NOS2,NTAN1,PTGER3,SERPINE1
Cellular Compromise	oxidative stress response of cells	0.00212	Decreased	-2.111	bias	21	AHR,ALDH3A2,BRCA1,CAT,CYP2E1,FABP1,GMFB,HFE,HMOX1,HSD17B10,ISCU,MET,MT1E,MT1H,NAMPT,NFE2L2,NGFR,NQO1,PON2,PRDX6,SOD1
Cellular Compromise	peroxidation of lipid	0.00212	Decreased	-2.203		21	AMBP,APOE,CAT,CYP2E1,FGFR2,FTL,GABPA,HMOX1,HPX,KLF15,MET,MT1E,MT1H,NOS2,PNPLA8,PON1,PPARA,PRDX3,PRDX6,PTGER3,SOD1
Lipid Metabolism	accumulation of acylglycerol	0.00219		-1.028		29	ABHD5,ACADL,AGPAT2,APOB,APOC3,APOE,ATF6,CEBPA,CIDEB,CPT1A,DGAT1,INSIG2,MGLL,MID1IP1,MTTP,NOS2,NR1H3,NR1H4,NR1I2,PCYT1A,PEMT,PNPLA2,PON2,PPARA,PTEN,RBP1,SCARB1,SCP2,SMPD1
Lipid Metabolism	transport of phospholipid	0.00224	Increased	2.182	bias	16	ABCA1,ABCA4,ABCB11,ABCB4,ABCG5,ABCG8,APOA1,APOE,ATP8A1,F2,FABP1,PCTP,PCYT1A,PRDX6,SCARB1,SCP2
Nucleic Acid Metabolism	synthesis of purine nucleotide	0.00229	Increased	3.869	bias	53	ADK,ADSL,AGTR2,AK2,AK3,ALDH2,APOE,ATP5A1,ATP5B,ATP5G1,ATXN1,COASY,F2,FBP1,GNRH1,GUCY1A2,GUCY2C,HMOX1,HNF1A,HPRT1,HSPD1,IL1B,LDHC,MAN2B1,MCL1,MFN2,NADK,NADSYN1,NAMPT,NAPRT1,NDUFAF1,NMNAT1,NMNAT2,NOS2,NPPC,NT5E,OAS1,OPA1,PANK1,PDIA2,PID1,PINK1,PKLR,PLG,QPRT,SLC25A13,SLC25A27,SLC27A4,SOCS3,SOD1,STAT3,TFAM,VDAC1
Cellular Development	proliferation of liver cells	0.00232		-0.079		59	ABCB4,AHR,ARNT,BMP4,C3,C3AR1,C5,CDKN1A,CEBPA,CPB2,CREB3L3,CTNNB1,EDNRA,EDNRB,EGFR,ENTPD5,F2,FAH,FGFR2,FGL1,GDF2,GPC3,HGF,HNF1A,HNF4A,IFT88,IGF1,IGF2,IGFBP1,IKBKB,IL1B,IL1RN,IL22,IL6R,IL6ST,ITIH4,LEPR,MAP2K6,MAPK8,MET,MST1,MT1E,MT1H,NFE2L2,NGFR,NPPC,NR1H4,NR1I2,NR1I3,OSMR,PLG,PPARA,PRKAA1,RAF1,SKP2,SOCS3,STAT1,TF,XPA
Amino Acid Metabolism	degradation of basic amino acid	0.00233				9	ARG1,ASL,BLMH,DDAH1,FAH,FTCD,HAL,HDC,NOS2
Carbohydrate Metabolism	quantity of lysophosphatidic acid	0.00233		1.041		9	ABCB4,APOE,ENPP2,F2,IL1B,PNPLA8,PON1,PPAP2C,SLC27A4
Cell Cycle	S phase of colon cancer cell lines	0.00233		0.169		9	APC,CAMK2N1,CDKN1A,EGFR,IGF1,MXD3,MXD4,NAE1,TF
Cell Death and Survival	opsonization	0.00233		-0.022		9	APOH,ASGR2,C3,CFD,CRP,LBP,MBL2,PLG,SFTPD
Lipid Metabolism	hydroxylation of steroid	0.00233	Increased	2.453	bias	9	CYB5A,CYP1A2,CYP27A1,CYP2B6,CYP3A4,CYP3A5,CYP7A1,CYP7B1,NR1H4
Energy Production	metabolism of pyruvic acid	0.0025		1.145	bias	11	AGXT,HNF1A,HNF4A,IL1B,IL1RN,LDHA,MLXIPL,NQO1,PC,PCK1,PKLR
Lipid Metabolism	degradation of fatty acid	0.0025	Increased	2.559	bias	11	ABAT,ALDH5A1,ECI2,FAAH,FOXA1,MGLL,PCCA,PCCB,PPARA,PTGR1,SLC27A4
Cellular Compromise	stress response of cells	0.00254		-1.724		39	AHR,ALDH3A2,AR,ATF6,ATXN3,BRCA1,CAT,CD14,CDKN1A,CHEK1,CYP2E1,DST,ERN2,FABP1,GAA,GMFB,GPR37,HFE,HMOX1,HSD17B10,HSP90B1,IL1B,ISCU,MAPK8,MET,MT1E,MT1H,NAMPT,NFE2L2,NGFR,NQO1,PON2,PRDX6,RAB6A,SOD1,STIM1,TMBIM6,UBE4B,VCP
Cell-To-Cell Signaling and Interaction	response of myeloid cells	0.00271	Increased	3.538	bias	59	ABCA1,APCS,APOA1,APOA2,ATG5,ATG7,BCAR1,C3,C5,C5AR1,CCL3,CD14,CLCN3,CRP,DDX58,EIF2AK1,FAIM3,FCER1G,FCGR1A,FYN,G6PC,HCK,HGF,HMOX1,ICAM1,IFNAR1,IL10,IL10RA,IL10RB,IL18,IL6R,IL6ST,IL9,ITGA4,ITGAL,ITGB2,ITGB3,MAPKAPK2,Mbl1,MBL2,NOS2,PADI4,PROC,PTAFR,PTEN,S100A9,SERPINE1,SFTPA1,SFTPD,SIGLEC1,SPI1,STAT3,STIM1,TIMD4,TPH1,TREM1,UCP2,VCAM1,VTN
Drug Metabolism	concentration of beta-estradiol	0.00286		0.437	bias	20	ABCA1,AFP,AR,BRCA1,COMT,FSHB,GATA4,GATA6,GHR,GNRH1,IGF1,LHX9,NCOA1,NOS2,NR1H3,PRLR,SHBG,SRD5A1,SULT1E1,UGT1A1
Lipid Metabolism	accumulation of cholesterol	0.00293	Decreased	-2.827	bias	21	ABCA1,ACAT1,ACP2,ACP5,APOE,ATF6,B4GALNT1,CREM,CYP7A1,FABP1,INSIG2,LAMP1,LAMP2,LEPR,M6PR,MBL2,NR1H3,OPA1,PLG,SCP2,SMPD1
Carbohydrate Metabolism	uptake of glycosides	0.00299		0.453	bias	8	ABCB10,ABCB4,NR1H4,NR1I2,SLC10A1,SLCO1B3,UGT1A1,UGT2B17
Cell Death and Survival	hemolysis of red blood cells	0.00299		-1.671	bias	8	C5,C8A,C8B,CAT,CFH,CR2,NFE2L2,PIGA
Endocrine System Development and Function	hydroxylation of hormone	0.00299	Increased	2.744	bias	8	CYB5A,CYP1A1,CYP1A2,CYP2B6,CYP2C19,CYP3A4,CYP3A5,CYP7B1
Lipid Metabolism	concentration of cholesterol ester	0.00305		1.22		15	ABCA1,ACAT1,APOA1,APOA2,APOC3,APOE,CBS,FABP1,LCAT,LIPC,MTTP,SCP2,SGPL1,SLC27A4,SOAT2
Lipid Metabolism	efflux of phospholipid	0.00315	Increased	2.777	bias	12	ABCA1,APOA1,APOA2,APOA4,APOC2,APOC3,APOE,CD14,FABP1,PCTP,PCYT1A,SCARB1
Digestive System Development and Function	inflammation of liver	0.00317	Decreased	-3.618	bias	74	ABCB11,ABCB4,ABCC2,ACOX1,ADK,ADORA3,AMY2A,APOA2,APOB,APOE,BIN3,C3,CAMLG,CASP1,CASP7,CBS,CCL4,CCR5,CD14,CEBPA,CYP2E1,ENTPD5,GAA,GSTZ1,HGF,HMOX1,HP,HPX,IFNAR1,IFNAR2,IGFBP1,IKBKB,IKBKG,IL10,IL10RB,IL12RB2,IL18,IL1R1,IL1RN,IL22,ITGB2,LECT2,MAN2A1,MAPK8,MAT1A,MPL,MTTP,NFE2L2,NR1H4,PDE3B,PDE4C,PDE8A,PEMT,PHYH,POR,PPARA,PPP3R1,PROC,PTEN,PTPN11,Pzp,SCP2,SERPINE1,SIRT3,SLC10A1,Slc19a3,SOD1,SPI1,STAB1,STA…
Amino Acid Metabolism	metabolism of acidic amino acid	0.00336				10	ALDH5A1,DDO,GCLC,GCLM,GGH,GLUD1,GOT1,GOT2,NAGS,TAT
Amino Acid Metabolism	metabolism of aromatic amino acid	0.00336				10	ACMSD,AFMID,CD80,CD86,GSTZ1,HPD,KMO,KYNU,TAT,TDO2
Amino Acid Metabolism	metabolism of basic amino acid	0.00336				10	ARG1,ASL,DDAH1,FAH,FTCD,HAL,HDC,HNF4A,NOS2,OTC
Carbohydrate Metabolism	conversion of carbohydrate	0.00336		1.924	bias	10	ABHD5,CAT,ENPP2,FABP1,LIPH,PCK1,PEMT,PIK3C3,PTEN,UGDH
Cell Morphology	abnormal morphology of lysosome	0.00336				10	ACP2,ATG5,CTSA,GAA,LAMP1,LAMP2,MAN2B1,PINK1,SORT1,TPP1
Amino Acid Metabolism	synthesis of alpha-amino acid	0.00356		1.718	bias	17	AGXT,ARG1,BHMT,CBS,CTH,DDC,GLUD1,GOT1,GOT2,IL10,LEPR,MTR,NOS2,PHGDH,SARDH,SHMT1,SHMT2
Cellular Assembly and Organization	organization of mitochondria	0.00356				17	BCS1L,CEBPA,CLN8,COX10,CXADR,DNAJA3,EPAS1,HMGCL,HTRA2,LONP1,MAN2A1,MFN2,MSTO1,OPA1,PRDX3,PTCD2,SPG7
Cell-To-Cell Signaling and Interaction	response of neutrophils	0.0037	Increased	2.831	bias	28	APCS,C3,C5,C5AR1,CCL3,CLCN3,CRP,FCER1G,G6PC,HCK,HGF,ICAM1,IFNAR1,IL10,IL18,ITGA4,ITGAL,ITGB2,ITGB3,PADI4,PTAFR,SERPINE1,SFTPA1,SFTPD,STAT3,STIM1,VCAM1,VTN
Tissue Morphology	size of atherosclerotic lesion	0.0037		-1.4		28	ABCG5,ABCG8,ACAT1,APOA1,APOA4,APOB,APOE,CBS,COL18A1,CRP,CTSV,EPHX2,ICAM1,IGF2,IL1B,LCAT,LRP5,MMP3,MPO,NR1H4,PON1,PON3,PPARA,PRKCB,SCARB1,SOCS3,TNFAIP3,VCAM1
Lipid Metabolism	reduction of lipid	0.00371	Increased	3.09	bias	13	ADH4,AKR1A1,AKR1C3,DHRS4,ELOVL6,GSTA4,Gsta4,HSD17B3,HSD3B2,PTGR1,RDH5,SEPP1,TECR
Cellular Development	differentiation of hepatocytes	0.00374		1.103	bias	7	CEBPA,FGF1,FOXA3,FRZB,HHEX,HNF4A,MET
Cellular Function and Maintenance	function of red blood cells	0.00374				7	ABCB6,AQP9,EIF2AK1,NFE2L2,PICALM,PRKAG1,TRPC3
Energy Production	modification of pyruvic acid	0.00374		1.915	bias	7	HNF1A,HNF4A,LDHA,MLXIPL,PC,PCK1,PKLR
Lipid Metabolism	degradation of cholesterol	0.00374				7	AKR1D1,APOE,CYP39A1,CYP7A1,NR1H3,NR1H4,SCARB1
Lipid Metabolism	release of cholesterol	0.00374	Increased	2.353	bias	7	ABCA1,APOA1,APOA2,APOE,FGF1,PLG,SAA1
Molecular Transport	transport of organic anion	0.00374				7	ABCC2,ABCC3,SLC22A24,SLC22A7,SLCO1A2,SLCO1B3,SLCO2B1
Protein Synthesis	quantity of IL-6 in blood	0.00378		0.019		27	APOE,ARRB2,C3,C3AR1,C5AR1,CD14,CTSC,HSPB8,IFNAR2,IL10,IL10RA,IL18,IL1R1,IL1RN,IL6ST,IRF5,ITGB2,LAT2,LIF,RAMP1,SCARB1,SERPINE1,SIGLEC1,SIRT3,STAT3,TBK1,TOLLIP
Cell Morphology	morphology of phagocytes	0.00388				46	ACP2,AHR,APOE,ARSG,B4GALNT1,C3,CCR1,CCR5,CHST15,CMKLR1,CP,CSF1R,CSF3R,CTSZ,ENTPD5,F11,GBA,HCK,HDC,HEXB,HGF,ICAM1,IFNAR1,IL10,IL18,IL9,ITGB2,LIF,LIPA,MAN2B1,MAPKAPK2,MITF,MST1,MT1E,MT1H,NGF,NGFR,NR1H3,PRKAG1,PRKCZ,PROC,RRAS2,SFTPA1,SFTPD,SPI1,SRGN
Cell-To-Cell Signaling and Interaction	response of phagocytes	0.00391	Increased	4.118	bias	63	ABCA1,APCS,APOA1,APOA2,ATG5,ATG7,BCAR1,C3,C5,C5AR1,CCL19,CCL3,CCR1,CCR5,CD14,CLCN3,CRP,DDX58,EIF2AK1,FCER1G,FCGR1A,FYN,G6PC,HCK,HGF,HMOX1,ICAM1,IFNAR1,IL10,IL10RA,IL10RB,IL18,IL6R,IL6ST,IL9,ITGA4,ITGAL,ITGB2,ITGB3,MAPKAPK2,Mbl1,MBL2,NOS2,PADI4,PROC,PTAFR,PTEN,S100A9,SERPINB9,SERPINE1,SFTPA1,SFTPD,SIGLEC1,SPI1,SPON2,STAT3,STIM1,TIMD4,TPH1,TREM1,UCP2,VCAM1,VTN
Molecular Transport	transport of heavy metal	0.00394		1.6	bias	20	ABCB10,ABCC2,ATOX1,CISD1,COMMD1,CP,FKBP4,HAMP,HEPH,HMOX1,SLC11A1,SLC30A1,SLC31A1,SLC39A1,SLC39A14,SLC39A2,SLC39A4,SLC39A5,TF,TFRC
Amino Acid Metabolism	degradation of L-histidine	0.00408				4	BLMH,FTCD,HAL,HDC
Amino Acid Metabolism	degradation of sulfur amino acid	0.00408				4	BLMH,CDO1,GCSH,PCYOX1
Amino Acid Metabolism	efflux of L-triiodothyronine	0.00408		1	bias	4	ALB,CRYM,SERPINA7,TTR
Amino Acid Metabolism	synthesis of glycine	0.00408				4	AGXT,SARDH,SHMT1,SHMT2
Amino Acid Metabolism	synthesis of homocysteine	0.00408				4	CBS,COMT,NOS2,PEMT
Carbohydrate Metabolism	accumulation of chondroitin sulfate B	0.00408		-1	bias	4	HEXA,HEXB,HYAL1,IL1B
Carbohydrate Metabolism	conversion of lysophosphatidic acid	0.00408		1.725	bias	4	ABHD5,ENPP2,FABP1,LIPH
Carbohydrate Metabolism	modification of glycosides	0.00408		1.969	bias	4	CYP3A4,CYP3A5,MTRR,UGDH
Carbohydrate Metabolism	modification of phosphatidylcholine	0.00408				4	APOA1,CAT,PEMT,SEPP1
Cardiovascular System Development and Function	proliferation of HAEC cells	0.00408		-1.067	bias	4	HGF,PLG,RAF1,SERPIND1
Cell Morphology	abnormal morphology of biliary canaliculi	0.00408				4	ABCB11,ABCB4,CEBPA,PCTP
Digestive System Development and Function	biliary excretion of cholesterol	0.00408		1.969	bias	4	ABCG5,ABCG8,NR1H4,NR1I2
Drug Metabolism	demethylation of almotriptan	0.00408	Increased	2	bias	4	CYP1A1,CYP1A2,CYP2C19,CYP3A4
Drug Metabolism	glucuronidation of morphine	0.00408				4	CYP1A2,CYP3A4,UGT1A1,UGT1A6
Drug Metabolism	hydroxylation of imipramine	0.00408	Increased	2	bias	4	CYP1A2,CYP2C18,CYP2C19,CYP3A4
Drug Metabolism	hydroxylation of midazolam	0.00408		1.292	bias	4	ALB,CYP2B6,CYP3A4,CYP3A5
Drug Metabolism	metabolism of acetaminophen	0.00408				4	CYP1A2,CYP2E1,CYP3A4,POR
Drug Metabolism	metabolism of cyclophosphamide	0.00408				4	CYP2B6,CYP2C19,CYP3A4,POR
Drug Metabolism	metabolism of diazepam	0.00408				4	CYP2B6,CYP2C19,CYP3A4,CYP3A5
Drug Metabolism	metabolism of imipramine	0.00408				4	CYP1A2,CYP2B6,CYP2C19,CYP3A4
Endocrine System Development and Function	metabolism of 17-alpha-ethinylestradiol	0.00408		1.982	bias	4	CYP1A1,CYP1A2,CYP2C19,CYP3A4
Energy Production	alpha-oxidation of fatty acid	0.00408				4	HACL1,PEX13,PHYH,SLC27A2
Energy Production	oxidation of 2-hydroxyestradiol	0.00408	Increased	2	bias	4	CYP1A1,CYP1A2,CYP3A4,CYP3A5
Molecular Transport	transport of rosuvastatin	0.00408	Increased	2	bias	4	SLC10A1,SLCO1A2,SLCO1B3,SLCO2B1
Nervous System Development and Function	pathfinding of sensory neurons	0.00408				4	ABLIM1,POU4F2,ROBO1,ROBO2
Nucleic Acid Metabolism	metabolism of thymine	0.00408				4	ALDH6A1,DPYD,DPYS,GLDC
Small Molecule Biochemistry	clearance of selegiline	0.00408	Increased	2	bias	4	CYP1A2,CYP2B6,CYP2C19,CYP3A4
Small Molecule Biochemistry	demethylation of meperidine	0.00408	Increased	2	bias	4	CYP2B6,CYP2C19,CYP3A4,CYP3A5
Small Molecule Biochemistry	metabolism of S-efavirenz	0.00408				4	CYP1A2,CYP2B6,CYP3A4,CYP3A5
Small Molecule Biochemistry	metabolism of dapsone	0.00408				4	CYP2C18,CYP2C19,CYP2E1,CYP3A4
Small Molecule Biochemistry	metabolism of mirtazapine	0.00408				4	CYP1A2,CYP2B6,CYP2C19,CYP3A4
Small Molecule Biochemistry	metabolism of selegiline	0.00408		1.997	bias	4	CYP1A2,CYP2B6,CYP2C19,CYP3A4
Tissue Morphology	quantity of multipotential hemopoietic progenitor cells	0.00408				4	CSF3R,IL6ST,KIAA0101,ONECUT1
Hematological System Development and Function	hemostasis	0.00425	Increased	2.046	bias	64	ADAMTS13,AKT2,ANO6,APOE,APOH,ARNTL,ASGR2,BDKRB2,C3,C9,CALU,CD59,CPB2,CRP,CYP4F2,DTNBP1,F10,F11,F12,F2,F2RL3,F5,FCER1G,FGG,FOXA2,GP5,GPI,HNF4A,HPS1,HRG,ICAM1,IL10,ITGA2B,ITGB3,KLKB1,KNG1,LMAN1,LYST,MERTK,MMP1,NOS2,P2RY1,PAPSS2,PLCB2,PLEK,PLG,PPAP2A,PROC,PROS1,PSEN2,PTEN,SERPINC1,SERPINE1,SERPINF1,SERPINF2,SGK1,ST3GAL4,STIM1,TBXA2R,THPO,TPH1,TREM1,VKORC1,VTN
Lipid Metabolism	synthesis of fatty acid	0.00432	Increased	4.265	bias	92	ABCA1,ACACB,ACADL,ACADVL,ACSM1,ACSM3,ADA,ALB,APOA4,APOA5,APOB,APOC2,APOC3,APOE,AVPR1A,BRCA1,C5,C5AR1,CASP1,CD14,CD83,CFTR,CYP27A1,CYP2E1,CYP4F2,DECR1,DEGS1,DGAT1,DLD,EDNRA,EDNRB,EGFR,ELOVL2,ELOVL5,EPHX2,ERBB2,F2,FAAH,FADS2,FCER1G,FCGR1A,FGFR3,FOXA1,FYN,GCDH,GNRH1,HMOX1,HMOX2,HNF1A,HNF4A,IGF1,IGF2,IL10,IL18,IL1B,IL1R2,IL1RN,INSIG2,KNG1,LEPR,LIF,LIPC,MAPK8,MBTPS1,MID1IP1,MITF,MLXIPL,NGF,NOS2,NR1H3,…
Cell Death and Survival	opsonization of cells	0.00448		-0.022		6	APOH,ASGR2,C3,CFD,MBL2,PLG
Cell-To-Cell Signaling and Interaction	response of Kupffer cells	0.00448		0.447		6	HGF,IL10,IL10RA,IL10RB,IL6R,IL6ST
Lipid Metabolism	concentration of 22:6(n-3) fatty acids	0.00448	Increased	2.382	bias	6	CFTR,ELOVL5,FADS2,PNPLA2,SCP2,SLC27A4
Lipid Metabolism	hydroxylation of fatty acid	0.00448	Increased	2.199	bias	6	CYP2E1,CYP2U1,CYP4A22,CYP4F2,CYP4F3,PHYH
Small Molecule Biochemistry	degradation of heme	0.00448		1.921	bias	6	BLVRB,HEBP1,HMOX1,HMOX2,NFE2L2,POR
Small Molecule Biochemistry	degradation of hormone	0.00448				6	AKR1C3,FAAH,HSD17B11,HSD17B6,MGLL,SRD5A1
Visual System Development and Function	metabolism of retina	0.00448				6	ALDH1A3,ALDH8A1,DHRS4,RBP4,RDH10,RPE65
Cell Death and Survival	focal necrosis	0.00452	Decreased	-2.343	bias	9	APOE,C3,IGFBP1,IL22,LBP,NR1H4,PLG,PROC,STAT1
Cell-To-Cell Signaling and Interaction	binding of bone marrow cell lines	0.00452		1.486	bias	9	ERBB2,ICAM1,IL7,ITGA4,ITGB2,LEPR,MRAS,RAF1,VCAM1
Carbohydrate Metabolism	concentration of phosphatidylcholine	0.00455		1.109		15	ABCB4,APOE,BHMT,FOXA2,IL1B,PCYT1A,PEMT,PON1,PRDX6,PSEN2,SCP2,SFTPA1,SFTPD,SLC27A4,STAT3
Tissue Morphology	size of vascular lesion	0.00456		-1.579		29	ABCG5,ABCG8,ACAT1,APOA1,APOA4,APOB,APOE,C1QA,CBS,COL18A1,CRP,CTSV,EPHX2,ICAM1,IGF2,IL1B,LCAT,LRP5,MMP3,MPO,NR1H4,PON1,PON3,PPARA,PRKCB,SCARB1,SOCS3,TNFAIP3,VCAM1
Cell-To-Cell Signaling and Interaction	immune response of phagocytes	0.00473	Increased	3.15	bias	57	ABCA1,APCS,APOA1,APOA2,ATG5,ATG7,BCAR1,C3,C5,CCL19,CD14,CLCN3,CRP,DDX58,EIF2AK1,FCER1G,FCGR1A,FYN,G6PC,HCK,HGF,HMOX1,ICAM1,IFNAR1,IL10,IL10RA,IL10RB,IL18,IL6R,IL6ST,IL9,ITGA4,ITGAL,ITGB2,ITGB3,MAPKAPK2,Mbl1,MBL2,NOS2,PADI4,PROC,PTEN,S100A9,SERPINB9,SERPINE1,SFTPA1,SFTPD,SIGLEC1,SPI1,STAT3,STIM1,TIMD4,TPH1,TREM1,UCP2,VCAM1,VTN
Cell-To-Cell Signaling and Interaction	binding of tumor cell lines	0.00487	Increased	3.573	bias	51	1300002K09Rik,ALCAM,AR,ASGR2,CALCRL,CCR5,CD14,CD68,CLDN2,CLEC4G,CXADR,CXCL9,DPP4,FERMT2,GPC3,HGF,ICAM1,IGF1,IGF2,IGFBP3,IL1B,IL1R2,ITGA4,ITGA9,ITGAL,ITGB2,ITGB3,ITGB5,JAM3,LGALS3BP,LRP1,NR1H4,PDLIM2,PLD1,PROS1,PTPRM,RAF1,RAMP1,SCARB1,SERPINA5,SERPINE1,SERPINF1,SERPING1,SIGMAR1,ST6GAL1,TFRC,THPO,TYK2,VANGL1,VCAM1,VTN
Amino Acid Metabolism	cleavage of L-amino acid	0.00488	Increased	2.153	bias	5	ARG1,BLMH,CPN1,KYNU,NAALAD2
Carbohydrate Metabolism	modification of choline-phospholipid	0.00488				5	APOA1,CAT,ENPP2,PEMT,SEPP1
Cell Cycle	mitogenesis of prostate cancer cell lines	0.00488	Increased	2.2	bias	5	AR,IGF1,IGF2,IGFBP3,RAF1
Cell Death and Survival	cell death of cholinergic neurons	0.00488		-0.64	bias	5	CAT,IAPP,NGF,NGFR,TF
Cell-To-Cell Signaling and Interaction	inflammatory response of Kupffer cells	0.00488		-0.447		5	IL10,IL10RA,IL10RB,IL6R,IL6ST
Cellular Compromise	injury of kidney cells	0.00488		0.659	bias	5	C3,CAT,GPC5,ICAM1,PROC
Cellular Development	arrest in growth of pheochromocytoma cell lines	0.00488				5	BTG2,CDKN1A,NGF,PTEN,STAT3
Cellular Development	delay in development of cells	0.00488	Decreased	-2	bias	5	BTK,FYN,IGF1,SPI1,VNN1
Cellular Development	proliferation of head and neck tumor	0.00488		1.131	bias	5	EGFR,ERBB2,IL10,PTEN,STAT3
Drug Metabolism	activation of acetaminophen	0.00488	Increased	2.229	bias	5	CYP1A2,CYP2A13,CYP2E1,CYP3A4,CYP3A5
Drug Metabolism	metabolism of tolbutamide	0.00488				5	CYP1A1,CYP1A2,CYP2C19,CYP2E1,CYP3A5
Endocrine System Development and Function	oxidation of dihydrotestosterone	0.00488		1.994	bias	5	HSD17B10,HSD17B2,HSD17B6,RDH16,RDH5
Energy Production	oxidation of acyl-coenzyme A	0.00488	Increased	2	bias	5	ACOX1,ACOX3,FABP1,IDE,PPARA
Lipid Metabolism	absorption of triacylglycerol	0.00488		1.982	bias	5	CASP1,DGAT1,PNLIP,SCARB1,SOD1
Molecular Transport	quantity of heme	0.00488		0.156	bias	5	ABCB6,CYP2B6,HEBP1,HMOX1,IL1B
RNA Post-Transcriptional Modification	conversion of nitrogenous base	0.00488	Increased	2.177	bias	5	APRT,CYP3A4,DPYD,HPRT1,Uox
Carbohydrate Metabolism	concentration of choline-phospholipid	0.00505		1.563	bias	17	ABCB4,APOE,BHMT,F2,FOXA2,IL1B,PCYT1A,PEMT,PNPLA8,PON1,PRDX6,PSEN2,SCP2,SFTPA1,SFTPD,SLC27A4,STAT3
Cell Signaling	intracellular receptor-mediated signaling pathway	0.00505				17	AHR,AR,ARNT,C1orf85,NR1H3,NR1I2,NR1I3,NR2F6,NR5A1,NR5A2,PPARA,PTGER3,RORB,RORC,SLA2,STAT3,THRA
Tissue Morphology	area of lesion	0.00505		-1.845		17	ABCG5,ABCG8,ACAT1,APOA1,APOB,APOE,C1QA,CBS,CES1,EPHX2,HGF,NR1H4,PON1,PON3,PPARA,PRKCB,SCARB1
Organ Morphology	abnormal morphology of nephron	0.00507	Decreased	-2.63	bias	25	APRT,AQP11,BDKRB2,CDKN1A,COL18A1,COL4A3,EHD3,FAH,FGFR2,FGFRL1,HELLS,HEXB,HMOX1,LGMN,MAN2A1,MAPK8,MT1E,MT1H,MUT,NEIL1,PCCA,SALL1,Slc19a3,SLC7A9,Uox
Carbohydrate Metabolism	secretion of carbohydrate	0.00508	Increased	2.729	bias	12	ABCA1,ABCB11,ABCB4,AGK,APOA1,CYP2E1,HGF,IL1B,MET,PEMT,SFTPA1,SMPD3
Renal and Urological System Development and Function	homeostasis of urine	0.00531				22	AGTR2,ALDH5A1,APRT,BHMT,BTD,DIO1,ECI1,ETHE1,FN3K,HADHA,HEXA,HEXB,M6PR,MAN2B1,MAOB,MEP1B,Mocs1,NCOA1,SLC13A2,SLC23A1,SLC25A13,TMEM27
Lipid Metabolism	transmission of lipid	0.00587	Increased	2.774	bias	10	ABCA1,APOA1,APOA2,APOA4,APOC3,APOE,CD14,Ces1d,LBP,SCP2
Respiratory System Development and Function	quantity of pneumocytes	0.00587	Decreased	-2.563	bias	10	ABCA1,CEBPA,EPAS1,ERRFI1,GATA6,IGF1,LIF,LIPA,PTEN,SFTPD
Cellular Function and Maintenance	engulfment of myeloid cells	0.00596	Increased	4.496	bias	41	ABCA1,APCS,APOA1,APOA2,ATG5,ATG7,BCAR1,C3,C5,CD14,CLCN3,CRP,EIF2AK1,FAIM3,FCER1G,FCGR1A,FYN,HCK,HGF,HYOU1,IFNAR1,ITGB2,M6PR,MAPKAPK2,Mbl1,MBL2,MRC1,PADI4,PTEN,S100A9,SERPINE1,SFTPA1,SFTPD,SIGLEC1,SMPD1,SPI1,STIM1,TIMD4,TPH1,TREM1,UCP2
Amino Acid Metabolism	catabolism of basic amino acid	0.00605				8	ARG1,ASL,DDAH1,FAH,FTCD,HAL,HDC,NOS2
Amino Acid Metabolism	quantity of homocysteine	0.00605		-1.264	bias	8	APOE,BHMT,CBS,CTH,MTR,PCYT1A,PEMT,PON1
Cell Morphology	abnormal morphology of Kupffer cells	0.00605				8	CCR1,CCR5,CP,ENTPD5,LIPA,MAN2B1,NGFR,PRKAG1
Digestive System Development and Function	abnormal morphology of tongue	0.00605				8	EGFR,FGFR2,HOXA2,LRP6,MAPK8,MET,PTH1R,SLC35D1
Drug Metabolism	joining of glutathione	0.00605	Increased	2.346	bias	8	GLRX,GSTA1,GSTA3,Gsta4,GSTA4,GSTA5,GSTM1,GSTT1
Lipid Metabolism	degradation of sterol	0.00605				8	AKR1D1,APOE,CYP39A1,CYP7A1,LIPA,NR1H3,NR1H4,SCARB1
Lipid Metabolism	metabolism of vitamin A	0.00605				8	CYP1A1,CYP1A2,CYP26A1,CYP3A4,LIF,RBP1,RBP2,RPE65
Cell Death and Survival	cell viability of bone cancer cell lines	0.00659	Increased	3.363	bias	15	ATR,BNIP3,CDKN1A,DPP4,DPP8,DPP9,IGF1,MAP2K6,MAPK8,MDK,MET,MMS22L,RNF4,WRN,XRCC3
Cellular Movement	cell movement of neutrophils	0.00672	Increased	3.27	bias	86	AKT2,ALB,APOA1,AQP9,BMPR2,BTK,C1GALT1,C1QBP,C2,C3,C3AR1,C5,C5AR1,CAMK1D,CASP1,CAST,CCL3,CCL4,CCR1,CFB,CFH,CFTR,CHUK,CMKLR1,CRP,CSF3R,CTSB,CTTN,CXADR,EDNRA,EGFR,ERBB2,F10,FCER1G,FOXA2,FUT4,G6PC,HCK,HGF,HMOX1,ICAM1,IKBKB,IL10,IL18,IL1B,IL1R1,IL1RN,IL6R,IL6ST,ITGA1,ITGA4,ITGAL,ITGB2,ITGB3,JAM3,LBP,MAPKAPK2,MDK,MMP7,NCKAP1L,NLRP3,NOS2,NQO1,NQO2,PARG,PLCB2,PLG,PNOC,PREX1,PROC,PTEN,PTGER3,S100A8,S100A9…
Embryonic Development	mass of kidney	0.00682	Increased	2.41	bias	23	AGPAT2,AGTR2,APOE,APRT,ARNTL,BDKRB2,BICC1,BRD4,CDKN1A,DEDD,EHD3,G6PC,GHR,GPC3,GSTK1,GSTZ1,HSD17B2,IGF1,IGF2,IGFBP1,IGFBP2,LRRK2,POR
Lipid Metabolism	storage of lipid	0.00682		-0.095		23	ABCA1,ACVR1C,ANGPTL3,APOA1,APOB,B4GALNT1,C3,CISD1,CRP,EHD1,HEXA,HEXB,ITGB3,LIPA,MEST,NR1H3,OSBPL11,PPARA,RBP1,SCARB1,SMPD1,SMPD3,SOAT2
Cellular Assembly and Organization	formation of cellular inclusion bodies	0.00684	Increased	2.18	bias	30	APOE,AR,ARG1,ATF6,ATG5,ATG7,ATXN1,ATXN3,CASP1,CAT,CDC34,CTSB,DHFR,FTL,GCH1,HPRT1,IGF1,KRT18,LIF,MT1E,MT1H,NGF,SACS,SERPINA1,SIAH1,SNCAIP,SNCB,SOD1,SQSTM1,UBE3A
Endocrine System Development and Function	insulin sensitivity index	0.00685		-1.072		16	BHMT,C1QTNF1,CDKN1A,CISD1,EIF2AK2,FAM132A,GRB10,LEPR,MAPK8,NFE2L2,NR1H4,PCTP,RBP4,SERPINE1,SOCS3,ZBTB20
Inflammatory Response	acute inflammation of tissue	0.00685		-0.152		16	ADORA3,APOE,ARRB2,C3AR1,CD1D,CPN1,CREB3L3,EDNRB,ICAM1,IKBKB,IL1B,IL1RN,ITGB2,LIF,NTAN1,SERPINE1
Lipid Metabolism	abnormal quantity of cholesterol	0.00698				11	ABCG8,APOE,CYP27A1,HSD11B1,IL10,LIPC,PEMT,SCARB1,SCP2,SLC51A,STEAP4
Lipid Metabolism	metabolism of long chain fatty acid	0.00698				11	ACOT2,ACOT4,ACSBG2,ACSL5,ACSL6,CPT1A,CYP4F2,DBP,SLC27A2,SLC27A4,SLC27A5
Tissue Morphology	damage of striatum	0.00698	Decreased	-2.218	bias	11	CASP1,CREM,IGF1,IL6R,LYNX1,NFE2L2,NGF,NMNAT1,NUDT1,SIRT2,SOD1
Digestive System Development and Function	color of liver	0.00702				17	ACOX1,AHR,ARG1,BAG3,CBS,DECR1,EPOR,FAH,NEIL1,NR1H3,PCK1,PLG,RAF1,SLC19A1,SOD1,TCEA1,ZFPM1
Endocrine System Development and Function	quantity of IGF1 in blood	0.00702		1.867	bias	17	CDO1,E2F3,GHR,HNF1A,IGF1,IGFBP3,IGFBP4,IL1R1,LIF,NPY2R,NPY4R,SLC13A1,SLC39A14,SMPD3,SPR,THRA,VIPR2
Protein Synthesis	quantity of interleukin	0.00708		-1.394		41	APOE,ARRB2,C3,C3AR1,C5AR1,CD14,CTSC,CXCL16,DHX58,HEXB,HSPB8,IFNAR1,IFNAR2,IL10,IL10RA,IL12RB2,IL13RA1,IL18,IL1B,IL1R1,IL1RN,IL22,IL6ST,IRF5,ITGAL,ITGB2,LAT2,LGALS3BP,LIF,NFE2L2,NLRP3,RAMP1,RNF128,SCARB1,SERPINE1,SIGLEC1,SIRT3,STAT1,STAT3,TBK1,TOLLIP
Post-Translational Modification	hydrolysis of protein	0.00712		1.289		62	ACE2,ADAMTS13,ADRM1,APH1A,ATG4A,ATG4C,AURKAIP1,CAPN3,CASP1,CASP7,CPB2,CPQ,CTSB,CTSC,CTSV,DLD,DPP3,DPP4,DPP7,ECE1,ENPEP,F2,FBXO3,HPN,HTRA2,IDE,IFT88,IGF1,IGFBP1,KLK4,LGMN,LONP1,MMP13,MMP19,MMP3,MMP7,NR1H3,NRD1,PERP,PGPEP1,PHEX,PLK1,PMPCA,PREP,PSEN2,SDC1,SDC4,SERPINA5,SERPINE1,SHFM1,SIAH1,SPPL2A,SPPL2B,TBL1X,THOP1,TPP1,TPP2,TRIM32,UBE2D1,UBE3A,USP3,XPNPEP1
Cell Morphology	abnormal morphology of macrophages	0.00768				27	ACP2,APOE,ARSG,B4GALNT1,CCR1,CCR5,CMKLR1,CP,ENTPD5,GBA,HCK,HEXB,ICAM1,IFNAR1,IL18,LIF,LIPA,MAN2B1,MAPKAPK2,MT1E,MT1H,NGFR,NR1H3,PRKAG1,SFTPA1,SFTPD,SPI1
Molecular Transport	transport of nitrogenous base	0.00785	Increased	2.766	bias	12	AQP9,PDZK1,SLC10A1,SLC19A2,Slc19a3,SLC22A1,SLC23A1,SLC29A3,SLCO1A2,SLCO1B3,SLCO2B1,VDAC3
Endocrine System Development and Function	steroidogenesis of hormone	0.00786		0.401		39	BMP2,BMP4,BMPR2,CYP1A1,DBI,DDX25,EGFR,FDX1,FDXR,FSHB,GDF9,GNRH1,GRM1,HGF,HSD17B3,HSD3B2,IGF1,IGF2,IGFBP2,IGFBP4,IL1B,LIF,NR5A1,NR5A2,OPA1,PDE8A,PLG,PPARA,PRKAA1,PRLR,PTPN11,SCARB1,SCP2,SLC22A1,SLC22A2,SRD5A1,SULT1E1,TBXAS1,YWHAG
Amino Acid Metabolism	cleavage of amino acids	0.00804	Increased	2.56	bias	7	AHCY,ARG1,BLMH,CPN1,ENPEP,KYNU,NAALAD2
Carbohydrate Metabolism	quantity of lysophosphatidylcholine	0.00804		1.057		7	ABCB4,APOE,F2,IL1B,PNPLA8,PON1,SLC27A4
Cell Cycle	G2/M phase of breast cancer cell lines	0.00804		1.951	bias	7	ATR,BRCA1,CDC25C,CHEK1,MLH1,RBBP8,SPHK2
Cell-To-Cell Signaling and Interaction	response of liver cells	0.00804		0.447		7	HGF,IL10,IL10RA,IL10RB,IL6R,IL6ST,PPARA
Lipid Metabolism	modification of prostaglandin h2	0.00804	Increased	2.19	bias	7	AKR1A1,CYP1A2,CYP2B6,CYP2E1,CYP3A4,IL1B,TBXAS1
Lipid Metabolism	uptake of bile acid	0.00804	Increased	2.412	bias	7	ABCC3,NR1H4,NR5A2,PRKCZ,SLC10A1,SLC51A,SLC51B
Cellular Assembly and Organization	organization of lysosome	0.00851				13	ABCA1,ACP2,CHMP5,CLN5,CLN8,GAA,HEXA,HEXB,HPS1,LYST,MYO7A,NAGPA,TPP1
Cellular Development	proliferation of hepatocytes	0.00873		-0.278		46	ABCB4,AHR,ARNT,BMP4,C3,C5,CDKN1A,CEBPA,CPB2,CREB3L3,CTNNB1,EGFR,ENTPD5,FAH,FGFR2,FGL1,GDF2,GPC3,HGF,HNF1A,HNF4A,IFT88,IGF1,IGF2,IGFBP1,IKBKB,IL1B,IL1RN,IL22,ITIH4,MAP2K6,MAPK8,MET,MST1,MT1E,MT1H,NFE2L2,NGFR,NR1H4,NR1I2,OSMR,PLG,PPARA,RAF1,SKP2,SOCS3
Carbohydrate Metabolism	uptake of carbohydrate	0.00883	Increased	2.425	bias	83	ABCB10,ABCB4,ADRB2,AKT2,ALB,APOA1,APOE,AQP9,ASPSCR1,BDKRB2,C5,CAT,CD14,CEBPA,CMKLR1,CPT1A,CPT1C,CSF1R,EGFR,ELK1,EPM2A,ERBB2,FAM132A,FBP1,FGFR2,FGFR4,FOXA2,G6PC,GATM,GHR,H6PD,HFE,HGF,HNF1A,IFT88,IGF1,IKBKB,IKBKG,IL1B,IL7,KIF3A,KLB,KLF15,KNG1,MTM1,NCOA1,NGFR,NR1H4,NR1I2,PARD3,PID1,PLD1,PPARA,PPP1R3C,PRKAB2,PRKCB,PRKCZ,PRKD3,PTEN,PTPN11,RAB4A,RTN2,SCARB1,SERPINE1,SFTPA1,SFTPD,SKP2,SLC10A1,SLC23A1,SL…
Small Molecule Biochemistry	quantity of creatinine in blood	0.00898	Decreased	-2.459	bias	22	ABCC6,ADORA3,APOE,BDKRB2,COL18A1,COL4A3,EGFR,FAH,GAMT,HMOX1,IL10,IL1R1,ITGA1,LEPR,LGMN,MAFB,MEP1B,MT1E,MT1H,NOS2,PROC,RRM2B
Cell-To-Cell Signaling and Interaction	adhesion of epithelial cell lines	0.0093		0.717	bias	15	C3,DAB2,EPHA8,F10,FGG,HGF,ICAM1,ITGA1,ITGB2,ITGB3,LRP1,NEU1,PDCD6IP,POSTN,VTN
Carbohydrate Metabolism	degradation of polysaccharide	0.00936		1.555	bias	20	ADRB2,AGL,APOE,CHIA,CP,CPS1,CTSB,G6PC,GAA,GALNS,GNS,HYAL1,IL1B,LYVE1,MMP7,PPP1R3B,PPP1R3C,PYGL,SOD3,SPACA3
Hematological System Development and Function	quantity of phagocytes	0.00943		-0.308		122	ABCA1,ACAT1,ADA,AHR,AMBP,APOA4,APOB,APOE,ARNTL,B4GALNT1,BAG3,BATF3,C1QA,C3,C3AR1,C5,C5AR1,C6,CBS,CCL19,CCL3,CCR1,CCR5,CD1D,CD83,CDKN1A,CEBPA,CES1,CFH,CHUK,CLCA1,CMKLR1,CR2,CSF1R,CSF3R,CTSV,CYP1A1,DOK2,F11,FABP1,FCGR1A,FUT4,GBA,HAX1,HCK,HDC,HRG,HSD11B1,ICAM1,ID1,ID2,IFNAR1,IKBKB,IKBKG,IL10,IL12RB2,IL18,IL1B,IL1R1,IL1RN,IL22,IL6ST,IL9,IRAK3,ITGAL,ITGB2,ITGB3,JAM3,LEPR,LIF,LITAF,MAPKAPK2,Mbl1,MBL2,M…
Cell-To-Cell Signaling and Interaction	adhesion of blood platelets	0.00948		1.885	bias	16	ADAMTS13,APOA4,APOH,C3,F10,F2,FCER1G,FYN,GP5,HCK,ITGA2B,JAM3,KNG1,PPIB,SAA1,TPH1
Digestive System Development and Function	steatohepatitis	0.00948		-1.539	bias	16	ACOX1,APOB,CD14,CYP2E1,IKBKG,MAPK8,MAT1A,PDE3B,PDE4C,PDE8A,PEMT,PPARA,PTEN,PTPN11,SIRT3,SOD1
Cell Morphology	autophagy of colon cancer cell lines	0.00961		1.873	bias	10	ATG7,BNIP3,BNIP3L,CHEK1,CHUK,GABARAPL1,GNAI3,IKBKB,IKBKG,MDM2
Embryonic Development	abnormal morphology of heart tube	0.00961				10	BMP2,CCM2,CDH2,CSNK2A1,CXADR,GATA4,GATA6,RDH10,SMAD1,TBX20
Lipid Metabolism	conversion of phospholipid	0.00961		0.787	bias	10	ABHD5,CAT,ENPP2,FABP1,LIPH,PEMT,PIK3C3,PON1,PRDX6,PTEN

## Sheet: Functions DEG higher in mammary
Category	Diseases or Functions Annotation	p-Value	Predicted Activation State	Activation z-score	Notes	# Molecules	Molecules
Cellular Growth and Proliferation	proliferation of cells	9.89e-33	Increased	8.114		1089	AAGAB,ABCC1,ABCC4,ABCG2,ABL2,ABO,ACACA,ACER2,ACKR3,ACLY,ACPP,ACTB,ACTG1,ACTN1,ACVRL1,ADAM10,ADAM15,ADAMTS15,ADAMTS8,ADAMTS9,ADCY3,ADIPOQ,ADIPOR1,ADM,ADNP2,ADORA2A,ADORA2B,ADRBK1,AFF1,AGAP2,AGER,AGR2,AGRN,AKR1B1,AKT1,ALMS1,Alox12e,ALOX15,AMBRA1,AMH,AMHR2,ANAPC5,ANGPT2,ANGPTL1,ANXA1,ANXA11,ANXA2,APBB1,APEX1,APLN,APOD,App,APPL1,AQP1,ARF1,ARHGDIA,ARHGEF1,ARID4A,ARL1,ARL2BP,ARRB1,ASCL2,ASH2L,ATF1,ATF4…
Cellular Movement	cell movement	3.16e-29	Increased	10.875	bias	664	ABCC1,ABCC4,ABL2,ACKR3,ACTB,ACTR2,ACTR3,ACVRL1,ADAM10,ADAM15,ADAM33,ADAM9,ADD1,ADIPOQ,ADM,ADORA2A,ADORA2B,ADRBK1,AGER,AGR2,AKR1B1,AKT1,ALDOA,ALOX15,ALPP,AMOTL1,ANGPT2,ANGPTL1,ANXA1,ANXA2,ANXA5,APBB1,APLN,App,APPL1,AQP1,AQP3,ARF1,ARF4,ARFGEF1,ARHGAP31,ARHGEF1,ARPC1B,ARRB1,ATG16L1,ATP2B4,AXL,B4GALT1,BAG1,BAG4,BMPR1A,BMX,BTC,C5AR2,CA9,CALCA,CAMK2N2,CAMKK2,CAMP,CAPG,CAPN2,CAPNS1,CATSPER3,CAV1,CBFB,CC…
Cellular Movement	migration of cells	7.01e-28	Increased	9.93	bias	602	ABCC1,ABCC4,ABL2,ACKR3,ACTB,ACTR3,ACVRL1,ADAM10,ADAM15,ADAM33,ADAM9,ADD1,ADIPOQ,ADM,ADORA2A,ADORA2B,ADRBK1,AGER,AKT1,ALDOA,ALOX15,ALPP,AMOTL1,ANGPT2,ANGPTL1,ANXA1,ANXA2,ANXA5,APBB1,App,APPL1,AQP1,AQP3,ARF1,ARF4,ARFGEF1,ARHGAP31,ARHGEF1,ARRB1,ATG16L1,AXL,B4GALT1,BAG1,BAG4,BMPR1A,BMX,BTC,C5AR2,CA9,CALCA,CAMKK2,CAMP,CAPG,CAPN2,CAPNS1,CAV1,CBFB,CCK,CCL11,CCL17,CCL21,CCL26,CCL28,CD151,CD2,CD207,CD34,C…
Cell Death and Survival	cell death	1.18e-25	Decreased	-2.232		1005	AAK1,AATK,ABCA3,ABCB8,ABCC1,ABCC10,ABCC4,ABCG2,ABL2,ABO,ACACA,ACE,ACER2,ACLY,ACTB,ACVRL1,ADAM15,ADAMTS16,ADAMTSL4,ADCY6,ADD3,ADIPOQ,ADM,ADNP,ADNP2,ADORA2A,ADORA2B,ADRBK1,AGAP2,AGER,AGR2,AGRN,AHI1,AIFM3,AKAP8,AKR1B1,AKT1,ALDH3B1,ALDOA,ALDOC,ALMS1,ALOX15,ALX3,AMBRA1,AMH,AMOTL1,ANGPT2,ANGPTL1,ANXA1,ANXA11,ANXA2,ANXA5,APBB1,APBB3,APEX1,APLN,App,APPL1,AQP1,AQP3,ARFIP2,ARHGAP10,ARHGAP18,ARHGDIA,ARRB1,A…
Cell Death and Survival	apoptosis	1.23e-25	Decreased	-3.277		835	AATK,ABCC1,ABCG2,ABL2,ABO,ACACA,ACE,ADAM15,ADAMTSL4,ADCY6,ADIPOQ,ADM,ADNP,ADORA2A,ADORA2B,ADRBK1,AGAP2,AGER,AGRN,AHI1,AIFM3,AKAP8,AKR1B1,AKT1,ALDOA,ALDOC,ALMS1,ALOX15,ALX3,AMBRA1,AMH,AMOTL1,ANGPT2,ANGPTL1,ANXA1,ANXA11,ANXA2,ANXA5,APBB1,APBB3,APEX1,App,APPL1,AQP1,AQP3,ARHGAP10,ARHGAP18,ARHGDIA,ARRB1,ASNS,ATF1,ATF4,ATF7,ATN1,ATP2B4,ATP6V1G2,ATP7A,AVEN,AXL,AZI2,B4GALT1,BAD,BAG1,BAG4,BAG5,BARD1,BBS4,…
Cell Death and Survival	necrosis	1.17e-24		-1.074		786	AAK1,AATK,ABCB8,ABCC1,ABCC4,ABCG2,ABL2,ACACA,ACE,ACER2,ACLY,ACTB,ACVRL1,ADAM15,ADAMTS16,ADCY6,ADIPOQ,ADM,ADNP,ADORA2A,ADORA2B,ADRBK1,AGAP2,AGER,AGR2,AGRN,AIFM3,AKR1B1,AKT1,ALDH3B1,ALDOA,ALOX15,AMH,AMOTL1,ANGPT2,ANGPTL1,ANXA1,ANXA2,APEX1,APLN,ARFIP2,ARHGAP18,ARHGDIA,ARRB1,ASNS,ATF1,ATF4,ATF7,ATN1,ATP13A2,ATP2B4,ATP6V1G2,ATP7A,AXL,BAD,BAG1,BAG4,BAG5,BARD1,BBS4,BCL2L1,BCL2L12,BCL2L2,BIRC3,BMF,BMPR1A…
Cellular Assembly and Organization	organization of cytoskeleton	1.77e-23	Increased	8.543	bias	428	AATK,ABCC1,ABL2,ACACA,ACE,ACTB,ACTG1,ACTR2,ACTR3,ACVRL1,ADAM22,ADCY3,ADCY6,ADD1,ADIPOQ,ADM,ADNP,ADORA2A,ADRBK1,AGER,AGRN,AHI1,AKT1,ALDOA,ALMS1,ALOX15,ANGPT2,ANKRD27,ANXA1,AQP1,AQP5,ARFIP2,ARHGAP10,ARHGDIA,ARHGEF1,ARL2,ARRB1,ARSA,ATP7A,ATXN10,AXL,BAG4,BAIAP2,BBS4,BBS5,BCL6B,BLOC1S6,BMX,BRSK1,BTG3,CAMSAP3,CAPG,CAPN2,CAPN6,CAPNS1,CAPZB,CAV1,CCK,CCL11,CCL21,CD2,CD2AP,CD44,CD81,CD82,CD9,CDC42,CDC42EP1…
Cellular Function and Maintenance	organization of cytoskeleton	1.77e-23	Increased	8.543	bias	428	AATK,ABCC1,ABL2,ACACA,ACE,ACTB,ACTG1,ACTR2,ACTR3,ACVRL1,ADAM22,ADCY3,ADCY6,ADD1,ADIPOQ,ADM,ADNP,ADORA2A,ADRBK1,AGER,AGRN,AHI1,AKT1,ALDOA,ALMS1,ALOX15,ANGPT2,ANKRD27,ANXA1,AQP1,AQP5,ARFIP2,ARHGAP10,ARHGDIA,ARHGEF1,ARL2,ARRB1,ARSA,ATP7A,ATXN10,AXL,BAG4,BAIAP2,BBS4,BBS5,BCL6B,BLOC1S6,BMX,BRSK1,BTG3,CAMSAP3,CAPG,CAPN2,CAPN6,CAPNS1,CAPZB,CAV1,CCK,CCL11,CCL21,CD2,CD2AP,CD44,CD81,CD82,CD9,CDC42,CDC42EP1…
Cellular Assembly and Organization	organization of cytoplasm	6.02e-23	Increased	8.582	bias	456	AATK,ABCC1,ABL2,ACACA,ACE,ACTB,ACTG1,ACTR2,ACTR3,ACVRL1,ADAM22,ADCY3,ADCY6,ADD1,ADIPOQ,ADM,ADNP,ADORA2A,ADRBK1,AGER,AGRN,AHI1,AKT1,ALDOA,ALMS1,ALOX15,ANGPT2,ANKRD27,ANXA1,AQP1,AQP5,ARFGEF1,ARFIP2,ARHGAP10,ARHGDIA,ARHGEF1,ARL1,ARL2,ARRB1,ARSA,ATP7A,Atp8b5,ATXN10,AXL,BAG4,BAIAP2,BBS4,BBS5,BCL6B,BLOC1S6,BMX,BRSK1,BTG3,CAMSAP3,CAPG,CAPN2,CAPN6,CAPNS1,CAPZB,CAV1,CAV2,CCK,CCL11,CCL21,CD2,CD2AP,CD44,CD8…
Cellular Function and Maintenance	organization of cytoplasm	6.02e-23	Increased	8.582	bias	456	AATK,ABCC1,ABL2,ACACA,ACE,ACTB,ACTG1,ACTR2,ACTR3,ACVRL1,ADAM22,ADCY3,ADCY6,ADD1,ADIPOQ,ADM,ADNP,ADORA2A,ADRBK1,AGER,AGRN,AHI1,AKT1,ALDOA,ALMS1,ALOX15,ANGPT2,ANKRD27,ANXA1,AQP1,AQP5,ARFGEF1,ARFIP2,ARHGAP10,ARHGDIA,ARHGEF1,ARL1,ARL2,ARRB1,ARSA,ATP7A,Atp8b5,ATXN10,AXL,BAG4,BAIAP2,BBS4,BBS5,BCL6B,BLOC1S6,BMX,BRSK1,BTG3,CAMSAP3,CAPG,CAPN2,CAPN6,CAPNS1,CAPZB,CAV1,CAV2,CCK,CCL11,CCL21,CD2,CD2AP,CD44,CD8…
Cellular Assembly and Organization	microtubule dynamics	8.38e-22	Increased	8.38	bias	370	AATK,ABCC1,ABL2,ACACA,ACE,ACTB,ACTG1,ACTR2,ACTR3,ADAM22,ADCY3,ADCY6,ADIPOQ,ADM,ADNP,ADORA2A,AGER,AGRN,AHI1,AKT1,ALMS1,ALOX15,ANGPT2,ANKRD27,AQP1,AQP5,ARFIP2,ARL2,ARRB1,ARSA,ATP7A,ATXN10,AXL,BAG4,BAIAP2,BBS4,BBS5,BCL6B,BLOC1S6,BMX,BRSK1,BTG3,CAMSAP3,CAPG,CAPN2,CAPNS1,CAPZB,CAV1,CCK,CCL21,CD2,CD2AP,CD44,CD81,CD82,CD9,CDC42,CDC42EP1,CDH1,CDH13,CDH4,CDK2AP2,CDK5RAP2,CELSR2,CENPJ,CFL1,CHN1,CHP1,CHRNA1…
Cellular Function and Maintenance	microtubule dynamics	8.38e-22	Increased	8.38	bias	370	AATK,ABCC1,ABL2,ACACA,ACE,ACTB,ACTG1,ACTR2,ACTR3,ADAM22,ADCY3,ADCY6,ADIPOQ,ADM,ADNP,ADORA2A,AGER,AGRN,AHI1,AKT1,ALMS1,ALOX15,ANGPT2,ANKRD27,AQP1,AQP5,ARFIP2,ARL2,ARRB1,ARSA,ATP7A,ATXN10,AXL,BAG4,BAIAP2,BBS4,BBS5,BCL6B,BLOC1S6,BMX,BRSK1,BTG3,CAMSAP3,CAPG,CAPN2,CAPNS1,CAPZB,CAV1,CCK,CCL21,CD2,CD2AP,CD44,CD81,CD82,CD9,CDC42,CDC42EP1,CDH1,CDH13,CDH4,CDK2AP2,CDK5RAP2,CELSR2,CENPJ,CFL1,CHN1,CHP1,CHRNA1…
Organismal Survival	organismal death	2.56e-21	Decreased	-24.033	bias	749	ABCA3,ABCC1,ABCC10,ABCC4,ABL2,ACACA,ACE,ACKR3,ACLY,ACSS1,ACTB,ACTG1,ACTL6B,ACVRL1,ADAM10,ADAM15,ADAM22,ADAM9,ADAMTS4,ADCY3,ADD1,ADIPOQ,ADM,ADNP,ADORA2A,ADORA2B,ADRBK1,AFF1,AGER,AGRN,AHI1,AKAP10,AKT1,ALOX15,ALPP,ANGPT2,ANKH,ANKRD17,ANP32E,ANXA1,AP1M1,APBB1,APEX1,APLP1,APOD,AQP1,AQP5,ARFRP1,ARHGDIA,ARID4A,ARRB1,ASPA,ATF1,ATF4,ATF7,ATG16L1,ATN1,ATP6AP1,ATP6V0C,ATXN1L,B3GNT5,B4GALT1,B9D1,BAD,BAG1,BAR…
Cellular Development	proliferation of tumor cell lines	4.07e-19	Increased	5.393		477	AAGAB,ABL2,ACACA,ACKR3,ACPP,ACTB,ADAM15,ADAMTS15,ADAMTS9,ADIPOQ,ADM,ADORA2B,AFF1,AGAP2,AGER,AKT1,AMH,ANGPT2,ANGPTL1,ANXA1,ANXA2,APEX1,ARF1,ARID4A,ARL2BP,ATP2C2,ATP7A,AXL,BAD,BAG1,BARD1,BCCIP,BCL2L1,BMPR1A,BMX,BNIPL,BOP1,BTC,CA9,CALCA,CAMK2N2,CAMP,CAPN2,CAPN6,CAV1,CBX7,CCL11,CCND2,CCND3,CCNL2,CD151,CD44,CD81,CD82,CDC25A,CDC42,CDCA4,CDCA5,CDH1,CDH13,CDH4,CDK1,CDK14,CDK2AP1,CDK8,CDKN1C,CEL,CHCHD6,CH…
Cellular Growth and Proliferation	proliferation of tumor cell lines	4.07e-19	Increased	5.393		477	AAGAB,ABL2,ACACA,ACKR3,ACPP,ACTB,ADAM15,ADAMTS15,ADAMTS9,ADIPOQ,ADM,ADORA2B,AFF1,AGAP2,AGER,AKT1,AMH,ANGPT2,ANGPTL1,ANXA1,ANXA2,APEX1,ARF1,ARID4A,ARL2BP,ATP2C2,ATP7A,AXL,BAD,BAG1,BARD1,BCCIP,BCL2L1,BMPR1A,BMX,BNIPL,BOP1,BTC,CA9,CALCA,CAMK2N2,CAMP,CAPN2,CAPN6,CAV1,CBX7,CCL11,CCND2,CCND3,CCNL2,CD151,CD44,CD81,CD82,CDC25A,CDC42,CDCA4,CDCA5,CDH1,CDH13,CDH4,CDK1,CDK14,CDK2AP1,CDK8,CDKN1C,CEL,CHCHD6,CH…
Gene Expression	expression of RNA	4.35e-19	Increased	4.533		648	ACTR2,ACTR3,ACVRL1,ADIPOQ,ADORA2A,AEBP2,AFF1,AFF3,AGER,AGRN,AKT1,AMH,APBB1,APLP1,ARID2,ARID4A,ARID5A,ARMCX3,ARRB1,ASCC1,ASCL2,ASH1L,ASH2L,ATF1,ATF4,ATF6B,ATF7,ATN1,ATP2B4,AVPR2,AZI2,BAD,BAG1,BAZ2A,BCL6B,BDP1,BMPR1A,BMX,BRD7,BRPF1,BTG3,CALCA,CAMK2G,CAMKK2,CAPN15,CASK,CAV1,CBFA2T3,CBFB,CBX2,CBX5,CCDC85B,CCL11,CCND3,CCNDBP1,CCPG1,CD44,CD82,CD9,CDC42,CDC5L,CDH1,CDH13,CDK1,CDK5RAP2,CDK8,CDKN1C,CDKN2C,…
Cellular Movement	invasion of cells	7.71e-19	Increased	6.759	bias	268	ABL2,ADAM9,ADAMTS15,ADIPOQ,ADM,AGAP2,AGER,AGR2,AKT1,ANGPT2,ANXA1,APEX1,ATF1,ATP6V0C,AXL,AZGP1,BTC,CA9,CAPN2,CAV1,CBX5,CCL21,CCNA1,CD151,CD44,CD82,CD9,CDC42,CDH1,CDH11,CDH4,CDK14,CHD1,CHFR,CHI3L1,CHRD,CHST10,CLCA2,CLDN3,CLDN4,CMTM8,COL7A1,CREB3,CSF3,CSPG4,CST3,CST6,CTBP2,CTGF,CTNND1,CTSD,CTSL,CXCR4,CYR61,DCN,DGKA,DKK1,DKK3,DYRK1B,EDN1,EFEMP1,ENAH,ENG,EPCAM,EPHA2,EPHB2,EPN3,ESM1,ETV4,ETV6,EZH2,EZR,…
Cellular Development	differentiation of cells	1.99e-18	Increased	6.891	bias	606	ABCC4,ABCG2,ABL2,ACACA,ACTR3,ACVRL1,ADAM10,ADAM22,ADAM9,ADAMTS9,ADCY6,ADD1,ADIPOQ,ADM,ADNP2,ADORA2A,ADORA2B,ADRBK1,AFF1,AGER,AGRN,AKT1,ALMS1,AMH,ANGPT2,ANKRD17,ANXA1,ANXA2,AP3B1,AP3D1,APBB1,APLN,AQP3,ARID2,ARID4A,ARL4A,ASCL2,ASPA,ATF4,ATN1,ATP7A,AXL,AZGP1,BAD,BAG1,BAIAP2,BCL2L1,BLOC1S6,BMPR1A,BMX,BOC,BRSK1,BSCL2,BTC,BTG3,C10orf54,CALCA,CAMKK2,CAMP,CAND2,CAPNS1,CAV1,CBFA2T3,CBFB,CBX2,CBX5,CCDC80,C…
Cardiovascular System Development and Function	development of vascular system	3.84e-18	Increased	5.928	bias	349	ACKR3,ACVRL1,ADAM15,ADAM9,ADAMTS8,ADD1,ADIPOQ,ADM,ADORA2A,ADORA2B,ADRBK1,AGER,AKR1B1,AKT1,ANGPT2,ANGPTL1,ANKRD17,ANXA2,APLN,AQP1,ARHGDIA,ARHGEF15,ARID4A,ATF7,ATP7A,AXL,B4GALT1,BCL6B,BMPR1A,BMX,BTC,CALCA,CAMP,CAPN2,CAPNS1,CAV1,CAV2,CBX2,CCL11,CCL21,CCL26,CCL28,CCND2,CCND3,CD151,CD36,CD44,CD9,CDC42,CDH13,CHD7,CITED2,CLIC4,COL15A1,COL1A1,COL1A2,COL3A1,COL4A1,COL4A2,COL8A2,CSF2RB,CSF3,CSPG4,CST3,CTBP…
Cardiovascular System Development and Function	development of cardiovascular system	4.64e-18	Increased	5.803	bias	348	ACKR3,ACVRL1,ADAM15,ADAM9,ADAMTS8,ADD1,ADIPOQ,ADM,ADORA2A,ADORA2B,ADRBK1,AGER,AKR1B1,AKT1,ANGPT2,ANGPTL1,ANKRD17,ANXA2,APLN,AQP1,ARHGDIA,ARHGEF15,ARID4A,ATF7,ATP7A,AXL,B4GALT1,BCL6B,BMPR1A,BMX,BTC,CALCA,CAMP,CAPN2,CAPNS1,CAV1,CAV2,CBX2,CCL11,CCL26,CCL28,CCND2,CCND3,CD151,CD36,CD44,CD9,CDC42,CDH13,CHD7,CITED2,CLIC4,COL15A1,COL1A1,COL1A2,COL3A1,COL4A1,COL4A2,COL8A2,CSF2RB,CSF3,CSPG4,CST3,CTBP2,CTCF…
Cell Death and Survival	cell death of tumor cell lines	1.17e-17		-1.744		450	AATK,ABCC1,ABCC4,ABCG2,ABL2,ACACA,ACER2,ADAMTS16,ADIPOQ,ADM,ADNP,ADORA2A,ADRBK1,AGAP2,AGER,AGR2,AKR1B1,AKT1,ALOX15,AMH,ANGPT2,ANXA2,APEX1,ARHGDIA,ASNS,ATF1,ATF4,ATN1,ATP13A2,AXL,BAD,BAG1,BARD1,BBS4,BCL2L1,BCL2L2,BIRC3,BMF,BMX,CALB1,CALCA,CAMK2G,CAMK2N2,CAMP,CAPN2,CAPN6,CAPNS1,CAV1,CBX5,CCAR1,CCAR2,CCDC80,CCK,CCNA1,CCND3,CCNL2,CCT7,CD44,CD7,CDC25A,CDC42,CDC7,CDH1,CDK1,CDK8,CDKN1C,CDKN2C,CEL,CERS5,…
Gene Expression	transcription	2.07e-17	Increased	4.53	bias	581	ACTR2,ACTR3,ACVRL1,ADIPOQ,ADORA2A,AEBP2,AFF1,AFF3,AGER,AGRN,AKT1,AP1G2,APBB1,ARID2,ARID4A,ARID5A,ARMCX3,ARRB1,ASCC1,ASCL2,ASH1L,ASH2L,ATF1,ATF4,ATF6B,ATF7,ATN1,ATP2B4,AZI2,BAD,BAG1,BAZ2A,BCL6B,BDP1,BMPR1A,BMX,BRD7,BRPF1,BTG3,CALCA,CAMKK2,CAPN15,CASK,CAV1,CBFA2T3,CBFB,CBX2,CBX5,CCDC85B,CCND3,CCNDBP1,CCPG1,CD44,CD82,CD9,CDC42,CDC5L,CDH1,CDH13,CDK1,CDK5RAP2,CDK8,CDKN1C,CDKN2C,CEBPG,CELSR2,CENPJ,CHD1…
Cardiovascular System Development and Function	vasculogenesis	3.18e-17	Increased	5.486	bias	251	ACVRL1,ADAM15,ADAM9,ADAMTS8,ADIPOQ,ADM,AGER,AKR1B1,AKT1,ANGPT2,ANGPTL1,ANKRD17,ANXA2,APLN,ARHGDIA,ARHGEF15,AXL,BCL6B,BMPR1A,BMX,BTC,CALCA,CAMP,CAPNS1,CAV1,CAV2,CBX2,CCL11,CCL26,CD151,CD36,CD44,CD9,CDC42,CDH13,CHD7,CITED2,CLIC4,COL15A1,COL1A1,COL4A1,COL4A2,COL8A2,CSF2RB,CSF3,CSPG4,CST3,CTBP2,CTGF,CUL7,CX3CR1,CXCL14,CXCL2,CXCR2,CXCR4,CYR61,DCN,DGCR8,DGKA,DKK1,DLL4,DROSHA,EAF2,EDN1,EGLN1,EHD4,ELN,EN…
Organismal Development	vasculogenesis	3.18e-17	Increased	5.486	bias	251	ACVRL1,ADAM15,ADAM9,ADAMTS8,ADIPOQ,ADM,AGER,AKR1B1,AKT1,ANGPT2,ANGPTL1,ANKRD17,ANXA2,APLN,ARHGDIA,ARHGEF15,AXL,BCL6B,BMPR1A,BMX,BTC,CALCA,CAMP,CAPNS1,CAV1,CAV2,CBX2,CCL11,CCL26,CD151,CD36,CD44,CD9,CDC42,CDH13,CHD7,CITED2,CLIC4,COL15A1,COL1A1,COL4A1,COL4A2,COL8A2,CSF2RB,CSF3,CSPG4,CST3,CTBP2,CTGF,CUL7,CX3CR1,CXCL14,CXCL2,CXCR2,CXCR4,CYR61,DCN,DGCR8,DGKA,DKK1,DLL4,DROSHA,EAF2,EDN1,EGLN1,EHD4,ELN,EN…
Cardiovascular System Development and Function	development of blood vessel	3.19e-17	Increased	5.825	bias	277	ACVRL1,ADAM15,ADAM9,ADAMTS8,ADD1,ADIPOQ,ADM,ADORA2A,ADORA2B,AGER,AKR1B1,AKT1,ANGPT2,ANGPTL1,ANKRD17,ANXA2,APLN,AQP1,ARHGDIA,ARHGEF15,ATP7A,AXL,B4GALT1,BCL6B,BMPR1A,BMX,BTC,CALCA,CAMP,CAPNS1,CAV1,CAV2,CBX2,CCL11,CCL26,CCL28,CD151,CD36,CD44,CD9,CDC42,CDH13,CHD7,CITED2,CLIC4,COL15A1,COL1A1,COL1A2,COL3A1,COL4A1,COL4A2,COL8A2,CSF2RB,CSF3,CSPG4,CST3,CTBP2,CTCF,CTGF,CUL7,CX3CR1,CXCL14,CXCL2,CXCR2,CXCR4,…
Organismal Development	development of blood vessel	3.19e-17	Increased	5.825	bias	277	ACVRL1,ADAM15,ADAM9,ADAMTS8,ADD1,ADIPOQ,ADM,ADORA2A,ADORA2B,AGER,AKR1B1,AKT1,ANGPT2,ANGPTL1,ANKRD17,ANXA2,APLN,AQP1,ARHGDIA,ARHGEF15,ATP7A,AXL,B4GALT1,BCL6B,BMPR1A,BMX,BTC,CALCA,CAMP,CAPNS1,CAV1,CAV2,CBX2,CCL11,CCL26,CCL28,CD151,CD36,CD44,CD9,CDC42,CDH13,CHD7,CITED2,CLIC4,COL15A1,COL1A1,COL1A2,COL3A1,COL4A1,COL4A2,COL8A2,CSF2RB,CSF3,CSPG4,CST3,CTBP2,CTCF,CTGF,CUL7,CX3CR1,CXCL14,CXCL2,CXCR2,CXCR4,…
Cellular Movement	cell movement of tumor cell lines	4.1e-17	Increased	7.828	bias	258	ACKR3,ADAM10,ADAM15,ADAM9,ADIPOQ,AGR2,AKT1,ANGPT2,ANXA1,ANXA2,ARF1,ARFGEF1,ARPC1B,ARRB1,AXL,BAG1,CA9,CAMP,CAPN2,CAV1,CCL11,CCL17,CCL21,CCL26,CD151,CD36,CD44,CD81,CD82,CD9,CDC42,CDH1,CDH11,CDH13,CDH3,CDK14,CHST10,CLDN3,CLDN4,CMTM8,CNN1,COL1A1,CREB3,CREB3L1,CSF3,CST6,CTBP2,CTGF,CTSL,CXCL11,CXCL13,CXCL14,CXCL2,CXCR4,CYR61,DARC,DBF4,DCN,DKK3,DNM2,DOK1,DPYSL2,DRD3,DYRK1B,EDN1,EFEMP1,EFNA5,ENAH,ENG,EPH…
Gene Expression	transcription of RNA	4.44e-17	Increased	4.062		570	ACTR2,ACTR3,ACVRL1,ADIPOQ,ADORA2A,AEBP2,AFF1,AFF3,AGER,AGRN,AKT1,APBB1,ARID2,ARID4A,ARID5A,ARMCX3,ARRB1,ASCC1,ASCL2,ASH1L,ASH2L,ATF1,ATF4,ATF6B,ATF7,ATN1,ATP2B4,AZI2,BAD,BAG1,BAZ2A,BCL6B,BDP1,BMPR1A,BMX,BRD7,BRPF1,BTG3,CALCA,CAMKK2,CAPN15,CASK,CAV1,CBFA2T3,CBFB,CBX2,CBX5,CCDC85B,CCND3,CCNDBP1,CCPG1,CD44,CD82,CD9,CDC42,CDC5L,CDH1,CDH13,CDK1,CDK5RAP2,CDK8,CDKN1C,CDKN2C,CEBPG,CELSR2,CENPJ,CHD1,CHD3,…
Cardiovascular System Development and Function	angiogenesis	1.49e-16	Increased	3.967	bias	239	ACVRL1,ADAM15,ADAMTS8,ADD1,ADM,ADORA2A,ADORA2B,AGER,AKR1B1,AKT1,ANGPT2,ANGPTL1,ANKRD17,ANXA2,APLN,AQP1,ARHGDIA,ARHGEF15,AXL,B4GALT1,BCL6B,BMPR1A,BMX,BTC,CALCA,CAMP,CAV1,CBX2,CCL11,CCL28,CD151,CD36,CD44,CD9,CDC42,CDH13,CHD7,CITED2,CLIC4,COL15A1,COL1A1,COL4A1,COL4A2,COL8A2,CSF2RB,CSF3,CSPG4,CST3,CTBP2,CTCF,CTGF,CX3CR1,CXCL14,CXCL5,CXCR4,CYR61,DCN,DGCR8,DGKA,DLL4,DROSHA,EAF2,EDN1,EGLN1,EHD4,ENG,EPHA…
Cellular Growth and Proliferation	proliferation of connective tissue cells	5.15e-16	Increased	4.644	bias	212	ACTB,ADIPOQ,ADM,AKT1,ANXA2,APLN,AQP1,ATF1,ATF4,BCL2L1,BCL2L2,BMPR1A,BMX,BTC,CALCA,CAPNS1,CASC3,CASK,CAV1,CBX2,CBX7,CCND2,CCND3,CD44,CDC42,CDH1,CDH13,CDH3,CDKN1C,CITED2,CLTC,COL1A1,CTCF,CTGF,CTHRC1,CTSD,DCN,DDR2,DDX5,DKK1,DOK1,EDN1,ELN,ENG,EP300,EPCAM,EPHA2,ESPL1,ETV6,EWSR1,F2R,F2RL1,FAS,FBLN1,FBRS,FGF13,FGF7,FGF9,FGFR1,FLI1,FLII,FOSB,FOXO1,FST,GAS6,GEM,GJA1,GLI2,GLI3,GRB2,GRHL3,HGS,HIF1A,HPSE,ICM…
Cell Death and Survival	apoptosis of tumor cell lines	9.74e-16		-1.315		375	AATK,ABCC1,ABCG2,ABL2,ACACA,ADIPOQ,ADM,ADORA2A,ADRBK1,AGAP2,AGER,AKR1B1,AKT1,ALOX15,AMH,ANGPT2,ANXA2,ARHGDIA,ASNS,ATF1,ATF4,ATN1,BAD,BAG1,BARD1,BBS4,BCL2L1,BCL2L2,BIRC3,BMF,BMX,CALB1,CALCA,CAMK2G,CAMK2N2,CAMP,CAPN2,CAPN6,CAPNS1,CAV1,CBX5,CCAR1,CCAR2,CCDC80,CCK,CCNA1,CCND3,CCNL2,CD44,CD7,CDC25A,CDC42,CDC7,CDH1,CDK1,CDK8,CDKN1C,CDKN2C,CLCA2,CNN2,COL1A1,COL4A1,COL4A2,CRABP2,CRH,CSF2RB,CSNK1A1,CSPG4,…
Cell Death and Survival	cell survival	1.1e-15	Increased	12.722	bias	433	ABCC1,ABCG2,ACE,ACER2,ACKR3,ACLY,ACVRL1,ADIPOQ,ADIPOR1,ADNP,ADORA2A,ADORA2B,ADRBK1,AGER,AGRN,AK5,AKT1,AMH,ANGPT2,ANGPTL1,APEX1,APLN,AQP3,ARRB1,ATF1,ATF4,ATG4B,ATP7A,AXL,BAD,BAG1,BARD1,BCKDK,BCL2L1,BCL2L2,BTC,C11orf31,C1QTNF9,C5AR2,CA9,CACNB3,CALB1,CAMK1G,CAMK2G,CAMP,CAPN2,CARS,CASK,CAV1,CBFB,CCL11,CCL21,CCNA1,CCNI,CD2AP,CD44,CD7,CD81,CD82,CD9,CDC42,CDC7,CDCA7L,CDH1,CDH13,CDK1,CDK2AP1,CDK8,CDKN1C,…
Cell Death and Survival	cell viability	1.24e-15	Increased	12.505	bias	405	ABCC1,ABCG2,ACE,ACER2,ACKR3,ACLY,ACVRL1,ADIPOQ,ADIPOR1,ADNP,ADORA2A,ADRBK1,AGER,AGRN,AK5,AKT1,AMH,ANGPT2,ANGPTL1,APEX1,APLN,AQP3,ARRB1,ATF1,ATG4B,ATP7A,AXL,BAD,BAG1,BARD1,BCKDK,BCL2L1,BCL2L2,BTC,C11orf31,C1QTNF9,C5AR2,CA9,CACNB3,CALB1,CAMK1G,CAMK2G,CAPN2,CARS,CASK,CAV1,CBFB,CCL11,CCL21,CCNI,CD2AP,CD44,CD7,CD81,CD82,CD9,CDC42,CDC7,CDH1,CDH13,CDK1,CDK2AP1,CDK8,CDKN1C,CHCHD6,CHD4,CHFR,CHI3L1,CKAP5,C…
Cellular Movement	migration of tumor cell lines	2.4e-15	Increased	7.194	bias	206	ACKR3,ADAM10,ADAM15,ADAM9,ADIPOQ,AKT1,ANGPT2,ANXA1,ANXA2,ARF1,ARFGEF1,ARRB1,AXL,BAG1,CA9,CAMP,CAPN2,CAV1,CCL11,CCL17,CD151,CD36,CD44,CD81,CD82,CDC42,CDH1,CDH11,CHST10,CLDN4,CMTM8,CREB3,CREB3L1,CSF3,CST6,CTBP2,CTGF,CTSL,CXCL11,CXCL2,CXCR4,CYR61,DBF4,DCN,DNM2,DOK1,DPYSL2,DYRK1B,EDN1,EFNA5,ENG,EPHA2,EPHB2,ETV4,F2RL1,F7,FABP7,FBLIM1,FBLN2,FBLN5,FER,FGF7,FGFR1,FHL2,FLNA,FLNB,GAB1,GAB2,GAS6,GIPC1,GIT1,…
Cardiovascular System Development and Function	morphology of cardiovascular system	6.08e-15	Decreased	-3.162	bias	234	ACE,ACKR3,ACTA2,ACVRL1,ADAM10,ADAM15,ADAM9,ADD1,ADD3,ADIPOQ,ADM,ADRBK1,AKT1,ANKRD17,APLN,ARHGDIA,ARHGEF15,ARID4A,AXL,B4GALT1,B9D1,BCL2L1,BIRC3,BMPR1A,BSCL2,BTC,CABIN1,CACNB3,CAPN2,CAV1,CBFB,CCND2,CCND3,CD151,CD2AP,CD44,CDKN2C,CITED2,CLIC4,CNN1,CNOT3,COL15A1,COL3A1,COL4A1,COL8A2,CST3,CXCR4,DCHS1,DIDO1,DKC1,DLL4,DLX1,DLX3,DLX5,DVL2,EAF2,EDN1,EFEMP2,EGLN1,EHD4,ELN,ELOVL4,ENG,EP300,EPB42,EPHA2,ETV2,F…
Cellular Movement	invasion of tumor cell lines	1.14e-14	Increased	6.32	bias	191	ABL2,ADAM9,ADAMTS15,ADIPOQ,ADM,AGER,AGR2,AKT1,ANXA1,APEX1,ATF1,AXL,AZGP1,BTC,CAV1,CBX5,CCL21,CCNA1,CD151,CD44,CD82,CD9,CDC42,CDH1,CDH11,CDH4,CDK14,CHD1,CHRD,CHST10,CLDN3,CLDN4,CMTM8,CREB3,CSF3,CSPG4,CST6,CTBP2,CTGF,CTNND1,CTSD,CXCR4,DCN,DGKA,DKK1,DKK3,EDN1,EFEMP1,ENAH,EPCAM,EPHA2,EPHB2,ESM1,ETV4,EZH2,EZR,F7,FABP5,FAS,FBLIM1,FBLN1,FBLN2,FBLN5,FGF7,FGFR1,FHIT,FHL2,FXYD5,GAB2,GFRA1,GHRL,GIPC1,GNA12,…
Cell Morphology	formation of cellular protrusions	1.27e-14	Increased	7.475	bias	259	ABL2,ACACA,ACE,ACTB,ACTR3,ADAM22,ADCY3,ADIPOQ,ADORA2A,AGER,AGRN,AHI1,AKT1,ALMS1,ANKRD27,AQP1,ARFIP2,ATP7A,ATXN10,BAIAP2,BBS4,BBS5,BLOC1S6,BRSK1,BTG3,CAPG,CAPN2,CAPNS1,CAPZB,CAV1,CCK,CCL21,CD2AP,CD44,CD81,CD82,CD9,CDC42,CDC42EP1,CDH1,CDH13,CELSR2,CFL1,CHN1,CHRNA1,CHRNB2,CNTN4,CNTNAP1,CRH,CSRP1,CTGF,CTLA4,CTNND1,CXCR2,CXCR4,CYR61,CYTH2,DARC,DBN1,DDR1,DIXDC1,DKK3,DLG4,DLX5,DNM1,DNM2,DPYSL2,DPYSL3,DY…
Cellular Assembly and Organization	formation of cellular protrusions	1.27e-14	Increased	7.475	bias	259	ABL2,ACACA,ACE,ACTB,ACTR3,ADAM22,ADCY3,ADIPOQ,ADORA2A,AGER,AGRN,AHI1,AKT1,ALMS1,ANKRD27,AQP1,ARFIP2,ATP7A,ATXN10,BAIAP2,BBS4,BBS5,BLOC1S6,BRSK1,BTG3,CAPG,CAPN2,CAPNS1,CAPZB,CAV1,CCK,CCL21,CD2AP,CD44,CD81,CD82,CD9,CDC42,CDC42EP1,CDH1,CDH13,CELSR2,CFL1,CHN1,CHRNA1,CHRNB2,CNTN4,CNTNAP1,CRH,CSRP1,CTGF,CTLA4,CTNND1,CXCR2,CXCR4,CYR61,CYTH2,DARC,DBN1,DDR1,DIXDC1,DKK3,DLG4,DLX5,DNM1,DNM2,DPYSL2,DPYSL3,DY…
Cellular Function and Maintenance	formation of cellular protrusions	1.27e-14	Increased	7.475	bias	259	ABL2,ACACA,ACE,ACTB,ACTR3,ADAM22,ADCY3,ADIPOQ,ADORA2A,AGER,AGRN,AHI1,AKT1,ALMS1,ANKRD27,AQP1,ARFIP2,ATP7A,ATXN10,BAIAP2,BBS4,BBS5,BLOC1S6,BRSK1,BTG3,CAPG,CAPN2,CAPNS1,CAPZB,CAV1,CCK,CCL21,CD2AP,CD44,CD81,CD82,CD9,CDC42,CDC42EP1,CDH1,CDH13,CELSR2,CFL1,CHN1,CHRNA1,CHRNB2,CNTN4,CNTNAP1,CRH,CSRP1,CTGF,CTLA4,CTNND1,CXCR2,CXCR4,CYR61,CYTH2,DARC,DBN1,DDR1,DIXDC1,DKK3,DLG4,DLX5,DNM1,DNM2,DPYSL2,DPYSL3,DY…
Cell Morphology	morphology of cells	2.39e-13	Decreased	-5.548	bias	450	ABCA3,ABL2,ACSBG1,ACVRL1,ADAM22,ADAMTS4,ADD1,ADD3,ADIPOQ,ADM,ADNP,AFF1,AGER,AGR2,AKT1,AMHR2,ANXA1,ARF1,ARHGAP10,ARHGDIA,ARID4A,ARRB1,ARSA,ATF4,ATF7,ATP6V0C,AXL,B3GNT5,B4GALT1,BAD,BBS4,BCL2L1,BCL6B,BMF,BRSK1,BSCL2,CA9,CALB1,CAPN2,CAV1,CBFA2T3,CBFB,CCND2,CCND3,CD151,CD207,CD2AP,CD34,CD36,CD44,CD46,CD81,CD9,CDC42,CDH1,CDK16,CDKN1C,CDKN2C,CHI3L1,CHN1,CHSY1,CITED2,CLIC4,CLN3,CMTM8,CNGA3,CNN2,CNTFR,COL…
Cellular Growth and Proliferation	proliferation of epithelial cells	1.22e-11	Increased	2.037	bias	140	ADIPOQ,AGR2,AKT1,ALMS1,B4GALT1,BAD,BCL2L2,BMPR1A,BMX,BTC,CASK,CCND2,CCND3,CD9,CDC25A,CDH1,CDH13,CDH3,CDKN1C,CDKN2C,COL8A2,CTNNA1,DDX5,DKK1,DLX5,EDN1,EIF3H,EIF4E,ELF5,ENG,EP300,EPHA2,EZH2,EZR,FA2H,FABP7,FBLN5,FGF7,FGF9,FGFR1,FHL2,FOXP2,FST,FZD7,GAB2,GLI2,GOLPH3,GRHL3,HSF4,IGF1R,IGFBP7,ITGA6,ITGB1,ITGB8,JAK2,JUP,KIF3A,KITLG,KLF4,KLF5,KRAS,KRT10,KRT17,LAMB1,LCN2,LRIG1,LTF,MAP2K1,MED1,MEN1,METAP2,MFG…
Gene Expression	expression of DNA	1.86e-11	Increased	2.707		452	ACVRL1,ADIPOQ,ADORA2A,AEBP2,AFF1,AFF3,AGRN,AKT1,AMH,APBB1,ARID2,ARID4A,ARID5A,ARMCX3,ARRB1,ASCC1,ASCL2,ASH1L,ASH2L,ATF1,ATF4,ATF7,ATN1,AVPR2,BCL6B,BDP1,BMPR1A,BRD7,BRPF1,CALCA,CAMKK2,CAPN15,CASK,CAV1,CBFA2T3,CBFB,CBX2,CBX5,CCDC85B,CCPG1,CD44,CDC42,CDC5L,CDH1,CDH13,CDK1,CDK5RAP2,CDKN1C,CEBPG,CELSR2,CHD1,CHD3,CHD4,CHD8,CITED2,CITED4,CLOCK,CNBP,CNN2,COL4A2,CRABP2,CREB3,CREB3L1,CREB3L2,CREBZF,CRY1,CT…
Cardiovascular System Development and Function	cell movement of endothelial cells	2.89e-11	Increased	4.056	bias	120	ACVRL1,ADAM10,ADAM15,ADIPOQ,ADM,AKT1,AMOTL1,ANGPT2,ANGPTL1,ANXA2,AXL,BMX,BTC,CALCA,CAMP,CAV1,CCL11,CD151,CD36,CD81,CD9,CDC42,CDH13,CNN2,COL4A1,COL4A2,CSPG4,CTGF,CXCL14,CXCR2,CXCR4,CYR61,DCN,DGKA,DKK1,DLL4,ECSCR,EDN1,EGFL7,ELN,ENG,F2RL1,FAP,FGF13,FGFR1,FIGF,FLNA,FLNB,FOXO1,G6PD,GAB1,GAS6,GATA3,GIPC1,GNA11,HAS3,HIF1A,HOXA9,HPSE,ITGAV,ITGB1,KLHL20,LGALS1,LGALS3,LOX,MAP2K1,MAPK12,MAPKAPK5,MARCKS,MAX,…
Cellular Movement	cell movement of endothelial cells	2.89e-11	Increased	4.056	bias	120	ACVRL1,ADAM10,ADAM15,ADIPOQ,ADM,AKT1,AMOTL1,ANGPT2,ANGPTL1,ANXA2,AXL,BMX,BTC,CALCA,CAMP,CAV1,CCL11,CD151,CD36,CD81,CD9,CDC42,CDH13,CNN2,COL4A1,COL4A2,CSPG4,CTGF,CXCL14,CXCR2,CXCR4,CYR61,DCN,DGKA,DKK1,DLL4,ECSCR,EDN1,EGFL7,ELN,ENG,F2RL1,FAP,FGF13,FGFR1,FIGF,FLNA,FLNB,FOXO1,G6PD,GAB1,GAS6,GATA3,GIPC1,GNA11,HAS3,HIF1A,HOXA9,HPSE,ITGAV,ITGB1,KLHL20,LGALS1,LGALS3,LOX,MAP2K1,MAPK12,MAPKAPK5,MARCKS,MAX,…
Cellular Development	proliferation of tumor cells	5.35e-11		1.51		163	ABCG2,ACLY,ADAM10,ADIPOQ,ADRBK1,AKR1B1,AKT1,AMH,AMHR2,ANXA2,BAG1,BCL2L1,BTC,CA9,CAV1,CCL11,CCNA1,CD151,CD44,CD70,CD82,CDC25A,CDKN2C,CLDN4,CREB3,CSF3,CST3,CST6,CXCL11,CXCR4,CYR61,DCN,DGCR8,DKK1,DROSHA,DVL2,EDN1,EFEMP2,EIF2AK3,EIF3F,EIF4EBP1,EMX2,EPHA2,EZH2,EZR,F2R,F2RL1,FAS,FASN,FBXW11,FGFR1,FHIT,FHL1,FHL2,FST,FZR1,GALNT3,GAS6,GFRA1,GHRL,GJA1,GLTSCR2,GRB2,GRP,HGS,HIF1A,HOXA7,HOXB9,HSF1,HSPG2,ICMT,…
Cellular Growth and Proliferation	proliferation of tumor cells	5.35e-11		1.51		163	ABCG2,ACLY,ADAM10,ADIPOQ,ADRBK1,AKR1B1,AKT1,AMH,AMHR2,ANXA2,BAG1,BCL2L1,BTC,CA9,CAV1,CCL11,CCNA1,CD151,CD44,CD70,CD82,CDC25A,CDKN2C,CLDN4,CREB3,CSF3,CST3,CST6,CXCL11,CXCR4,CYR61,DCN,DGCR8,DKK1,DROSHA,DVL2,EDN1,EFEMP2,EIF2AK3,EIF3F,EIF4EBP1,EMX2,EPHA2,EZH2,EZR,F2R,F2RL1,FAS,FASN,FBXW11,FGFR1,FHIT,FHL1,FHL2,FST,FZR1,GALNT3,GAS6,GFRA1,GHRL,GJA1,GLTSCR2,GRB2,GRP,HGS,HIF1A,HOXA7,HOXB9,HSF1,HSPG2,ICMT,…
Tumor Morphology	proliferation of tumor cells	5.35e-11		1.51		163	ABCG2,ACLY,ADAM10,ADIPOQ,ADRBK1,AKR1B1,AKT1,AMH,AMHR2,ANXA2,BAG1,BCL2L1,BTC,CA9,CAV1,CCL11,CCNA1,CD151,CD44,CD70,CD82,CDC25A,CDKN2C,CLDN4,CREB3,CSF3,CST3,CST6,CXCL11,CXCR4,CYR61,DCN,DGCR8,DKK1,DROSHA,DVL2,EDN1,EFEMP2,EIF2AK3,EIF3F,EIF4EBP1,EMX2,EPHA2,EZH2,EZR,F2R,F2RL1,FAS,FASN,FBXW11,FGFR1,FHIT,FHL1,FHL2,FST,FZR1,GALNT3,GAS6,GFRA1,GHRL,GJA1,GLTSCR2,GRB2,GRP,HGS,HIF1A,HOXA7,HOXB9,HSF1,HSPG2,ICMT,…
Cellular Assembly and Organization	fibrogenesis	5.97e-11	Increased	5.326	bias	141	ABL2,ACE,ACTR3,ADAMTSL4,ADD1,ADORA2A,AKT1,AQP5,ARF1,ARHGAP18,ARHGEF1,ARHGEF3,ARL2,ARRB1,BAG4,BMX,BOP1,CALCA,CAPZB,CAV1,CBFB,CCL11,CCL21,CCL26,CD44,CDC42,CDH11,CENPJ,CFL1,CHCHD2,CLIP3,CNTNAP1,CRH,CTGF,CTNND1,CXCR2,DKK1,DPYSL2,DSTN,DYNLL1,EDN1,ELN,F2R,F7,FBLIM1,FBN1,FCER1A,FER,FGF7,FHIT,FHL1,FZR1,GNA11,GNA12,GNAO1,GNAQ,GNB1,GNG12,GRB2,GRP,GSN,HIF1A,INPP5K,INPPL1,INS,ITGB1,ITM2B,KANK3,KANK4,KIRREL,K…
Tissue Development	fibrogenesis	5.97e-11	Increased	5.326	bias	141	ABL2,ACE,ACTR3,ADAMTSL4,ADD1,ADORA2A,AKT1,AQP5,ARF1,ARHGAP18,ARHGEF1,ARHGEF3,ARL2,ARRB1,BAG4,BMX,BOP1,CALCA,CAPZB,CAV1,CBFB,CCL11,CCL21,CCL26,CD44,CDC42,CDH11,CENPJ,CFL1,CHCHD2,CLIP3,CNTNAP1,CRH,CTGF,CTNND1,CXCR2,DKK1,DPYSL2,DSTN,DYNLL1,EDN1,ELN,F2R,F7,FBLIM1,FBN1,FCER1A,FER,FGF7,FHIT,FHL1,FZR1,GNA11,GNA12,GNAO1,GNAQ,GNB1,GNG12,GRB2,GRP,GSN,HIF1A,INPP5K,INPPL1,INS,ITGB1,ITM2B,KANK3,KANK4,KIRREL,K…
Gene Expression	transcription of DNA	6.17e-11		1.389		429	ACVRL1,ADIPOQ,ADORA2A,AEBP2,AFF1,AFF3,AGRN,AKT1,APBB1,ARID2,ARID4A,ARID5A,ARMCX3,ARRB1,ASCC1,ASCL2,ASH1L,ASH2L,ATF1,ATF4,ATF7,ATN1,BCL6B,BDP1,BMPR1A,BRD7,BRPF1,CALCA,CAMKK2,CAPN15,CASK,CAV1,CBFA2T3,CBFB,CBX2,CBX5,CCDC85B,CCPG1,CDC5L,CDH1,CDH13,CDK5RAP2,CDKN1C,CEBPG,CELSR2,CHD1,CHD3,CHD4,CHD8,CITED2,CITED4,CLOCK,CNBP,COL4A2,CRABP2,CREB3,CREB3L1,CREB3L2,CREBZF,CRY1,CTBP2,CTCF,CTNNBIP1,CXXC1,DAP,DCP…
Cellular Assembly and Organization	formation of filaments	9.16e-11	Increased	5.441	bias	137	ABL2,ACE,ACTR3,ADAMTSL4,ADD1,ADORA2A,AKT1,AQP5,ARF1,ARHGAP18,ARHGEF1,ARHGEF3,ARL2,ARRB1,BAG4,BMX,BOP1,CALCA,CAPZB,CAV1,CBFB,CCL11,CCL21,CCL26,CD44,CDC42,CDH11,CENPJ,CFL1,CHCHD2,CLIP3,CNTNAP1,CRH,CTGF,CTNND1,CXCR2,DPYSL2,DSTN,DYNLL1,EDN1,ELN,F2R,F7,FBLIM1,FBN1,FCER1A,FER,FGF7,FHIT,FHL1,FZR1,GNA11,GNA12,GNAO1,GNAQ,GNB1,GNG12,GRB2,GRP,GSN,INPP5K,INPPL1,INS,ITGB1,ITM2B,KANK3,KANK4,KIRREL,KRAS,KRT14,L…
Tissue Development	formation of filaments	9.16e-11	Increased	5.441	bias	137	ABL2,ACE,ACTR3,ADAMTSL4,ADD1,ADORA2A,AKT1,AQP5,ARF1,ARHGAP18,ARHGEF1,ARHGEF3,ARL2,ARRB1,BAG4,BMX,BOP1,CALCA,CAPZB,CAV1,CBFB,CCL11,CCL21,CCL26,CD44,CDC42,CDH11,CENPJ,CFL1,CHCHD2,CLIP3,CNTNAP1,CRH,CTGF,CTNND1,CXCR2,DPYSL2,DSTN,DYNLL1,EDN1,ELN,F2R,F7,FBLIM1,FBN1,FCER1A,FER,FGF7,FHIT,FHL1,FZR1,GNA11,GNA12,GNAO1,GNAQ,GNB1,GNG12,GRB2,GRP,GSN,INPP5K,INPPL1,INS,ITGB1,ITM2B,KANK3,KANK4,KIRREL,KRAS,KRT14,L…
Cellular Movement	cell movement of blood cells	9.84e-11	Increased	6.666	bias	276	ABCC1,ACKR3,ACTB,ADAM10,ADAM15,ADIPOQ,ADM,ADORA2A,ADORA2B,ADRBK1,AGER,AKR1B1,AKT1,ALOX15,ALPP,ANGPT2,ANXA1,ANXA2,ANXA5,AQP3,ARHGEF1,ARRB1,ATG16L1,B4GALT1,BAG4,BMPR1A,C5AR2,CALCA,CAMP,CAPG,CAV1,CBFB,CCL11,CCL17,CCL21,CCL26,CCL28,CD151,CD2,CD207,CD34,CD36,CD44,CD63,CD81,CD93,CDC42,CDH1,CDH3,CHI3L1,CHST1,CLEC11A,CNN2,COL17A1,COL1A1,COL4A1,CREB3,CRH,CSF2RB,CSF3,CST3,CTGF,CTLA4,CX3CR1,CXCL11,CXCL13,CX…
Organismal Development	morphology of vessel	1.15e-10		-0.174	bias	114	ACE,ACTA2,ACVRL1,ADM,AGER,ANKRD17,APLN,ARHGDIA,ARHGEF15,ARID4A,AXL,B9D1,CBFB,CD151,CITED2,CNN1,COL15A1,COL1A1,COL3A1,CST3,CXCR4,DDR1,DLL4,DLX1,DLX5,EDN1,EFEMP2,EHD4,ELN,ENG,ETV2,F2R,F7,FBLN1,FBLN5,FBN1,FBN2,FBXW7,FLNA,FMOD,FOXO1,G6PD,GDF1,GJA1,HAS2,HDAC7,HIF1A,HSPG2,ITGA5,ITGAV,ITGB8,KAT7,KLF5,KRAS,LAMA4,LOX,LPL,LUM,MAPK7,MARK2,MEF2C,MGP,MKL2,MMP2,MUS81,MYCN,MYH11,NCF1,NCOA6,NOTCH3,NOTCH4,NOX1,NR…
Cell Cycle	cell cycle progression	1.29e-10	Increased	2.579		333	ABCG2,ACLY,ACVRL1,ADM,ADORA2B,ADRBK1,AK1,AKAP8,AKR1B1,AKT1,ANXA1,APBB1,APBB3,ARF1,ARHGAP18,ARRB1,ASNS,AXL,B4GALT1,BAD,BCCIP,BCL2L1,BCL2L12,BMPR1A,BOP1,BRD7,BTC,BTG3,CALCA,CAMK2G,CAMK2N2,CAPN2,CAV1,CBX2,CBX7,CCK,CCNA1,CCNB1IP1,CCNC,CCND2,CCND3,CCNI,CD44,CD70,CDC25A,CDC42,CDC7,CDCA5,CDH1,CDK1,CDK14,CDKN1C,CDKN2C,CHFR,CITED2,CKAP5,CLSPN,CLTC,COL1A1,COL4A2,CRH,CSF3,CSNK1A1,CTLA4,CUL7,CYR61,DBF4,DDR2,…
Cellular Movement	migration of blood cells	1.3e-10	Increased	6.657	bias	275	ABCC1,ACKR3,ACTB,ADAM10,ADAM15,ADIPOQ,ADM,ADORA2A,ADORA2B,ADRBK1,AGER,AKT1,ALOX15,ALPP,ANGPT2,ANXA1,ANXA2,ANXA5,AQP3,ARHGEF1,ARRB1,ATG16L1,B4GALT1,BAG4,BMPR1A,C5AR2,CALCA,CAMP,CAPG,CAV1,CBFB,CCL11,CCL17,CCL21,CCL26,CCL28,CD151,CD2,CD207,CD34,CD36,CD44,CD63,CD81,CD93,CDC42,CDH1,CDH3,CHI3L1,CHST1,CLEC11A,CNN2,COL17A1,COL1A1,COL4A1,CREB3,CRH,CSF2RB,CSF3,CST3,CTGF,CTLA4,CX3CR1,CXCL11,CXCL13,CXCL14,CX…
Cellular Movement	cell movement of leukocytes	1.32e-10	Increased	5.673	bias	243	ABCC1,ACKR3,ACTB,ADAM10,ADAM15,ADIPOQ,ADM,ADORA2A,ADRBK1,AGER,AKT1,ALPP,ANGPT2,ANXA1,ANXA2,AQP3,ARHGEF1,ARRB1,B4GALT1,BAG4,BMPR1A,C5AR2,CALCA,CAMP,CAPG,CBFB,CCL11,CCL17,CCL21,CCL26,CCL28,CD151,CD2,CD207,CD36,CD44,CD63,CD81,CD93,CDC42,CDH1,CDH3,CHST1,CLEC11A,CNN2,COL17A1,COL1A1,COL4A1,CREB3,CRH,CSF3,CST3,CTGF,CTLA4,CX3CR1,CXCL11,CXCL13,CXCL14,CXCL2,CXCL5,CXCR2,CXCR4,CXCR5,CYR61,CYTIP,DARC,DCN,DDR2…
Hematological System Development and Function	cell movement of leukocytes	1.32e-10	Increased	5.673	bias	243	ABCC1,ACKR3,ACTB,ADAM10,ADAM15,ADIPOQ,ADM,ADORA2A,ADRBK1,AGER,AKT1,ALPP,ANGPT2,ANXA1,ANXA2,AQP3,ARHGEF1,ARRB1,B4GALT1,BAG4,BMPR1A,C5AR2,CALCA,CAMP,CAPG,CBFB,CCL11,CCL17,CCL21,CCL26,CCL28,CD151,CD2,CD207,CD36,CD44,CD63,CD81,CD93,CDC42,CDH1,CDH3,CHST1,CLEC11A,CNN2,COL17A1,COL1A1,COL4A1,CREB3,CRH,CSF3,CST3,CTGF,CTLA4,CX3CR1,CXCL11,CXCL13,CXCL14,CXCL2,CXCL5,CXCR2,CXCR4,CXCR5,CYR61,CYTIP,DARC,DCN,DDR2…
Immune Cell Trafficking	cell movement of leukocytes	1.32e-10	Increased	5.673	bias	243	ABCC1,ACKR3,ACTB,ADAM10,ADAM15,ADIPOQ,ADM,ADORA2A,ADRBK1,AGER,AKT1,ALPP,ANGPT2,ANXA1,ANXA2,AQP3,ARHGEF1,ARRB1,B4GALT1,BAG4,BMPR1A,C5AR2,CALCA,CAMP,CAPG,CBFB,CCL11,CCL17,CCL21,CCL26,CCL28,CD151,CD2,CD207,CD36,CD44,CD63,CD81,CD93,CDC42,CDH1,CDH3,CHST1,CLEC11A,CNN2,COL17A1,COL1A1,COL4A1,CREB3,CRH,CSF3,CST3,CTGF,CTLA4,CX3CR1,CXCL11,CXCL13,CXCL14,CXCL2,CXCL5,CXCR2,CXCR4,CXCR5,CYR61,CYTIP,DARC,DCN,DDR2…
Cellular Movement	leukocyte migration	1.9e-10	Increased	6.655	bias	274	ABCC1,ACKR3,ACTB,ADAM10,ADAM15,ADIPOQ,ADM,ADORA2A,ADORA2B,ADRBK1,AGER,AKT1,ALOX15,ALPP,ANGPT2,ANXA1,ANXA2,ANXA5,AQP3,ARHGEF1,ARRB1,ATG16L1,B4GALT1,BAG4,BMPR1A,C5AR2,CALCA,CAMP,CAPG,CAV1,CBFB,CCL11,CCL17,CCL21,CCL26,CCL28,CD151,CD2,CD207,CD34,CD36,CD44,CD63,CD81,CD93,CDC42,CDH1,CDH3,CHI3L1,CHST1,CLEC11A,CNN2,COL17A1,COL1A1,COL4A1,CREB3,CRH,CSF2RB,CSF3,CST3,CTGF,CTLA4,CX3CR1,CXCL11,CXCL13,CXCL14,CX…
Immune Cell Trafficking	leukocyte migration	1.9e-10	Increased	6.655	bias	274	ABCC1,ACKR3,ACTB,ADAM10,ADAM15,ADIPOQ,ADM,ADORA2A,ADORA2B,ADRBK1,AGER,AKT1,ALOX15,ALPP,ANGPT2,ANXA1,ANXA2,ANXA5,AQP3,ARHGEF1,ARRB1,ATG16L1,B4GALT1,BAG4,BMPR1A,C5AR2,CALCA,CAMP,CAPG,CAV1,CBFB,CCL11,CCL17,CCL21,CCL26,CCL28,CD151,CD2,CD207,CD34,CD36,CD44,CD63,CD81,CD93,CDC42,CDH1,CDH3,CHI3L1,CHST1,CLEC11A,CNN2,COL17A1,COL1A1,COL4A1,CREB3,CRH,CSF2RB,CSF3,CST3,CTGF,CTLA4,CX3CR1,CXCL11,CXCL13,CXCL14,CX…
Cellular Movement	cell movement of breast cancer cell lines	2.5e-10	Increased	4.447	bias	88	ADAM9,AKT1,ANGPT2,ANXA1,ARF1,ARPC1B,ARRB1,AXL,CAPN2,CAV1,CCL17,CD151,CD81,CDC42,CDH1,CST6,CTSL,CXCL11,CXCR4,DBF4,EFNA5,ENAH,EPHA2,FBLIM1,FER,FGF7,GAB1,GAB2,GIPC1,GJA1,GRINA,HIF1A,IGF1R,ITGA6,ITGAV,ITGB1,JUP,KRT19,LASP1,LPAR1,LRIG1,LRPAP1,MAP2K1,MAPK1,MGAT5,MMP2,NCOA6,NDRG1,NME1,NRP1,PAK1,PAK2,PIK3CG,PLAC1,PLAUR,PPIC,PRKD1,PRL,PRSS27,PTHLH,PTK2,RAB27A,RHOA,RUVBL1,S100A4,SDCBP,SEMA3A,SFN,SHC1,SMAD3…
Tissue Morphology	abnormal morphology of embryonic tissue	5.55e-10	Decreased	-4.171	bias	192	ABCA3,ABL2,ACKR3,ACVRL1,ADAM10,ADM,ADNP,ADRBK1,ANKRD17,APBB1,APEX1,ARFRP1,ARRB1,ATP6V0C,B9D1,BMPR1A,BRSK1,CAPNS1,CBX2,CDC25A,CDC42,CDH4,CDKN1C,CFL1,CHD8,CITED2,CNOT3,COL4A1,CTGF,CTNNBIP1,CXXC1,CYP26C1,DAD1,DHH,DHX9,DKK1,DLX5,DMRT2,DNMT1,DVL2,EDN1,EGLN1,EIF4G2,ELF5,EMX2,ENG,EP300,ESRRB,EXT2,EZH2,F2R,FGF9,FGFR1,FOLR1,FOXO1,FZR1,G6PD,GATA3,GFRA1,GLI2,GLI3,GNA11,GNAQ,H1F0,H2AFZ,HAPLN1,HAS2,HGS,HIF1A,…
Organismal Development	morphology of head	6.75e-10	Decreased	-3.783	bias	167	ADORA2A,AHI1,ANKH,ASPA,ATF4,ATXN1L,B9D1,BMPR1A,CDK2AP1,CDKN1C,CHRNB2,CHSY1,CLIC4,CLN3,CLPS,CNGA3,COL1A1,COL5A2,COL8A2,CREB3L2,CSTB,CTGF,CTNNBIP1,CTSD,CX3CR1,CYP26C1,DDR1,DDR2,DKK1,DKK2,DLX5,DPT,DVL2,EDN1,EFEMP1,ELOVL4,EMX2,EP300,EPHB2,EPHB3,FAM20A,FAM20C,FGFR1,FMOD,FST,G6PD,GATA3,GJA1,GJD2,GLI2,GNA11,GNAQ,GNB3,GNPAT,GPX4,HAPLN1,HOXB2,HSF4,HSPB2,HSPG2,IDS,IFT57,IKZF2,IRX5,ITGA6,ITGB4,KERA,KIF3A,KR…
Cardiovascular System Development and Function	abnormal morphology of blood vessel	7.75e-10				97	ACE,ACTA2,ACVRL1,ADM,ANKRD17,APLN,ARHGDIA,ARHGEF15,ARID4A,AXL,B9D1,CBFB,CD151,CITED2,COL15A1,COL3A1,CST3,CXCR4,DLL4,DLX5,EDN1,EFEMP2,EHD4,ELN,ENG,ETV2,F2R,F7,FBLN1,FBN1,FBXW7,FLNA,FMOD,FOXO1,G6PD,GDF1,GJA1,HAS2,HDAC7,HIF1A,HSPG2,ITGA5,ITGAV,ITGB8,KAT7,LAMA4,LOX,LPL,LUM,MAPK7,MARK2,MEF2C,MGP,MKL2,MMP2,MUS81,MYCN,MYH11,NCF1,NCOA6,NOTCH3,NOTCH4,NOX1,NRP1,OVOL2,PATZ1,PCGF2,PDGFB,PDGFRB,PKD1,PLEKHG5,P…
Organismal Development	abnormal morphology of blood vessel	7.75e-10				97	ACE,ACTA2,ACVRL1,ADM,ANKRD17,APLN,ARHGDIA,ARHGEF15,ARID4A,AXL,B9D1,CBFB,CD151,CITED2,COL15A1,COL3A1,CST3,CXCR4,DLL4,DLX5,EDN1,EFEMP2,EHD4,ELN,ENG,ETV2,F2R,F7,FBLN1,FBN1,FBXW7,FLNA,FMOD,FOXO1,G6PD,GDF1,GJA1,HAS2,HDAC7,HIF1A,HSPG2,ITGA5,ITGAV,ITGB8,KAT7,LAMA4,LOX,LPL,LUM,MAPK7,MARK2,MEF2C,MGP,MKL2,MMP2,MUS81,MYCN,MYH11,NCF1,NCOA6,NOTCH3,NOTCH4,NOX1,NRP1,OVOL2,PATZ1,PCGF2,PDGFB,PDGFRB,PKD1,PLEKHG5,P…
Tissue Morphology	abnormal morphology of blood vessel	7.75e-10				97	ACE,ACTA2,ACVRL1,ADM,ANKRD17,APLN,ARHGDIA,ARHGEF15,ARID4A,AXL,B9D1,CBFB,CD151,CITED2,COL15A1,COL3A1,CST3,CXCR4,DLL4,DLX5,EDN1,EFEMP2,EHD4,ELN,ENG,ETV2,F2R,F7,FBLN1,FBN1,FBXW7,FLNA,FMOD,FOXO1,G6PD,GDF1,GJA1,HAS2,HDAC7,HIF1A,HSPG2,ITGA5,ITGAV,ITGB8,KAT7,LAMA4,LOX,LPL,LUM,MAPK7,MARK2,MEF2C,MGP,MKL2,MMP2,MUS81,MYCN,MYH11,NCF1,NCOA6,NOTCH3,NOTCH4,NOX1,NRP1,OVOL2,PATZ1,PCGF2,PDGFB,PDGFRB,PKD1,PLEKHG5,P…
Cardiovascular System Development and Function	morphology of blood vessel	9.92e-10				103	ACE,ACTA2,ACVRL1,ADM,ANKRD17,APLN,ARHGDIA,ARHGEF15,ARID4A,AXL,B9D1,CBFB,CD151,CITED2,CNN1,COL15A1,COL3A1,CST3,CXCR4,DLL4,DLX1,DLX5,EDN1,EFEMP2,EHD4,ELN,ENG,ETV2,F2R,F7,FBLN1,FBLN5,FBN1,FBXW7,FLNA,FMOD,FOXO1,G6PD,GDF1,GJA1,HAS2,HDAC7,HIF1A,HSPG2,ITGA5,ITGAV,ITGB8,KAT7,LAMA4,LOX,LPL,LUM,MAPK7,MARK2,MEF2C,MGP,MKL2,MMP2,MUS81,MYCN,MYH11,NCF1,NCOA6,NOTCH3,NOTCH4,NOX1,NRP1,OVOL2,PATZ1,PCGF2,PDGFB,PDGFR…
Organismal Development	morphology of blood vessel	9.92e-10				103	ACE,ACTA2,ACVRL1,ADM,ANKRD17,APLN,ARHGDIA,ARHGEF15,ARID4A,AXL,B9D1,CBFB,CD151,CITED2,CNN1,COL15A1,COL3A1,CST3,CXCR4,DLL4,DLX1,DLX5,EDN1,EFEMP2,EHD4,ELN,ENG,ETV2,F2R,F7,FBLN1,FBLN5,FBN1,FBXW7,FLNA,FMOD,FOXO1,G6PD,GDF1,GJA1,HAS2,HDAC7,HIF1A,HSPG2,ITGA5,ITGAV,ITGB8,KAT7,LAMA4,LOX,LPL,LUM,MAPK7,MARK2,MEF2C,MGP,MKL2,MMP2,MUS81,MYCN,MYH11,NCF1,NCOA6,NOTCH3,NOTCH4,NOX1,NRP1,OVOL2,PATZ1,PCGF2,PDGFB,PDGFR…
Tissue Morphology	morphology of blood vessel	9.92e-10				103	ACE,ACTA2,ACVRL1,ADM,ANKRD17,APLN,ARHGDIA,ARHGEF15,ARID4A,AXL,B9D1,CBFB,CD151,CITED2,CNN1,COL15A1,COL3A1,CST3,CXCR4,DLL4,DLX1,DLX5,EDN1,EFEMP2,EHD4,ELN,ENG,ETV2,F2R,F7,FBLN1,FBLN5,FBN1,FBXW7,FLNA,FMOD,FOXO1,G6PD,GDF1,GJA1,HAS2,HDAC7,HIF1A,HSPG2,ITGA5,ITGAV,ITGB8,KAT7,LAMA4,LOX,LPL,LUM,MAPK7,MARK2,MEF2C,MGP,MKL2,MMP2,MUS81,MYCN,MYH11,NCF1,NCOA6,NOTCH3,NOTCH4,NOX1,NRP1,OVOL2,PATZ1,PCGF2,PDGFB,PDGFR…
Cellular Assembly and Organization	formation of cytoskeleton	1.18e-09	Increased	4.856	bias	122	ABL2,ACTB,ACTR3,ADD1,ADORA2A,AKT1,AQP5,ARF1,ARHGAP18,ARHGEF1,ARHGEF3,ARL2,ARRB1,BAG4,BMX,BOP1,CAPZB,CAV1,CBFB,CCL11,CCL21,CCL26,CD44,CDC42,CDH11,CENPJ,CFL1,CHCHD2,CLIP3,CNTNAP1,COL5A3,CRH,CTGF,CTNND1,CXCR2,DPYSL2,DSTN,DYNLL1,EDN1,ELN,F2R,F7,FBLIM1,FCER1A,FER,FGF7,FHIT,FLNA,FZR1,GDI1,GNA11,GNA12,GNAO1,GNAQ,GNB1,GNG12,GRB2,GRP,GSN,INPP5K,INPPL1,ITGB1,KANK3,KANK4,KIRREL,KRAS,LIMK2,LMCD1,LPAR1,LPAR2,…
Cardiovascular System Development and Function	migration of endothelial cells	1.2e-09	Increased	4.1	bias	107	ACVRL1,ADAM10,ADAM15,ADIPOQ,ADM,AKT1,AMOTL1,ANGPT2,ANGPTL1,ANXA2,AXL,BMX,BTC,CALCA,CAV1,CD151,CD81,CD9,CDH13,CNN2,COL4A1,COL4A2,CTGF,CXCR2,CYR61,DCN,DKK1,DLL4,ECSCR,EDN1,EGFL7,ELN,ENG,F2RL1,FAP,FGF13,FGFR1,FIGF,FLNA,FLNB,FOXO1,G6PD,GAB1,GATA3,GIPC1,GNA11,HAS3,HIF1A,HOXA9,HPSE,ITGAV,ITGB1,KLHL20,LGALS1,LOX,MAP2K1,MAPK12,MAPKAPK5,MARCKS,MAX,MDK,MEOX2,MGP,MMP2,NRP1,PAEP,PDGFB,PDGFRA,PDGFRB,PECAM1,PI…
Cellular Movement	migration of endothelial cells	1.2e-09	Increased	4.1	bias	107	ACVRL1,ADAM10,ADAM15,ADIPOQ,ADM,AKT1,AMOTL1,ANGPT2,ANGPTL1,ANXA2,AXL,BMX,BTC,CALCA,CAV1,CD151,CD81,CD9,CDH13,CNN2,COL4A1,COL4A2,CTGF,CXCR2,CYR61,DCN,DKK1,DLL4,ECSCR,EDN1,EGFL7,ELN,ENG,F2RL1,FAP,FGF13,FGFR1,FIGF,FLNA,FLNB,FOXO1,G6PD,GAB1,GATA3,GIPC1,GNA11,HAS3,HIF1A,HOXA9,HPSE,ITGAV,ITGB1,KLHL20,LGALS1,LOX,MAP2K1,MAPK12,MAPKAPK5,MARCKS,MAX,MDK,MEOX2,MGP,MMP2,NRP1,PAEP,PDGFB,PDGFRA,PDGFRB,PECAM1,PI…
Embryonic Development	development of body axis	1.92e-09		0.224		211	ADORA2A,AHI1,ALMS1,ALOX15,AQP1,AQP5,ASPA,ATF4,BBS4,BMPR1A,CDK2AP1,CDKN1C,CFL1,CHD7,CHD8,CHRD,CHRNB2,CLCN5,CLIC4,CLN3,CNGA3,COL1A1,COL5A2,COL8A2,CRYBA4,CRYGD,Crygf,CSPG4,CSTB,CTNNBIP1,CTSD,CX3CR1,CXCL14,CYP26C1,DKK1,DKK2,DLX1,DLX3,DLX5,DPT,EBF1,EDA,EDN1,EFEMP1,ELOVL4,EMX2,EPHA2,EPHB2,EPHB3,FGF13,FGF7,FGF9,FGFR1,FIGF,FMOD,FOXO1,FOXP2,FST,FZD7,GDF1,GJA1,GJD2,GLI2,GLI3,GNA11,GNAQ,GNB3,GNPAT,GPX4,GRSF…
Organismal Development	development of body axis	1.92e-09		0.224		211	ADORA2A,AHI1,ALMS1,ALOX15,AQP1,AQP5,ASPA,ATF4,BBS4,BMPR1A,CDK2AP1,CDKN1C,CFL1,CHD7,CHD8,CHRD,CHRNB2,CLCN5,CLIC4,CLN3,CNGA3,COL1A1,COL5A2,COL8A2,CRYBA4,CRYGD,Crygf,CSPG4,CSTB,CTNNBIP1,CTSD,CX3CR1,CXCL14,CYP26C1,DKK1,DKK2,DLX1,DLX3,DLX5,DPT,EBF1,EDA,EDN1,EFEMP1,ELOVL4,EMX2,EPHA2,EPHB2,EPHB3,FGF13,FGF7,FGF9,FGFR1,FIGF,FMOD,FOXO1,FOXP2,FST,FZD7,GDF1,GJA1,GJD2,GLI2,GLI3,GNA11,GNAQ,GNB3,GNPAT,GPX4,GRSF…
Tissue Morphology	quantity of cells	2.03e-09	Increased	8.818	bias	495	ABCC10,ABCG2,ACKR3,ADAM10,ADD1,ADD3,ADIPOQ,ADM,ADNP,ADORA2A,AFF1,AGER,AGR2,AKT1,ALOX15,AMH,ANGPT2,ANXA1,AP3B1,APLP1,AQP1,ARHGDIA,ARHGEF1,ARID4A,ARL4A,ATF4,ATN1,ATP7A,AVPR1B,AXL,B3GNT5,B4GALT1,BAD,BCL2L1,BCL2L2,BCL6B,BIRC3,BMF,BMPR1A,BSCL2,BTC,CALCA,CAMK2G,CAMP,CAPNS1,CAV1,CAV2,CBFA2T3,CBFB,CCK,CCL11,CCL21,CCL28,CCND2,CCND3,CD151,CD200R1,CD34,CD36,CD44,CD63,CD7,CD70,CD81,CD9,CDC25A,CDC42,CDH11,CDH…
Cell Morphology	outgrowth of plasma membrane projections	2.05e-09	Increased	6.025	bias	138	AATK,ADAM10,ADCY6,ADNP,ADORA2A,AGER,AKT1,APBB1,APEX1,App,BAG1,BAIAP2,BMPR1A,BRSK1,BTG3,CALB1,CD9,CDC42,CDK1,CHN1,DDR1,DLX5,DPYSL2,DPYSL3,DYRK1A,EPHA2,EPHB2,EPHB3,EWSR1,EXOC5,EXT1,EXTL3,EZR,FAIM,FAM107A,FEZ1,FGF7,FGFR1,FKBP5,FLI1,GAB1,GFRA1,GFRA2,GJA1,GNAO1,GNAQ,GNAS,GPR12,GPR6,HDGFRP3,HPSE,ICAM5,ILK,IQGAP1,ITGB1,KATNA1,KIF3A,KITLG,KRAS,LAMA2,LGALS1,MAP1B,MAP2K1,MAPK1,MAPK3,MAPK7,MARCKS,MARK2,MDK,…
Cellular Assembly and Organization	outgrowth of plasma membrane projections	2.05e-09	Increased	6.025	bias	138	AATK,ADAM10,ADCY6,ADNP,ADORA2A,AGER,AKT1,APBB1,APEX1,App,BAG1,BAIAP2,BMPR1A,BRSK1,BTG3,CALB1,CD9,CDC42,CDK1,CHN1,DDR1,DLX5,DPYSL2,DPYSL3,DYRK1A,EPHA2,EPHB2,EPHB3,EWSR1,EXOC5,EXT1,EXTL3,EZR,FAIM,FAM107A,FEZ1,FGF7,FGFR1,FKBP5,FLI1,GAB1,GFRA1,GFRA2,GJA1,GNAO1,GNAQ,GNAS,GPR12,GPR6,HDGFRP3,HPSE,ICAM5,ILK,IQGAP1,ITGB1,KATNA1,KIF3A,KITLG,KRAS,LAMA2,LGALS1,MAP1B,MAP2K1,MAPK1,MAPK3,MAPK7,MARCKS,MARK2,MDK,…
Cellular Movement	migration of breast cancer cell lines	2.89e-09	Increased	4.253	bias	74	ADAM9,AKT1,ANGPT2,ANXA1,ARF1,ARRB1,AXL,CAPN2,CAV1,CCL17,CD81,CDC42,CDH1,CST6,CTSL,CXCL11,CXCR4,DBF4,EFNA5,EPHA2,FBLIM1,FER,FGF7,GAB1,GAB2,GIPC1,GJA1,GRINA,HIF1A,IGF1R,ITGA6,ITGAV,ITGB1,LASP1,MAP2K1,MAPK1,MMP2,NCOA6,NDRG1,NME1,NRP1,PAK1,PAK2,PIK3CG,PLAC1,PLAUR,PPIC,PRKD1,PRL,PRSS27,PTHLH,PTK2,RHOA,RUVBL1,SDCBP,SEMA3A,SFN,SHC1,SMAD3,SPDEF,SPP1,TFAP2A,TFAP2C,TGFB1,TGFB3,TIMP1,TIMP2,TNK2,TRIP10,TWIST…
Tissue Morphology	morphology of connective tissue	3.22e-09	Decreased	-2.425	bias	160	ABL2,ACE,ACTA2,ACVRL1,ADAM10,ADD1,ADD3,AMHR2,ANKRD17,ARHGAP10,ATP6V0C,B4GALT1,BCL2L1,BIRC3,BSCL2,CAV1,CD36,CHSY1,CITED2,CLEC3B,COL12A1,COL1A1,COL5A2,CREB3L1,CRTC3,CSGALNACT1,CSPG4,CST3,CTGF,DCN,DHH,DIDO1,DKC1,DLX3,DLX5,DMRTC2,DOK1,DYNC1H1,EFEMP2,EIF2AK3,ELN,ELOVL4,EPB42,ETV6,EXT2,F2R,FAM20A,FBN1,FBXO2,FIGF,FLI1,FMOD,FSTL3,GAB2,GATA3,GBA2,GLI2,GPR68,GSN,HBZ,HIF1A,HIST1H1C,HOXC5,HSPG2,IGFBP5,IL2RG,…
Cell-To-Cell Signaling and Interaction	adhesion of tumor cell lines	3.88e-09	Increased	3.732	bias	94	ADAM10,ADAM15,ADAM9,AKT1,ALOX15,ANXA1,ANXA2,ARHGEF1,B4GALT1,CCL21,CD151,CD44,CD81,CD82,CD9,CDC42,CDH1,CDH3,CLCA2,CST6,CTNNA3,CXCL2,CXCR4,CYR61,CYTH1,CYTIP,DBF4,DCN,DKK3,EFEMP1,EGFL7,EPCAM,EPHA2,F2R,FIGF,FLNA,FOXO1,FUT7,FXYD5,GRP,HAS3,IGF1R,ILK,INPPL1,ITGA5,ITGA6,ITGAV,ITGB1,LAMC2,LGALS3,LTF,MAP2K1,MAPK7,MARCKS,MGAT5,MMP2,MUC1,NME1,NOV,PAK2,PARVA,PLAUR,PPARG,PRKCA,PSMD4,PTK2,PTPN14,PTPN6,RALGDS,RE…
Tissue Development	adhesion of tumor cell lines	3.88e-09	Increased	3.732	bias	94	ADAM10,ADAM15,ADAM9,AKT1,ALOX15,ANXA1,ANXA2,ARHGEF1,B4GALT1,CCL21,CD151,CD44,CD81,CD82,CD9,CDC42,CDH1,CDH3,CLCA2,CST6,CTNNA3,CXCL2,CXCR4,CYR61,CYTH1,CYTIP,DBF4,DCN,DKK3,EFEMP1,EGFL7,EPCAM,EPHA2,F2R,FIGF,FLNA,FOXO1,FUT7,FXYD5,GRP,HAS3,IGF1R,ILK,INPPL1,ITGA5,ITGA6,ITGAV,ITGB1,LAMC2,LGALS3,LTF,MAP2K1,MAPK7,MARCKS,MGAT5,MMP2,MUC1,NME1,NOV,PAK2,PARVA,PLAUR,PPARG,PRKCA,PSMD4,PTK2,PTPN14,PTPN6,RALGDS,RE…
Cellular Assembly and Organization	formation of actin filaments	3.89e-09	Increased	4.495	bias	100	ABL2,ACTR3,ADD1,ADORA2A,AKT1,ARF1,ARHGAP18,ARHGEF1,ARHGEF3,ARRB1,BAG4,BMX,BOP1,CAV1,CBFB,CCL11,CCL21,CCL26,CD44,CDC42,CDH11,CFL1,CHCHD2,CNTNAP1,CRH,CTGF,CTNND1,CXCR2,DSTN,EDN1,ELN,F2R,F7,FBLIM1,FER,FGF7,FZR1,GNA11,GNA12,GNAO1,GNAQ,GNB1,GNG12,GRB2,GRP,GSN,INPP5K,ITGB1,KANK3,KANK4,KIRREL,KRAS,LIMK2,LMCD1,LPAR1,LPAR2,MAP2K1,MAPK1,MARK2,MMP2,MPRIP,MYH11,NPR1,PAK1,PAK4,PECAM1,Pfn2,PIP5K1B,PITPNM1,PLAT…
Cellular Function and Maintenance	formation of actin filaments	3.89e-09	Increased	4.495	bias	100	ABL2,ACTR3,ADD1,ADORA2A,AKT1,ARF1,ARHGAP18,ARHGEF1,ARHGEF3,ARRB1,BAG4,BMX,BOP1,CAV1,CBFB,CCL11,CCL21,CCL26,CD44,CDC42,CDH11,CFL1,CHCHD2,CNTNAP1,CRH,CTGF,CTNND1,CXCR2,DSTN,EDN1,ELN,F2R,F7,FBLIM1,FER,FGF7,FZR1,GNA11,GNA12,GNAO1,GNAQ,GNB1,GNG12,GRB2,GRP,GSN,INPP5K,ITGB1,KANK3,KANK4,KIRREL,KRAS,LIMK2,LMCD1,LPAR1,LPAR2,MAP2K1,MAPK1,MARK2,MMP2,MPRIP,MYH11,NPR1,PAK1,PAK4,PECAM1,Pfn2,PIP5K1B,PITPNM1,PLAT…
Tissue Development	formation of actin filaments	3.89e-09	Increased	4.495	bias	100	ABL2,ACTR3,ADD1,ADORA2A,AKT1,ARF1,ARHGAP18,ARHGEF1,ARHGEF3,ARRB1,BAG4,BMX,BOP1,CAV1,CBFB,CCL11,CCL21,CCL26,CD44,CDC42,CDH11,CFL1,CHCHD2,CNTNAP1,CRH,CTGF,CTNND1,CXCR2,DSTN,EDN1,ELN,F2R,F7,FBLIM1,FER,FGF7,FZR1,GNA11,GNA12,GNAO1,GNAQ,GNB1,GNG12,GRB2,GRP,GSN,INPP5K,ITGB1,KANK3,KANK4,KIRREL,KRAS,LIMK2,LMCD1,LPAR1,LPAR2,MAP2K1,MAPK1,MARK2,MMP2,MPRIP,MYH11,NPR1,PAK1,PAK4,PECAM1,Pfn2,PIP5K1B,PITPNM1,PLAT…
Cell Death and Survival	cell death of connective tissue cells	4.05e-09		-0.228		197	ABCC1,ABCC4,ABCG2,ABL2,ACTB,ADIPOQ,ADM,ADRBK1,AGER,AKT1,ATN1,ATP6V1G2,BAD,BCL2L1,BIRC3,BMF,BMPR1A,CABIN1,CALB1,CAMP,CAPNS1,CD2,CD44,CDC42,CDH1,CDK1,CDKN1C,CDKN2C,CIDEA,CLIC4,COMP,CREB3L2,CRH,CTBP2,CTSD,CUL7,CWC15,CYR61,DAPK1,DCN,DKK1,DNMT1,DPM3,DUSP4,EEF1A1,EIF2AK3,EIF3B,EIF3H,EIF4E,EIF4EBP1,EIF5B,ENG,EP300,EWSR1,FAS,FLI1,FLNA,FOXI1,FOXO1,FUS,GAB1,GALNT5,GAS6,GHRL,GNAQ,GNB2,GPX4,GRB2,GRID2,GSN,HI…
Cellular Assembly and Organization	growth of plasma membrane projections	4.17e-09	Increased	6.35	bias	154	AATK,ADAM10,ADCY6,ADNP,ADORA2A,AGER,AKT1,APBB1,APEX1,App,BAG1,BAIAP2,BMPR1A,BRSK1,BTG3,CALB1,CAV1,CD9,CDC42,CDK1,CHN1,CSRP1,CXCL5,DDR1,DIXDC1,DLX5,DPYSL2,DPYSL3,DYRK1A,EIF4EBP1,EP300,EPHA2,EPHB2,EPHB3,EWSR1,EXOC5,EXT1,EXTL3,EZR,FAIM,FAM107A,FAS,FEZ1,FGF7,FGFR1,FKBP5,FLI1,FZR1,GAB1,GFRA1,GFRA2,GJA1,GNAO1,GNAQ,GNAS,GPR12,GPR6,HDGFRP3,HPSE,ICAM5,ILK,IQGAP1,ITGB1,KATNA1,KIF3A,KITLG,KRAS,LAMA2,LGALS1,…
Organismal Development	development of exocrine gland	5.13e-09	Increased	2.252	bias	76	ADIPOQ,AGAP2,AGPAT6,APLN,ATF4,B4GALT1,BTC,BTN1A1,CAV1,CD44,CDH1,CDH3,CDKN2C,CTNND1,DDR1,DGAT1,DKK1,EDA,EIF2AK3,ELF5,FABP7,FGF7,FGFR1,GATA3,GLI2,GLI3,GSN,HIF1A,HOXA9,HOXB9,HOXD9,HPSE,HS2ST1,IGF1R,IGFBP5,ITGA5,ITGA6,ITGB1,LALBA,MED1,MFGE8,MSX1,MSX2,NCOA3,NEURL,NEUROD1,NFKB2,NME1,NOTCH4,NR3C1,Nrg1,NRP1,OTX1,OXTR,PIN1,PRL,PTCH1,PTHLH,PTK2,PTN,PYGO2,RAMP2,SOCS5,SPP1,STAT5A,STAT5B,TFCP2L1,TGFB1,TGFB3,T…
Tissue Development	development of exocrine gland	5.13e-09	Increased	2.252	bias	76	ADIPOQ,AGAP2,AGPAT6,APLN,ATF4,B4GALT1,BTC,BTN1A1,CAV1,CD44,CDH1,CDH3,CDKN2C,CTNND1,DDR1,DGAT1,DKK1,EDA,EIF2AK3,ELF5,FABP7,FGF7,FGFR1,GATA3,GLI2,GLI3,GSN,HIF1A,HOXA9,HOXB9,HOXD9,HPSE,HS2ST1,IGF1R,IGFBP5,ITGA5,ITGA6,ITGB1,LALBA,MED1,MFGE8,MSX1,MSX2,NCOA3,NEURL,NEUROD1,NFKB2,NME1,NOTCH4,NR3C1,Nrg1,NRP1,OTX1,OXTR,PIN1,PRL,PTCH1,PTHLH,PTK2,PTN,PYGO2,RAMP2,SOCS5,SPP1,STAT5A,STAT5B,TFCP2L1,TGFB1,TGFB3,T…
Cellular Movement	cell movement of epithelial cells	5.33e-09	Increased	3.711	bias	56	ADAM10,ADAM9,ADIPOQ,AKT1,ALDOA,CAPN2,CD82,CDC42,CDH1,CDH11,CDH4,CHRM4,COL17A1,COL7A1,CSPG4,CTNNA1,CXCL11,ENG,FBLN5,FGF7,FGFR1,GAB1,GSN,ILK,ITGB1,ITGB4,JUP,KLF5,LTF,MGAT5,MIA,MMP2,PAK1,PAK2,PAK4,PIK3CG,PKD1,PLAUR,PLEC,PMP22,PPARD,PTK2,PTN,RGS4,RRAS,SEMA6D,SETD8,SH3PXD2A,SMAD3,SPARC,TCF3,TGFB1,TGFB3,TGFBR2,TIMP1,WASF2
Cell Death and Survival	cell viability of tumor cell lines	5.37e-09	Increased	9.998	bias	225	ABCC1,ABCG2,ACE,ACER2,ACKR3,ACVRL1,ADNP,ADORA2A,ADRBK1,AGER,AK5,AKT1,ANGPT2,APEX1,AQP3,ARRB1,ATF1,ATG4B,AXL,BAD,BAG1,BARD1,BCKDK,BCL2L1,C11orf31,C5AR2,CA9,CAMK1G,CAPN2,CARS,CASK,CAV1,CCL11,CD44,CD81,CD82,CDH1,CDK8,CDKN1C,CHCHD6,CHFR,CKAP5,CLDN3,CLDN4,CLK3,CLN3,COL1A1,CPA1,CRH,CTGF,CXCL2,CXCR4,DGKA,DNM1,DNM2,DUSP13,DUSP22,DUSP7,DYRK1B,EEF2,EFNA2,EIF2AK3,EIF3A,EIF4A3,EIF4E,ENG,EP300,EWSR1,FA2H,FAS,…
Cell Morphology	outgrowth of neurites	5.5e-09	Increased	6.058	bias	136	AATK,ADAM10,ADCY6,ADNP,ADORA2A,AGER,AKT1,APBB1,APEX1,App,BAG1,BAIAP2,BMPR1A,BRSK1,BTG3,CALB1,CD9,CDC42,CDK1,CHN1,DDR1,DLX5,DPYSL2,DPYSL3,DYRK1A,EPHA2,EPHB2,EPHB3,EWSR1,EXOC5,EXT1,EXTL3,EZR,FAIM,FAM107A,FEZ1,FGF7,FGFR1,FKBP5,FLI1,GAB1,GFRA1,GFRA2,GJA1,GNAO1,GNAQ,GNAS,GPR12,GPR6,HDGFRP3,HPSE,ICAM5,ILK,IQGAP1,ITGB1,KATNA1,KIF3A,KITLG,KRAS,LAMA2,LGALS1,MAP1B,MAP2K1,MAPK1,MAPK3,MAPK7,MARCKS,MARK2,MDK,…
Cellular Assembly and Organization	outgrowth of neurites	5.5e-09	Increased	6.058	bias	136	AATK,ADAM10,ADCY6,ADNP,ADORA2A,AGER,AKT1,APBB1,APEX1,App,BAG1,BAIAP2,BMPR1A,BRSK1,BTG3,CALB1,CD9,CDC42,CDK1,CHN1,DDR1,DLX5,DPYSL2,DPYSL3,DYRK1A,EPHA2,EPHB2,EPHB3,EWSR1,EXOC5,EXT1,EXTL3,EZR,FAIM,FAM107A,FEZ1,FGF7,FGFR1,FKBP5,FLI1,GAB1,GFRA1,GFRA2,GJA1,GNAO1,GNAQ,GNAS,GPR12,GPR6,HDGFRP3,HPSE,ICAM5,ILK,IQGAP1,ITGB1,KATNA1,KIF3A,KITLG,KRAS,LAMA2,LGALS1,MAP1B,MAP2K1,MAPK1,MAPK3,MAPK7,MARCKS,MARK2,MDK,…
Nervous System Development and Function	outgrowth of neurites	5.5e-09	Increased	6.058	bias	136	AATK,ADAM10,ADCY6,ADNP,ADORA2A,AGER,AKT1,APBB1,APEX1,App,BAG1,BAIAP2,BMPR1A,BRSK1,BTG3,CALB1,CD9,CDC42,CDK1,CHN1,DDR1,DLX5,DPYSL2,DPYSL3,DYRK1A,EPHA2,EPHB2,EPHB3,EWSR1,EXOC5,EXT1,EXTL3,EZR,FAIM,FAM107A,FEZ1,FGF7,FGFR1,FKBP5,FLI1,GAB1,GFRA1,GFRA2,GJA1,GNAO1,GNAQ,GNAS,GPR12,GPR6,HDGFRP3,HPSE,ICAM5,ILK,IQGAP1,ITGB1,KATNA1,KIF3A,KITLG,KRAS,LAMA2,LGALS1,MAP1B,MAP2K1,MAPK1,MAPK3,MAPK7,MARCKS,MARK2,MDK,…
Cellular Development	differentiation of connective tissue cells	5.8e-09		1.13		173	ACVRL1,ADIPOQ,ADM,AKT1,ALMS1,ARL4A,ATF4,BMPR1A,BSCL2,CALCA,CAPNS1,CBFB,CCDC85B,CD9,CHRD,CREB3L1,CREB3L2,CTBP2,CTGF,CTHRC1,CTNNBIP1,CTNND1,CYR61,DDX5,DKK1,DKK2,DLK2,DLX3,DLX5,DYNLL1,EBF1,EDN1,EFNA2,EIF2AK3,ELF4,EPHA2,FABP4,FAM20C,FAS,FBLIM1,FBXW7,FCGR2B,FGF9,FGFR1,FHL2,FIGF,FIP1L1,FOXO1,FSTL3,FZD9,FZR1,GAB2,GHRL,GJA1,GLI2,GLI3,GPR68,GSN,HAS2,HDAC5,HDAC7,HIF1A,HIVEP2,HSPG2,IGFBP5,IKZF4,INPP4B,INS,I…
Cell Morphology	sprouting	6.42e-09	Increased	4.479	bias	115	ABL2,ACTR3,ACVRL1,ADM,AGRN,AKT1,ANGPT2,ANKRD27,ANXA2,CALCA,CAPZB,CAV1,CCL21,CDC42,CDH1,CHN1,CHRNA1,CHRNB2,CRH,CSRP1,CTBP2,CYR61,DBN1,DCN,DLG4,DLL4,DPYSL2,DPYSL3,DROSHA,DYNLT1,EFNA5,EIF4EBP1,EIF4G3,EPHB2,EPHB3,ETV4,ETV6,EZR,FAM107A,FER,FGF13,FIGF,GAB1,GEM,GIT1,GRB2,HSPG2,HTRA1,ICAM5,ITGB8,JAK2,KIDINS220,KIF3A,KITLG,LAMA2,LAMA4,LCN2,LRRC4,MAP1B,MAPK7,MECP2,MKS1,MYO5A,NAB2,NEUROD1,NFKB1,NOTCH4,NPY,N…
Cellular Assembly and Organization	development of cytoplasm	7.11e-09	Increased	5.176	bias	141	ABL2,ACTB,ACTR3,ADD1,ADORA2A,AKT1,ANKRD27,ANXA1,AQP5,ARF1,ARHGAP18,ARHGEF1,ARHGEF3,ARL2,ARRB1,ATG16L1,ATG4B,BAG4,BMX,BOP1,C12orf44,CAPZB,CAV1,CBFB,CCL11,CCL21,CCL26,CD44,CDC42,CDH11,CENPJ,CFL1,CHCHD2,CLIP3,CNTNAP1,COL5A3,CRH,CRTC3,CTGF,CTNND1,CTSD,CXCR2,DPYSL2,DSTN,DYNLL1,EDN1,EHD4,ELN,F2R,F7,FBLIM1,FCER1A,FER,FGF7,FHIT,FLNA,FZR1,GDI1,GNA11,GNA12,GNAO1,GNAQ,GNAS,GNB1,GNG12,GRB2,GRID2,GRP,GSN,INPP…
Cellular Assembly and Organization	growth of neurites	7.94e-09	Increased	6.318	bias	152	AATK,ADAM10,ADCY6,ADNP,ADORA2A,AGER,AKT1,APBB1,APEX1,App,BAG1,BAIAP2,BMPR1A,BRSK1,BTG3,CALB1,CAV1,CD9,CDC42,CDK1,CHN1,CSRP1,CXCL5,DDR1,DIXDC1,DLX5,DPYSL2,DPYSL3,DYRK1A,EIF4EBP1,EP300,EPHA2,EPHB2,EPHB3,EWSR1,EXOC5,EXT1,EXTL3,EZR,FAIM,FAM107A,FAS,FEZ1,FGF7,FGFR1,FKBP5,FLI1,FZR1,GAB1,GFRA1,GFRA2,GJA1,GNAO1,GNAQ,GNAS,GPR12,GPR6,HDGFRP3,HPSE,ICAM5,ILK,IQGAP1,ITGB1,KATNA1,KIF3A,KITLG,KRAS,LAMA2,LGALS1,…
Nervous System Development and Function	growth of neurites	7.94e-09	Increased	6.318	bias	152	AATK,ADAM10,ADCY6,ADNP,ADORA2A,AGER,AKT1,APBB1,APEX1,App,BAG1,BAIAP2,BMPR1A,BRSK1,BTG3,CALB1,CAV1,CD9,CDC42,CDK1,CHN1,CSRP1,CXCL5,DDR1,DIXDC1,DLX5,DPYSL2,DPYSL3,DYRK1A,EIF4EBP1,EP300,EPHA2,EPHB2,EPHB3,EWSR1,EXOC5,EXT1,EXTL3,EZR,FAIM,FAM107A,FAS,FEZ1,FGF7,FGFR1,FKBP5,FLI1,FZR1,GAB1,GFRA1,GFRA2,GJA1,GNAO1,GNAQ,GNAS,GPR12,GPR6,HDGFRP3,HPSE,ICAM5,ILK,IQGAP1,ITGB1,KATNA1,KIF3A,KITLG,KRAS,LAMA2,LGALS1,…
Tissue Development	development of epithelial tissue	1.2e-08	Increased	3.61	bias	155	ABCA3,ACVRL1,ADAM15,ADAMTS8,ADM,AGER,AKT1,ANGPT2,ANGPTL1,AXL,B4GALT1,CA9,CALCA,CAMP,CAV1,CAV2,CCL11,CCL26,CD151,CD36,CD44,CD9,CDC42,CDH1,CDH13,CLIC4,COL1A1,COL4A1,COL4A2,CTGF,CXCL2,CXCR2,CXCR4,CYR61,DGKA,DKK1,DLL4,DLX3,DLX5,EDN1,ELN,ENG,F11R,F2R,F2RL1,FABP4,FGF13,FGF7,FGF9,FGFR1,FIGF,FOXO1,G6PD,GAB1,GAS6,GHRL,GJB2,GLI2,GLI3,GRSF1,HAS3,HIF1A,HOXA9,HOXB2,HOXB9,HOXD9,HSF1,HSF4,HSPG2,ITGB1,ITGB8,JAG2…
Skeletal and Muscular System Development and Function	morphology of axial skeleton	1.4e-08	Decreased	-2.613	bias	72	CBX2,CDKN1C,CHSY1,CLEC3B,COL12A1,CTGF,DCHS1,DLX5,DMRT2,DVL2,EIF2AK3,FAM20C,FBN1,FGFR1,GJA1,HAPLN1,HOXA9,HOXB2,HOXB9,HOXC4,HOXC5,HOXD10,HOXD4,HOXD9,HSPG2,LFNG,LMNA,LTBP3,MDFI,MEOX1,MEOX2,MSTN,MSX2,MTA2,MYF5,MYOD1,NOV,PCGF2,PDGFRA,PHC1,PHC2,PITX1,PKDCC,PLAGL1,PRKG2,PRRX1,PSEN1,PTCH1,PTHLH,RARA,RARG,RING1,RPS6KA3,RYR1,SCYL1,SEMA3A,SFRP2,SLC30A5,SMAD3,SULF2,TASP1,TCF15,TEAD2,TFAP2A,TGFB1,TGFB2,TGFBR3…
Embryonic Development	development of head	1.47e-08		0.567		172	ADORA2A,AHI1,ALMS1,ALOX15,AQP1,AQP5,ASPA,ATF4,BBS4,BMPR1A,CDK2AP1,CDKN1C,CFL1,CHD7,CHRD,CHRNB2,CLCN5,CLIC4,CLN3,CNGA3,COL1A1,COL5A2,COL8A2,CRYBA4,CRYGD,Crygf,CSPG4,CSTB,CTSD,CX3CR1,CXCL14,DKK1,DKK2,DLX1,DLX3,DLX5,DPT,EBF1,EDA,EFEMP1,ELOVL4,EMX2,EPHA2,EPHB2,EPHB3,FGF13,FGF7,FGF9,FGFR1,FIGF,FMOD,FOXO1,FOXP2,FST,GJA1,GJD2,GLI2,GLI3,GNA11,GNAQ,GNB3,GNPAT,GPX4,HS2ST1,HSF1,HSF4,HSPB2,HSPG2,IKZF2,IL18BP…
Organismal Development	development of head	1.47e-08		0.567		172	ADORA2A,AHI1,ALMS1,ALOX15,AQP1,AQP5,ASPA,ATF4,BBS4,BMPR1A,CDK2AP1,CDKN1C,CFL1,CHD7,CHRD,CHRNB2,CLCN5,CLIC4,CLN3,CNGA3,COL1A1,COL5A2,COL8A2,CRYBA4,CRYGD,Crygf,CSPG4,CSTB,CTSD,CX3CR1,CXCL14,DKK1,DKK2,DLX1,DLX3,DLX5,DPT,EBF1,EDA,EFEMP1,ELOVL4,EMX2,EPHA2,EPHB2,EPHB3,FGF13,FGF7,FGF9,FGFR1,FIGF,FMOD,FOXO1,FOXP2,FST,GJA1,GJD2,GLI2,GLI3,GNA11,GNAQ,GNB3,GNPAT,GPX4,HS2ST1,HSF1,HSF4,HSPB2,HSPG2,IKZF2,IL18BP…
Cell Morphology	formation of plasma membrane projections	1.51e-08	Increased	4.556	bias	169	ABL2,ACE,ACTB,ACTR3,ADAM22,ADCY3,ADORA2A,AGER,AGRN,AKT1,ANKRD27,ATP7A,ATXN10,BAIAP2,BBS4,BLOC1S6,BRSK1,BTG3,CAPZB,CAV1,CCK,CCL21,CD44,CD81,CDC42,CDH1,CELSR2,CHN1,CHRNA1,CHRNB2,CNTN4,CNTNAP1,CRH,CSRP1,CTNND1,CYTH2,DBN1,DDR1,DIXDC1,DLG4,DLX5,DPYSL2,DPYSL3,DYNLT1,EFHD1,EFNA2,EFNA5,EIF4EBP1,EIF4G3,EPHA7,EPHB2,EPHB3,ETV4,EZR,FAM107A,FER,FEZ1,FGF13,FGFR1,FLOT1,FNBP1L,GDPD5,GEM,GFRA1,GFRA2,GHRL,GIT1,GJA…
Cellular Assembly and Organization	formation of plasma membrane projections	1.51e-08	Increased	4.556	bias	169	ABL2,ACE,ACTB,ACTR3,ADAM22,ADCY3,ADORA2A,AGER,AGRN,AKT1,ANKRD27,ATP7A,ATXN10,BAIAP2,BBS4,BLOC1S6,BRSK1,BTG3,CAPZB,CAV1,CCK,CCL21,CD44,CD81,CDC42,CDH1,CELSR2,CHN1,CHRNA1,CHRNB2,CNTN4,CNTNAP1,CRH,CSRP1,CTNND1,CYTH2,DBN1,DDR1,DIXDC1,DLG4,DLX5,DPYSL2,DPYSL3,DYNLT1,EFHD1,EFNA2,EFNA5,EIF4EBP1,EIF4G3,EPHA7,EPHB2,EPHB3,ETV4,EZR,FAM107A,FER,FEZ1,FGF13,FGFR1,FLOT1,FNBP1L,GDPD5,GEM,GFRA1,GFRA2,GHRL,GIT1,GJA…
Cellular Development	formation of plasma membrane projections	1.51e-08	Increased	4.556	bias	169	ABL2,ACE,ACTB,ACTR3,ADAM22,ADCY3,ADORA2A,AGER,AGRN,AKT1,ANKRD27,ATP7A,ATXN10,BAIAP2,BBS4,BLOC1S6,BRSK1,BTG3,CAPZB,CAV1,CCK,CCL21,CD44,CD81,CDC42,CDH1,CELSR2,CHN1,CHRNA1,CHRNB2,CNTN4,CNTNAP1,CRH,CSRP1,CTNND1,CYTH2,DBN1,DDR1,DIXDC1,DLG4,DLX5,DPYSL2,DPYSL3,DYNLT1,EFHD1,EFNA2,EFNA5,EIF4EBP1,EIF4G3,EPHA7,EPHB2,EPHB3,ETV4,EZR,FAM107A,FER,FEZ1,FGF13,FGFR1,FLOT1,FNBP1L,GDPD5,GEM,GFRA1,GFRA2,GHRL,GIT1,GJA…
Cellular Function and Maintenance	formation of plasma membrane projections	1.51e-08	Increased	4.556	bias	169	ABL2,ACE,ACTB,ACTR3,ADAM22,ADCY3,ADORA2A,AGER,AGRN,AKT1,ANKRD27,ATP7A,ATXN10,BAIAP2,BBS4,BLOC1S6,BRSK1,BTG3,CAPZB,CAV1,CCK,CCL21,CD44,CD81,CDC42,CDH1,CELSR2,CHN1,CHRNA1,CHRNB2,CNTN4,CNTNAP1,CRH,CSRP1,CTNND1,CYTH2,DBN1,DDR1,DIXDC1,DLG4,DLX5,DPYSL2,DPYSL3,DYNLT1,EFHD1,EFNA2,EFNA5,EIF4EBP1,EIF4G3,EPHA7,EPHB2,EPHB3,ETV4,EZR,FAM107A,FER,FEZ1,FGF13,FGFR1,FLOT1,FNBP1L,GDPD5,GEM,GFRA1,GFRA2,GHRL,GIT1,GJA…
Tumor Morphology	progression of tumor	1.84e-08		0.583		54	ABCC4,ACKR3,ADAM15,AKT1,ANXA1,ANXA2,AXL,CA9,CAV1,CD44,CDH1,COL1A1,COL1A2,CSNK1A1,CTLA4,CXCL14,CXCR4,EAF2,ENG,EZR,FAS,FOXO1,FUS,GATA3,HOXB9,HPSE,IGF1R,IGFBP6,ILK,ITGA6,KRAS,MAPKAPK5,MYCN,NFKB1,NRP1,PAK1,PDCD4,PDGFB,PLAUR,PLCE1,RB1,RNF111,SEMA3E,SMAD4,SPP1,SRSF1,ST14,STAT5A,TGFBR2,TIMP1,TLR4,TNK2,TSHR,TWIST1
Cellular Development	proliferation of fibroblasts	2.1e-08	Increased	4.403	bias	114	ACTB,ADIPOQ,AKT1,ANXA2,AQP1,ATF4,BTC,CAV1,CBX2,CBX7,CCND2,CCND3,CD44,CDC42,CDH1,CITED2,CTGF,CTSD,DCN,DDR2,DDX5,DKK1,DOK1,EDN1,ELN,ENG,EP300,ESPL1,FAS,FBRS,FGFR1,FLII,FOSB,GAS6,GEM,GJA1,GRB2,HGS,HIF1A,ICMT,IGF1R,IGFBP7,ILK,ITGA5,ITGB1,KDM5A,KRAS,LPAR1,LPAR2,LTF,LUM,MAPK1,MAPK3,MEN1,MMP2,MORF4L1,MSTN,MYBL2,MYCN,MYOD1,NCOA6,NCSTN,NR3C1,NUPR1,OGT,PA2G4,PATZ1,PCGF2,PDGFA,PDGFB,PDGFRA,PHC2,PLAT,PLCE1,P…
Cellular Growth and Proliferation	proliferation of fibroblasts	2.1e-08	Increased	4.403	bias	114	ACTB,ADIPOQ,AKT1,ANXA2,AQP1,ATF4,BTC,CAV1,CBX2,CBX7,CCND2,CCND3,CD44,CDC42,CDH1,CITED2,CTGF,CTSD,DCN,DDR2,DDX5,DKK1,DOK1,EDN1,ELN,ENG,EP300,ESPL1,FAS,FBRS,FGFR1,FLII,FOSB,GAS6,GEM,GJA1,GRB2,HGS,HIF1A,ICMT,IGF1R,IGFBP7,ILK,ITGA5,ITGB1,KDM5A,KRAS,LPAR1,LPAR2,LTF,LUM,MAPK1,MAPK3,MEN1,MMP2,MORF4L1,MSTN,MYBL2,MYCN,MYOD1,NCOA6,NCSTN,NR3C1,NUPR1,OGT,PA2G4,PATZ1,PCGF2,PDGFA,PDGFB,PDGFRA,PHC2,PLAT,PLCE1,P…
Connective Tissue Development and Function	proliferation of fibroblasts	2.1e-08	Increased	4.403	bias	114	ACTB,ADIPOQ,AKT1,ANXA2,AQP1,ATF4,BTC,CAV1,CBX2,CBX7,CCND2,CCND3,CD44,CDC42,CDH1,CITED2,CTGF,CTSD,DCN,DDR2,DDX5,DKK1,DOK1,EDN1,ELN,ENG,EP300,ESPL1,FAS,FBRS,FGFR1,FLII,FOSB,GAS6,GEM,GJA1,GRB2,HGS,HIF1A,ICMT,IGF1R,IGFBP7,ILK,ITGA5,ITGB1,KDM5A,KRAS,LPAR1,LPAR2,LTF,LUM,MAPK1,MAPK3,MEN1,MMP2,MORF4L1,MSTN,MYBL2,MYCN,MYOD1,NCOA6,NCSTN,NR3C1,NUPR1,OGT,PA2G4,PATZ1,PCGF2,PDGFA,PDGFB,PDGFRA,PHC2,PLAT,PLCE1,P…
Cellular Function and Maintenance	endocytosis	2.25e-08	Increased	3.69	bias	91	ADD1,ANXA5,AP1S1,App,ARRB1,ATP6AP1,ATP6V1H,AXL,BMX,CABIN1,CALY,CAV1,CAV2,CD2AP,CD36,CD44,CD63,CDC42,CDH13,CHN1,CLCN5,CLIP3,CLN3,CLTC,CYTH2,DENND1A,DLGAP3,DNM1,DNM2,DYRK1A,EHD2,EHD4,EZR,F2RL1,FGR,FOLR1,GAK,GAPVD1,GRB2,HGS,HIP1R,INPPL1,ITGB1,KIF3A,KRAS,LRP8,LRPAP1,LYN,MAP1S,MICALL2,MSR1,MYO5A,NCOA6,NECAP1,NEDD4L,NPC1,PAK1,PDLIM7,PIP5K1A,PPT1,PRKCA,PSD,RAB22A,RAB34,RAB7A,RALBP1,REPS2,RHOA,RHOB,RHOD,…
Connective Tissue Development and Function	morphology of bone	2.45e-08	Decreased	-4.703	bias	151	ADRBK1,ANKH,ATF4,ATXN1L,CALB1,CALCA,CAV1,CBX2,CDKN1C,CHPF,CHSY1,CLEC3B,COL12A1,CREB3L1,CREB3L2,CSGALNACT1,CTGF,CTNNBIP1,DARC,DCHS1,DDR1,DDR2,DKK1,DLX1,DLX5,DMRT2,DVL2,EBF1,EDN1,EIF2AK3,EMX2,FAM20C,FBLIM1,FBN1,FBN2,FGFR1,FMOD,FOXI1,FZD9,GAB2,GALNT3,GATA3,GJA1,GLI2,GNA11,GNAQ,GSN,HAPLN1,HIP1R,HOXA9,HOXB2,HOXB9,HOXC4,HOXC5,HOXD10,HOXD4,HOXD9,HSPG2,IDS,IFT57,IGF1R,INPP4B,ITGA6,JAG2,JDP2,KIF3A,KRT10,K…
Embryonic Development	morphology of bone	2.45e-08	Decreased	-4.703	bias	151	ADRBK1,ANKH,ATF4,ATXN1L,CALB1,CALCA,CAV1,CBX2,CDKN1C,CHPF,CHSY1,CLEC3B,COL12A1,CREB3L1,CREB3L2,CSGALNACT1,CTGF,CTNNBIP1,DARC,DCHS1,DDR1,DDR2,DKK1,DLX1,DLX5,DMRT2,DVL2,EBF1,EDN1,EIF2AK3,EMX2,FAM20C,FBLIM1,FBN1,FBN2,FGFR1,FMOD,FOXI1,FZD9,GAB2,GALNT3,GATA3,GJA1,GLI2,GNA11,GNAQ,GSN,HAPLN1,HIP1R,HOXA9,HOXB2,HOXB9,HOXC4,HOXC5,HOXD10,HOXD4,HOXD9,HSPG2,IDS,IFT57,IGF1R,INPP4B,ITGA6,JAG2,JDP2,KIF3A,KRT10,K…
Organ Development	morphology of bone	2.45e-08	Decreased	-4.703	bias	151	ADRBK1,ANKH,ATF4,ATXN1L,CALB1,CALCA,CAV1,CBX2,CDKN1C,CHPF,CHSY1,CLEC3B,COL12A1,CREB3L1,CREB3L2,CSGALNACT1,CTGF,CTNNBIP1,DARC,DCHS1,DDR1,DDR2,DKK1,DLX1,DLX5,DMRT2,DVL2,EBF1,EDN1,EIF2AK3,EMX2,FAM20C,FBLIM1,FBN1,FBN2,FGFR1,FMOD,FOXI1,FZD9,GAB2,GALNT3,GATA3,GJA1,GLI2,GNA11,GNAQ,GSN,HAPLN1,HIP1R,HOXA9,HOXB2,HOXB9,HOXC4,HOXC5,HOXD10,HOXD4,HOXD9,HSPG2,IDS,IFT57,IGF1R,INPP4B,ITGA6,JAG2,JDP2,KIF3A,KRT10,K…
Organ Morphology	morphology of bone	2.45e-08	Decreased	-4.703	bias	151	ADRBK1,ANKH,ATF4,ATXN1L,CALB1,CALCA,CAV1,CBX2,CDKN1C,CHPF,CHSY1,CLEC3B,COL12A1,CREB3L1,CREB3L2,CSGALNACT1,CTGF,CTNNBIP1,DARC,DCHS1,DDR1,DDR2,DKK1,DLX1,DLX5,DMRT2,DVL2,EBF1,EDN1,EIF2AK3,EMX2,FAM20C,FBLIM1,FBN1,FBN2,FGFR1,FMOD,FOXI1,FZD9,GAB2,GALNT3,GATA3,GJA1,GLI2,GNA11,GNAQ,GSN,HAPLN1,HIP1R,HOXA9,HOXB2,HOXB9,HOXC4,HOXC5,HOXD10,HOXD4,HOXD9,HSPG2,IDS,IFT57,IGF1R,INPP4B,ITGA6,JAG2,JDP2,KIF3A,KRT10,K…
Organismal Development	morphology of bone	2.45e-08	Decreased	-4.703	bias	151	ADRBK1,ANKH,ATF4,ATXN1L,CALB1,CALCA,CAV1,CBX2,CDKN1C,CHPF,CHSY1,CLEC3B,COL12A1,CREB3L1,CREB3L2,CSGALNACT1,CTGF,CTNNBIP1,DARC,DCHS1,DDR1,DDR2,DKK1,DLX1,DLX5,DMRT2,DVL2,EBF1,EDN1,EIF2AK3,EMX2,FAM20C,FBLIM1,FBN1,FBN2,FGFR1,FMOD,FOXI1,FZD9,GAB2,GALNT3,GATA3,GJA1,GLI2,GNA11,GNAQ,GSN,HAPLN1,HIP1R,HOXA9,HOXB2,HOXB9,HOXC4,HOXC5,HOXD10,HOXD4,HOXD9,HSPG2,IDS,IFT57,IGF1R,INPP4B,ITGA6,JAG2,JDP2,KIF3A,KRT10,K…
Skeletal and Muscular System Development and Function	morphology of bone	2.45e-08	Decreased	-4.703	bias	151	ADRBK1,ANKH,ATF4,ATXN1L,CALB1,CALCA,CAV1,CBX2,CDKN1C,CHPF,CHSY1,CLEC3B,COL12A1,CREB3L1,CREB3L2,CSGALNACT1,CTGF,CTNNBIP1,DARC,DCHS1,DDR1,DDR2,DKK1,DLX1,DLX5,DMRT2,DVL2,EBF1,EDN1,EIF2AK3,EMX2,FAM20C,FBLIM1,FBN1,FBN2,FGFR1,FMOD,FOXI1,FZD9,GAB2,GALNT3,GATA3,GJA1,GLI2,GNA11,GNAQ,GSN,HAPLN1,HIP1R,HOXA9,HOXB2,HOXB9,HOXC4,HOXC5,HOXD10,HOXD4,HOXD9,HSPG2,IDS,IFT57,IGF1R,INPP4B,ITGA6,JAG2,JDP2,KIF3A,KRT10,K…
Tissue Development	morphology of bone	2.45e-08	Decreased	-4.703	bias	151	ADRBK1,ANKH,ATF4,ATXN1L,CALB1,CALCA,CAV1,CBX2,CDKN1C,CHPF,CHSY1,CLEC3B,COL12A1,CREB3L1,CREB3L2,CSGALNACT1,CTGF,CTNNBIP1,DARC,DCHS1,DDR1,DDR2,DKK1,DLX1,DLX5,DMRT2,DVL2,EBF1,EDN1,EIF2AK3,EMX2,FAM20C,FBLIM1,FBN1,FBN2,FGFR1,FMOD,FOXI1,FZD9,GAB2,GALNT3,GATA3,GJA1,GLI2,GNA11,GNAQ,GSN,HAPLN1,HIP1R,HOXA9,HOXB2,HOXB9,HOXC4,HOXC5,HOXD10,HOXD4,HOXD9,HSPG2,IDS,IFT57,IGF1R,INPP4B,ITGA6,JAG2,JDP2,KIF3A,KRT10,K…
Protein Synthesis	synthesis of protein	2.78e-08	Increased	3.73		139	ADIPOQ,ADM,ADRBK1,AKT1,ANGPT2,APEX1,APLP1,ARHGEF1,AZGP1,CAV1,CKAP5,CNBP,CSF3,CTLA4,DAPK1,DAPK3,DHPS,DHX9,DNMT1,DROSHA,EDN1,EEF1A1,EEF2,EIF1AX,EIF2AK3,EIF2B2,EIF3A,EIF3B,EIF3D,EIF3F,EIF3G,EIF3H,EIF3K,EIF4A1,EIF4A3,EIF4E,EIF4EBP1,EIF4G2,EIF4G3,EIF4H,EIF5A,EIF5B,EP300,F7,FAM129A,FAS,FCGR2B,FGR,FOXO1,FST,GNAQ,GRP,GSK3A,GSN,H2AFZ,HBS1L,HNRNPK,IGFBP5,INPPL1,INS,ITGB1,KRAS,KRT17,KRT7,LARP4B,LYN,MAP2K1,M…
Cellular Movement	migration of tumor cells	2.87e-08	Increased	3.204	bias	73	ADAM10,ADAM15,ADIPOQ,ANGPT2,CAV1,CCL21,CD151,CD44,CD82,CDH3,CDK1,CSF3,CST6,CTBP2,CTGF,CX3CR1,CXCR4,CXCR5,EPHA2,EPHB2,EZH2,EZR,F7,FIGF,GNA12,GRB2,GSN,HOXA7,HPSE,IGF1R,ILK,IQGAP1,ITGA5,ITGB1,JUP,KLF4,LGALS3,LUM,LYN,MIEN1,MMP2,NFAT5,NOV,NRP1,PAFAH1B1,PAK1,PAK4,PLAUR,PRKCA,PTK2,RAPGEF3,RELA,RHOA,RHOB,RHOC,SERPINB2,SFRP2,SLIT2,SMARCA4,SNAI1,SPARC,SPDEF,SPHK1,SPP1,TFPI,TGFB1,TGFB2,TIMP1,TM4SF1,TUSC3,VC…
Cellular Growth and Proliferation	colony formation	4e-08	Increased	2.845		162	ADIPOQ,AGER,AKT1,ANXA1,ATF1,BAG1,BCL2L1,CAV1,CD44,CD82,CD9,CDC42,CDCA7L,CDH4,CHFR,CLCA2,CLDN4,CLEC11A,CLTC,CSF2RB,CSF3,CTCF,CTSD,CYR61,DCN,DDX5,DGCR8,DROSHA,DYNC1H1,DYRK1B,EDN1,EHF,EIF4EBP1,EPCAM,ETV6,EWSR1,EZR,FAS,FBLN1,FGFBP1,FGFR1,FIP1L1,FLI1,FLT3LG,FOLR1,FXN,GIT1,GJA1,GRB2,HAS2,HIF1A,HMGA1,HNRNPA2B1,HOXA9,ICMT,IGF1R,IGFBP7,IK,ING1,IRF3,ITGB4,JAK2,JUP,KAT5,KCTD11,KITLG,KLF4,KLF6,KRAS,LGALS3,LI…
Cellular Function and Maintenance	engulfment of cells	4.09e-08	Increased	6.409	bias	113	ADD1,ADIPOQ,ADORA2A,ADORA2B,AGER,ANXA1,ANXA5,App,ATP6AP1,AXL,BMX,CALY,CAMP,CAPG,CAV1,CD36,CD44,CD63,CD93,CDC42,CDH13,CHN1,CLIC4,CLIP3,CLTC,CNN2,COLEC12,CSF2RB,CSF3,DLGAP3,DNM1,DNM2,DNTTIP1,DYRK1A,EHD4,EZR,F2RL1,FAS,FCGR2B,FGR,GAB2,GAK,GAPVD1,GAS6,GRB2,GSN,HGS,ICAM5,ICOSLG,ILK,IRF7,ITGAV,ITGB1,LGALS3,LRPAP1,LUM,LYN,MAPK1,MFGE8,MSR1,MYD88,NCOA6,NEDD4L,NOD2,NR3C1,ORAI1,PAK1,PEAR1,PECAM1,Pfn2,PGLYRP1…
Molecular Transport	transport of molecule	5.46e-08	Increased	9.313	bias	443	ABCA3,ABCB8,ABCC1,ABCC4,ABCG2,ACBD3,ACE,ACSL3,ACTR1A,ADAM9,ADIPOQ,ADM,ADORA2A,ADORA2B,ADRBK1,AHI1,AKT1,ANGPT2,ANKH,ANXA1,ANXA2,AP1G2,AP1M1,AP1M2,AP1S1,AP3B1,AP3D1,AP3S1,AP4M1,APBB1,APPBP2,APPL1,AQP1,AQP3,AQP5,Arf1,ARF1,ARF4,ARFIP1,ARL2,ATP11B,ATP2B4,ATP2C2,ATP5L,ATP6AP1,ATP6V0B,ATP6V0C,ATP6V0E1,ATP6V1C1,ATP6V1C2,ATP6V1E1,ATP6V1G1,ATP6V1G2,ATP7A,Atp8b5,AVPR1B,B4GALT1,BEST3,BLOC1S5,BRSK1,BUD13,C1QT…
Gene Expression	transactivation	5.52e-08	Increased	6.871	bias	189	ACVRL1,AKT1,APBB1,APPL1,ARRB1,ASCC1,ATF1,ATF7,BAG1,CABIN1,CAV1,CCND2,CCND3,CD44,CDC42,CDCA4,CDH1,CHD4,CHP1,CITED2,CTGF,CTNNBIP1,CYTIP,DHX9,DNM1,EHF,ELF5,EP300,ETV4,ETV6,EWSR1,FABP4,FABP5,FGF13,FHL2,FLI1,FOSB,FOXO1,FUS,GABPB1,GAS6,GATA3,GLI2,GNB2,GRP,GTF2I,HIF1A,HMGA1,HNRNPK,HR,IGFBP5,INS,IRAK1,IRF3,IRF4,IRF7,JAK1,JDP2,JUP,KAT5,KAT7,KCTD11,KDM5A,KHDRBS3,KLF13,KLF4,KLF5,KLF6,LEMD3,LGALS1,LOX,LTF,MA…
Cellular Movement	migration of phagocytes	5.55e-08	Increased	4.285	bias	93	ABCC1,ADAM15,ADIPOQ,ADORA2A,AGER,ANXA1,ANXA2,BAG4,CALCA,CAMP,CCL11,CCL17,CCL21,CD207,CD44,CD81,CDC42,CDH1,CLEC11A,CNN2,COL1A1,COL4A1,CRH,CSF3,CTGF,CXCL11,CXCL13,CXCL2,CXCL5,CXCR2,CXCR4,DARC,DDR2,ENG,F11R,FAS,FER,FGR,FHL2,FLNA,FLT3LG,GRP,HIF1A,IL17RA,IL21R,ITGA5,ITGAV,ITGB1,JAK1,KITLG,LGALS1,LGALS3,LUM,MDK,MGAT5,MYD88,NAB2,NLRP12,PAEP,PAFAH1B1,PARP1,PECAM1,PIGR,PIK3CG,PLAUR,PPARG,PTGDR,PTGDS,PTK2B…
Hematological System Development and Function	migration of phagocytes	5.55e-08	Increased	4.285	bias	93	ABCC1,ADAM15,ADIPOQ,ADORA2A,AGER,ANXA1,ANXA2,BAG4,CALCA,CAMP,CCL11,CCL17,CCL21,CD207,CD44,CD81,CDC42,CDH1,CLEC11A,CNN2,COL1A1,COL4A1,CRH,CSF3,CTGF,CXCL11,CXCL13,CXCL2,CXCL5,CXCR2,CXCR4,DARC,DDR2,ENG,F11R,FAS,FER,FGR,FHL2,FLNA,FLT3LG,GRP,HIF1A,IL17RA,IL21R,ITGA5,ITGAV,ITGB1,JAK1,KITLG,LGALS1,LGALS3,LUM,MDK,MGAT5,MYD88,NAB2,NLRP12,PAEP,PAFAH1B1,PARP1,PECAM1,PIGR,PIK3CG,PLAUR,PPARG,PTGDR,PTGDS,PTK2B…
Immune Cell Trafficking	migration of phagocytes	5.55e-08	Increased	4.285	bias	93	ABCC1,ADAM15,ADIPOQ,ADORA2A,AGER,ANXA1,ANXA2,BAG4,CALCA,CAMP,CCL11,CCL17,CCL21,CD207,CD44,CD81,CDC42,CDH1,CLEC11A,CNN2,COL1A1,COL4A1,CRH,CSF3,CTGF,CXCL11,CXCL13,CXCL2,CXCL5,CXCR2,CXCR4,DARC,DDR2,ENG,F11R,FAS,FER,FGR,FHL2,FLNA,FLT3LG,GRP,HIF1A,IL17RA,IL21R,ITGA5,ITGAV,ITGB1,JAK1,KITLG,LGALS1,LGALS3,LUM,MDK,MGAT5,MYD88,NAB2,NLRP12,PAEP,PAFAH1B1,PARP1,PECAM1,PIGR,PIK3CG,PLAUR,PPARG,PTGDR,PTGDS,PTK2B…
Inflammatory Response	migration of phagocytes	5.55e-08	Increased	4.285	bias	93	ABCC1,ADAM15,ADIPOQ,ADORA2A,AGER,ANXA1,ANXA2,BAG4,CALCA,CAMP,CCL11,CCL17,CCL21,CD207,CD44,CD81,CDC42,CDH1,CLEC11A,CNN2,COL1A1,COL4A1,CRH,CSF3,CTGF,CXCL11,CXCL13,CXCL2,CXCL5,CXCR2,CXCR4,DARC,DDR2,ENG,F11R,FAS,FER,FGR,FHL2,FLNA,FLT3LG,GRP,HIF1A,IL17RA,IL21R,ITGA5,ITGAV,ITGB1,JAK1,KITLG,LGALS1,LGALS3,LUM,MDK,MGAT5,MYD88,NAB2,NLRP12,PAEP,PAFAH1B1,PARP1,PECAM1,PIGR,PIK3CG,PLAUR,PPARG,PTGDR,PTGDS,PTK2B…
Cellular Development	proliferation of breast cancer cell lines	6.08e-08	Increased	3.786	bias	127	ACKR3,ADIPOQ,AKT1,AMH,ARF1,BAD,BAG1,BCCIP,BCL2L1,BMX,BTC,CA9,CAV1,CCND2,CD151,CD44,CDH1,CDK1,CHCHD6,CLCA2,CLN3,COPS4,CRABP2,CST6,CTCF,CTGF,CTSD,CXCR4,CYR61,DCN,DEGS2,DGCR8,DROSHA,EEF1A1,EIF3A,EIF3H,ELF5,EPHA2,FBLN5,FBXW7,FGF7,FOXO1,FSTL3,GJA1,GNAS,GRB2,H2AFZ,HAS2,HDAC5,HMGA1,HNRNPK,IGF1R,IGFBP5,ITGA5,ITGB1,ITGB4,JAK2,KITLG,KLF4,KLF5,KRAS,LGALS1,LGALS3,LRIG1,MAPK1,MAPK12,MAPK7,MED1,MYB,MYCBP,NCOA3…
Cellular Growth and Proliferation	proliferation of breast cancer cell lines	6.08e-08	Increased	3.786	bias	127	ACKR3,ADIPOQ,AKT1,AMH,ARF1,BAD,BAG1,BCCIP,BCL2L1,BMX,BTC,CA9,CAV1,CCND2,CD151,CD44,CDH1,CDK1,CHCHD6,CLCA2,CLN3,COPS4,CRABP2,CST6,CTCF,CTGF,CTSD,CXCR4,CYR61,DCN,DEGS2,DGCR8,DROSHA,EEF1A1,EIF3A,EIF3H,ELF5,EPHA2,FBLN5,FBXW7,FGF7,FOXO1,FSTL3,GJA1,GNAS,GRB2,H2AFZ,HAS2,HDAC5,HMGA1,HNRNPK,IGF1R,IGFBP5,ITGA5,ITGB1,ITGB4,JAK2,KITLG,KLF4,KLF5,KRAS,LGALS1,LGALS3,LRIG1,MAPK1,MAPK12,MAPK7,MED1,MYB,MYCBP,NCOA3…
Organismal Survival	perinatal death	8.41e-08	Decreased	-13.757	bias	197	ABCA3,ACKR3,ACTG1,ADAM15,ADAM22,ADAM9,AGRN,AKT1,APLP1,ARID4A,ARRB1,ATF4,ATG16L1,ATXN1L,B3GNT5,B4GALT1,BRSK1,CASK,CBX2,CCND3,CD44,CDKN1C,CEBPG,CHRNA1,CITED2,CLDN5,CNTFR,COL12A1,COL5A2,CREB3L2,CRLF1,CTGF,CTNNBIP1,CUL7,CXCL14,CXCR4,DCHS1,DCN,DKK1,DLX5,DMRT2,DNM1,DVL2,EDN1,EFEMP2,ELAVL3,ELOVL4,EMX2,F2RL1,F7,FBLN1,FGF9,FGFR1,FKBP1A,FOXI1,FOXP2,FST,GDF1,GFRA1,GIT1,GJA1,GLI2,GNA11,GNAQ,GRHL3,HAPLN1,HHAT…
Cellular Assembly and Organization	formation of actin stress fibers	8.87e-08	Increased	4.205	bias	78	ABL2,ADORA2A,AKT1,ARF1,ARHGAP18,ARHGEF1,ARHGEF3,ARRB1,BAG4,BMX,BOP1,CAV1,CBFB,CD44,CDC42,CDH11,CHCHD2,CNTNAP1,CTGF,CTNND1,CXCR2,EDN1,ELN,F2R,F7,FBLIM1,FGF7,FZR1,GNA11,GNA12,GNAO1,GNAQ,GNB1,GNG12,GRP,INPP5K,ITGB1,KANK3,KANK4,KRAS,LIMK2,LMCD1,LPAR1,LPAR2,MAP2K1,MAPK1,MARK2,MMP2,MPRIP,MYH11,NPR1,PAK1,PAK4,PIP5K1B,PITPNM1,PLAT,PRKCI,PTGER4,PTK2,PTK2B,RGCC,RHOA,RHOB,RHOC,RHOD,RTKN,SMAD3,SMARCA4,SORBS3…
Cellular Function and Maintenance	formation of actin stress fibers	8.87e-08	Increased	4.205	bias	78	ABL2,ADORA2A,AKT1,ARF1,ARHGAP18,ARHGEF1,ARHGEF3,ARRB1,BAG4,BMX,BOP1,CAV1,CBFB,CD44,CDC42,CDH11,CHCHD2,CNTNAP1,CTGF,CTNND1,CXCR2,EDN1,ELN,F2R,F7,FBLIM1,FGF7,FZR1,GNA11,GNA12,GNAO1,GNAQ,GNB1,GNG12,GRP,INPP5K,ITGB1,KANK3,KANK4,KRAS,LIMK2,LMCD1,LPAR1,LPAR2,MAP2K1,MAPK1,MARK2,MMP2,MPRIP,MYH11,NPR1,PAK1,PAK4,PIP5K1B,PITPNM1,PLAT,PRKCI,PTGER4,PTK2,PTK2B,RGCC,RHOA,RHOB,RHOC,RHOD,RTKN,SMAD3,SMARCA4,SORBS3…
Tissue Development	formation of actin stress fibers	8.87e-08	Increased	4.205	bias	78	ABL2,ADORA2A,AKT1,ARF1,ARHGAP18,ARHGEF1,ARHGEF3,ARRB1,BAG4,BMX,BOP1,CAV1,CBFB,CD44,CDC42,CDH11,CHCHD2,CNTNAP1,CTGF,CTNND1,CXCR2,EDN1,ELN,F2R,F7,FBLIM1,FGF7,FZR1,GNA11,GNA12,GNAO1,GNAQ,GNB1,GNG12,GRP,INPP5K,ITGB1,KANK3,KANK4,KRAS,LIMK2,LMCD1,LPAR1,LPAR2,MAP2K1,MAPK1,MARK2,MMP2,MPRIP,MYH11,NPR1,PAK1,PAK4,PIP5K1B,PITPNM1,PLAT,PRKCI,PTGER4,PTK2,PTK2B,RGCC,RHOA,RHOB,RHOC,RHOD,RTKN,SMAD3,SMARCA4,SORBS3…
Connective Tissue Development and Function	abnormal morphology of bone	1.11e-07	Decreased	-2.619	bias	119	ANKH,ATF4,ATXN1L,CBX2,CDKN1C,CHPF,CHSY1,CLEC3B,COL12A1,CSGALNACT1,CTGF,CTNNBIP1,DCHS1,DDR1,DDR2,DKK1,DLX1,DLX5,DMRT2,DVL2,EDN1,EIF2AK3,EMX2,FAM20C,FBN1,FBN2,FGFR1,FMOD,FOXI1,FZD9,GALNT3,GJA1,GLI2,GNA11,GNAQ,HAPLN1,HOXA9,HOXB2,HOXB9,HOXC4,HOXC5,HOXD10,HOXD4,HOXD9,HSPG2,IDS,IFT57,IGF1R,INPP4B,ITGA6,JAG2,JDP2,KRT10,KRT5,LFNG,LLGL1,LMBR1,LMNA,LTBP3,LUM,MDFI,MECP2,MEOX1,MEOX2,MSTN,MSX1,MSX2,MYF5,MYOD1…
Embryonic Development	abnormal morphology of bone	1.11e-07	Decreased	-2.619	bias	119	ANKH,ATF4,ATXN1L,CBX2,CDKN1C,CHPF,CHSY1,CLEC3B,COL12A1,CSGALNACT1,CTGF,CTNNBIP1,DCHS1,DDR1,DDR2,DKK1,DLX1,DLX5,DMRT2,DVL2,EDN1,EIF2AK3,EMX2,FAM20C,FBN1,FBN2,FGFR1,FMOD,FOXI1,FZD9,GALNT3,GJA1,GLI2,GNA11,GNAQ,HAPLN1,HOXA9,HOXB2,HOXB9,HOXC4,HOXC5,HOXD10,HOXD4,HOXD9,HSPG2,IDS,IFT57,IGF1R,INPP4B,ITGA6,JAG2,JDP2,KRT10,KRT5,LFNG,LLGL1,LMBR1,LMNA,LTBP3,LUM,MDFI,MECP2,MEOX1,MEOX2,MSTN,MSX1,MSX2,MYF5,MYOD1…
Organ Development	abnormal morphology of bone	1.11e-07	Decreased	-2.619	bias	119	ANKH,ATF4,ATXN1L,CBX2,CDKN1C,CHPF,CHSY1,CLEC3B,COL12A1,CSGALNACT1,CTGF,CTNNBIP1,DCHS1,DDR1,DDR2,DKK1,DLX1,DLX5,DMRT2,DVL2,EDN1,EIF2AK3,EMX2,FAM20C,FBN1,FBN2,FGFR1,FMOD,FOXI1,FZD9,GALNT3,GJA1,GLI2,GNA11,GNAQ,HAPLN1,HOXA9,HOXB2,HOXB9,HOXC4,HOXC5,HOXD10,HOXD4,HOXD9,HSPG2,IDS,IFT57,IGF1R,INPP4B,ITGA6,JAG2,JDP2,KRT10,KRT5,LFNG,LLGL1,LMBR1,LMNA,LTBP3,LUM,MDFI,MECP2,MEOX1,MEOX2,MSTN,MSX1,MSX2,MYF5,MYOD1…
Organ Morphology	abnormal morphology of bone	1.11e-07	Decreased	-2.619	bias	119	ANKH,ATF4,ATXN1L,CBX2,CDKN1C,CHPF,CHSY1,CLEC3B,COL12A1,CSGALNACT1,CTGF,CTNNBIP1,DCHS1,DDR1,DDR2,DKK1,DLX1,DLX5,DMRT2,DVL2,EDN1,EIF2AK3,EMX2,FAM20C,FBN1,FBN2,FGFR1,FMOD,FOXI1,FZD9,GALNT3,GJA1,GLI2,GNA11,GNAQ,HAPLN1,HOXA9,HOXB2,HOXB9,HOXC4,HOXC5,HOXD10,HOXD4,HOXD9,HSPG2,IDS,IFT57,IGF1R,INPP4B,ITGA6,JAG2,JDP2,KRT10,KRT5,LFNG,LLGL1,LMBR1,LMNA,LTBP3,LUM,MDFI,MECP2,MEOX1,MEOX2,MSTN,MSX1,MSX2,MYF5,MYOD1…
Organismal Development	abnormal morphology of bone	1.11e-07	Decreased	-2.619	bias	119	ANKH,ATF4,ATXN1L,CBX2,CDKN1C,CHPF,CHSY1,CLEC3B,COL12A1,CSGALNACT1,CTGF,CTNNBIP1,DCHS1,DDR1,DDR2,DKK1,DLX1,DLX5,DMRT2,DVL2,EDN1,EIF2AK3,EMX2,FAM20C,FBN1,FBN2,FGFR1,FMOD,FOXI1,FZD9,GALNT3,GJA1,GLI2,GNA11,GNAQ,HAPLN1,HOXA9,HOXB2,HOXB9,HOXC4,HOXC5,HOXD10,HOXD4,HOXD9,HSPG2,IDS,IFT57,IGF1R,INPP4B,ITGA6,JAG2,JDP2,KRT10,KRT5,LFNG,LLGL1,LMBR1,LMNA,LTBP3,LUM,MDFI,MECP2,MEOX1,MEOX2,MSTN,MSX1,MSX2,MYF5,MYOD1…
Skeletal and Muscular System Development and Function	abnormal morphology of bone	1.11e-07	Decreased	-2.619	bias	119	ANKH,ATF4,ATXN1L,CBX2,CDKN1C,CHPF,CHSY1,CLEC3B,COL12A1,CSGALNACT1,CTGF,CTNNBIP1,DCHS1,DDR1,DDR2,DKK1,DLX1,DLX5,DMRT2,DVL2,EDN1,EIF2AK3,EMX2,FAM20C,FBN1,FBN2,FGFR1,FMOD,FOXI1,FZD9,GALNT3,GJA1,GLI2,GNA11,GNAQ,HAPLN1,HOXA9,HOXB2,HOXB9,HOXC4,HOXC5,HOXD10,HOXD4,HOXD9,HSPG2,IDS,IFT57,IGF1R,INPP4B,ITGA6,JAG2,JDP2,KRT10,KRT5,LFNG,LLGL1,LMBR1,LMNA,LTBP3,LUM,MDFI,MECP2,MEOX1,MEOX2,MSTN,MSX1,MSX2,MYF5,MYOD1…
Tissue Development	abnormal morphology of bone	1.11e-07	Decreased	-2.619	bias	119	ANKH,ATF4,ATXN1L,CBX2,CDKN1C,CHPF,CHSY1,CLEC3B,COL12A1,CSGALNACT1,CTGF,CTNNBIP1,DCHS1,DDR1,DDR2,DKK1,DLX1,DLX5,DMRT2,DVL2,EDN1,EIF2AK3,EMX2,FAM20C,FBN1,FBN2,FGFR1,FMOD,FOXI1,FZD9,GALNT3,GJA1,GLI2,GNA11,GNAQ,HAPLN1,HOXA9,HOXB2,HOXB9,HOXC4,HOXC5,HOXD10,HOXD4,HOXD9,HSPG2,IDS,IFT57,IGF1R,INPP4B,ITGA6,JAG2,JDP2,KRT10,KRT5,LFNG,LLGL1,LMBR1,LMNA,LTBP3,LUM,MDFI,MECP2,MEOX1,MEOX2,MSTN,MSX1,MSX2,MYF5,MYOD1…
Cell Death and Survival	cell death of breast cancer cell lines	1.19e-07		-0.139		104	ABCC4,ABCG2,ABL2,ADIPOQ,ADM,AKT1,ALOX15,AMH,ANGPT2,ARHGDIA,BAD,BAG1,BARD1,BCL2L1,BCL2L2,BIRC3,BMX,CAMP,CAV1,CCAR1,CCDC80,CD44,CDC42,CDH1,CDK1,CERS5,CLCA2,CRABP2,CRH,CTCF,CTGF,CYR61,DNM2,DUSP4,EIF4E,ELF5,EP300,EPHA2,EXOC2,FAS,FASN,FBLN1,FBXO32,FER,FGF7,FHIT,GRHL2,HIF1A,HK2,IGFBP5,IKBKE,ILK,ITGB4,KLF5,LGALS3,MAP2K1,MAPK1,MAPK3,MST4,MUC1,NCOA3,NME1,PARP1,PDCD4,PEA15,PELP1,PPARG,PRDM5,PRKCA,PSEN1,PTH…
Cellular Movement	cell movement of connective tissue cells	1.31e-07	Increased	4.315	bias	75	ABL2,ACTB,ADIPOQ,AGER,AKT1,ANGPT2,APPL1,CAPN2,CAPNS1,CAV1,CCL17,CD44,CDC42,COL1A1,CTGF,CYR61,CYTH2,DAPK3,DDR2,DNM2,DPT,EDN1,ELN,ENAH,ENG,EZR,F2R,F7,FLNB,GNA12,GSN,ITGA5,ITGB1,LGALS1,LIMA1,LPAR1,LRPAP1,LTF,MAP2K1,MAPK1,MAPK3,NCF1,NFKB2,NOV,PDGFB,PIP5K1A,PLAUR,PLEC,PRKAR1A,PTK2,PTN,PTPN2,RAMP2,RAP2A,RAPGEF3,RELB,RHOB,RHOD,SEMA3A,SEMA3E,SLC4A2,SLC8A1,SMAD3,SPP1,TGFB1,TGFB3,TGFBR2,THBS1,TIMP2,TNS1,VC…
Cellular Growth and Proliferation	colony formation of cells	1.53e-07	Increased	3.014		150	ADIPOQ,AKT1,ANXA1,ATF1,BAG1,BCL2L1,CAV1,CD44,CD82,CD9,CDC42,CDCA7L,CHFR,CLCA2,CLDN4,CLEC11A,CLTC,CSF2RB,CSF3,CTCF,CTSD,CYR61,DCN,DDX5,DGCR8,DROSHA,DYNC1H1,DYRK1B,EDN1,EHF,EIF4EBP1,EPCAM,ETV6,EWSR1,EZR,FAS,FBLN1,FGFBP1,FGFR1,FIP1L1,FLI1,FLT3LG,FOLR1,FXN,GJA1,GRB2,HAS2,HIF1A,HMGA1,HNRNPA2B1,HOXA9,ICMT,IGF1R,IGFBP7,IK,ING1,IRF3,ITGB4,JAK2,JUP,KAT5,KCTD11,KITLG,KLF4,KLF6,KRAS,LIMA1,LMO3,LOX,LUM,LZTS2…
Cell Morphology	shape change of tumor cell lines	1.65e-07	Increased	4.347	bias	54	ADRBK1,ANXA5,CALCA,CDC42,CDH1,CDH11,CHN1,DOK1,DPYSL2,EFNA5,EPHA2,FLNA,FLNB,GEM,GIT1,GNA11,GNA12,GNAQ,INPPL1,ITGA5,ITGB1,KRAS,LYN,MAPK1,MARCKS,MGAT5,MPRIP,PAK1,PARVA,PIP5K1A,PPFIA1,PRKD1,PTK2,PTK2B,PTPN14,PVR,RAP1B,RB1,RHOA,RRAD,SIPA1,SMAD4,SMARCA4,SMARCB1,SMPD2,SPARC,SPHK1,SRPX2,SYNM,TAOK2,TESK1,THBS1,TRIM3,WASF2
Cellular Development	branching of cells	1.65e-07	Increased	2.624	bias	54	ADCY6,ADM,ANGPT2,ANXA2,CALCA,CDC42,CDH1,CTBP2,CTNND1,CYR61,DCN,DLL4,DPYSL3,DROSHA,EPHB3,ERMN,ETV6,FGF7,FIGF,GAB1,GAS6,GEM,GRB2,KITLG,KRAS,LAMA2,LAMA4,LCN2,MAPK7,MFGE8,MKS1,NAB2,NOTCH4,NTRK2,PACSIN1,PKD1,PRKX,PSEN1,PSPN,RBPJ,REM1,RET,RGS4,RHOA,RIMS3,RRAS,SARS,SPP1,SRPX2,TIMP1,TIMP2,UBXN11,UNC5B,WNT5A
Organismal Functions	healing of wound	1.87e-07				61	ACVRL1,ADAM15,ADM,ADORA2A,AQP1,B4GALT1,CAV1,CD44,CLIC4,CNN2,COL3A1,CXCR2,DDR2,ENG,FGF7,FGFR1OP2,FLII,FST,GJA1,GRHL3,GSN,HPSE,ILK,INS,JDP2,KLF6,LIMA1,LOX,LTF,LUM,MDK,MSX2,MUSTN1,MYB,NCOA6,PAK1,PARP1,PDGFA,PECAM1,PLAT,PLEC,POU2F3,PPARD,PRKAR1A,PRKCH,SCNN1B,SCNN1G,SERPINB2,SLC3A2,SMAD3,SORBS3,SPARC,SPP1,SPRR3,TACSTD2,TFF3,TGFB1,TGFB2,THBS1,TNFRSF1A,WNT5A
Tissue Morphology	healing of wound	1.87e-07				61	ACVRL1,ADAM15,ADM,ADORA2A,AQP1,B4GALT1,CAV1,CD44,CLIC4,CNN2,COL3A1,CXCR2,DDR2,ENG,FGF7,FGFR1OP2,FLII,FST,GJA1,GRHL3,GSN,HPSE,ILK,INS,JDP2,KLF6,LIMA1,LOX,LTF,LUM,MDK,MSX2,MUSTN1,MYB,NCOA6,PAK1,PARP1,PDGFA,PECAM1,PLAT,PLEC,POU2F3,PPARD,PRKAR1A,PRKCH,SCNN1B,SCNN1G,SERPINB2,SLC3A2,SMAD3,SORBS3,SPARC,SPP1,SPRR3,TACSTD2,TFF3,TGFB1,TGFB2,THBS1,TNFRSF1A,WNT5A
Post-Translational Modification	phosphorylation of protein	1.93e-07	Increased	5.053	bias	216	AAK1,AATK,ABL2,ACVRL1,ADAM10,ADIPOQ,ADM,ADRBK1,AGER,AGRN,AKT1,ALDH18A1,AMHR2,ANXA2,APLN,ARRB1,B3GNT5,BARD1,BCKDK,BMPR1A,BMX,BRSK1,CAMK1G,CAMK2G,CAMKK2,CAMP,CCL11,CCND2,CCND3,CD2,CD34,CD36,CD44,CD7,CD81,CD9,CDC42,CDC42BPG,CDK1,CDK14,CDK16,CDK17,CDK2AP1,CDKN1C,CDKN2C,CFL1,CHP1,CLIP3,CLK2,CLK3,COL5A3,CSNK1A1,CSNK1G2,CTGF,CTLA4,DAPK1,DAPK3,DBF4,DCN,DDR1,DDR2,DGKA,DMPK,DYNLL1,DYRK1A,DYRK1B,EDN1,EFNA2,…
Organismal Functions	healing of lesion	1.94e-07				62	ACVRL1,ADAM15,ADM,ADORA2A,AQP1,B4GALT1,CAV1,CD44,CLIC4,CNN2,COL3A1,CXCR2,DDR2,ENG,FGF7,FGFR1OP2,FLII,FST,GJA1,GRHL3,GSN,HPSE,ILK,INS,JDP2,KLF6,LIMA1,LOX,LTF,LUM,MDK,MSX2,MUSTN1,MYB,NCOA6,NR3C2,PAK1,PARP1,PDGFA,PECAM1,PLAT,PLEC,POU2F3,PPARD,PRKAR1A,PRKCH,SCNN1B,SCNN1G,SERPINB2,SLC3A2,SMAD3,SORBS3,SPARC,SPP1,SPRR3,TACSTD2,TFF3,TGFB1,TGFB2,THBS1,TNFRSF1A,WNT5A
Cell Death and Survival	apoptosis of breast cancer cell lines	2.32e-07		-0.141		91	ABL2,ADIPOQ,ADM,AKT1,ALOX15,AMH,ANGPT2,ARHGDIA,BAD,BAG1,BARD1,BCL2L1,BCL2L2,BIRC3,BMX,CAV1,CCAR1,CCDC80,CD44,CDH1,CDK1,CLCA2,CRABP2,CRH,CTCF,CTGF,CYR61,DNM2,DUSP4,ELF5,EP300,EPHA2,EXOC2,FAS,FASN,FBLN1,FBXO32,FER,FHIT,GRHL2,HIF1A,HK2,IGFBP5,ILK,ITGB4,KLF5,LGALS3,MAP2K1,MAPK1,MAPK3,MST4,MUC1,NCOA3,NME1,PARP1,PDCD4,PEA15,PELP1,PPARG,PRDM5,PRKCA,PTHLH,PTK2,PTPN13,PTPN2,RABL6,RASA1,RB1,RELA,SFRP2,SH3R…
Cell Morphology	cell spreading	2.32e-07	Increased	5.228	bias	91	AKT1,CD151,CD44,CDC42,CDH11,CHAD,CNN2,COL5A3,CSPG4,CXCR2,CYR61,DOK1,EPHA2,EXOC5,FBN1,FGR,FHL3,FLNA,FLNB,GEM,GIT1,GNA11,GRID2,HACE1,HSPG2,IGFBP5,ILK,INPPL1,IRAK1,ITGA5,ITGAV,ITGB1,ITGB6,KITLG,LAMA2,LGALS1,LGALS3,LPAR1,LYN,MAP4,MAPK1,MAPK3,MARCKS,MGAT5,MPRIP,MSR1,MYD88,NSF,PACSIN2,PAK1,PAK4,PARVA,PDGFA,PECAM1,PLEKHG2,PMP22,PPFIA1,PRKD1,PTBP1,PTK2,PTK2B,PTPN14,PVR,RALBP1,RANBP9,RAP1B,RAP2A,RAPGEF3,R…
Cellular Development	differentiation of osteoblasts	2.87e-07		1.6		75	ADIPOQ,AKT1,ATF4,BMPR1A,CAPNS1,CBFB,CHRD,CREB3L1,CTHRC1,CTNNBIP1,CYR61,DDX5,DKK1,DKK2,DLX5,EDN1,ELF4,EPHA2,FAS,FBLIM1,FGF9,FGFR1,FHL2,FIGF,FZD9,FZR1,GJA1,GLI2,HDAC5,HDAC7,HIF1A,HIVEP2,IGFBP5,ITGA5,LRP8,LTF,MAP2K1,MAPK1,MAPK3,MEF2C,MEN1,MSX2,NOV,NR3C1,NRP1,ORAI1,PDLIM7,PPARG,PRKD1,PRRX2,PTCH1,PTHLH,PTK2,PTN,RB1,SEMA3A,SFRP2,SFRP4,SMAD3,SMAD4,SP7,SPP1,STC1,SUFU,TGFB1,TGFB2,TLR2,TWIST1,TWIST2,TWSG1,…
Skeletal and Muscular System Development and Function	differentiation of osteoblasts	2.87e-07		1.6		75	ADIPOQ,AKT1,ATF4,BMPR1A,CAPNS1,CBFB,CHRD,CREB3L1,CTHRC1,CTNNBIP1,CYR61,DDX5,DKK1,DKK2,DLX5,EDN1,ELF4,EPHA2,FAS,FBLIM1,FGF9,FGFR1,FHL2,FIGF,FZD9,FZR1,GJA1,GLI2,HDAC5,HDAC7,HIF1A,HIVEP2,IGFBP5,ITGA5,LRP8,LTF,MAP2K1,MAPK1,MAPK3,MEF2C,MEN1,MSX2,NOV,NR3C1,NRP1,ORAI1,PDLIM7,PPARG,PRKD1,PRRX2,PTCH1,PTHLH,PTK2,PTN,RB1,SEMA3A,SFRP2,SFRP4,SMAD3,SMAD4,SP7,SPP1,STC1,SUFU,TGFB1,TGFB2,TLR2,TWIST1,TWIST2,TWSG1,…
Embryonic Development	development of epidermis	3.05e-07		1.3		62	CALML5,CDC42,CDH1,COL17A1,COL7A1,CRABP2,CST6,CTGF,CTSL,DHH,DKK1,EDA,ELOVL4,EMP1,FABP5,FGF7,FST,GAB1,GFRA1,GFRA2,GJB5,GLI2,GRHL3,HPSE,HR,IGFBP5,ITGB1,KLF4,KLK5,KLK7,KRT10,KRT14,KRT15,KRT17,KRT32,KRT5,KRT71,KRT83,LAMC2,LDB1,NAB2,NTF4,OVOL1,PDGFA,POU2F3,PPARD,PRDM1,PRSS8,PTCH1,PTCH2,PTHLH,PYGO2,RELA,RUNX3,SMARCA4,SNAI1,ST14,TFAP2A,TFAP2C,TGFB2,UGCG,VDR
Hair and Skin Development and Function	development of epidermis	3.05e-07		1.3		62	CALML5,CDC42,CDH1,COL17A1,COL7A1,CRABP2,CST6,CTGF,CTSL,DHH,DKK1,EDA,ELOVL4,EMP1,FABP5,FGF7,FST,GAB1,GFRA1,GFRA2,GJB5,GLI2,GRHL3,HPSE,HR,IGFBP5,ITGB1,KLF4,KLK5,KLK7,KRT10,KRT14,KRT15,KRT17,KRT32,KRT5,KRT71,KRT83,LAMC2,LDB1,NAB2,NTF4,OVOL1,PDGFA,POU2F3,PPARD,PRDM1,PRSS8,PTCH1,PTCH2,PTHLH,PYGO2,RELA,RUNX3,SMARCA4,SNAI1,ST14,TFAP2A,TFAP2C,TGFB2,UGCG,VDR
Organ Development	development of epidermis	3.05e-07		1.3		62	CALML5,CDC42,CDH1,COL17A1,COL7A1,CRABP2,CST6,CTGF,CTSL,DHH,DKK1,EDA,ELOVL4,EMP1,FABP5,FGF7,FST,GAB1,GFRA1,GFRA2,GJB5,GLI2,GRHL3,HPSE,HR,IGFBP5,ITGB1,KLF4,KLK5,KLK7,KRT10,KRT14,KRT15,KRT17,KRT32,KRT5,KRT71,KRT83,LAMC2,LDB1,NAB2,NTF4,OVOL1,PDGFA,POU2F3,PPARD,PRDM1,PRSS8,PTCH1,PTCH2,PTHLH,PYGO2,RELA,RUNX3,SMARCA4,SNAI1,ST14,TFAP2A,TFAP2C,TGFB2,UGCG,VDR
Organismal Development	development of epidermis	3.05e-07		1.3		62	CALML5,CDC42,CDH1,COL17A1,COL7A1,CRABP2,CST6,CTGF,CTSL,DHH,DKK1,EDA,ELOVL4,EMP1,FABP5,FGF7,FST,GAB1,GFRA1,GFRA2,GJB5,GLI2,GRHL3,HPSE,HR,IGFBP5,ITGB1,KLF4,KLK5,KLK7,KRT10,KRT14,KRT15,KRT17,KRT32,KRT5,KRT71,KRT83,LAMC2,LDB1,NAB2,NTF4,OVOL1,PDGFA,POU2F3,PPARD,PRDM1,PRSS8,PTCH1,PTCH2,PTHLH,PYGO2,RELA,RUNX3,SMARCA4,SNAI1,ST14,TFAP2A,TFAP2C,TGFB2,UGCG,VDR
Tissue Development	development of epidermis	3.05e-07		1.3		62	CALML5,CDC42,CDH1,COL17A1,COL7A1,CRABP2,CST6,CTGF,CTSL,DHH,DKK1,EDA,ELOVL4,EMP1,FABP5,FGF7,FST,GAB1,GFRA1,GFRA2,GJB5,GLI2,GRHL3,HPSE,HR,IGFBP5,ITGB1,KLF4,KLK5,KLK7,KRT10,KRT14,KRT15,KRT17,KRT32,KRT5,KRT71,KRT83,LAMC2,LDB1,NAB2,NTF4,OVOL1,PDGFA,POU2F3,PPARD,PRDM1,PRSS8,PTCH1,PTCH2,PTHLH,PYGO2,RELA,RUNX3,SMARCA4,SNAI1,ST14,TFAP2A,TFAP2C,TGFB2,UGCG,VDR
Cardiovascular System Development and Function	morphology of artery	3.21e-07				57	ACE,ACTA2,ACVRL1,ADM,CITED2,CST3,DLL4,DLX1,DLX5,EDN1,EFEMP2,ELN,ENG,F2R,F7,FBN1,FLNA,FOXO1,GJA1,HDAC7,HIF1A,ITGA5,KAT7,LOX,MAPK7,MEF2C,MGP,MKL2,MUS81,MYCN,NCF1,NOTCH3,NOTCH4,NOX1,NRP1,OVOL2,PATZ1,PCGF2,PDGFB,PDGFRA,PRDM1,PRRX1,PRRX2,PTGER4,PTK2,RAMP2,RARA,RARG,RASA1,RBPJ,RXRB,SHC1,SPP1,TFAP2A,TGFB2,VEZF1,WASF2
Organismal Development	morphology of artery	3.21e-07				57	ACE,ACTA2,ACVRL1,ADM,CITED2,CST3,DLL4,DLX1,DLX5,EDN1,EFEMP2,ELN,ENG,F2R,F7,FBN1,FLNA,FOXO1,GJA1,HDAC7,HIF1A,ITGA5,KAT7,LOX,MAPK7,MEF2C,MGP,MKL2,MUS81,MYCN,NCF1,NOTCH3,NOTCH4,NOX1,NRP1,OVOL2,PATZ1,PCGF2,PDGFB,PDGFRA,PRDM1,PRRX1,PRRX2,PTGER4,PTK2,RAMP2,RARA,RARG,RASA1,RBPJ,RXRB,SHC1,SPP1,TFAP2A,TGFB2,VEZF1,WASF2
Tissue Morphology	morphology of artery	3.21e-07				57	ACE,ACTA2,ACVRL1,ADM,CITED2,CST3,DLL4,DLX1,DLX5,EDN1,EFEMP2,ELN,ENG,F2R,F7,FBN1,FLNA,FOXO1,GJA1,HDAC7,HIF1A,ITGA5,KAT7,LOX,MAPK7,MEF2C,MGP,MKL2,MUS81,MYCN,NCF1,NOTCH3,NOTCH4,NOX1,NRP1,OVOL2,PATZ1,PCGF2,PDGFB,PDGFRA,PRDM1,PRRX1,PRRX2,PTGER4,PTK2,RAMP2,RARA,RARG,RASA1,RBPJ,RXRB,SHC1,SPP1,TFAP2A,TGFB2,VEZF1,WASF2
Cell Death and Survival	cell death of fibroblast cell lines	3.22e-07		1.54		140	ABCC1,ABCC4,ABCG2,ABL2,ACTB,ADRBK1,AKT1,ATN1,ATP6V1G2,BAD,BCL2L1,BIRC3,BMF,CALB1,CAMP,CAPNS1,CD2,CDK1,CDKN1C,CLIC4,COMP,CRH,CTSD,CUL7,CWC15,CYR61,DAPK1,DKK1,DNMT1,DPM3,DUSP4,EEF1A1,EIF2AK3,EIF3B,EIF3H,EIF4EBP1,EIF5B,EWSR1,FAS,FLI1,FOXI1,FUS,GALNT5,GAS6,GHRL,GNAQ,GNB2,GRB2,GRID2,GSN,HIF1A,HIPK1,HSF1,ILK,ITGA6,ITGB1,IVNS1ABP,KCNIP1,KRAS,LGALS12,LPAR2,LZTS2,MAP1S,MAP2K1,MAP2K7,MAPK1,MAPK3,MICAL1,MLK…
Cellular Movement	homing	3.37e-07	Increased	8.039	bias	170	ABCC1,ACKR3,ACTR2,ADAM10,ADORA2A,ADRBK1,AGER,AKT1,ANGPT2,ANXA1,ANXA2,APLN,ARRB1,AXL,B4GALT1,C5AR2,CALCA,CAMP,CAPG,CAPN2,CAV1,CCL11,CCL17,CCL21,CCL26,CCL28,CD151,CD36,CD44,CDC42,CDH13,CREB3,CSF3,CST3,CTGF,CX3CR1,CXCL11,CXCL13,CXCL14,CXCL2,CXCL5,CXCR2,CXCR4,CXCR5,CYR61,DARC,DEK,DGKA,DNM1,DRD3,EDN1,ELF4,ELN,ENG,EPHB2,ETV4,F2R,F2RL1,F7,FAS,FBN1,FER,FGFBP1,FGFR1,FGR,FIGF,FLOT1,FOXO1,FUT7,GAB1,GAS6,GAT…
Cell Morphology	formation of filopodia	3.71e-07	Increased	5.289	bias	55	ACTR3,BAIAP2,CAPNS1,CCL21,CDC42,CDH1,CHN1,CSRP1,CTGF,CTLA4,CXCR2,CYR61,DARC,DNM1,DPYSL3,EEF1A1,ENAH,EZR,F7,FGF7,FIGF,FNBP1L,ICAM5,IQGAP1,ITGA6,ITGB1,ITGB4,LIMK2,MAP1B,MARCKS,MIEN1,MYD88,NTRK2,PACSIN1,PACSIN2,PAK1,PAK4,PAK6,PAK7,PALM,PKP1,PTK2B,PVR,RALA,RET,RHOA,RHOF,SPARC,SPATA13,TGFB1,TGFB3,TM4SF1,TNFRSF1A,TNK2,WASF2
Cellular Assembly and Organization	formation of filopodia	3.71e-07	Increased	5.289	bias	55	ACTR3,BAIAP2,CAPNS1,CCL21,CDC42,CDH1,CHN1,CSRP1,CTGF,CTLA4,CXCR2,CYR61,DARC,DNM1,DPYSL3,EEF1A1,ENAH,EZR,F7,FGF7,FIGF,FNBP1L,ICAM5,IQGAP1,ITGA6,ITGB1,ITGB4,LIMK2,MAP1B,MARCKS,MIEN1,MYD88,NTRK2,PACSIN1,PACSIN2,PAK1,PAK4,PAK6,PAK7,PALM,PKP1,PTK2B,PVR,RALA,RET,RHOA,RHOF,SPARC,SPATA13,TGFB1,TGFB3,TM4SF1,TNFRSF1A,TNK2,WASF2
Cellular Function and Maintenance	formation of filopodia	3.71e-07	Increased	5.289	bias	55	ACTR3,BAIAP2,CAPNS1,CCL21,CDC42,CDH1,CHN1,CSRP1,CTGF,CTLA4,CXCR2,CYR61,DARC,DNM1,DPYSL3,EEF1A1,ENAH,EZR,F7,FGF7,FIGF,FNBP1L,ICAM5,IQGAP1,ITGA6,ITGB1,ITGB4,LIMK2,MAP1B,MARCKS,MIEN1,MYD88,NTRK2,PACSIN1,PACSIN2,PAK1,PAK4,PAK6,PAK7,PALM,PKP1,PTK2B,PVR,RALA,RET,RHOA,RHOF,SPARC,SPATA13,TGFB1,TGFB3,TM4SF1,TNFRSF1A,TNK2,WASF2
Embryonic Development	eye development	4.03e-07		0.563		138	ADORA2A,AHI1,ALMS1,ALOX15,AQP1,AQP5,ASPA,ATF4,BBS4,CDKN1C,CFL1,CHD7,CHRNB2,CLIC4,CLN3,CNGA3,COL1A1,COL5A2,COL8A2,CRYBA4,CRYGD,Crygf,CSPG4,CSTB,CTSD,CX3CR1,CXCL14,DKK2,DLX1,DPT,EBF1,EFEMP1,ELOVL4,EMX2,EPHA2,EPHB2,EPHB3,FGF13,FGF7,FGF9,FGFR1,FIGF,FMOD,FOXP2,FST,GJD2,GLI3,GNB3,GNPAT,GPX4,HS2ST1,HSF4,HSPB2,HSPG2,IKZF2,IL18BP,IRX3,IRX5,IRX6,ITGA6,ITGB4,KERA,KRAS,LAMB2,LRAT,LRP8,LUM,MAB21L1,MAP1B,MARCK…
Organ Development	eye development	4.03e-07		0.563		138	ADORA2A,AHI1,ALMS1,ALOX15,AQP1,AQP5,ASPA,ATF4,BBS4,CDKN1C,CFL1,CHD7,CHRNB2,CLIC4,CLN3,CNGA3,COL1A1,COL5A2,COL8A2,CRYBA4,CRYGD,Crygf,CSPG4,CSTB,CTSD,CX3CR1,CXCL14,DKK2,DLX1,DPT,EBF1,EFEMP1,ELOVL4,EMX2,EPHA2,EPHB2,EPHB3,FGF13,FGF7,FGF9,FGFR1,FIGF,FMOD,FOXP2,FST,GJD2,GLI3,GNB3,GNPAT,GPX4,HS2ST1,HSF4,HSPB2,HSPG2,IKZF2,IL18BP,IRX3,IRX5,IRX6,ITGA6,ITGB4,KERA,KRAS,LAMB2,LRAT,LRP8,LUM,MAB21L1,MAP1B,MARCK…
Organismal Development	eye development	4.03e-07		0.563		138	ADORA2A,AHI1,ALMS1,ALOX15,AQP1,AQP5,ASPA,ATF4,BBS4,CDKN1C,CFL1,CHD7,CHRNB2,CLIC4,CLN3,CNGA3,COL1A1,COL5A2,COL8A2,CRYBA4,CRYGD,Crygf,CSPG4,CSTB,CTSD,CX3CR1,CXCL14,DKK2,DLX1,DPT,EBF1,EFEMP1,ELOVL4,EMX2,EPHA2,EPHB2,EPHB3,FGF13,FGF7,FGF9,FGFR1,FIGF,FMOD,FOXP2,FST,GJD2,GLI3,GNB3,GNPAT,GPX4,HS2ST1,HSF4,HSPB2,HSPG2,IKZF2,IL18BP,IRX3,IRX5,IRX6,ITGA6,ITGB4,KERA,KRAS,LAMB2,LRAT,LRP8,LUM,MAB21L1,MAP1B,MARCK…
Tissue Development	eye development	4.03e-07		0.563		138	ADORA2A,AHI1,ALMS1,ALOX15,AQP1,AQP5,ASPA,ATF4,BBS4,CDKN1C,CFL1,CHD7,CHRNB2,CLIC4,CLN3,CNGA3,COL1A1,COL5A2,COL8A2,CRYBA4,CRYGD,Crygf,CSPG4,CSTB,CTSD,CX3CR1,CXCL14,DKK2,DLX1,DPT,EBF1,EFEMP1,ELOVL4,EMX2,EPHA2,EPHB2,EPHB3,FGF13,FGF7,FGF9,FGFR1,FIGF,FMOD,FOXP2,FST,GJD2,GLI3,GNB3,GNPAT,GPX4,HS2ST1,HSF4,HSPB2,HSPG2,IKZF2,IL18BP,IRX3,IRX5,IRX6,ITGA6,ITGB4,KERA,KRAS,LAMB2,LRAT,LRP8,LUM,MAB21L1,MAP1B,MARCK…
Visual System Development and Function	eye development	4.03e-07		0.563		138	ADORA2A,AHI1,ALMS1,ALOX15,AQP1,AQP5,ASPA,ATF4,BBS4,CDKN1C,CFL1,CHD7,CHRNB2,CLIC4,CLN3,CNGA3,COL1A1,COL5A2,COL8A2,CRYBA4,CRYGD,Crygf,CSPG4,CSTB,CTSD,CX3CR1,CXCL14,DKK2,DLX1,DPT,EBF1,EFEMP1,ELOVL4,EMX2,EPHA2,EPHB2,EPHB3,FGF13,FGF7,FGF9,FGFR1,FIGF,FMOD,FOXP2,FST,GJD2,GLI3,GNB3,GNPAT,GPX4,HS2ST1,HSF4,HSPB2,HSPG2,IKZF2,IL18BP,IRX3,IRX5,IRX6,ITGA6,ITGB4,KERA,KRAS,LAMB2,LRAT,LRP8,LUM,MAB21L1,MAP1B,MARCK…
Gene Expression	transactivation of RNA	4.08e-07	Increased	6.703	bias	180	ACVRL1,AKT1,APBB1,APPL1,ARRB1,ASCC1,ATF1,ATF7,BAG1,CABIN1,CAV1,CCND2,CCND3,CD44,CDC42,CDCA4,CHD4,CITED2,CTNNBIP1,CYTIP,DHX9,DNM1,EHF,ELF5,EP300,ETV4,ETV6,EWSR1,FABP4,FABP5,FGF13,FHL2,FLI1,FOSB,FOXO1,FUS,GABPB1,GAS6,GATA3,GLI2,GNB2,GRP,GTF2I,HIF1A,HMGA1,HNRNPK,HR,IGFBP5,INS,IRAK1,IRF3,IRF4,IRF7,JAK1,JDP2,JUP,KAT5,KAT7,KCTD11,KHDRBS3,KLF13,KLF4,KLF5,KLF6,LEMD3,LGALS1,LOX,LTF,MAP2K1,MAPK1,MAPK3,MAPK…
Cellular Development	differentiation of fibroblast cell lines	4.37e-07	Increased	2.391		59	ACACA,ADIPOQ,AKT1,ARID2,BMPR1A,CAMKK2,CCDC80,CCND3,CTNND1,DYRK1A,EBF1,FAM20C,FBXW7,FHL2,GHRL,GNA12,GNAS,H2AFZ,HIF1A,ITGA5,JAK2,KRAS,LGALS12,LMNA,LRRC8C,MAP2K1,MAPK1,MEN1,MGP,MSTN,MSX2,MYOD1,NPC2,NPY,NR3C1,NR3C2,NUCB2,PIN1,POLR2C,PPARD,PPARG,PSEN1,PTGDS,PTHLH,RB1,SMAD3,SMARCA4,SMARCB1,SOSTDC1,STAT5A,STK3,TGFB1,TGFB2,UBXN11,VDR,WISP2,WNT5A,XBP1,ZNF521
Connective Tissue Development and Function	differentiation of fibroblast cell lines	4.37e-07	Increased	2.391		59	ACACA,ADIPOQ,AKT1,ARID2,BMPR1A,CAMKK2,CCDC80,CCND3,CTNND1,DYRK1A,EBF1,FAM20C,FBXW7,FHL2,GHRL,GNA12,GNAS,H2AFZ,HIF1A,ITGA5,JAK2,KRAS,LGALS12,LMNA,LRRC8C,MAP2K1,MAPK1,MEN1,MGP,MSTN,MSX2,MYOD1,NPC2,NPY,NR3C1,NR3C2,NUCB2,PIN1,POLR2C,PPARD,PPARG,PSEN1,PTGDS,PTHLH,RB1,SMAD3,SMARCA4,SMARCB1,SOSTDC1,STAT5A,STK3,TGFB1,TGFB2,UBXN11,VDR,WISP2,WNT5A,XBP1,ZNF521
Cardiovascular System Development and Function	abnormal morphology of artery	4.72e-07				55	ACE,ACTA2,ACVRL1,ADM,CITED2,CST3,DLL4,DLX5,EDN1,EFEMP2,ELN,ENG,F2R,F7,FBN1,FLNA,FOXO1,GJA1,HDAC7,HIF1A,ITGA5,KAT7,LOX,MAPK7,MEF2C,MGP,MKL2,MUS81,MYCN,NCF1,NOTCH3,NOTCH4,NOX1,NRP1,OVOL2,PATZ1,PCGF2,PDGFB,PRDM1,PRRX1,PRRX2,PTGER4,PTK2,RAMP2,RARA,RARG,RASA1,RBPJ,RXRB,SHC1,SPP1,TFAP2A,TGFB2,VEZF1,WASF2
Organismal Development	abnormal morphology of artery	4.72e-07				55	ACE,ACTA2,ACVRL1,ADM,CITED2,CST3,DLL4,DLX5,EDN1,EFEMP2,ELN,ENG,F2R,F7,FBN1,FLNA,FOXO1,GJA1,HDAC7,HIF1A,ITGA5,KAT7,LOX,MAPK7,MEF2C,MGP,MKL2,MUS81,MYCN,NCF1,NOTCH3,NOTCH4,NOX1,NRP1,OVOL2,PATZ1,PCGF2,PDGFB,PRDM1,PRRX1,PRRX2,PTGER4,PTK2,RAMP2,RARA,RARG,RASA1,RBPJ,RXRB,SHC1,SPP1,TFAP2A,TGFB2,VEZF1,WASF2
Tissue Morphology	abnormal morphology of artery	4.72e-07				55	ACE,ACTA2,ACVRL1,ADM,CITED2,CST3,DLL4,DLX5,EDN1,EFEMP2,ELN,ENG,F2R,F7,FBN1,FLNA,FOXO1,GJA1,HDAC7,HIF1A,ITGA5,KAT7,LOX,MAPK7,MEF2C,MGP,MKL2,MUS81,MYCN,NCF1,NOTCH3,NOTCH4,NOX1,NRP1,OVOL2,PATZ1,PCGF2,PDGFB,PRDM1,PRRX1,PRRX2,PTGER4,PTK2,RAMP2,RARA,RARG,RASA1,RBPJ,RXRB,SHC1,SPP1,TFAP2A,TGFB2,VEZF1,WASF2
Embryonic Development	mammary gland development	4.92e-07		1.935		64	ADIPOQ,AGAP2,AGPAT6,APLN,ATF4,B4GALT1,BTC,BTN1A1,CAV1,CD44,CDH1,CDH3,CDKN2C,DDR1,DGAT1,EDA,EIF2AK3,ELF5,FABP7,GATA3,GLI2,GLI3,GSN,HIF1A,HOXA9,HOXB9,HOXD9,HPSE,IGF1R,IGFBP5,ITGB1,LALBA,MED1,MFGE8,MSX1,MSX2,NCOA3,NEURL,NFKB2,NME1,NOTCH4,NR3C1,Nrg1,OXTR,PIN1,PRL,PTCH1,PTHLH,PTK2,PTN,PYGO2,RAMP2,SOCS5,SPP1,STAT5A,STAT5B,TGFB1,TGFB3,TGFBR2,TIMP1,TIMP3,VDR,WNT5A,XDH
Organ Development	mammary gland development	4.92e-07		1.935		64	ADIPOQ,AGAP2,AGPAT6,APLN,ATF4,B4GALT1,BTC,BTN1A1,CAV1,CD44,CDH1,CDH3,CDKN2C,DDR1,DGAT1,EDA,EIF2AK3,ELF5,FABP7,GATA3,GLI2,GLI3,GSN,HIF1A,HOXA9,HOXB9,HOXD9,HPSE,IGF1R,IGFBP5,ITGB1,LALBA,MED1,MFGE8,MSX1,MSX2,NCOA3,NEURL,NFKB2,NME1,NOTCH4,NR3C1,Nrg1,OXTR,PIN1,PRL,PTCH1,PTHLH,PTK2,PTN,PYGO2,RAMP2,SOCS5,SPP1,STAT5A,STAT5B,TGFB1,TGFB3,TGFBR2,TIMP1,TIMP3,VDR,WNT5A,XDH
Organismal Development	mammary gland development	4.92e-07		1.935		64	ADIPOQ,AGAP2,AGPAT6,APLN,ATF4,B4GALT1,BTC,BTN1A1,CAV1,CD44,CDH1,CDH3,CDKN2C,DDR1,DGAT1,EDA,EIF2AK3,ELF5,FABP7,GATA3,GLI2,GLI3,GSN,HIF1A,HOXA9,HOXB9,HOXD9,HPSE,IGF1R,IGFBP5,ITGB1,LALBA,MED1,MFGE8,MSX1,MSX2,NCOA3,NEURL,NFKB2,NME1,NOTCH4,NR3C1,Nrg1,OXTR,PIN1,PRL,PTCH1,PTHLH,PTK2,PTN,PYGO2,RAMP2,SOCS5,SPP1,STAT5A,STAT5B,TGFB1,TGFB3,TGFBR2,TIMP1,TIMP3,VDR,WNT5A,XDH
Reproductive System Development and Function	mammary gland development	4.92e-07		1.935		64	ADIPOQ,AGAP2,AGPAT6,APLN,ATF4,B4GALT1,BTC,BTN1A1,CAV1,CD44,CDH1,CDH3,CDKN2C,DDR1,DGAT1,EDA,EIF2AK3,ELF5,FABP7,GATA3,GLI2,GLI3,GSN,HIF1A,HOXA9,HOXB9,HOXD9,HPSE,IGF1R,IGFBP5,ITGB1,LALBA,MED1,MFGE8,MSX1,MSX2,NCOA3,NEURL,NFKB2,NME1,NOTCH4,NR3C1,Nrg1,OXTR,PIN1,PRL,PTCH1,PTHLH,PTK2,PTN,PYGO2,RAMP2,SOCS5,SPP1,STAT5A,STAT5B,TGFB1,TGFB3,TGFBR2,TIMP1,TIMP3,VDR,WNT5A,XDH
Tissue Development	mammary gland development	4.92e-07		1.935		64	ADIPOQ,AGAP2,AGPAT6,APLN,ATF4,B4GALT1,BTC,BTN1A1,CAV1,CD44,CDH1,CDH3,CDKN2C,DDR1,DGAT1,EDA,EIF2AK3,ELF5,FABP7,GATA3,GLI2,GLI3,GSN,HIF1A,HOXA9,HOXB9,HOXD9,HPSE,IGF1R,IGFBP5,ITGB1,LALBA,MED1,MFGE8,MSX1,MSX2,NCOA3,NEURL,NFKB2,NME1,NOTCH4,NR3C1,Nrg1,OXTR,PIN1,PRL,PTCH1,PTHLH,PTK2,PTN,PYGO2,RAMP2,SOCS5,SPP1,STAT5A,STAT5B,TGFB1,TGFB3,TGFBR2,TIMP1,TIMP3,VDR,WNT5A,XDH
Cell Morphology	neuritogenesis	4.98e-07	Increased	3.943	bias	148	ABL2,ACE,ACTB,ACTR3,ADAM22,ADORA2A,AGER,AGRN,AKT1,ANKRD27,ATP7A,ATXN10,BAIAP2,BBS4,BLOC1S6,BRSK1,CAPZB,CAV1,CCK,CCL21,CD44,CDC42,CELSR2,CHN1,CHRNA1,CHRNB2,CNTN4,CNTNAP1,CRH,CSRP1,CYTH2,DBN1,DDR1,DLG4,DLX5,DPYSL2,DPYSL3,DYNLT1,EFHD1,EFNA2,EFNA5,EIF4EBP1,EIF4G3,EPHA7,EPHB2,EPHB3,ETV4,EZR,FAM107A,FER,FEZ1,FGF13,FGFR1,FLOT1,GDPD5,GEM,GFRA1,GFRA2,GHRL,GIT1,GJA1,GRID2,ICAM5,IGF1R,IL11RA,ILK,ITGB1,KIDIN…
Cellular Assembly and Organization	neuritogenesis	4.98e-07	Increased	3.943	bias	148	ABL2,ACE,ACTB,ACTR3,ADAM22,ADORA2A,AGER,AGRN,AKT1,ANKRD27,ATP7A,ATXN10,BAIAP2,BBS4,BLOC1S6,BRSK1,CAPZB,CAV1,CCK,CCL21,CD44,CDC42,CELSR2,CHN1,CHRNA1,CHRNB2,CNTN4,CNTNAP1,CRH,CSRP1,CYTH2,DBN1,DDR1,DLG4,DLX5,DPYSL2,DPYSL3,DYNLT1,EFHD1,EFNA2,EFNA5,EIF4EBP1,EIF4G3,EPHA7,EPHB2,EPHB3,ETV4,EZR,FAM107A,FER,FEZ1,FGF13,FGFR1,FLOT1,GDPD5,GEM,GFRA1,GFRA2,GHRL,GIT1,GJA1,GRID2,ICAM5,IGF1R,IL11RA,ILK,ITGB1,KIDIN…
Cellular Development	neuritogenesis	4.98e-07	Increased	3.943	bias	148	ABL2,ACE,ACTB,ACTR3,ADAM22,ADORA2A,AGER,AGRN,AKT1,ANKRD27,ATP7A,ATXN10,BAIAP2,BBS4,BLOC1S6,BRSK1,CAPZB,CAV1,CCK,CCL21,CD44,CDC42,CELSR2,CHN1,CHRNA1,CHRNB2,CNTN4,CNTNAP1,CRH,CSRP1,CYTH2,DBN1,DDR1,DLG4,DLX5,DPYSL2,DPYSL3,DYNLT1,EFHD1,EFNA2,EFNA5,EIF4EBP1,EIF4G3,EPHA7,EPHB2,EPHB3,ETV4,EZR,FAM107A,FER,FEZ1,FGF13,FGFR1,FLOT1,GDPD5,GEM,GFRA1,GFRA2,GHRL,GIT1,GJA1,GRID2,ICAM5,IGF1R,IL11RA,ILK,ITGB1,KIDIN…
Cellular Function and Maintenance	neuritogenesis	4.98e-07	Increased	3.943	bias	148	ABL2,ACE,ACTB,ACTR3,ADAM22,ADORA2A,AGER,AGRN,AKT1,ANKRD27,ATP7A,ATXN10,BAIAP2,BBS4,BLOC1S6,BRSK1,CAPZB,CAV1,CCK,CCL21,CD44,CDC42,CELSR2,CHN1,CHRNA1,CHRNB2,CNTN4,CNTNAP1,CRH,CSRP1,CYTH2,DBN1,DDR1,DLG4,DLX5,DPYSL2,DPYSL3,DYNLT1,EFHD1,EFNA2,EFNA5,EIF4EBP1,EIF4G3,EPHA7,EPHB2,EPHB3,ETV4,EZR,FAM107A,FER,FEZ1,FGF13,FGFR1,FLOT1,GDPD5,GEM,GFRA1,GFRA2,GHRL,GIT1,GJA1,GRID2,ICAM5,IGF1R,IL11RA,ILK,ITGB1,KIDIN…
Nervous System Development and Function	neuritogenesis	4.98e-07	Increased	3.943	bias	148	ABL2,ACE,ACTB,ACTR3,ADAM22,ADORA2A,AGER,AGRN,AKT1,ANKRD27,ATP7A,ATXN10,BAIAP2,BBS4,BLOC1S6,BRSK1,CAPZB,CAV1,CCK,CCL21,CD44,CDC42,CELSR2,CHN1,CHRNA1,CHRNB2,CNTN4,CNTNAP1,CRH,CSRP1,CYTH2,DBN1,DDR1,DLG4,DLX5,DPYSL2,DPYSL3,DYNLT1,EFHD1,EFNA2,EFNA5,EIF4EBP1,EIF4G3,EPHA7,EPHB2,EPHB3,ETV4,EZR,FAM107A,FER,FEZ1,FGF13,FGFR1,FLOT1,GDPD5,GEM,GFRA1,GFRA2,GHRL,GIT1,GJA1,GRID2,ICAM5,IGF1R,IL11RA,ILK,ITGB1,KIDIN…
Tissue Development	neuritogenesis	4.98e-07	Increased	3.943	bias	148	ABL2,ACE,ACTB,ACTR3,ADAM22,ADORA2A,AGER,AGRN,AKT1,ANKRD27,ATP7A,ATXN10,BAIAP2,BBS4,BLOC1S6,BRSK1,CAPZB,CAV1,CCK,CCL21,CD44,CDC42,CELSR2,CHN1,CHRNA1,CHRNB2,CNTN4,CNTNAP1,CRH,CSRP1,CYTH2,DBN1,DDR1,DLG4,DLX5,DPYSL2,DPYSL3,DYNLT1,EFHD1,EFNA2,EFNA5,EIF4EBP1,EIF4G3,EPHA7,EPHB2,EPHB3,ETV4,EZR,FAM107A,FER,FEZ1,FGF13,FGFR1,FLOT1,GDPD5,GEM,GFRA1,GFRA2,GHRL,GIT1,GJA1,GRID2,ICAM5,IGF1R,IL11RA,ILK,ITGB1,KIDIN…
Cellular Movement	migration of epithelial cells	5.49e-07	Increased	2.944	bias	43	ADAM10,ADAM9,ADIPOQ,AKT1,ALDOA,CD82,CDH1,CHRM4,COL17A1,COL7A1,CTNNA1,ENG,FBLN5,FGF7,FGFR1,ILK,ITGB1,ITGB4,KLF5,LTF,MGAT5,MIA,MMP2,PAK1,PAK2,PIK3CG,PKD1,PLEC,PMP22,PPARD,PTK2,PTN,RGS4,RRAS,SEMA6D,SETD8,SMAD3,TCF3,TGFB1,TGFB3,TGFBR2,TIMP1,WASF2
Carbohydrate Metabolism	synthesis of carbohydrate	5.69e-07	Increased	5.711	bias	136	ADIPOQ,ADORA2A,ADORA2B,ADRBK1,AGPAT1,AGPAT6,AKR1B1,AKT1,ALG1,APLN,ARF1,B3GNT8,B4GALT1,C1QTNF2,CAMKK2,CCK,CD36,CD81,CDC42,CERS5,CHST7,CHSY1,COG2,CRH,CSGALNACT1,CTBP2,CTGF,DKK1,DPM3,EDN1,EEF1A1,EXT1,EXT2,F2R,F2RL2,FABP3,FABP5,FAS,FGF7,FOXO1,G6PD,GALNT5,GAPVD1,GCK,GFPT1,GMDS,GNAQ,GNB1,GPAA1,GPAM,GRB2,GRP,GSK3A,GYG1,GYS1,HAS2,HAS3,HCRT,HRH1,HS2ST1,IGF1R,IMPA1,INPP5K,INPPL1,INS,ITGAV,ITGB1,JAK2,LIPE,L…
Protein Synthesis	expression of protein	6.13e-07		0.568		105	ADM,AKT1,ANGPT2,APEX1,APLP1,CAV1,CKAP5,CNBP,CSF3,CTLA4,DAPK1,DAPK3,DHPS,DHX9,DROSHA,EEF1A1,EIF2AK3,EIF2B2,EIF3B,EIF3D,EIF3F,EIF3G,EIF3H,EIF3K,EIF4A1,EIF4A3,EIF4E,EIF4EBP1,EIF4G2,EIF4G3,EIF4H,EIF5A,EIF5B,FAS,FCGR2B,FGR,GNAQ,GRP,GSK3A,HBS1L,HNRNPK,IGFBP5,ITGB1,KRAS,KRT7,LARP4B,LYN,MAP2K1,MID1,MRPL17,MRPL2,MRPL41,MSTN,NACA,NFKB1,NPY,NR3C1,PDCD4,PIM1,POU1F1,PPARG,PPP1CA,PRKCA,PRKRA,PTBP1,PTHLH,PURA,R…
RNA Post-Transcriptional Modification	splicing of RNA	6.24e-07		0.222		51	ARL6IP4,BUD13,CDC42,CDC5L,CELF6,CLK2,CLK3,DDX39A,DHX8,ESRP1,FASTK,FUS,GEMIN7,HNRNPA2B1,HNRNPH1,HNRNPM,IVNS1ABP,KHSRP,LSM1,LSM6,LUC7L3,MECP2,MYOD1,PHF5A,PIN1,PRPF19,PTBP1,RBM17,RBM4,RBM5,RBMX,RP9,SCNM1,SF3A1,SF3B1,SFSWAP,SNRNP200,SNRNP70,SNRPD2,SNRPG,SRSF1,SRSF7,SRSF9,SYNCRIP,TARDBP,TCERG1,TRA2A,TSEN54,USP39,WDR83,ZNF638
Cellular Development	proliferation of muscle cells	6.4e-07	Increased	2.726	bias	111	ABCC4,ADIPOQ,ADM,AGER,AKR1B1,AKT1,ALOX15,ANGPT2,APOD,CALCA,CAPN2,CAV1,CDH13,CDKN1C,CSF3,CTNNBIP1,DDR1,DGCR8,E4F1,EDN1,ELN,F7,FBLN5,FGF9,FHL1,FOXO1,FST,GJA1,GNA11,GNAQ,GNAS,HIF1A,IGF1R,IGFBP5,ILK,IRAK1,IRAK4,ITGA5,ITGA6,ITGB1,KLF4,KLF5,KRAS,LPAR1,LPAR2,MAP2K1,MAPK1,MAPK3,MSTN,MYB,MYCN,MYD88,MYF5,NACA,NCF1,NCOA6,NFAT5,NFATC2,NOTCH3,NOV,NOX1,NPR1,NPY5R,PDGFB,PDGFRB,PLAT,PLAUR,PLCE1,POMGNT1,PPARD,PPA…
Cellular Growth and Proliferation	proliferation of muscle cells	6.4e-07	Increased	2.726	bias	111	ABCC4,ADIPOQ,ADM,AGER,AKR1B1,AKT1,ALOX15,ANGPT2,APOD,CALCA,CAPN2,CAV1,CDH13,CDKN1C,CSF3,CTNNBIP1,DDR1,DGCR8,E4F1,EDN1,ELN,F7,FBLN5,FGF9,FHL1,FOXO1,FST,GJA1,GNA11,GNAQ,GNAS,HIF1A,IGF1R,IGFBP5,ILK,IRAK1,IRAK4,ITGA5,ITGA6,ITGB1,KLF4,KLF5,KRAS,LPAR1,LPAR2,MAP2K1,MAPK1,MAPK3,MSTN,MYB,MYCN,MYD88,MYF5,NACA,NCF1,NCOA6,NFAT5,NFATC2,NOTCH3,NOV,NOX1,NPR1,NPY5R,PDGFB,PDGFRB,PLAT,PLAUR,PLCE1,POMGNT1,PPARD,PPA…
Skeletal and Muscular System Development and Function	proliferation of muscle cells	6.4e-07	Increased	2.726	bias	111	ABCC4,ADIPOQ,ADM,AGER,AKR1B1,AKT1,ALOX15,ANGPT2,APOD,CALCA,CAPN2,CAV1,CDH13,CDKN1C,CSF3,CTNNBIP1,DDR1,DGCR8,E4F1,EDN1,ELN,F7,FBLN5,FGF9,FHL1,FOXO1,FST,GJA1,GNA11,GNAQ,GNAS,HIF1A,IGF1R,IGFBP5,ILK,IRAK1,IRAK4,ITGA5,ITGA6,ITGB1,KLF4,KLF5,KRAS,LPAR1,LPAR2,MAP2K1,MAPK1,MAPK3,MSTN,MYB,MYCN,MYD88,MYF5,NACA,NCF1,NCOA6,NFAT5,NFATC2,NOTCH3,NOV,NOX1,NPR1,NPY5R,PDGFB,PDGFRB,PLAT,PLAUR,PLCE1,POMGNT1,PPARD,PPA…
Nervous System Development and Function	morphology of nervous system	6.43e-07	Decreased	-4.264	bias	242	AATK,ABL2,ACTL6B,ADAM10,ADAM22,ADAMTS4,ADCY3,AGRN,AHI1,AKT1,APBB1,ARSA,ASPA,ATXN1L,AXL,BAD,BBS4,BCL2L1,BRSK1,CACNB3,CALB1,CAMKK2,CAPZB,CAV1,CCND2,CD44,CD81,CD9,CDH11,CDKN1C,CDKN2C,CELSR2,CHN1,CHRNA1,CHRNB2,CITED2,CLIC4,CLN3,CNGA3,CNTFR,CNTN4,CNTNAP1,COL1A1,CRTAC1,CSPG4,CSTB,CTSD,CX3CR1,CXCR2,CXCR4,CYP26C1,DAGLA,DHH,DKK1,DLGAP3,DLX1,DLX5,DNM1,DPYSL2,DTNA,DVL2,DYRK1A,EBF1,EFHC1,EFNA2,EFNA3,EFNA5,EL…
Embryonic Development	development of sensory organ	7.2e-07		0.893		166	ADORA2A,AHI1,AKT1,ALMS1,ALOX15,AQP1,AQP5,ASPA,ATF4,BBS4,BLOC1S5,CDKN1C,CFL1,CHD7,CHRNB2,CLIC4,CLN3,CNGA3,COL1A1,COL5A2,COL8A2,CRYBA4,CRYGD,Crygf,CSPG4,CSTB,CTHRC1,CTSD,CX3CR1,CXCL14,DDR1,DIO2,DKK2,DLX1,DLX5,DPT,DVL2,EBF1,EDN1,EFEMP1,EFNA2,ELOVL4,EMX2,EPHA2,EPHB2,EPHB3,FGF13,FGF7,FGF9,FGFR1,FIGF,FMOD,FOXI1,FOXP2,FST,GATA3,GJD2,GLI2,GLI3,GNB3,GNPAT,GPX4,HS2ST1,HSF1,HSF4,HSPB2,HSPG2,IGF1R,IKZF2,IL18…
Organ Development	development of sensory organ	7.2e-07		0.893		166	ADORA2A,AHI1,AKT1,ALMS1,ALOX15,AQP1,AQP5,ASPA,ATF4,BBS4,BLOC1S5,CDKN1C,CFL1,CHD7,CHRNB2,CLIC4,CLN3,CNGA3,COL1A1,COL5A2,COL8A2,CRYBA4,CRYGD,Crygf,CSPG4,CSTB,CTHRC1,CTSD,CX3CR1,CXCL14,DDR1,DIO2,DKK2,DLX1,DLX5,DPT,DVL2,EBF1,EDN1,EFEMP1,EFNA2,ELOVL4,EMX2,EPHA2,EPHB2,EPHB3,FGF13,FGF7,FGF9,FGFR1,FIGF,FMOD,FOXI1,FOXP2,FST,GATA3,GJD2,GLI2,GLI3,GNB3,GNPAT,GPX4,HS2ST1,HSF1,HSF4,HSPB2,HSPG2,IGF1R,IKZF2,IL18…
Organismal Development	development of sensory organ	7.2e-07		0.893		166	ADORA2A,AHI1,AKT1,ALMS1,ALOX15,AQP1,AQP5,ASPA,ATF4,BBS4,BLOC1S5,CDKN1C,CFL1,CHD7,CHRNB2,CLIC4,CLN3,CNGA3,COL1A1,COL5A2,COL8A2,CRYBA4,CRYGD,Crygf,CSPG4,CSTB,CTHRC1,CTSD,CX3CR1,CXCL14,DDR1,DIO2,DKK2,DLX1,DLX5,DPT,DVL2,EBF1,EDN1,EFEMP1,EFNA2,ELOVL4,EMX2,EPHA2,EPHB2,EPHB3,FGF13,FGF7,FGF9,FGFR1,FIGF,FMOD,FOXI1,FOXP2,FST,GATA3,GJD2,GLI2,GLI3,GNB3,GNPAT,GPX4,HS2ST1,HSF1,HSF4,HSPB2,HSPG2,IGF1R,IKZF2,IL18…
Tissue Development	development of sensory organ	7.2e-07		0.893		166	ADORA2A,AHI1,AKT1,ALMS1,ALOX15,AQP1,AQP5,ASPA,ATF4,BBS4,BLOC1S5,CDKN1C,CFL1,CHD7,CHRNB2,CLIC4,CLN3,CNGA3,COL1A1,COL5A2,COL8A2,CRYBA4,CRYGD,Crygf,CSPG4,CSTB,CTHRC1,CTSD,CX3CR1,CXCL14,DDR1,DIO2,DKK2,DLX1,DLX5,DPT,DVL2,EBF1,EDN1,EFEMP1,EFNA2,ELOVL4,EMX2,EPHA2,EPHB2,EPHB3,FGF13,FGF7,FGF9,FGFR1,FIGF,FMOD,FOXI1,FOXP2,FST,GATA3,GJD2,GLI2,GLI3,GNB3,GNPAT,GPX4,HS2ST1,HSF1,HSF4,HSPB2,HSPG2,IGF1R,IKZF2,IL18…
Cell Morphology	morphogenesis of neurites	7.55e-07	Increased	3.502	bias	107	ABL2,ACTR3,ADORA2A,AGER,AGRN,AKT1,ANKRD27,ATP7A,ATXN10,BLOC1S6,CAPZB,CAV1,CCL21,CD44,CDC42,CELSR2,CHN1,CHRNA1,CHRNB2,CNTN4,CNTNAP1,CRH,CSRP1,DBN1,DLG4,DPYSL2,DYNLT1,EFHD1,EFNA5,EIF4EBP1,EIF4G3,EPHB2,EPHB3,ETV4,EZR,FAM107A,FER,FGF13,FGFR1,GDPD5,GFRA1,GIT1,GJA1,ICAM5,IGF1R,ILK,ITGB1,KIDINS220,KIF3A,LAMB1,LCN2,LRRC4,LYN,MAP1B,MAP1S,MAP2K1,MATN2,MECP2,MYO5A,NEUROD1,NFKB1,Nrg1,NRTN,NSMF,NTF4,NTRK2,NUM…
Cellular Assembly and Organization	morphogenesis of neurites	7.55e-07	Increased	3.502	bias	107	ABL2,ACTR3,ADORA2A,AGER,AGRN,AKT1,ANKRD27,ATP7A,ATXN10,BLOC1S6,CAPZB,CAV1,CCL21,CD44,CDC42,CELSR2,CHN1,CHRNA1,CHRNB2,CNTN4,CNTNAP1,CRH,CSRP1,DBN1,DLG4,DPYSL2,DYNLT1,EFHD1,EFNA5,EIF4EBP1,EIF4G3,EPHB2,EPHB3,ETV4,EZR,FAM107A,FER,FGF13,FGFR1,GDPD5,GFRA1,GIT1,GJA1,ICAM5,IGF1R,ILK,ITGB1,KIDINS220,KIF3A,LAMB1,LCN2,LRRC4,LYN,MAP1B,MAP1S,MAP2K1,MATN2,MECP2,MYO5A,NEUROD1,NFKB1,Nrg1,NRTN,NSMF,NTF4,NTRK2,NUM…
Cellular Development	morphogenesis of neurites	7.55e-07	Increased	3.502	bias	107	ABL2,ACTR3,ADORA2A,AGER,AGRN,AKT1,ANKRD27,ATP7A,ATXN10,BLOC1S6,CAPZB,CAV1,CCL21,CD44,CDC42,CELSR2,CHN1,CHRNA1,CHRNB2,CNTN4,CNTNAP1,CRH,CSRP1,DBN1,DLG4,DPYSL2,DYNLT1,EFHD1,EFNA5,EIF4EBP1,EIF4G3,EPHB2,EPHB3,ETV4,EZR,FAM107A,FER,FGF13,FGFR1,GDPD5,GFRA1,GIT1,GJA1,ICAM5,IGF1R,ILK,ITGB1,KIDINS220,KIF3A,LAMB1,LCN2,LRRC4,LYN,MAP1B,MAP1S,MAP2K1,MATN2,MECP2,MYO5A,NEUROD1,NFKB1,Nrg1,NRTN,NSMF,NTF4,NTRK2,NUM…
Cellular Function and Maintenance	morphogenesis of neurites	7.55e-07	Increased	3.502	bias	107	ABL2,ACTR3,ADORA2A,AGER,AGRN,AKT1,ANKRD27,ATP7A,ATXN10,BLOC1S6,CAPZB,CAV1,CCL21,CD44,CDC42,CELSR2,CHN1,CHRNA1,CHRNB2,CNTN4,CNTNAP1,CRH,CSRP1,DBN1,DLG4,DPYSL2,DYNLT1,EFHD1,EFNA5,EIF4EBP1,EIF4G3,EPHB2,EPHB3,ETV4,EZR,FAM107A,FER,FGF13,FGFR1,GDPD5,GFRA1,GIT1,GJA1,ICAM5,IGF1R,ILK,ITGB1,KIDINS220,KIF3A,LAMB1,LCN2,LRRC4,LYN,MAP1B,MAP1S,MAP2K1,MATN2,MECP2,MYO5A,NEUROD1,NFKB1,Nrg1,NRTN,NSMF,NTF4,NTRK2,NUM…
Nervous System Development and Function	morphogenesis of neurites	7.55e-07	Increased	3.502	bias	107	ABL2,ACTR3,ADORA2A,AGER,AGRN,AKT1,ANKRD27,ATP7A,ATXN10,BLOC1S6,CAPZB,CAV1,CCL21,CD44,CDC42,CELSR2,CHN1,CHRNA1,CHRNB2,CNTN4,CNTNAP1,CRH,CSRP1,DBN1,DLG4,DPYSL2,DYNLT1,EFHD1,EFNA5,EIF4EBP1,EIF4G3,EPHB2,EPHB3,ETV4,EZR,FAM107A,FER,FGF13,FGFR1,GDPD5,GFRA1,GIT1,GJA1,ICAM5,IGF1R,ILK,ITGB1,KIDINS220,KIF3A,LAMB1,LCN2,LRRC4,LYN,MAP1B,MAP1S,MAP2K1,MATN2,MECP2,MYO5A,NEUROD1,NFKB1,Nrg1,NRTN,NSMF,NTF4,NTRK2,NUM…
Tissue Development	morphogenesis of neurites	7.55e-07	Increased	3.502	bias	107	ABL2,ACTR3,ADORA2A,AGER,AGRN,AKT1,ANKRD27,ATP7A,ATXN10,BLOC1S6,CAPZB,CAV1,CCL21,CD44,CDC42,CELSR2,CHN1,CHRNA1,CHRNB2,CNTN4,CNTNAP1,CRH,CSRP1,DBN1,DLG4,DPYSL2,DYNLT1,EFHD1,EFNA5,EIF4EBP1,EIF4G3,EPHB2,EPHB3,ETV4,EZR,FAM107A,FER,FGF13,FGFR1,GDPD5,GFRA1,GIT1,GJA1,ICAM5,IGF1R,ILK,ITGB1,KIDINS220,KIF3A,LAMB1,LCN2,LRRC4,LYN,MAP1B,MAP1S,MAP2K1,MATN2,MECP2,MYO5A,NEUROD1,NFKB1,Nrg1,NRTN,NSMF,NTF4,NTRK2,NUM…
Cell Death and Survival	cell death of kidney cells	7.75e-07		1.975		113	AAK1,ABCC1,ABCG2,ADRBK1,AIFM3,AKT1,ALDH3B1,AMOTL1,ATN1,ATP13A2,BAD,BAG4,BCL2L1,BIRC3,CALB1,CALCA,CCNI,CD2,CD2AP,CD44,CDC42,CDK1,COMP,CTGF,DCN,DDX17,DPM3,DUSP4,EDN1,ELOVL4,EMP1,EMP3,EPHB2,EZR,F7,FAS,FOXO1,GFPT1,GNA12,GNAQ,GNB2,GSN,HIF1A,HK1,HK2,IGF1R,ILK,IRF3,IRF4,ITGAV,ITGB1,JAK2,KAT5,KRAS,LCN2,LGALS12,LYN,MAP1S,MAP2K1,MAP2K7,MCOLN3,MST4,MT3,MYD88,MZB1,NFKB1,NOL3,Nrg1,NRGN,NTRK2,PAK1,PAK2,PEA15,P…
Cellular Movement	migration of connective tissue cells	8.69e-07	Increased	3.349	bias	60	ABL2,ACTB,ADIPOQ,AGER,AKT1,APPL1,CAPNS1,CAV1,CCL17,CD44,CDC42,COL1A1,CTGF,CYR61,CYTH2,DAPK3,DDR2,DNM2,DPT,EDN1,ELN,ENG,F2R,FLNB,GNA12,ITGA5,ITGB1,LGALS1,LIMA1,LRPAP1,LTF,MAP2K1,MAPK1,MAPK3,NCF1,PDGFB,PIP5K1A,PLAUR,PLEC,PRKAR1A,PTK2,PTN,PTPN2,RAMP2,RAP2A,RAPGEF3,RHOD,SEMA3A,SEMA3E,SLC4A2,SLC8A1,SPP1,TGFB1,TGFB3,TGFBR2,THBS1,TIMP2,TNS1,VCL,ZYX
Cellular Movement	infiltration of cells	8.75e-07		0.619		122	ADIPOQ,ADM,ADORA2A,ADRBK1,AGER,AKR1B1,AKT1,ANGPT2,ANXA1,ARRB1,B4GALT1,BMPR1A,CBFB,CCL11,CCL21,CD2,CD36,CD44,CD93,CDC42,CDH3,COL17A1,CRH,CSF2RB,CSF3,CTGF,CTLA4,CXCL2,CXCL5,CXCR2,CXCR5,CYR61,DARC,DCN,EDN1,EFS,EGFL7,EGLN1,EPHA2,F2R,F2RL1,FABP4,FAS,FCGR2B,FGL2,FLT3LG,FST,FUT7,GJB2,HIF1A,IL11RA,IL17RA,IL18BP,IL27RA,ILK,IRAK4,ITGB1,JAK3,KITLG,KRAS,KRT10,LCP2,LGALS1,LGALS3,LTB4R,LTC4S,LTF,MDK,MMP2,MSR1,…
Cellular Movement	cell movement of brain cancer cell lines	8.76e-07	Increased	5.057	bias	42	ACKR3,ADAM10,AKT1,ANXA2,AXL,CDH13,CREB3L1,DNM2,EFEMP1,EPHA2,EPHB2,FABP7,FBLIM1,GAS6,GHRL,GRIA2,ITGAV,ITGB1,LPAR1,LRIG1,LYN,MAP2K1,MAPK8IP3,MMP2,NREP,NRP1,PDGFA,PDGFRA,PLAUR,PTK2,PTN,PVR,S100B,SCNN1A,SCNN1G,SEMA3A,SEMA3F,SHC1,SLC12A2,SYNM,TGFB1,TWIST1
Embryonic Development	development of muscle	8.84e-07		1.912	bias	119	ACTG1,AKT1,BOC,CAPN2,CAPZB,CAV1,CDC42,CDKN1C,CTBP2,CXCR4,DDR1,DOCK5,DYRK1B,EDN1,EGLN1,ELN,ENG,EP300,EPHA2,EVC,F2RL1,FGFR1,FHL2,FHL3,FILIP1L,FKBP1A,FLNB,FOXO1,FOXP2,FST,GAB1,GJA1,HDAC5,HDAC7,HIF1A,HOXD10,HOXD9,HSPB2,HSPG2,ICMT,IGF1R,IGFBP5,IL17B,ILK,INPP5K,INS,ITGB1,KRT17,KRT19,LAMA2,LEMD3,LOX,LUC7L,MAP2K1,MAP2K7,MAPK1,MAPK12,MAPK7,MARCKSL1,MED1,MEF2C,MEOX1,MEOX2,MKL2,MMP2,MSTN,MSX1,MYF5,MYH11,MYL…
Organ Development	development of muscle	8.84e-07		1.912	bias	119	ACTG1,AKT1,BOC,CAPN2,CAPZB,CAV1,CDC42,CDKN1C,CTBP2,CXCR4,DDR1,DOCK5,DYRK1B,EDN1,EGLN1,ELN,ENG,EP300,EPHA2,EVC,F2RL1,FGFR1,FHL2,FHL3,FILIP1L,FKBP1A,FLNB,FOXO1,FOXP2,FST,GAB1,GJA1,HDAC5,HDAC7,HIF1A,HOXD10,HOXD9,HSPB2,HSPG2,ICMT,IGF1R,IGFBP5,IL17B,ILK,INPP5K,INS,ITGB1,KRT17,KRT19,LAMA2,LEMD3,LOX,LUC7L,MAP2K1,MAP2K7,MAPK1,MAPK12,MAPK7,MARCKSL1,MED1,MEF2C,MEOX1,MEOX2,MKL2,MMP2,MSTN,MSX1,MYF5,MYH11,MYL…
Organismal Development	development of muscle	8.84e-07		1.912	bias	119	ACTG1,AKT1,BOC,CAPN2,CAPZB,CAV1,CDC42,CDKN1C,CTBP2,CXCR4,DDR1,DOCK5,DYRK1B,EDN1,EGLN1,ELN,ENG,EP300,EPHA2,EVC,F2RL1,FGFR1,FHL2,FHL3,FILIP1L,FKBP1A,FLNB,FOXO1,FOXP2,FST,GAB1,GJA1,HDAC5,HDAC7,HIF1A,HOXD10,HOXD9,HSPB2,HSPG2,ICMT,IGF1R,IGFBP5,IL17B,ILK,INPP5K,INS,ITGB1,KRT17,KRT19,LAMA2,LEMD3,LOX,LUC7L,MAP2K1,MAP2K7,MAPK1,MAPK12,MAPK7,MARCKSL1,MED1,MEF2C,MEOX1,MEOX2,MKL2,MMP2,MSTN,MSX1,MYF5,MYH11,MYL…
Skeletal and Muscular System Development and Function	development of muscle	8.84e-07		1.912	bias	119	ACTG1,AKT1,BOC,CAPN2,CAPZB,CAV1,CDC42,CDKN1C,CTBP2,CXCR4,DDR1,DOCK5,DYRK1B,EDN1,EGLN1,ELN,ENG,EP300,EPHA2,EVC,F2RL1,FGFR1,FHL2,FHL3,FILIP1L,FKBP1A,FLNB,FOXO1,FOXP2,FST,GAB1,GJA1,HDAC5,HDAC7,HIF1A,HOXD10,HOXD9,HSPB2,HSPG2,ICMT,IGF1R,IGFBP5,IL17B,ILK,INPP5K,INS,ITGB1,KRT17,KRT19,LAMA2,LEMD3,LOX,LUC7L,MAP2K1,MAP2K7,MAPK1,MAPK12,MAPK7,MARCKSL1,MED1,MEF2C,MEOX1,MEOX2,MKL2,MMP2,MSTN,MSX1,MYF5,MYH11,MYL…
Tissue Development	development of muscle	8.84e-07		1.912	bias	119	ACTG1,AKT1,BOC,CAPN2,CAPZB,CAV1,CDC42,CDKN1C,CTBP2,CXCR4,DDR1,DOCK5,DYRK1B,EDN1,EGLN1,ELN,ENG,EP300,EPHA2,EVC,F2RL1,FGFR1,FHL2,FHL3,FILIP1L,FKBP1A,FLNB,FOXO1,FOXP2,FST,GAB1,GJA1,HDAC5,HDAC7,HIF1A,HOXD10,HOXD9,HSPB2,HSPG2,ICMT,IGF1R,IGFBP5,IL17B,ILK,INPP5K,INS,ITGB1,KRT17,KRT19,LAMA2,LEMD3,LOX,LUC7L,MAP2K1,MAP2K7,MAPK1,MAPK12,MAPK7,MARCKSL1,MED1,MEF2C,MEOX1,MEOX2,MKL2,MMP2,MSTN,MSX1,MYF5,MYH11,MYL…
Protein Synthesis	translation	8.86e-07		0.875		84	AKT1,APEX1,APLP1,CKAP5,CNBP,CSF3,DAPK1,DAPK3,DHPS,DHX9,DROSHA,EEF1A1,EEF2,EIF2AK3,EIF2B2,EIF3B,EIF3D,EIF3F,EIF3G,EIF3H,EIF3K,EIF4A1,EIF4A3,EIF4E,EIF4EBP1,EIF4G2,EIF4G3,EIF4H,EIF5A,EIF5B,HBS1L,HNRNPK,IGFBP5,ITGB1,KRAS,KRT7,LARP4B,MAP2K1,MID1,MRPL17,MRPL2,MRPL41,NACA,PDCD4,PIM1,PPP1CA,PRKCA,PRKRA,PTBP1,PURA,RARA,RBM4,RBM4B,RPL13A,RPL17,RPL19,RPL23,RPL24,RPL27A,RPL29,RPL30,RPL37,RPL39,RPS15A,RPS20,R…
Cellular Movement	cell movement of phagocytes	8.94e-07	Increased	5.094	bias	164	ABCC1,ADAM15,ADIPOQ,ADM,ADORA2A,ADRBK1,AGER,ANGPT2,ANXA1,ANXA2,ARRB1,B4GALT1,BAG4,C5AR2,CALCA,CAMP,CAPG,CCL11,CCL17,CCL21,CD151,CD207,CD36,CD44,CD81,CDC42,CDH1,CLEC11A,CNN2,COL17A1,COL1A1,COL4A1,CREB3,CRH,CSF3,CST3,CTGF,CX3CR1,CXCL11,CXCL13,CXCL14,CXCL2,CXCL5,CXCR2,CXCR4,CYR61,DARC,DDR2,DEK,EDN1,EGLN1,ELN,ENG,F11R,F2R,F2RL1,FABP4,FAS,FER,FGR,FHL2,FIGF,FLNA,FLOT1,FLT3LG,FUT7,GJB2,GLRB,GRP,GSN,HIF1…
Hematological System Development and Function	cell movement of phagocytes	8.94e-07	Increased	5.094	bias	164	ABCC1,ADAM15,ADIPOQ,ADM,ADORA2A,ADRBK1,AGER,ANGPT2,ANXA1,ANXA2,ARRB1,B4GALT1,BAG4,C5AR2,CALCA,CAMP,CAPG,CCL11,CCL17,CCL21,CD151,CD207,CD36,CD44,CD81,CDC42,CDH1,CLEC11A,CNN2,COL17A1,COL1A1,COL4A1,CREB3,CRH,CSF3,CST3,CTGF,CX3CR1,CXCL11,CXCL13,CXCL14,CXCL2,CXCL5,CXCR2,CXCR4,CYR61,DARC,DDR2,DEK,EDN1,EGLN1,ELN,ENG,F11R,F2R,F2RL1,FABP4,FAS,FER,FGR,FHL2,FIGF,FLNA,FLOT1,FLT3LG,FUT7,GJB2,GLRB,GRP,GSN,HIF1…
Immune Cell Trafficking	cell movement of phagocytes	8.94e-07	Increased	5.094	bias	164	ABCC1,ADAM15,ADIPOQ,ADM,ADORA2A,ADRBK1,AGER,ANGPT2,ANXA1,ANXA2,ARRB1,B4GALT1,BAG4,C5AR2,CALCA,CAMP,CAPG,CCL11,CCL17,CCL21,CD151,CD207,CD36,CD44,CD81,CDC42,CDH1,CLEC11A,CNN2,COL17A1,COL1A1,COL4A1,CREB3,CRH,CSF3,CST3,CTGF,CX3CR1,CXCL11,CXCL13,CXCL14,CXCL2,CXCL5,CXCR2,CXCR4,CYR61,DARC,DDR2,DEK,EDN1,EGLN1,ELN,ENG,F11R,F2R,F2RL1,FABP4,FAS,FER,FGR,FHL2,FIGF,FLNA,FLOT1,FLT3LG,FUT7,GJB2,GLRB,GRP,GSN,HIF1…
Inflammatory Response	cell movement of phagocytes	8.94e-07	Increased	5.094	bias	164	ABCC1,ADAM15,ADIPOQ,ADM,ADORA2A,ADRBK1,AGER,ANGPT2,ANXA1,ANXA2,ARRB1,B4GALT1,BAG4,C5AR2,CALCA,CAMP,CAPG,CCL11,CCL17,CCL21,CD151,CD207,CD36,CD44,CD81,CDC42,CDH1,CLEC11A,CNN2,COL17A1,COL1A1,COL4A1,CREB3,CRH,CSF3,CST3,CTGF,CX3CR1,CXCL11,CXCL13,CXCL14,CXCL2,CXCL5,CXCR2,CXCR4,CYR61,DARC,DDR2,DEK,EDN1,EGLN1,ELN,ENG,F11R,F2R,F2RL1,FABP4,FAS,FER,FGR,FHL2,FIGF,FLNA,FLOT1,FLT3LG,FUT7,GJB2,GLRB,GRP,GSN,HIF1…
Cardiovascular System Development and Function	development of endothelial tissue	9.69e-07	Increased	2.867	bias	111	ACVRL1,ADAM15,ADAMTS8,ADM,AGER,AKT1,ANGPT2,ANGPTL1,AXL,CALCA,CAMP,CAV1,CAV2,CCL11,CCL26,CD151,CD36,CD44,CD9,CDH13,CLIC4,COL1A1,COL4A1,COL4A2,CXCL2,CXCR2,CYR61,DGKA,DKK1,DLL4,EDN1,ENG,F11R,F2R,F2RL1,FABP4,FGF13,FGFR1,FIGF,FOXO1,G6PD,GAS6,GHRL,GLI2,GLI3,HAS3,HIF1A,HSPG2,ITGB1,KLHL20,LECT1,LGALS1,LGALS3,LPAR2,LRPAP1,MAP2K1,MAPK1,MAPK7,MDK,MED1,MEF2C,MEOX2,METAP2,MGP,MMP2,NCOA3,NOTCH4,NRP1,PDGFB,PDGF…
Tissue Development	development of endothelial tissue	9.69e-07	Increased	2.867	bias	111	ACVRL1,ADAM15,ADAMTS8,ADM,AGER,AKT1,ANGPT2,ANGPTL1,AXL,CALCA,CAMP,CAV1,CAV2,CCL11,CCL26,CD151,CD36,CD44,CD9,CDH13,CLIC4,COL1A1,COL4A1,COL4A2,CXCL2,CXCR2,CYR61,DGKA,DKK1,DLL4,EDN1,ENG,F11R,F2R,F2RL1,FABP4,FGF13,FGFR1,FIGF,FOXO1,G6PD,GAS6,GHRL,GLI2,GLI3,HAS3,HIF1A,HSPG2,ITGB1,KLHL20,LECT1,LGALS1,LGALS3,LPAR2,LRPAP1,MAP2K1,MAPK1,MAPK7,MDK,MED1,MEF2C,MEOX2,METAP2,MGP,MMP2,NCOA3,NOTCH4,NRP1,PDGFB,PDGF…
Cardiovascular System Development and Function	morphology of heart	1.02e-06	Decreased	-2	bias	113	ACKR3,ACVRL1,ADAM10,ADAM15,ADAM9,ADIPOQ,ADM,ADRBK1,AKT1,BIRC3,BMPR1A,BSCL2,BTC,CABIN1,CACNB3,CAPN2,CAV1,CCND2,CCND3,CD2AP,CDKN2C,CITED2,CNOT3,CXCR4,DCHS1,DVL2,EAF2,EDN1,EGLN1,ELN,EP300,F2R,FGF9,FGFR1,FKBP1A,FLNA,FOXP4,G6PD,GJA1,HAS2,HDAC7,HIF1A,HSPG2,IRX4,ITGAV,ITGB8,JUP,KIF3A,KRAS,LAMA4,LASP1,LDB1,LMNA,LNPEP,MAPK1,MAPK7,MED1,MEF2C,MEN1,MMP2,MUS81,MYCN,MYH11,NCF1,NCOA6,NCOR2,NCSTN,NFAT5,NOL3,NOV,…
Embryonic Development	skin development	1.02e-06	Increased	2.44	bias	85	AKT1,ATP7A,BCL6B,BMX,CALML5,CAMP,CCND2,CCND3,CDC42,CDH1,COL17A1,COL1A1,COL1A2,COL3A1,COL5A2,COL7A1,CRABP2,CST6,CTGF,CTSL,DHH,DKK1,EDA,ELOVL4,EMP1,FABP5,FGF7,FST,GAB1,GFRA1,GFRA2,GJB5,GLI2,GRHL3,HPSE,HR,IGF1R,IGFBP5,ITGB1,JUP,KLF4,KLK5,KLK7,KRT10,KRT14,KRT15,KRT17,KRT32,KRT5,KRT71,KRT83,LAMC2,LDB1,MSX2,NAB2,NR3C1,NTF4,OVOL1,PDGFA,POU2F3,PPARD,PPARG,PRDM1,PRSS8,PTCH1,PTCH2,PTHLH,PYGO2,RELA,RUNX3,RY…
Hair and Skin Development and Function	skin development	1.02e-06	Increased	2.44	bias	85	AKT1,ATP7A,BCL6B,BMX,CALML5,CAMP,CCND2,CCND3,CDC42,CDH1,COL17A1,COL1A1,COL1A2,COL3A1,COL5A2,COL7A1,CRABP2,CST6,CTGF,CTSL,DHH,DKK1,EDA,ELOVL4,EMP1,FABP5,FGF7,FST,GAB1,GFRA1,GFRA2,GJB5,GLI2,GRHL3,HPSE,HR,IGF1R,IGFBP5,ITGB1,JUP,KLF4,KLK5,KLK7,KRT10,KRT14,KRT15,KRT17,KRT32,KRT5,KRT71,KRT83,LAMC2,LDB1,MSX2,NAB2,NR3C1,NTF4,OVOL1,PDGFA,POU2F3,PPARD,PPARG,PRDM1,PRSS8,PTCH1,PTCH2,PTHLH,PYGO2,RELA,RUNX3,RY…
Organ Development	skin development	1.02e-06	Increased	2.44	bias	85	AKT1,ATP7A,BCL6B,BMX,CALML5,CAMP,CCND2,CCND3,CDC42,CDH1,COL17A1,COL1A1,COL1A2,COL3A1,COL5A2,COL7A1,CRABP2,CST6,CTGF,CTSL,DHH,DKK1,EDA,ELOVL4,EMP1,FABP5,FGF7,FST,GAB1,GFRA1,GFRA2,GJB5,GLI2,GRHL3,HPSE,HR,IGF1R,IGFBP5,ITGB1,JUP,KLF4,KLK5,KLK7,KRT10,KRT14,KRT15,KRT17,KRT32,KRT5,KRT71,KRT83,LAMC2,LDB1,MSX2,NAB2,NR3C1,NTF4,OVOL1,PDGFA,POU2F3,PPARD,PPARG,PRDM1,PRSS8,PTCH1,PTCH2,PTHLH,PYGO2,RELA,RUNX3,RY…
Organ Morphology	morphology of heart	1.02e-06	Decreased	-2	bias	113	ACKR3,ACVRL1,ADAM10,ADAM15,ADAM9,ADIPOQ,ADM,ADRBK1,AKT1,BIRC3,BMPR1A,BSCL2,BTC,CABIN1,CACNB3,CAPN2,CAV1,CCND2,CCND3,CD2AP,CDKN2C,CITED2,CNOT3,CXCR4,DCHS1,DVL2,EAF2,EDN1,EGLN1,ELN,EP300,F2R,FGF9,FGFR1,FKBP1A,FLNA,FOXP4,G6PD,GJA1,HAS2,HDAC7,HIF1A,HSPG2,IRX4,ITGAV,ITGB8,JUP,KIF3A,KRAS,LAMA4,LASP1,LDB1,LMNA,LNPEP,MAPK1,MAPK7,MED1,MEF2C,MEN1,MMP2,MUS81,MYCN,MYH11,NCF1,NCOA6,NCOR2,NCSTN,NFAT5,NOL3,NOV,…
Organismal Development	skin development	1.02e-06	Increased	2.44	bias	85	AKT1,ATP7A,BCL6B,BMX,CALML5,CAMP,CCND2,CCND3,CDC42,CDH1,COL17A1,COL1A1,COL1A2,COL3A1,COL5A2,COL7A1,CRABP2,CST6,CTGF,CTSL,DHH,DKK1,EDA,ELOVL4,EMP1,FABP5,FGF7,FST,GAB1,GFRA1,GFRA2,GJB5,GLI2,GRHL3,HPSE,HR,IGF1R,IGFBP5,ITGB1,JUP,KLF4,KLK5,KLK7,KRT10,KRT14,KRT15,KRT17,KRT32,KRT5,KRT71,KRT83,LAMC2,LDB1,MSX2,NAB2,NR3C1,NTF4,OVOL1,PDGFA,POU2F3,PPARD,PPARG,PRDM1,PRSS8,PTCH1,PTCH2,PTHLH,PYGO2,RELA,RUNX3,RY…
Tissue Development	skin development	1.02e-06	Increased	2.44	bias	85	AKT1,ATP7A,BCL6B,BMX,CALML5,CAMP,CCND2,CCND3,CDC42,CDH1,COL17A1,COL1A1,COL1A2,COL3A1,COL5A2,COL7A1,CRABP2,CST6,CTGF,CTSL,DHH,DKK1,EDA,ELOVL4,EMP1,FABP5,FGF7,FST,GAB1,GFRA1,GFRA2,GJB5,GLI2,GRHL3,HPSE,HR,IGF1R,IGFBP5,ITGB1,JUP,KLF4,KLK5,KLK7,KRT10,KRT14,KRT15,KRT17,KRT32,KRT5,KRT71,KRT83,LAMC2,LDB1,MSX2,NAB2,NR3C1,NTF4,OVOL1,PDGFA,POU2F3,PPARD,PPARG,PRDM1,PRSS8,PTCH1,PTCH2,PTHLH,PYGO2,RELA,RUNX3,RY…
Cellular Movement	infiltration	1.08e-06		0.718		123	ADIPOQ,ADM,ADORA2A,ADRBK1,AGER,AKR1B1,AKT1,ANGPT2,ANXA1,ARRB1,B4GALT1,BMPR1A,CBFB,CCL11,CCL21,CD2,CD36,CD44,CD93,CDC42,CDH3,COL17A1,CRH,CSF2RB,CSF3,CTGF,CTLA4,CXCL2,CXCL5,CXCR2,CXCR5,CYR61,DARC,DCN,EDN1,EFS,EGFL7,EGLN1,EPHA2,F2R,F2RL1,FABP4,FAS,FCGR2B,FGL2,FLT3LG,FST,FUT7,GJB2,HIF1A,IL11RA,IL17RA,IL18BP,IL27RA,ILK,IRAK4,ITGB1,JAK3,KITLG,KRAS,KRT10,LCP2,LGALS1,LGALS3,LTB4R,LTC4S,LTF,MDK,MMP2,MSR1,…
Cellular Development	proliferation of prostate cancer cell lines	1.1e-06	Increased	4.789		82	ACACA,ACPP,ADM,AKT1,AXL,BCL2L1,BMX,CAV1,CBX7,CD151,CD44,CDH1,CHD8,CLN3,CTNNBIP1,CXCR2,EHF,EIF3H,ELOVL7,EP300,EZH2,FABP5,FASN,FGF7,FGFBP1,FKBP5,FLT3LG,FOXO1,FST,FUS,GLI2,GRP,HAS3,HGS,HIF1A,HK1,HPSE,IGFBP5,IGFBP7,ILKAP,INS,ITGA7,ITGB1,LGALS3,MST4,NCOA3,OXTR,PA2G4,PARP1,PDCD4,PDGFRA,PELP1,PIM1,PMEPA1,PPARD,PPARG,PRKAR1A,PRKAR2B,PRKCI,PRL,PTN,PURA,RCHY1,RHOA,RHOC,SHC1,SND1,STAT5B,STEAP2,SUMO2,TACC2,T…
Cellular Growth and Proliferation	proliferation of prostate cancer cell lines	1.1e-06	Increased	4.789		82	ACACA,ACPP,ADM,AKT1,AXL,BCL2L1,BMX,CAV1,CBX7,CD151,CD44,CDH1,CHD8,CLN3,CTNNBIP1,CXCR2,EHF,EIF3H,ELOVL7,EP300,EZH2,FABP5,FASN,FGF7,FGFBP1,FKBP5,FLT3LG,FOXO1,FST,FUS,GLI2,GRP,HAS3,HGS,HIF1A,HK1,HPSE,IGFBP5,IGFBP7,ILKAP,INS,ITGA7,ITGB1,LGALS3,MST4,NCOA3,OXTR,PA2G4,PARP1,PDCD4,PDGFRA,PELP1,PIM1,PMEPA1,PPARD,PPARG,PRKAR1A,PRKAR2B,PRKCI,PRL,PTN,PURA,RCHY1,RHOA,RHOC,SHC1,SND1,STAT5B,STEAP2,SUMO2,TACC2,T…
Cell Death and Survival	necrosis of kidney	1.11e-06		1.676		117	AAK1,ABCC1,ABCG2,ADRBK1,AIFM3,AKT1,ALDH3B1,AMOTL1,ATN1,ATP13A2,BAD,BAG4,BCL2L1,BIRC3,CALB1,CALCA,CCNI,CD2,CD2AP,CD44,CDC42,CDK1,COMP,CTGF,DCN,DDX17,DPM3,DUSP4,EDN1,ELOVL4,EMP1,EMP3,EPHB2,EZR,F7,FAS,FOXO1,GFPT1,GNA12,GNAQ,GNB2,GSN,HIF1A,HK1,HK2,IGF1R,ILK,IRF3,IRF4,ITGAV,ITGB1,JAK2,KAT5,KRAS,LCN2,LGALS12,LYN,MAP1S,MAP2K1,MAP2K7,MCOLN3,MST4,MT3,MYD88,MZB1,NFKB1,NOL3,Nrg1,NRGN,NTRK2,PAK1,PAK2,PEA15,P…
Cell Morphology	extension of cellular protrusions	1.13e-06	Increased	3.204	bias	65	ADCY6,ADNP,AGER,ALOX15,ANKRD27,ARRB1,AXL,BMX,CCL21,CD44,CD82,CD9,CDC42,CDH1,CDH4,CKAP5,CYTH2,DLL4,DPYSL2,EFNA3,EP300,EPHA2,F2R,F2RL1,FEZ1,FXN,GAS6,GEM,GPR12,ILK,KITLG,LAMA2,LMCD1,LRPAP1,LTB4R,LTF,MAP1B,MAP2K1,MAPK1,MT3,NFIX,NRP1,NRTN,NTF4,PAFAH1B1,PDGFRA,PIP5K1A,PITPNM1,PLAT,PLXNB1,RAPGEF2,RET,RRAD,RSU1,S100B,SCN1B,SEMA3A,SEMA3E,SEMA7A,SLAIN2,SUMO1,UBE2I,ULK1,UNC5B,VCL
Cellular Assembly and Organization	extension of cellular protrusions	1.13e-06	Increased	3.204	bias	65	ADCY6,ADNP,AGER,ALOX15,ANKRD27,ARRB1,AXL,BMX,CCL21,CD44,CD82,CD9,CDC42,CDH1,CDH4,CKAP5,CYTH2,DLL4,DPYSL2,EFNA3,EP300,EPHA2,F2R,F2RL1,FEZ1,FXN,GAS6,GEM,GPR12,ILK,KITLG,LAMA2,LMCD1,LRPAP1,LTB4R,LTF,MAP1B,MAP2K1,MAPK1,MT3,NFIX,NRP1,NRTN,NTF4,PAFAH1B1,PDGFRA,PIP5K1A,PITPNM1,PLAT,PLXNB1,RAPGEF2,RET,RRAD,RSU1,S100B,SCN1B,SEMA3A,SEMA3E,SEMA7A,SLAIN2,SUMO1,UBE2I,ULK1,UNC5B,VCL
Cellular Function and Maintenance	extension of cellular protrusions	1.13e-06	Increased	3.204	bias	65	ADCY6,ADNP,AGER,ALOX15,ANKRD27,ARRB1,AXL,BMX,CCL21,CD44,CD82,CD9,CDC42,CDH1,CDH4,CKAP5,CYTH2,DLL4,DPYSL2,EFNA3,EP300,EPHA2,F2R,F2RL1,FEZ1,FXN,GAS6,GEM,GPR12,ILK,KITLG,LAMA2,LMCD1,LRPAP1,LTB4R,LTF,MAP1B,MAP2K1,MAPK1,MT3,NFIX,NRP1,NRTN,NTF4,PAFAH1B1,PDGFRA,PIP5K1A,PITPNM1,PLAT,PLXNB1,RAPGEF2,RET,RRAD,RSU1,S100B,SCN1B,SEMA3A,SEMA3E,SEMA7A,SLAIN2,SUMO1,UBE2I,ULK1,UNC5B,VCL
Cellular Movement	homing of cells	1.17e-06	Increased	7.867	bias	163	ABCC1,ACKR3,ACTR2,ADAM10,ADORA2A,ADRBK1,AGER,AKT1,ANGPT2,ANXA1,ANXA2,APLN,ARRB1,AXL,B4GALT1,C5AR2,CALCA,CAMP,CAPG,CAPN2,CAV1,CCL11,CCL17,CCL21,CCL26,CCL28,CD151,CD36,CD44,CDC42,CDH13,CREB3,CSF3,CST3,CTGF,CX3CR1,CXCL11,CXCL13,CXCL14,CXCL2,CXCL5,CXCR2,CXCR4,CXCR5,CYR61,DARC,DEK,DGKA,DNM1,DRD3,EDN1,ELF4,ELN,ENG,EPHB2,ETV4,F2R,F2RL1,F7,FAS,FBN1,FGFBP1,FGFR1,FGR,FIGF,FLOT1,FOXO1,FUT7,GAB1,GAS6,GATA3,G…
Organismal Development	length of animal	1.17e-06	Increased	14.669	bias	260	ABCC10,ABL2,ACTG1,ADAM22,ADCY3,ADD1,ADIPOQ,AFF1,AGER,AGPAT6,AHI1,AKT1,ALMS1,ANXA2,APBB1,APLP1,AQP1,AQP5,ARID4A,ARRB1,ASPA,ATF4,ATN1,ATXN1L,B4GALT1,BBS4,BCAT2,BMF,BSCL2,BTC,CAV1,CBX2,CBX7,CCND3,CD36,CD81,CD9,CDKN1C,CDKN2C,CHD7,CHN1,CHRM4,CLIC4,CLPS,COL12A1,COL3A1,COL5A2,COL5A3,CPE,CRH,CSGALNACT1,CTSD,CXCL14,CXCR2,CXCR4,DBNL,DCN,DDR2,DGAT1,DIO2,DKK2,DLX1,DLX5,DOK1,DRD3,DSG3,DYRK1A,EBF1,EFEMP1,EFNA3…
Cellular Movement	invasion of pancreatic cancer cell lines	1.33e-06		1.366	bias	19	ADM,AKT1,APEX1,AZGP1,CAV1,CLDN4,CTSD,EPHA2,FGF7,GFRA1,HMGA1,MUC1,NRP1,PLAT,PRRX1,SMAD4,TGFB1,TIMP1,TIMP2
Organismal Development	size of body	1.34e-06	Increased	14.637	bias	259	ABCC10,ABL2,ACTG1,ADAM22,ADCY3,ADD1,ADIPOQ,AFF1,AGER,AGPAT6,AHI1,AKT1,ALMS1,ANXA2,APBB1,APLP1,AQP1,AQP5,ARID4A,ARRB1,ASPA,ATF4,ATN1,ATXN1L,B4GALT1,BBS4,BCAT2,BMF,BSCL2,BTC,CAV1,CBX2,CBX7,CCND3,CD36,CD81,CD9,CDKN1C,CDKN2C,CHD7,CHN1,CHRM4,CLIC4,CLPS,COL12A1,COL3A1,COL5A2,COL5A3,CPE,CRH,CSGALNACT1,CTSD,CXCL14,CXCR2,CXCR4,DBNL,DCN,DDR2,DGAT1,DIO2,DKK2,DLX1,DLX5,DOK1,DRD3,DSG3,DYRK1A,EBF1,EFEMP1,EFNA3…
Cellular Development	proliferation of cancer cells	1.52e-06		1.502		110	ABCG2,ADAM10,ADIPOQ,ADRBK1,AKR1B1,BAG1,BCL2L1,CAV1,CCNA1,CD151,CD44,CD70,CDC25A,CREB3,CSF3,CST3,CST6,CYR61,DCN,DGCR8,DKK1,DROSHA,DVL2,EDN1,EIF3F,EIF4EBP1,EMX2,EPHA2,EZH2,EZR,F2R,F2RL1,FASN,FBXW11,FGFR1,FHIT,FHL1,FHL2,GALNT3,GAS6,GFRA1,GHRL,GJA1,GLTSCR2,HIF1A,HSPG2,ICMT,IGF1R,IKBKE,ILK,KCTD11,KITLG,KRAS,LCN2,LGALS1,LGALS12,LGALS3,LPAR2,LRRC4,LUM,LZTS2,MAP2K1,MAPK1,MEN1,MUC1,MYB,NDRG1,NELFE,NOTCH3,…
Cellular Growth and Proliferation	proliferation of cancer cells	1.52e-06		1.502		110	ABCG2,ADAM10,ADIPOQ,ADRBK1,AKR1B1,BAG1,BCL2L1,CAV1,CCNA1,CD151,CD44,CD70,CDC25A,CREB3,CSF3,CST3,CST6,CYR61,DCN,DGCR8,DKK1,DROSHA,DVL2,EDN1,EIF3F,EIF4EBP1,EMX2,EPHA2,EZH2,EZR,F2R,F2RL1,FASN,FBXW11,FGFR1,FHIT,FHL1,FHL2,GALNT3,GAS6,GFRA1,GHRL,GJA1,GLTSCR2,HIF1A,HSPG2,ICMT,IGF1R,IKBKE,ILK,KCTD11,KITLG,KRAS,LCN2,LGALS1,LGALS12,LGALS3,LPAR2,LRRC4,LUM,LZTS2,MAP2K1,MAPK1,MEN1,MUC1,MYB,NDRG1,NELFE,NOTCH3,…
Tumor Morphology	proliferation of cancer cells	1.52e-06		1.502		110	ABCG2,ADAM10,ADIPOQ,ADRBK1,AKR1B1,BAG1,BCL2L1,CAV1,CCNA1,CD151,CD44,CD70,CDC25A,CREB3,CSF3,CST3,CST6,CYR61,DCN,DGCR8,DKK1,DROSHA,DVL2,EDN1,EIF3F,EIF4EBP1,EMX2,EPHA2,EZH2,EZR,F2R,F2RL1,FASN,FBXW11,FGFR1,FHIT,FHL1,FHL2,GALNT3,GAS6,GFRA1,GHRL,GJA1,GLTSCR2,HIF1A,HSPG2,ICMT,IGF1R,IKBKE,ILK,KCTD11,KITLG,KRAS,LCN2,LGALS1,LGALS12,LGALS3,LPAR2,LRRC4,LUM,LZTS2,MAP2K1,MAPK1,MEN1,MUC1,MYB,NDRG1,NELFE,NOTCH3,…
Cardiovascular System Development and Function	cell movement of endothelial cell lines	1.56e-06		1.553	bias	37	ACVRL1,ADM,ANGPT2,CBFB,CD36,CD9,CDC42,CDH13,COL1A1,CSF2RB,CXCL11,CXCL5,CXCR2,CYR61,DGKA,EXOC3L2,FIGF,HOXD10,IL17B,IRF3,ITGB1,KRAS,MYH11,NOTCH4,NTN4,PDCL,PRL,PTK2,PTK2B,RAP1A,RAP1B,RGS4,RHOC,SEMA3E,TGFB1,THBS1,TLR4
Cellular Movement	cell movement of endothelial cell lines	1.56e-06		1.553	bias	37	ACVRL1,ADM,ANGPT2,CBFB,CD36,CD9,CDC42,CDH13,COL1A1,CSF2RB,CXCL11,CXCL5,CXCR2,CYR61,DGKA,EXOC3L2,FIGF,HOXD10,IL17B,IRF3,ITGB1,KRAS,MYH11,NOTCH4,NTN4,PDCL,PRL,PTK2,PTK2B,RAP1A,RAP1B,RGS4,RHOC,SEMA3E,TGFB1,THBS1,TLR4
Cellular Movement	cell movement of tumor cells	1.59e-06	Increased	2.684	bias	58	ADAM10,ADAM15,ADIPOQ,ANGPT2,CAV1,CCL21,CD44,CDK1,CSF3,CST6,CTBP2,CTGF,CX3CR1,CXCR4,EZH2,EZR,FIGF,GNA12,GSN,HOXA7,HPSE,IGF1R,ILK,IQGAP1,ITGB1,JUP,KLF4,LGALS3,LUM,LYN,MMP2,NOV,NRP1,PAFAH1B1,PAK1,PAK4,PLAUR,PRKCA,PTK2,RAPGEF3,RHOA,RHOB,RHOC,SFRP2,SLIT2,SMARCA4,SNAI1,SPARC,SPDEF,SPHK1,SPP1,TGFB1,TGFB2,TM4SF1,TUSC3,VCAN,WISP2,WNT5A
Organ Morphology	morphology of skin	1.6e-06	Decreased	-3.575	bias	91	ADIPOQ,AKT1,ARID4A,ATF4,B4GALT1,BMF,CD34,CLPS,COL17A1,COL5A2,COL7A1,CRH,DBNL,DCN,DGAT1,DKC1,DNASE1L2,DPT,DSG3,EDA,EFEMP1,ELOVL4,F2RL1,FBLN5,FGF7,FMOD,FST,GAK,GFRA1,GFRA2,GRHL3,HR,IGF1R,ITGA6,ITGB1,ITGB4,ITGB6,JDP2,JUP,KITLG,KLF4,KRT10,KRT14,KRT17,KRT5,LAMC2,LOX,LRIG1,LUM,MECP2,MEOX1,MEOX2,MORF4L1,MSX2,NAB2,NCOA6,NFKB1,NFKB2,NR3C1,NTF4,ORAI1,OVOL1,PDGFA,PDGFRA,PKP3,PLAGL1,PLEC,PPARD,PPP1R13L,PSEN1…
Cellular Development	proliferation of smooth muscle cells	1.61e-06	Increased	2.313		86	ABCC4,ADIPOQ,ADM,AGER,AKR1B1,AKT1,ALOX15,ANGPT2,APOD,CALCA,CAPN2,CAV1,CDH13,CDKN1C,CTNNBIP1,DDR1,DGCR8,E4F1,EDN1,ELN,F7,FBLN5,FGF9,FHL1,FOXO1,GJA1,GNA11,GNAQ,GNAS,HIF1A,IGF1R,IGFBP5,ILK,IRAK1,IRAK4,ITGB1,KLF4,KLF5,LPAR1,LPAR2,MAPK1,MAPK3,MYB,MYD88,NCF1,NOTCH3,NOV,NOX1,NPR1,NPY5R,PDGFB,PDGFRB,PLAT,PLAUR,PPARD,PRKCA,PRKG1,PRRX1,PTGDS,PTHLH,PTK2,RALBP1,RB1,RHOA,SF1,SHC1,SMAD3,SPARC,SPP1,ST8SIA1,STAT…
Cellular Growth and Proliferation	proliferation of smooth muscle cells	1.61e-06	Increased	2.313		86	ABCC4,ADIPOQ,ADM,AGER,AKR1B1,AKT1,ALOX15,ANGPT2,APOD,CALCA,CAPN2,CAV1,CDH13,CDKN1C,CTNNBIP1,DDR1,DGCR8,E4F1,EDN1,ELN,F7,FBLN5,FGF9,FHL1,FOXO1,GJA1,GNA11,GNAQ,GNAS,HIF1A,IGF1R,IGFBP5,ILK,IRAK1,IRAK4,ITGB1,KLF4,KLF5,LPAR1,LPAR2,MAPK1,MAPK3,MYB,MYD88,NCF1,NOTCH3,NOV,NOX1,NPR1,NPY5R,PDGFB,PDGFRB,PLAT,PLAUR,PPARD,PRKCA,PRKG1,PRRX1,PTGDS,PTHLH,PTK2,RALBP1,RB1,RHOA,SF1,SHC1,SMAD3,SPARC,SPP1,ST8SIA1,STAT…
Skeletal and Muscular System Development and Function	proliferation of smooth muscle cells	1.61e-06	Increased	2.313		86	ABCC4,ADIPOQ,ADM,AGER,AKR1B1,AKT1,ALOX15,ANGPT2,APOD,CALCA,CAPN2,CAV1,CDH13,CDKN1C,CTNNBIP1,DDR1,DGCR8,E4F1,EDN1,ELN,F7,FBLN5,FGF9,FHL1,FOXO1,GJA1,GNA11,GNAQ,GNAS,HIF1A,IGF1R,IGFBP5,ILK,IRAK1,IRAK4,ITGB1,KLF4,KLF5,LPAR1,LPAR2,MAPK1,MAPK3,MYB,MYD88,NCF1,NOTCH3,NOV,NOX1,NPR1,NPY5R,PDGFB,PDGFRB,PLAT,PLAUR,PPARD,PRKCA,PRKG1,PRRX1,PTGDS,PTHLH,PTK2,RALBP1,RB1,RHOA,SF1,SHC1,SMAD3,SPARC,SPP1,ST8SIA1,STAT…
Cell-To-Cell Signaling and Interaction	binding of cells	1.82e-06	Increased	4.259	bias	151	ACE,ACR,ADAM15,ADIPOQ,ADIPOR1,AGER,AKT1,ALOX15,ANGPTL1,ANXA2,ANXA5,ARSA,AXL,B4GALT1,CALCA,CAMP,CAV1,CCL11,CCL21,CCL28,CD151,CD2,CD34,CD36,CD44,CD81,CD82,CD9,CDC42EP1,CHRNB2,CHST1,CNTFR,CNTNAP1,COLEC12,CSF2RB,CTLA4,CXCL11,CXCL13,CXCL2,CXCR2,CXCR4,CYR61,CYTH1,DAPK1,DARC,DCN,DKK1,EFNA2,ELN,ENG,ESM1,F2R,FAS,FCGR2B,FGR,FHL2,FUT7,GAS6,GFRA1,GNAO1,GNAS,GRB2,GSK3A,GSN,HAS2,HAS3,HPSE,HSPG2,IGF1R,IGFBP5,IL…
Protein Synthesis	translation of protein	1.85e-06		0.382		81	AKT1,APEX1,APLP1,CKAP5,CNBP,CSF3,DAPK1,DAPK3,DHPS,DHX9,DROSHA,EEF1A1,EIF2AK3,EIF2B2,EIF3B,EIF3D,EIF3F,EIF3G,EIF3H,EIF3K,EIF4A1,EIF4A3,EIF4E,EIF4EBP1,EIF4G2,EIF4G3,EIF4H,EIF5A,EIF5B,HBS1L,HNRNPK,IGFBP5,ITGB1,KRAS,KRT7,LARP4B,MAP2K1,MID1,MRPL17,MRPL2,MRPL41,NACA,PDCD4,PIM1,PPP1CA,PRKCA,PRKRA,PTBP1,PURA,RARA,RBM4,RBM4B,RPL13A,RPL17,RPL19,RPL23,RPL24,RPL27A,RPL29,RPL30,RPL37,RPL39,RPS24,RPS29,RPS3,RP…
Protein Synthesis	metabolism of protein	1.91e-06	Increased	4.92	bias	246	ACE,ADAM10,ADAM15,ADAM9,ADAMTS4,ADAMTS9,ADIPOQ,ADM,ADRBK1,AGAP2,AKT1,ALOX15,ANAPC5,ANGPT2,APEX1,APLP1,ARHGEF1,ATG4B,ATP13A2,AZGP1,BAD,BAG1,CAPN2,CAPNS1,CAV1,CBLC,CD46,CDC42,CDH1,CHFR,CKAP5,CLN3,CNBP,CNDP1,COG7,CPA1,CPA3,CSF3,CSPG4,CST3,CTLA4,CTSD,CTSL,CYFIP2,DAPK1,DAPK3,DHPS,DHX9,DNMT1,DPM3,DROSHA,DSC3,EDEM3,EDN1,EEF1A1,EEF2,EIF1AX,EIF2AK3,EIF2B2,EIF3A,EIF3B,EIF3D,EIF3F,EIF3G,EIF3H,EIF3K,EIF4A1,E…
Cardiovascular System Development and Function	development of cardiovascular tissue	2.11e-06	Increased	2.966	bias	122	ACVRL1,ADAM15,ADAMTS8,ADM,AGER,AKT1,ANGPT2,ANGPTL1,AXL,CALCA,CAMP,CAV1,CAV2,CCL11,CCL26,CD151,CD36,CD44,CD9,CDH13,CLIC4,COL1A1,COL4A1,COL4A2,CXCL2,CXCR2,CYR61,DGKA,DKK1,DLL4,EDN1,EGLN1,ENG,F11R,F2R,F2RL1,FABP4,FGF13,FGFR1,FIGF,FKBP1A,FOXO1,G6PD,GAS6,GHRL,GLI2,GLI3,HAS3,HIF1A,HSPG2,ITGB1,KDM6A,KLHL20,LECT1,LGALS1,LGALS3,LPAR2,LRPAP1,MAP2K1,MAPK1,MAPK7,MDK,MED1,MEF2C,MEOX2,METAP2,MGP,MKL2,MMP2,NCOA…
Tissue Development	development of cardiovascular tissue	2.11e-06	Increased	2.966	bias	122	ACVRL1,ADAM15,ADAMTS8,ADM,AGER,AKT1,ANGPT2,ANGPTL1,AXL,CALCA,CAMP,CAV1,CAV2,CCL11,CCL26,CD151,CD36,CD44,CD9,CDH13,CLIC4,COL1A1,COL4A1,COL4A2,CXCL2,CXCR2,CYR61,DGKA,DKK1,DLL4,EDN1,EGLN1,ENG,F11R,F2R,F2RL1,FABP4,FGF13,FGFR1,FIGF,FKBP1A,FOXO1,G6PD,GAS6,GHRL,GLI2,GLI3,HAS3,HIF1A,HSPG2,ITGB1,KDM6A,KLHL20,LECT1,LGALS1,LGALS3,LPAR2,LRPAP1,MAP2K1,MAPK1,MAPK7,MDK,MED1,MEF2C,MEOX2,METAP2,MGP,MKL2,MMP2,NCOA…
Cell Morphology	formation of lamellipodia	2.14e-06	Increased	3.842	bias	52	ACTR3,ADIPOQ,AQP1,ARFIP2,BAIAP2,CAPZB,CD44,CD82,CDC42,CDH1,CDH13,CFL1,CHN1,CTGF,CTLA4,CYR61,DKK3,DNM2,EZR,F7,GAB1,GRP,ITGA6,ITGB4,ITGB8,KITLG,LASP1,LCP2,LPAR1,LRRC16A,MPRIP,NCKAP1,NRP1,NTRK2,PARVA,PIP5K1A,PVR,PVRL4,RET,RHOA,RHOB,RHOD,SEMA3A,SLIT2,SNX1,SPARC,SPATA13,SPHK1,TGFB1,TRIP10,VCL,WASF2
Cellular Assembly and Organization	formation of lamellipodia	2.14e-06	Increased	3.842	bias	52	ACTR3,ADIPOQ,AQP1,ARFIP2,BAIAP2,CAPZB,CD44,CD82,CDC42,CDH1,CDH13,CFL1,CHN1,CTGF,CTLA4,CYR61,DKK3,DNM2,EZR,F7,GAB1,GRP,ITGA6,ITGB4,ITGB8,KITLG,LASP1,LCP2,LPAR1,LRRC16A,MPRIP,NCKAP1,NRP1,NTRK2,PARVA,PIP5K1A,PVR,PVRL4,RET,RHOA,RHOB,RHOD,SEMA3A,SLIT2,SNX1,SPARC,SPATA13,SPHK1,TGFB1,TRIP10,VCL,WASF2
Cellular Function and Maintenance	formation of lamellipodia	2.14e-06	Increased	3.842	bias	52	ACTR3,ADIPOQ,AQP1,ARFIP2,BAIAP2,CAPZB,CD44,CD82,CDC42,CDH1,CDH13,CFL1,CHN1,CTGF,CTLA4,CYR61,DKK3,DNM2,EZR,F7,GAB1,GRP,ITGA6,ITGB4,ITGB8,KITLG,LASP1,LCP2,LPAR1,LRRC16A,MPRIP,NCKAP1,NRP1,NTRK2,PARVA,PIP5K1A,PVR,PVRL4,RET,RHOA,RHOB,RHOD,SEMA3A,SLIT2,SNX1,SPARC,SPATA13,SPHK1,TGFB1,TRIP10,VCL,WASF2
RNA Post-Transcriptional Modification	processing of RNA	2.32e-06		0.576		89	APLP1,ARL6IP4,BARD1,BOP1,BUD13,CDC42,CDC5L,CELF6,CLK2,CLK3,CSTF3,CTDP1,DDX17,DDX39A,DDX5,DHX8,DKC1,ESRP1,FASTK,FUS,GEMIN7,GRSF1,HNRNPA0,HNRNPA2B1,HNRNPD,HNRNPH1,HNRNPK,HNRNPM,HNRNPUL1,INTS1,INTS3,IVNS1ABP,KHDRBS3,KHSRP,KIN,LSM1,LSM6,LUC7L3,MECP2,MYOD1,NUDT21,PABPC1,PABPN1,PHF5A,PHRF1,PIN1,PRPF19,PRPF4,PTBP1,RBM17,RBM4,RBM5,RBMX,RP9,RPL11,RPL14,RPL26,RPL35A,RPL5,RPL7,RPS15,RPS16,RPS19,RPS24,RPS28,…
Cell Signaling	small GTPase mediated signal transduction	2.44e-06		0	bias	59	ARFIP2,ARHGAP31,ARHGDIA,ARHGEF1,ARHGEF3,ARRB1,BAIAP2,BRAP,CDC42,CDC42EP1,CDC42SE1,CDH13,CFL1,CHP1,COL1A2,CTNNAL1,DBNL,DOK1,DOK3,EPS8L1,FLOT1,GNA12,GNB1,GRAP,GRB2,HRASLS,ICMT,KRAS,LPAR1,LPAR2,MAPKAPK5,MURC,OGT,PAK1,PECAM1,PLCE1,PPP2CB,RALBP1,RALGDS,RAP1A,RAP1B,RAPGEF2,RHOA,RHOB,RHOD,RRAGC,RRAS,RSU1,RTKN,SDCBP,SOS2,SPRY1,TIMP2,TNK1,TNK2,ULK1,USP8,WASF2,YWHAQ
Cellular Movement	migration of cancer cells	2.46e-06	Increased	2.855	bias	60	ADAM10,ADAM15,ADIPOQ,ANGPT2,CAV1,CCL21,CD151,CD44,CDK1,CSF3,CST6,CTBP2,CTGF,CX3CR1,CXCR4,EZH2,EZR,FIGF,GNA12,GSN,HOXA7,HPSE,IGF1R,ILK,IQGAP1,ITGA5,ITGB1,JUP,KLF4,LGALS3,LUM,LYN,MMP2,NOV,NRP1,PAFAH1B1,PAK1,PAK4,PLAUR,PRKCA,PTK2,RAPGEF3,RHOA,RHOB,RHOC,SFRP2,SLIT2,SMARCA4,SNAI1,SPARC,SPDEF,SPHK1,SPP1,TGFB1,TGFB2,TM4SF1,TUSC3,VCAN,WISP2,WNT5A
Cellular Movement	cell movement of fibroblasts	2.47e-06	Increased	3.702	bias	61	ABL2,ACTB,ADIPOQ,AGER,AKT1,ANGPT2,APPL1,CAPN2,CAPNS1,CAV1,CCL17,CD44,CDC42,COL1A1,CYR61,DAPK3,DDR2,DPT,EDN1,ELN,ENAH,ENG,EZR,F2R,F7,FLNB,GNA12,GSN,ITGB1,LPAR1,LRPAP1,LTF,MAP2K1,MAPK1,NFKB2,NOV,PDGFB,PIP5K1A,PLAUR,PLEC,PRKAR1A,PTK2,PTPN2,RAMP2,RAP2A,RAPGEF3,RELB,RHOB,RHOD,SLC8A1,SMAD3,SPP1,TGFB1,TGFB3,TGFBR2,THBS1,TIMP2,TNS1,VCL,WASF2,ZYX
Connective Tissue Development and Function	cell movement of fibroblasts	2.47e-06	Increased	3.702	bias	61	ABL2,ACTB,ADIPOQ,AGER,AKT1,ANGPT2,APPL1,CAPN2,CAPNS1,CAV1,CCL17,CD44,CDC42,COL1A1,CYR61,DAPK3,DDR2,DPT,EDN1,ELN,ENAH,ENG,EZR,F2R,F7,FLNB,GNA12,GSN,ITGB1,LPAR1,LRPAP1,LTF,MAP2K1,MAPK1,NFKB2,NOV,PDGFB,PIP5K1A,PLAUR,PLEC,PRKAR1A,PTK2,PTPN2,RAMP2,RAP2A,RAPGEF3,RELB,RHOB,RHOD,SLC8A1,SMAD3,SPP1,TGFB1,TGFB3,TGFBR2,THBS1,TIMP2,TNS1,VCL,WASF2,ZYX
Cellular Movement	cell movement of melanoma cell lines	2.52e-06	Increased	2.578	bias	36	ARF1,CD151,CD36,CDH1,CHST10,CNN1,CST6,CXCR4,DOK1,FLNA,ITGB1,LPAR1,LTBP2,MMP2,MSN,NME1,NRP1,PAK1,PLCL1,PRKCA,PRL,PTK2B,RAPGEF3,RHOA,RHOC,SDCBP,SEMA3A,SPHK1,SPP1,TFAP2A,TGFB1,TGFB2,TGFB3,TIMP2,WASF2,WNT5A
Cell Death and Survival	cell death of epithelial cells	2.59e-06		0.524		132	AAK1,ABCC1,ABCG2,ACE,ADIPOQ,ADRBK1,AIFM3,AKT1,ALDH3B1,ALOX15,AMH,AMOTL1,ATP13A2,BAD,BAG4,BCL2L1,BIRC3,CALB1,CALCA,CAMP,CCK,CD44,CDC42,CDH1,CLIC4,CTNNA1,CUL7,DCN,DDX17,DSG3,DYNLL1,EDN1,EIF3H,EIF4E,ELOVL4,EMP1,EMP3,ENG,EPHB2,FAS,FGF7,FGFR1,FOXO1,GRHL2,HK1,HK2,IGF1R,IGFBP5,ING1,IRF4,ITGA5,ITGAV,ITGB1,JAK2,KIF3A,KRAS,LCN2,LYN,MAOA,MAP2K7,MAPK1,MAPK13,MCOLN3,MIA,MMP2,MST4,MSX2,MUC1,MYB,MYD88,MZB1,NDRG…
Cellular Movement	infiltration of blood cells	2.76e-06		0.635		114	ADIPOQ,ADM,ADORA2A,ADRBK1,AGER,AKR1B1,AKT1,ANGPT2,ANXA1,ARRB1,B4GALT1,BMPR1A,CBFB,CCL11,CCL21,CD2,CD36,CD44,CD93,CDC42,CDH3,COL17A1,CRH,CSF3,CTGF,CTLA4,CXCL2,CXCL5,CXCR2,CXCR5,CYR61,DARC,DCN,EDN1,EFS,EGFL7,EGLN1,EPHA2,F2R,F2RL1,FABP4,FAS,FCGR2B,FLT3LG,FUT7,GJB2,HIF1A,IL11RA,IL17RA,IL18BP,IL27RA,ILK,IRAK4,ITGB1,JAK3,KITLG,KRAS,KRT10,LGALS1,LTB4R,LTC4S,LTF,MDK,MMP2,MSR1,MYD88,NCF1,NFATC2,NFKB1,NFKB…
Connective Tissue Development and Function	morphology of skull	2.98e-06	Decreased	-3.108	bias	64	ANKH,ATF4,ATXN1L,CDKN1C,CHSY1,CREB3L2,CTGF,CTNNBIP1,DDR1,DDR2,DKK1,DLX5,EDN1,FAM20C,FGFR1,GATA3,GJA1,GLI2,GNA11,GNAQ,HAPLN1,HSPG2,IDS,IFT57,KIF3A,LLGL1,LMNA,LTBP3,MECP2,MSTN,MSX1,MSX2,NFATC2,NFIX,NOV,OTX1,PAX7,PCGF2,PDGFRA,PHC1,PHC2,PKDCC,PRKG2,PRKRA,PRRX1,PRRX2,PTCH1,PTHLH,PYGO2,RARA,RARG,RPS6KA3,SLC4A7,STK36,TCF15,TFAP2A,TFPI,TGFB2,TGFBR2,TWIST1,TWSG1,WNT5A,YBX1,ZIC3
Embryonic Development	morphology of skull	2.98e-06	Decreased	-3.108	bias	64	ANKH,ATF4,ATXN1L,CDKN1C,CHSY1,CREB3L2,CTGF,CTNNBIP1,DDR1,DDR2,DKK1,DLX5,EDN1,FAM20C,FGFR1,GATA3,GJA1,GLI2,GNA11,GNAQ,HAPLN1,HSPG2,IDS,IFT57,KIF3A,LLGL1,LMNA,LTBP3,MECP2,MSTN,MSX1,MSX2,NFATC2,NFIX,NOV,OTX1,PAX7,PCGF2,PDGFRA,PHC1,PHC2,PKDCC,PRKG2,PRKRA,PRRX1,PRRX2,PTCH1,PTHLH,PYGO2,RARA,RARG,RPS6KA3,SLC4A7,STK36,TCF15,TFAP2A,TFPI,TGFB2,TGFBR2,TWIST1,TWSG1,WNT5A,YBX1,ZIC3
Organ Development	morphology of skull	2.98e-06	Decreased	-3.108	bias	64	ANKH,ATF4,ATXN1L,CDKN1C,CHSY1,CREB3L2,CTGF,CTNNBIP1,DDR1,DDR2,DKK1,DLX5,EDN1,FAM20C,FGFR1,GATA3,GJA1,GLI2,GNA11,GNAQ,HAPLN1,HSPG2,IDS,IFT57,KIF3A,LLGL1,LMNA,LTBP3,MECP2,MSTN,MSX1,MSX2,NFATC2,NFIX,NOV,OTX1,PAX7,PCGF2,PDGFRA,PHC1,PHC2,PKDCC,PRKG2,PRKRA,PRRX1,PRRX2,PTCH1,PTHLH,PYGO2,RARA,RARG,RPS6KA3,SLC4A7,STK36,TCF15,TFAP2A,TFPI,TGFB2,TGFBR2,TWIST1,TWSG1,WNT5A,YBX1,ZIC3
Organ Morphology	morphology of skull	2.98e-06	Decreased	-3.108	bias	64	ANKH,ATF4,ATXN1L,CDKN1C,CHSY1,CREB3L2,CTGF,CTNNBIP1,DDR1,DDR2,DKK1,DLX5,EDN1,FAM20C,FGFR1,GATA3,GJA1,GLI2,GNA11,GNAQ,HAPLN1,HSPG2,IDS,IFT57,KIF3A,LLGL1,LMNA,LTBP3,MECP2,MSTN,MSX1,MSX2,NFATC2,NFIX,NOV,OTX1,PAX7,PCGF2,PDGFRA,PHC1,PHC2,PKDCC,PRKG2,PRKRA,PRRX1,PRRX2,PTCH1,PTHLH,PYGO2,RARA,RARG,RPS6KA3,SLC4A7,STK36,TCF15,TFAP2A,TFPI,TGFB2,TGFBR2,TWIST1,TWSG1,WNT5A,YBX1,ZIC3
Organismal Development	morphology of skull	2.98e-06	Decreased	-3.108	bias	64	ANKH,ATF4,ATXN1L,CDKN1C,CHSY1,CREB3L2,CTGF,CTNNBIP1,DDR1,DDR2,DKK1,DLX5,EDN1,FAM20C,FGFR1,GATA3,GJA1,GLI2,GNA11,GNAQ,HAPLN1,HSPG2,IDS,IFT57,KIF3A,LLGL1,LMNA,LTBP3,MECP2,MSTN,MSX1,MSX2,NFATC2,NFIX,NOV,OTX1,PAX7,PCGF2,PDGFRA,PHC1,PHC2,PKDCC,PRKG2,PRKRA,PRRX1,PRRX2,PTCH1,PTHLH,PYGO2,RARA,RARG,RPS6KA3,SLC4A7,STK36,TCF15,TFAP2A,TFPI,TGFB2,TGFBR2,TWIST1,TWSG1,WNT5A,YBX1,ZIC3
Skeletal and Muscular System Development and Function	morphology of skull	2.98e-06	Decreased	-3.108	bias	64	ANKH,ATF4,ATXN1L,CDKN1C,CHSY1,CREB3L2,CTGF,CTNNBIP1,DDR1,DDR2,DKK1,DLX5,EDN1,FAM20C,FGFR1,GATA3,GJA1,GLI2,GNA11,GNAQ,HAPLN1,HSPG2,IDS,IFT57,KIF3A,LLGL1,LMNA,LTBP3,MECP2,MSTN,MSX1,MSX2,NFATC2,NFIX,NOV,OTX1,PAX7,PCGF2,PDGFRA,PHC1,PHC2,PKDCC,PRKG2,PRKRA,PRRX1,PRRX2,PTCH1,PTHLH,PYGO2,RARA,RARG,RPS6KA3,SLC4A7,STK36,TCF15,TFAP2A,TFPI,TGFB2,TGFBR2,TWIST1,TWSG1,WNT5A,YBX1,ZIC3
Tissue Development	morphology of skull	2.98e-06	Decreased	-3.108	bias	64	ANKH,ATF4,ATXN1L,CDKN1C,CHSY1,CREB3L2,CTGF,CTNNBIP1,DDR1,DDR2,DKK1,DLX5,EDN1,FAM20C,FGFR1,GATA3,GJA1,GLI2,GNA11,GNAQ,HAPLN1,HSPG2,IDS,IFT57,KIF3A,LLGL1,LMNA,LTBP3,MECP2,MSTN,MSX1,MSX2,NFATC2,NFIX,NOV,OTX1,PAX7,PCGF2,PDGFRA,PHC1,PHC2,PKDCC,PRKG2,PRKRA,PRRX1,PRRX2,PTCH1,PTHLH,PYGO2,RARA,RARG,RPS6KA3,SLC4A7,STK36,TCF15,TFAP2A,TFPI,TGFB2,TGFBR2,TWIST1,TWSG1,WNT5A,YBX1,ZIC3
Cell Death and Survival	cell death of kidney cell lines	3.05e-06		1.508	bias	97	AAK1,ABCC1,ABCG2,ADRBK1,AIFM3,AKT1,ALDH3B1,AMOTL1,ATN1,ATP13A2,BAD,BAG4,BCL2L1,BIRC3,CALB1,CD2,CD44,CDC42,CDK1,COMP,DDX17,DPM3,DUSP4,ELOVL4,EMP1,EMP3,EPHB2,EZR,F7,FAS,FOXO1,GNA12,GNAQ,GNB2,GSN,HK1,HK2,IGF1R,ILK,ITGAV,ITGB1,JAK2,KRAS,LGALS12,LYN,MAP1S,MAP2K1,MAP2K7,MCOLN3,MST4,MT3,MZB1,NFKB1,NOL3,Nrg1,NRGN,NTRK2,PAK1,PAK2,PEA15,PHOX2B,PKD1,PMP22,PPARD,PPARG,PRKCA,PSEN1,PTGDS,PTHLH,PTK2,PTK2B,RAD21…
Cellular Movement	chemotaxis	3.36e-06	Increased	7.671	bias	157	ABCC1,ACKR3,ADAM10,ADORA2A,ADRBK1,AGER,AKT1,ANGPT2,ANXA1,ANXA2,APLN,ARRB1,AXL,B4GALT1,C5AR2,CALCA,CAMP,CAPG,CAPN2,CAV1,CCL11,CCL17,CCL21,CCL26,CCL28,CD151,CD36,CD44,CDC42,CDH13,CREB3,CST3,CTGF,CX3CR1,CXCL11,CXCL13,CXCL14,CXCL2,CXCL5,CXCR2,CXCR4,CYR61,DARC,DEK,DGKA,DRD3,EDN1,ELN,ENG,EPHB2,ETV4,F2R,F2RL1,F7,FAS,FBN1,FER,FGFBP1,FGFR1,FGR,FIGF,FLOT1,GAB1,GAS6,GFRA1,GLRB,GNA11,GNA12,GNAO1,GNAS,GNB1,GN…
Respiratory System Development and Function	respiratory system development	3.39e-06	Increased	3.454	bias	104	ABCA3,ARRB1,ATP7A,ATXN1L,B4GALT1,BMPR1A,CAV1,CAV2,CD81,CD9,CDKN1C,CEBPG,CHD7,CHI3L1,CITED2,COL3A1,COX4I2,CRH,CSF2RB,CTGF,DBNL,DCHS1,DKC1,DLX5,DMRT2,ELN,EP300,FAM20A,FBLN1,FBN1,FGF7,FGF9,FGFR1,FOXO1,FOXP2,GATA3,GIT1,GLI2,GLI3,HSF1,HSF4,ITGA6,ITGB1,ITGB6,LFNG,LOX,LPL,MAN2A2,MAPK8IP3,MECP2,MGP,MMP2,MORF4L1,MYCN,NCF1,NEUROD1,NFIB,NKX2-8,NOTCH3,NPAS3,NR3C1,PDGFA,PDGFB,PDGFRA,PECAM1,PHOX2B,PKD1,PKDCC,P…
Cell Signaling	cell surface receptor linked signal transduction	3.52e-06		-0.829		81	ANGPT2,ANGPTL1,AXL,BAD,BOC,CAV1,COL16A1,COL3A1,CSPG4,CTGF,CTNNA1,CX3CR1,DDR2,DHH,DOK1,EPHB2,EVC,FER,FGF9,FGR,FKBP1A,GAB2,GAS6,GFRA1,GFRA2,GFRA3,GFRA4,GLI2,GLI3,GUCA1B,HHAT,HIPK1,IL11RA,IL21R,ILK,IRAK1,IRAK4,ITGA5,ITGA7,ITGAV,ITGB1,ITGB4,ITGB7,JAK1,JAK2,JAK3,KCTD11,KIF3A,KLF6,KRAS,LCP2,LYN,MPZL1,MYD88,NPR1,NRTN,NUMBL,PRRX1,PRRX2,PTCH1,PTCH2,PTK2,PTK2B,PTN,PTPN6,PTPRG,RB1,RELA,RET,RHOA,SEMA7A,SERPI…
Cell-To-Cell Signaling and Interaction	formation of focal adhesions	3.56e-06	Increased	3.132	bias	47	ACTN1,ACVRL1,ARHGEF3,CAV1,CD81,CDC42,CHCHD2,CTGF,CTNND1,EDN1,EFNA5,EZR,GNA11,GNA12,GNB1,GNG12,GRP,ITGB1,KRAS,MMP2,MSR1,NSF,PAK1,PAK4,PRKCA,PRKCI,PTGDS,PTK2,PTK2B,RAVER1,RHOA,RHOB,RHOC,RHOD,RRAS,RTKN,SEMA3A,SMAD3,SPP1,SST,TAOK2,TESK1,TGFB1,THBS1,THY1,TNS4,TPM2
Cellular Assembly and Organization	formation of focal adhesions	3.56e-06	Increased	3.132	bias	47	ACTN1,ACVRL1,ARHGEF3,CAV1,CD81,CDC42,CHCHD2,CTGF,CTNND1,EDN1,EFNA5,EZR,GNA11,GNA12,GNB1,GNG12,GRP,ITGB1,KRAS,MMP2,MSR1,NSF,PAK1,PAK4,PRKCA,PRKCI,PTGDS,PTK2,PTK2B,RAVER1,RHOA,RHOB,RHOC,RHOD,RRAS,RTKN,SEMA3A,SMAD3,SPP1,SST,TAOK2,TESK1,TGFB1,THBS1,THY1,TNS4,TPM2
Cellular Function and Maintenance	formation of focal adhesions	3.56e-06	Increased	3.132	bias	47	ACTN1,ACVRL1,ARHGEF3,CAV1,CD81,CDC42,CHCHD2,CTGF,CTNND1,EDN1,EFNA5,EZR,GNA11,GNA12,GNB1,GNG12,GRP,ITGB1,KRAS,MMP2,MSR1,NSF,PAK1,PAK4,PRKCA,PRKCI,PTGDS,PTK2,PTK2B,RAVER1,RHOA,RHOB,RHOC,RHOD,RRAS,RTKN,SEMA3A,SMAD3,SPP1,SST,TAOK2,TESK1,TGFB1,THBS1,THY1,TNS4,TPM2
Tissue Development	formation of focal adhesions	3.56e-06	Increased	3.132	bias	47	ACTN1,ACVRL1,ARHGEF3,CAV1,CD81,CDC42,CHCHD2,CTGF,CTNND1,EDN1,EFNA5,EZR,GNA11,GNA12,GNB1,GNG12,GRP,ITGB1,KRAS,MMP2,MSR1,NSF,PAK1,PAK4,PRKCA,PRKCI,PTGDS,PTK2,PTK2B,RAVER1,RHOA,RHOB,RHOC,RHOD,RRAS,RTKN,SEMA3A,SMAD3,SPP1,SST,TAOK2,TESK1,TGFB1,THBS1,THY1,TNS4,TPM2
Cellular Development	proliferation of dermal cells	3.58e-06		-1.49		56	ADIPOQ,BMX,CASK,CDH13,CDH3,CTNNA1,DDX5,DKK1,ENG,EPHA2,FA2H,FGF7,FST,GLI2,GRHL3,IGFBP7,ITGB1,JUP,KLF4,KLF5,KRAS,KRT10,KRT17,LRIG1,LTF,MAP2K1,MED1,MT3,NAB2,NR3C1,OVOL2,PAK1,PAK2,PKP3,PPARD,PPP1R13L,PRKCA,PRKCH,PTCH1,PTHLH,PTK2,RARG,RB1,REL,RELB,S100A11,SFN,SMAD3,SPHK1,SPP1,TACSTD2,TGFB1,TGFB2,TGFBR2,TSG101,VDR
Cellular Growth and Proliferation	proliferation of dermal cells	3.58e-06		-1.49		56	ADIPOQ,BMX,CASK,CDH13,CDH3,CTNNA1,DDX5,DKK1,ENG,EPHA2,FA2H,FGF7,FST,GLI2,GRHL3,IGFBP7,ITGB1,JUP,KLF4,KLF5,KRAS,KRT10,KRT17,LRIG1,LTF,MAP2K1,MED1,MT3,NAB2,NR3C1,OVOL2,PAK1,PAK2,PKP3,PPARD,PPP1R13L,PRKCA,PRKCH,PTCH1,PTHLH,PTK2,RARG,RB1,REL,RELB,S100A11,SFN,SMAD3,SPHK1,SPP1,TACSTD2,TGFB1,TGFB2,TGFBR2,TSG101,VDR
Skeletal and Muscular System Development and Function	morphology of skeleton	3.66e-06	Decreased	-3.271	bias	96	ATF4,CALB1,CBX2,CDKN1C,CHPF,CHSY1,CLEC3B,COL12A1,CREB3L1,CSGALNACT1,CTGF,DCHS1,DCN,DLX5,DMRT2,DVL2,EBF1,EIF2AK3,EXT2,FAM20C,FBN1,FGFR1,FMOD,GALNT3,GJA1,GLI2,GSN,HAPLN1,HOXA9,HOXB2,HOXB9,HOXC4,HOXC5,HOXD10,HOXD4,HOXD9,HSPG2,IDS,INPP4B,JDP2,LFNG,LMNA,LTBP3,LUM,MDFI,MEOX1,MEOX2,MMP2,MSTN,MSX2,MTA2,MYF5,MYOD1,NFKB1,NFKB2,NOV,PCGF2,PDGFRA,PHC1,PHC2,PITX1,PKDCC,PLAGL1,PRKG2,PRRX1,PSEN1,PTCH1,PTHLH,PTPN…
Cardiovascular System Development and Function	endothelial cell development	3.7e-06	Increased	2.995	bias	105	ACVRL1,ADAM15,ADAMTS8,ADM,AGER,AKT1,ANGPT2,ANGPTL1,AXL,CALCA,CAMP,CAV1,CAV2,CCL11,CCL26,CD151,CD36,CD44,CD9,CDH13,CLIC4,COL1A1,COL4A1,COL4A2,CXCL2,CXCR2,CYR61,DGKA,DKK1,DLL4,EDN1,ENG,F11R,F2R,F2RL1,FABP4,FGF13,FGFR1,FIGF,FOXO1,G6PD,GAS6,GHRL,HAS3,HIF1A,HSPG2,ITGB1,KLHL20,LECT1,LGALS1,LGALS3,LPAR2,LRPAP1,MAP2K1,MAPK1,MAPK7,MDK,MED1,MEF2C,MEOX2,METAP2,MGP,MMP2,NCOA3,NOTCH4,NRP1,PDGFB,PDGFRA,PIK3CG,…
Cellular Development	endothelial cell development	3.7e-06	Increased	2.995	bias	105	ACVRL1,ADAM15,ADAMTS8,ADM,AGER,AKT1,ANGPT2,ANGPTL1,AXL,CALCA,CAMP,CAV1,CAV2,CCL11,CCL26,CD151,CD36,CD44,CD9,CDH13,CLIC4,COL1A1,COL4A1,COL4A2,CXCL2,CXCR2,CYR61,DGKA,DKK1,DLL4,EDN1,ENG,F11R,F2R,F2RL1,FABP4,FGF13,FGFR1,FIGF,FOXO1,G6PD,GAS6,GHRL,HAS3,HIF1A,HSPG2,ITGB1,KLHL20,LECT1,LGALS1,LGALS3,LPAR2,LRPAP1,MAP2K1,MAPK1,MAPK7,MDK,MED1,MEF2C,MEOX2,METAP2,MGP,MMP2,NCOA3,NOTCH4,NRP1,PDGFB,PDGFRA,PIK3CG,…
Organismal Development	endothelial cell development	3.7e-06	Increased	2.995	bias	105	ACVRL1,ADAM15,ADAMTS8,ADM,AGER,AKT1,ANGPT2,ANGPTL1,AXL,CALCA,CAMP,CAV1,CAV2,CCL11,CCL26,CD151,CD36,CD44,CD9,CDH13,CLIC4,COL1A1,COL4A1,COL4A2,CXCL2,CXCR2,CYR61,DGKA,DKK1,DLL4,EDN1,ENG,F11R,F2R,F2RL1,FABP4,FGF13,FGFR1,FIGF,FOXO1,G6PD,GAS6,GHRL,HAS3,HIF1A,HSPG2,ITGB1,KLHL20,LECT1,LGALS1,LGALS3,LPAR2,LRPAP1,MAP2K1,MAPK1,MAPK7,MDK,MED1,MEF2C,MEOX2,METAP2,MGP,MMP2,NCOA3,NOTCH4,NRP1,PDGFB,PDGFRA,PIK3CG,…
Tissue Development	endothelial cell development	3.7e-06	Increased	2.995	bias	105	ACVRL1,ADAM15,ADAMTS8,ADM,AGER,AKT1,ANGPT2,ANGPTL1,AXL,CALCA,CAMP,CAV1,CAV2,CCL11,CCL26,CD151,CD36,CD44,CD9,CDH13,CLIC4,COL1A1,COL4A1,COL4A2,CXCL2,CXCR2,CYR61,DGKA,DKK1,DLL4,EDN1,ENG,F11R,F2R,F2RL1,FABP4,FGF13,FGFR1,FIGF,FOXO1,G6PD,GAS6,GHRL,HAS3,HIF1A,HSPG2,ITGB1,KLHL20,LECT1,LGALS1,LGALS3,LPAR2,LRPAP1,MAP2K1,MAPK1,MAPK7,MDK,MED1,MEF2C,MEOX2,METAP2,MGP,MMP2,NCOA3,NOTCH4,NRP1,PDGFB,PDGFRA,PIK3CG,…
Cardiovascular System Development and Function	development of vasculature	3.81e-06				37	ANKRD17,ANXA2,CALCA,CAPN2,CITED2,CUL7,CYR61,EGFL7,ENG,EPHB2,FBXW7,FLI1,FLNB,HAS2,HIF1A,HTRA1,IL11RA,ITGB8,MAPK7,MED1,MEF2C,METAP2,MMP2,NCOA6,NRP1,PDGFRA,PDGFRB,PSEN1,PTK2,RAPGEF2,RASA1,RHOB,STK3,TGFB1,TGFBR2,TIE1,TIMP3
Gene Expression	activation of DNA endogenous promoter	4.05e-06	Increased	2.33	bias	289	ACVRL1,AGRN,AKT1,APBB1,ARID2,ARID4A,ARMCX3,ARRB1,ASCL2,ASH1L,ASH2L,ATF1,ATF4,ATN1,BCL6B,BMPR1A,BRD7,CASK,CAV1,CBFA2T3,CBFB,CBX2,CCPG1,CDH13,CDKN1C,CEBPG,CHD1,CHD3,CHD4,CHD8,CITED2,CLOCK,CNBP,CRY1,CTNNBIP1,DDX17,DDX5,DEK,DKK1,DLL4,DLX1,DLX5,DNMT1,DRD3,DUSP22,DVL2,E4F1,EDN1,EID1,EIF4A3,ELF4,ELF5,ELL3,ENG,EP300,ESRRB,ETV2,EZH1,F2RL1,FGFR1,FHL2,FOSB,FOXI1,FOXK2,FOXO1,FOXP2,FOXP4,FST,FSTL3,FUBP1,GABPB…
Cellular Development	differentiation of myeloid cells	4.2e-06	Increased	2.609	bias	85	ADIPOQ,AGER,AKT1,BCL2L1,BMPR1A,CALCA,CAMP,CBFA2T3,CBFB,CCL21,CDC42,CITED2,CLEC11A,CSF2RB,CSF3,CTNNBIP1,CXCR2,DHH,DKK1,EIF4E,FIP1L1,FLT3LG,GAB2,HOXA7,HOXA9,HRH1,IGF1R,IL17RA,IL34,IRF4,IRF7,JAK2,JAK3,KAT8,KITLG,KLF4,LFNG,LTF,LYN,MDK,MED1,MEF2C,MLF1,MYB,MYBL2,MYD88,MYH11,MYOD1,NCOA6,NRP1,OGT,PDGFRA,PLSCR1,PPARG,PRDM1,PRKCA,PRKX,PTHLH,PTK2B,RALGDS,RARA,RARG,RASA1,RB1,REL,RELA,RGL2,SEMA3A,SH2B3,SHC1,S…
Hematological System Development and Function	differentiation of myeloid cells	4.2e-06	Increased	2.609	bias	85	ADIPOQ,AGER,AKT1,BCL2L1,BMPR1A,CALCA,CAMP,CBFA2T3,CBFB,CCL21,CDC42,CITED2,CLEC11A,CSF2RB,CSF3,CTNNBIP1,CXCR2,DHH,DKK1,EIF4E,FIP1L1,FLT3LG,GAB2,HOXA7,HOXA9,HRH1,IGF1R,IL17RA,IL34,IRF4,IRF7,JAK2,JAK3,KAT8,KITLG,KLF4,LFNG,LTF,LYN,MDK,MED1,MEF2C,MLF1,MYB,MYBL2,MYD88,MYH11,MYOD1,NCOA6,NRP1,OGT,PDGFRA,PLSCR1,PPARG,PRDM1,PRKCA,PRKX,PTHLH,PTK2B,RALGDS,RARA,RARG,RASA1,RB1,REL,RELA,RGL2,SEMA3A,SH2B3,SHC1,S…
Hematopoiesis	differentiation of myeloid cells	4.2e-06	Increased	2.609	bias	85	ADIPOQ,AGER,AKT1,BCL2L1,BMPR1A,CALCA,CAMP,CBFA2T3,CBFB,CCL21,CDC42,CITED2,CLEC11A,CSF2RB,CSF3,CTNNBIP1,CXCR2,DHH,DKK1,EIF4E,FIP1L1,FLT3LG,GAB2,HOXA7,HOXA9,HRH1,IGF1R,IL17RA,IL34,IRF4,IRF7,JAK2,JAK3,KAT8,KITLG,KLF4,LFNG,LTF,LYN,MDK,MED1,MEF2C,MLF1,MYB,MYBL2,MYD88,MYH11,MYOD1,NCOA6,NRP1,OGT,PDGFRA,PLSCR1,PPARG,PRDM1,PRKCA,PRKX,PTHLH,PTK2B,RALGDS,RARA,RARG,RASA1,RB1,REL,RELA,RGL2,SEMA3A,SH2B3,SHC1,S…
Cellular Movement	infiltration of leukocytes	4.21e-06		0.557		113	ADIPOQ,ADM,ADORA2A,ADRBK1,AGER,AKT1,ANGPT2,ANXA1,ARRB1,B4GALT1,BMPR1A,CBFB,CCL11,CCL21,CD2,CD36,CD44,CD93,CDC42,CDH3,COL17A1,CRH,CSF3,CTGF,CTLA4,CXCL2,CXCL5,CXCR2,CXCR5,CYR61,DARC,DCN,EDN1,EFS,EGFL7,EGLN1,EPHA2,F2R,F2RL1,FABP4,FAS,FCGR2B,FLT3LG,FUT7,GJB2,HIF1A,IL11RA,IL17RA,IL18BP,IL27RA,ILK,IRAK4,ITGB1,JAK3,KITLG,KRAS,KRT10,LGALS1,LTB4R,LTC4S,LTF,MDK,MMP2,MSR1,MYD88,NCF1,NFATC2,NFKB1,NFKB2,NPC1,…
Hematological System Development and Function	infiltration of leukocytes	4.21e-06		0.557		113	ADIPOQ,ADM,ADORA2A,ADRBK1,AGER,AKT1,ANGPT2,ANXA1,ARRB1,B4GALT1,BMPR1A,CBFB,CCL11,CCL21,CD2,CD36,CD44,CD93,CDC42,CDH3,COL17A1,CRH,CSF3,CTGF,CTLA4,CXCL2,CXCL5,CXCR2,CXCR5,CYR61,DARC,DCN,EDN1,EFS,EGFL7,EGLN1,EPHA2,F2R,F2RL1,FABP4,FAS,FCGR2B,FLT3LG,FUT7,GJB2,HIF1A,IL11RA,IL17RA,IL18BP,IL27RA,ILK,IRAK4,ITGB1,JAK3,KITLG,KRAS,KRT10,LGALS1,LTB4R,LTC4S,LTF,MDK,MMP2,MSR1,MYD88,NCF1,NFATC2,NFKB1,NFKB2,NPC1,…
Immune Cell Trafficking	infiltration of leukocytes	4.21e-06		0.557		113	ADIPOQ,ADM,ADORA2A,ADRBK1,AGER,AKT1,ANGPT2,ANXA1,ARRB1,B4GALT1,BMPR1A,CBFB,CCL11,CCL21,CD2,CD36,CD44,CD93,CDC42,CDH3,COL17A1,CRH,CSF3,CTGF,CTLA4,CXCL2,CXCL5,CXCR2,CXCR5,CYR61,DARC,DCN,EDN1,EFS,EGFL7,EGLN1,EPHA2,F2R,F2RL1,FABP4,FAS,FCGR2B,FLT3LG,FUT7,GJB2,HIF1A,IL11RA,IL17RA,IL18BP,IL27RA,ILK,IRAK4,ITGB1,JAK3,KITLG,KRAS,KRT10,LGALS1,LTB4R,LTC4S,LTF,MDK,MMP2,MSR1,MYD88,NCF1,NFATC2,NFKB1,NFKB2,NPC1,…
Amino Acid Metabolism	phosphorylation of L-tyrosine	4.5e-06	Increased	4.855	bias	47	ABL2,ADIPOQ,ADNP,CCK,CD44,CD81,CLK2,CLK3,CSPG4,DDR1,DYRK1A,EFEMP1,EFNA5,EHD4,EPHA7,EPHB2,FCER1A,FER,FGF7,FGFR1,FGR,IGF1R,INS,ITGA5,ITGB1,JAK1,JAK2,JAK3,KITLG,LYN,MAPK3,NOD2,PAK2,PDGFA,PDGFB,PDGFRA,PDGFRB,PPP2R5B,PRKCA,PTK2,PTK2B,PTPN6,STAT5A,THBS4,TLR4,TNK2,ZAP70
Post-Translational Modification	phosphorylation of L-tyrosine	4.5e-06	Increased	4.855	bias	47	ABL2,ADIPOQ,ADNP,CCK,CD44,CD81,CLK2,CLK3,CSPG4,DDR1,DYRK1A,EFEMP1,EFNA5,EHD4,EPHA7,EPHB2,FCER1A,FER,FGF7,FGFR1,FGR,IGF1R,INS,ITGA5,ITGB1,JAK1,JAK2,JAK3,KITLG,LYN,MAPK3,NOD2,PAK2,PDGFA,PDGFB,PDGFRA,PDGFRB,PPP2R5B,PRKCA,PTK2,PTK2B,PTPN6,STAT5A,THBS4,TLR4,TNK2,ZAP70
Small Molecule Biochemistry	phosphorylation of L-tyrosine	4.5e-06	Increased	4.855	bias	47	ABL2,ADIPOQ,ADNP,CCK,CD44,CD81,CLK2,CLK3,CSPG4,DDR1,DYRK1A,EFEMP1,EFNA5,EHD4,EPHA7,EPHB2,FCER1A,FER,FGF7,FGFR1,FGR,IGF1R,INS,ITGA5,ITGB1,JAK1,JAK2,JAK3,KITLG,LYN,MAPK3,NOD2,PAK2,PDGFA,PDGFB,PDGFRA,PDGFRB,PPP2R5B,PRKCA,PTK2,PTK2B,PTPN6,STAT5A,THBS4,TLR4,TNK2,ZAP70
Cellular Development	proliferation of epidermal cells	5.3e-06		-1.231		54	ADIPOQ,BMX,CASK,CDH13,CDH3,CTNNA1,DDX5,EPHA2,FA2H,FGF7,FST,GLI2,GRHL3,IGFBP7,ITGB1,JUP,KLF4,KLF5,KRAS,KRT10,KRT17,LRIG1,LTF,MAP2K1,MED1,MT3,NAB2,NR3C1,OVOL2,PAK1,PAK2,PKP3,PPARD,PPP1R13L,PRKCA,PRKCH,PTCH1,PTHLH,PTK2,RARG,RB1,REL,RELB,S100A11,SFN,SMAD3,SPHK1,SPP1,TACSTD2,TGFB1,TGFB2,TGFBR2,TSG101,VDR
Cellular Growth and Proliferation	proliferation of epidermal cells	5.3e-06		-1.231		54	ADIPOQ,BMX,CASK,CDH13,CDH3,CTNNA1,DDX5,EPHA2,FA2H,FGF7,FST,GLI2,GRHL3,IGFBP7,ITGB1,JUP,KLF4,KLF5,KRAS,KRT10,KRT17,LRIG1,LTF,MAP2K1,MED1,MT3,NAB2,NR3C1,OVOL2,PAK1,PAK2,PKP3,PPARD,PPP1R13L,PRKCA,PRKCH,PTCH1,PTHLH,PTK2,RARG,RB1,REL,RELB,S100A11,SFN,SMAD3,SPHK1,SPP1,TACSTD2,TGFB1,TGFB2,TGFBR2,TSG101,VDR
Hair and Skin Development and Function	proliferation of epidermal cells	5.3e-06		-1.231		54	ADIPOQ,BMX,CASK,CDH13,CDH3,CTNNA1,DDX5,EPHA2,FA2H,FGF7,FST,GLI2,GRHL3,IGFBP7,ITGB1,JUP,KLF4,KLF5,KRAS,KRT10,KRT17,LRIG1,LTF,MAP2K1,MED1,MT3,NAB2,NR3C1,OVOL2,PAK1,PAK2,PKP3,PPARD,PPP1R13L,PRKCA,PRKCH,PTCH1,PTHLH,PTK2,RARG,RB1,REL,RELB,S100A11,SFN,SMAD3,SPHK1,SPP1,TACSTD2,TGFB1,TGFB2,TGFBR2,TSG101,VDR
Cell Death and Survival	neuronal cell death	5.33e-06		-0.567		195	AATK,ACVRL1,ADNP,ADORA2A,ADRBK1,AGAP2,AGER,AGRN,AKT1,ALOX15,AMH,APLN,ARFIP2,ATN1,ATP13A2,ATP7A,AXL,BAD,BAG1,BAG5,BCL2L1,BCL2L2,CALB1,CAPNS1,CDC25A,CDC42,CDK1,CLN3,CNTFR,CRLF1,CSF3,CTSD,DAPK1,DKK1,DLG4,DLX1,DPYSL3,EFNA2,EFNA3,EFNA5,EGLN1,EHD4,EIF2AK3,EP300,EPHA7,ETV6,F2R,F2RL1,FAIM,FAIM2,FAM134B,FAS,FBXW7,FGF9,FKBP1A,FOXO1,G6PD,GAB2,GAD2,GAS6,GATA3,GFRA1,GFRA2,GFRA3,GHRL,GJB2,GLI3,GNAO1,GPT,GRIA2,…
Cell Death and Survival	apoptosis of fibroblast cell lines	5.46e-06	Increased	2.233	bias	105	ABL2,ADRBK1,AKT1,ATN1,ATP6V1G2,BAD,BCL2L1,BIRC3,CALB1,CAMP,CAPNS1,CD2,CDK1,CDKN1C,CLIC4,COMP,CUL7,CWC15,CYR61,DAPK1,DKK1,DNMT1,DPM3,DUSP4,EEF1A1,EIF2AK3,EIF3B,EIF3H,EIF4EBP1,EWSR1,FAS,FLI1,FUS,GAS6,GHRL,GNAQ,GNB2,GRID2,GSN,HIF1A,HIPK1,ILK,ITGA6,ITGB1,KRAS,LGALS12,LPAR2,LZTS2,MAP1S,MAP2K7,MAPK3,MICAL1,MUC1,NFKB1,NFKB2,NR3C1,NUPR1,PAK1,PARP1,PGLYRP1,PHOX2B,PIM1,PRKCA,PRKRA,PSEN1,PTHLH,PTK2,PTK2B,PT…
Cell Death and Survival	apoptosis of kidney cell lines	5.46e-06		1.01	bias	77	ABCC1,ADRBK1,AIFM3,AKT1,AMOTL1,ATN1,BAD,BCL2L1,BIRC3,CALB1,CD2,CD44,CDK1,COMP,DDX17,DPM3,DUSP4,ELOVL4,EZR,F7,FAS,FOXO1,GNA12,GNAQ,GNB2,GSN,ILK,ITGAV,ITGB1,JAK2,KRAS,LGALS12,LYN,MAP1S,MAP2K1,MAP2K7,MCOLN3,MST4,MZB1,NOL3,Nrg1,NRGN,NTRK2,PAK1,PAK2,PEA15,PHOX2B,PKD1,PPARD,PRKCA,PTGDS,PTHLH,PTK2,PTK2B,RAD21,RALB,RASSF4,RGS4,RNF216,SPHK1,SPP1,STRA6,STUB1,TCF3,TGFB1,TICAM1,TINAG,TNFRSF1A,TRAF1,TRIM27,TR…
Inflammatory Response	Dermatitis	6.01e-06		-0.918	bias	131	ADIPOQ,ADRBK1,AGER,AKT1,ALOX15,ANXA1,ANXA5,ARCN1,ARHGDIA,BCL2L1,BMX,CALCA,CAMP,CAPG,CAPZB,CCL17,CCL21,CD2,CD44,CDC25A,CDH1,CFL1,CHRM4,CPNE1,CPVL,CSF2RB,CST3,CST6,CTSL,CXCL13,CXCR4,CYTIP,DPYSL2,DSG3,EEF1A1,F2RL1,FABP4,FABP5,FAS,FCER1A,FCGR2B,FGR,FIGF,FKBP1A,FLNA,FLOT1,FUT7,GATA3,GLI2,GOLGA1,GRIA2,GRSF1,GSN,HN1,HNRNPR,HRH1,ICOSLG,IL2RG,ITGA6,ITGB7,JUP,KLK1,KLK10,KLK5,KLK7,KRT10,KRT14,KRT15,KRT17,KR…
Cell-To-Cell Signaling and Interaction	adhesion of prostate cancer cell lines	6.23e-06		1.815	bias	16	ADAM15,AKT1,CD44,CD82,CDC42,CDH1,CXCR4,DBF4,HAS3,ITGB1,MAPK7,PAK2,RELA,SMAD3,TGFB1,VCAN
Tissue Development	adhesion of prostate cancer cell lines	6.23e-06		1.815	bias	16	ADAM15,AKT1,CD44,CD82,CDC42,CDH1,CXCR4,DBF4,HAS3,ITGB1,MAPK7,PAK2,RELA,SMAD3,TGFB1,VCAN
Embryonic Development	size of embryo	6.51e-06	Increased	10.021	bias	104	ACACA,ADAM10,ADRBK1,BMPR1A,CDC42,CFL1,CITED2,CUL7,DAD1,DYRK1A,E4F1,ELF5,ENG,EP300,ESPL1,ESRRB,ETV2,EXT1,EZH2,F2R,FBXW7,FGFR1,FLI1,FOXP2,FXN,G6PD,GJB2,GLI2,GPX4,HGS,HHAT,HIF1A,HIST1H1C,HSPG2,ICMT,IL11RA,ITGB8,KIF3A,KIF5B,KRAS,LDB1,LIG3,MAML3,MAPK1,MAPK7,MAX,MED1,MEN1,METAP2,MORF4L1,MTHFD2,MYCN,NASP,NCOA3,NCOA6,NCSTN,NES,NFATC2,NME1,OVOL2,PAK2,PAK4,PARP1,PDGFRA,PKD1,PLAC1,PRDM1,PRKAR1A,PSEN1,PTK2,R…
Cellular Movement	cell movement of neurons	6.59e-06	Increased	3.047	bias	76	ADAM10,ANGPT2,APBB1,AXL,BMPR1A,CAMKK2,CCK,CDC42,CDKN2C,CFL1,COL3A1,COL4A1,CXCR4,DLX1,EBF1,EFNA5,EPHB2,FGFR1,FLNA,GAS6,GATA3,GFRA1,GFRA3,GJA1,GLI3,GNA12,GNPAT,GPR56,GSN,HOXB2,IGF1R,ITGA6,ITGB1,KATNA1,LAMA2,LRP8,LRPAP1,MAP1B,MAPK8IP3,MARK1,MARK2,MATN2,MDGA1,MDK,NCKAP1,NEUROG2,NFIX,NRP1,NTF4,NTRK2,PAFAH1B1,PAK4,PHOX2B,PLAT,PLAUR,PLXNA2,PRKG1,PSEN1,PTK2,PTN,RET,RGS3,RHOA,RIC8A,SEMA3A,SEMA3F,SEMA6A,SE…
Organismal Survival	neonatal death	6.64e-06	Decreased	-11.687	bias	141	ABCA3,ACKR3,ADAM15,ADAM22,ADAM9,AGRN,ARRB1,ATG16L1,ATXN1L,B3GNT5,B4GALT1,BRSK1,CASK,CBX2,CCND3,CD44,CDKN1C,CEBPG,CHRNA1,CLDN5,CNTFR,COL5A2,CREB3L2,CRLF1,CTGF,CTNNBIP1,CUL7,CXCR4,DKK1,DNM1,DVL2,EFEMP2,ELAVL3,EMX2,F2RL1,F7,FGF9,FGFR1,FST,GDF1,GFRA1,GIT1,GJA1,GLI2,GNA11,GNAQ,HAPLN1,HHAT,HOXB2,HS2ST1,IGF1R,ISL2,ITGAV,ITGB4,JAG2,JAK1,KLF4,KRT10,KRT5,LAMA4,LIN7A,LIN7B,LLGL1,LPAR1,LPL,MAN2A2,MAPK8IP3,ME…
Tissue Development	adhesion of extracellular matrix	6.8e-06		-0.507	bias	32	ACER2,ADAM15,ADAM9,CASK,CD151,CD9,CDH1,COL17A1,COL3A1,COL5A3,CTGF,ECM2,EDA,EPHA2,FBLN5,HOXA7,HPSE,ITGA5,ITGA6,ITGA7,ITGAV,ITGB1,MIA,PKD1,PPFIA1,RASA1,RHOA,SPP1,THBS1,TIMM10B,TNXB,VCAN
Connective Tissue Development and Function	morphology of vertebrae	6.9e-06	Decreased	-2.607	bias	46	CBX2,CDKN1C,CLEC3B,COL12A1,CTGF,DCHS1,DMRT2,DVL2,FAM20C,FGFR1,HOXA9,HOXB2,HOXB9,HOXC4,HOXD10,HOXD4,HOXD9,LFNG,LTBP3,MDFI,MEOX1,MEOX2,MSTN,NOV,PCGF2,PDGFRA,PHC1,PHC2,PKDCC,PLAGL1,PRKG2,PRRX1,PSEN1,RARA,RARG,RING1,RPS6KA3,SFRP2,SULF2,TASP1,TCF15,TEAD2,TGFB1,THBS1,TWSG1,WNT5A
Embryonic Development	morphology of vertebrae	6.9e-06	Decreased	-2.607	bias	46	CBX2,CDKN1C,CLEC3B,COL12A1,CTGF,DCHS1,DMRT2,DVL2,FAM20C,FGFR1,HOXA9,HOXB2,HOXB9,HOXC4,HOXD10,HOXD4,HOXD9,LFNG,LTBP3,MDFI,MEOX1,MEOX2,MSTN,NOV,PCGF2,PDGFRA,PHC1,PHC2,PKDCC,PLAGL1,PRKG2,PRRX1,PSEN1,RARA,RARG,RING1,RPS6KA3,SFRP2,SULF2,TASP1,TCF15,TEAD2,TGFB1,THBS1,TWSG1,WNT5A
Nervous System Development and Function	morphology of vertebrae	6.9e-06	Decreased	-2.607	bias	46	CBX2,CDKN1C,CLEC3B,COL12A1,CTGF,DCHS1,DMRT2,DVL2,FAM20C,FGFR1,HOXA9,HOXB2,HOXB9,HOXC4,HOXD10,HOXD4,HOXD9,LFNG,LTBP3,MDFI,MEOX1,MEOX2,MSTN,NOV,PCGF2,PDGFRA,PHC1,PHC2,PKDCC,PLAGL1,PRKG2,PRRX1,PSEN1,RARA,RARG,RING1,RPS6KA3,SFRP2,SULF2,TASP1,TCF15,TEAD2,TGFB1,THBS1,TWSG1,WNT5A
Organ Development	morphology of vertebrae	6.9e-06	Decreased	-2.607	bias	46	CBX2,CDKN1C,CLEC3B,COL12A1,CTGF,DCHS1,DMRT2,DVL2,FAM20C,FGFR1,HOXA9,HOXB2,HOXB9,HOXC4,HOXD10,HOXD4,HOXD9,LFNG,LTBP3,MDFI,MEOX1,MEOX2,MSTN,NOV,PCGF2,PDGFRA,PHC1,PHC2,PKDCC,PLAGL1,PRKG2,PRRX1,PSEN1,RARA,RARG,RING1,RPS6KA3,SFRP2,SULF2,TASP1,TCF15,TEAD2,TGFB1,THBS1,TWSG1,WNT5A
Organ Morphology	morphology of vertebrae	6.9e-06	Decreased	-2.607	bias	46	CBX2,CDKN1C,CLEC3B,COL12A1,CTGF,DCHS1,DMRT2,DVL2,FAM20C,FGFR1,HOXA9,HOXB2,HOXB9,HOXC4,HOXD10,HOXD4,HOXD9,LFNG,LTBP3,MDFI,MEOX1,MEOX2,MSTN,NOV,PCGF2,PDGFRA,PHC1,PHC2,PKDCC,PLAGL1,PRKG2,PRRX1,PSEN1,RARA,RARG,RING1,RPS6KA3,SFRP2,SULF2,TASP1,TCF15,TEAD2,TGFB1,THBS1,TWSG1,WNT5A
Organismal Development	morphology of vertebrae	6.9e-06	Decreased	-2.607	bias	46	CBX2,CDKN1C,CLEC3B,COL12A1,CTGF,DCHS1,DMRT2,DVL2,FAM20C,FGFR1,HOXA9,HOXB2,HOXB9,HOXC4,HOXD10,HOXD4,HOXD9,LFNG,LTBP3,MDFI,MEOX1,MEOX2,MSTN,NOV,PCGF2,PDGFRA,PHC1,PHC2,PKDCC,PLAGL1,PRKG2,PRRX1,PSEN1,RARA,RARG,RING1,RPS6KA3,SFRP2,SULF2,TASP1,TCF15,TEAD2,TGFB1,THBS1,TWSG1,WNT5A
Skeletal and Muscular System Development and Function	morphology of vertebrae	6.9e-06	Decreased	-2.607	bias	46	CBX2,CDKN1C,CLEC3B,COL12A1,CTGF,DCHS1,DMRT2,DVL2,FAM20C,FGFR1,HOXA9,HOXB2,HOXB9,HOXC4,HOXD10,HOXD4,HOXD9,LFNG,LTBP3,MDFI,MEOX1,MEOX2,MSTN,NOV,PCGF2,PDGFRA,PHC1,PHC2,PKDCC,PLAGL1,PRKG2,PRRX1,PSEN1,RARA,RARG,RING1,RPS6KA3,SFRP2,SULF2,TASP1,TCF15,TEAD2,TGFB1,THBS1,TWSG1,WNT5A
Tissue Development	morphology of vertebrae	6.9e-06	Decreased	-2.607	bias	46	CBX2,CDKN1C,CLEC3B,COL12A1,CTGF,DCHS1,DMRT2,DVL2,FAM20C,FGFR1,HOXA9,HOXB2,HOXB9,HOXC4,HOXD10,HOXD4,HOXD9,LFNG,LTBP3,MDFI,MEOX1,MEOX2,MSTN,NOV,PCGF2,PDGFRA,PHC1,PHC2,PKDCC,PLAGL1,PRKG2,PRRX1,PSEN1,RARA,RARG,RING1,RPS6KA3,SFRP2,SULF2,TASP1,TCF15,TEAD2,TGFB1,THBS1,TWSG1,WNT5A
Cellular Development	differentiation of phagocytes	7.2e-06	Increased	3.378	bias	73	ADIPOQ,AGER,AKT1,BMPR1A,CALCA,CAMP,CCL11,CDC42,CLEC11A,CSF2RB,CSF3,CTNNBIP1,DEK,EIF4E,FIP1L1,FLT3LG,GAB2,HOXA7,HOXA9,HRH1,IL34,IRF4,IRF7,JAK3,KITLG,KLF4,LTF,LYN,MDK,MED1,MEF2C,MYB,MYD88,MYOD1,NFKB1,NFKB2,NRP1,PDGFRA,PLSCR1,PPARG,PRDM1,PRKCA,PRKX,PTHLH,RALGDS,RARA,RASA1,RB1,REL,RELA,RELB,RGL2,RUNX3,SEMA3A,SH2B3,SHC1,ST8SIA1,STAT5A,STAT5B,TCF3,TET2,TGFB1,TGFBR2,TIMP1,TLR2,TLR4,TLR5,TLR6,TNFRSF1A,TN…
Hematological System Development and Function	differentiation of phagocytes	7.2e-06	Increased	3.378	bias	73	ADIPOQ,AGER,AKT1,BMPR1A,CALCA,CAMP,CCL11,CDC42,CLEC11A,CSF2RB,CSF3,CTNNBIP1,DEK,EIF4E,FIP1L1,FLT3LG,GAB2,HOXA7,HOXA9,HRH1,IL34,IRF4,IRF7,JAK3,KITLG,KLF4,LTF,LYN,MDK,MED1,MEF2C,MYB,MYD88,MYOD1,NFKB1,NFKB2,NRP1,PDGFRA,PLSCR1,PPARG,PRDM1,PRKCA,PRKX,PTHLH,RALGDS,RARA,RASA1,RB1,REL,RELA,RELB,RGL2,RUNX3,SEMA3A,SH2B3,SHC1,ST8SIA1,STAT5A,STAT5B,TCF3,TET2,TGFB1,TGFBR2,TIMP1,TLR2,TLR4,TLR5,TLR6,TNFRSF1A,TN…
Hematopoiesis	differentiation of phagocytes	7.2e-06	Increased	3.378	bias	73	ADIPOQ,AGER,AKT1,BMPR1A,CALCA,CAMP,CCL11,CDC42,CLEC11A,CSF2RB,CSF3,CTNNBIP1,DEK,EIF4E,FIP1L1,FLT3LG,GAB2,HOXA7,HOXA9,HRH1,IL34,IRF4,IRF7,JAK3,KITLG,KLF4,LTF,LYN,MDK,MED1,MEF2C,MYB,MYD88,MYOD1,NFKB1,NFKB2,NRP1,PDGFRA,PLSCR1,PPARG,PRDM1,PRKCA,PRKX,PTHLH,RALGDS,RARA,RASA1,RB1,REL,RELA,RELB,RGL2,RUNX3,SEMA3A,SH2B3,SHC1,ST8SIA1,STAT5A,STAT5B,TCF3,TET2,TGFB1,TGFBR2,TIMP1,TLR2,TLR4,TLR5,TLR6,TNFRSF1A,TN…
Carbohydrate Metabolism	metabolism of carbohydrate	7.23e-06	Increased	6.288	bias	182	ADIPOQ,ADORA2A,ADORA2B,ADRBK1,AGPAT1,AGPAT6,AKR1B1,AKT1,ALDOA,ALDOC,ALG1,APLN,APOD,ARF1,B3GNT8,B4GALT1,BAD,C1QTNF2,CAMKK2,CCK,CD36,CD44,CD81,CDC42,CERS5,CHST1,CHST7,CHSY1,COG2,COQ2,CRH,CS,CSGALNACT1,CTBP2,CTGF,DCN,DHDH,DKK1,DPM3,EDN1,EEF1A1,EXT1,EXT2,F2R,F2RL2,FABP3,FABP5,FAS,FCGR2B,FGF7,FOXO1,FUT2,G6PD,GALNT5,GAPVD1,GCK,GFPT1,GMDS,GNAQ,GNB1,GNMT,GPAA1,GPAM,GRB2,GRP,GSK3A,GYG1,GYS1,HAS2,HAS3,HCRT…
Respiratory System Development and Function	morphology of respiratory system	7.33e-06		-1.982	bias	82	ABCA3,ARRB1,ATXN1L,B4GALT1,CAV1,CAV2,CD81,CD9,CDK2AP1,CDKN1C,CEBPG,CITED2,COL3A1,COX4I2,CRH,CSF2RB,CTGF,DBNL,DCHS1,DDR2,DKC1,DKK1,DMRT2,DVL2,ELN,FAM20A,FBLN1,FBN1,FGF9,FOXP2,GIT1,GJA1,GLI2,HAPLN1,HSPG2,ITGA6,ITGB6,LFNG,LOX,LPAR1,LPL,LTBP3,MAN2A2,MAPK8IP3,MGP,MORF4L1,MYCN,NCF1,NEUROD1,NFIB,NOTCH3,NPAS3,NR3C1,PAX7,PDGFA,PECAM1,PKD1,POLB,PRKRA,PRRX1,PSEN1,PTGER4,PTHLH,RARA,RARG,REL,SLC35C1,ST14,SUV4…
Organismal Development	size of animal	7.66e-06	Increased	5.942	bias	62	AKT1,ATF4,CAPNS1,CDKN1C,CDKN2C,COL1A2,CTBP2,CXCR4,DDR1,DSG3,DYRK1A,EIF4EBP1,ELOVL4,FMOD,FOSB,FST,HOXA9,HSPG2,IP6K1,JAK1,KLC1,LUM,MAP2K1,MORF4L1,MSR1,MTHFD2,MYCN,MYOD1,NCOA6,NFIB,NPEPPS,NR3C1,NTF4,ORAI1,OVOL1,PATZ1,PDGFA,PHC1,PHC2,POLB,PPARD,PRKRA,PSEN1,PYGO2,RARA,RB1,RGS7,RPL24,SLC8A1,SOCS7,STAT5A,STAT5B,STC1,STX1A,SURF1,TASP1,TSG101,VCL,WWOX,YBX1,YBX3,ZNF423
Cardiovascular System Development and Function	abnormal morphology of vasculature	7.97e-06				54	ACE,ADM,ARHGEF15,ARID4A,CAV1,CLIC4,COL4A1,DLX3,EHD4,ETV2,FBN1,FBXW7,GIT1,GJB2,GUCY1A3,ITGAV,ITGB8,LFNG,LLGL1,LPL,MAPK1,MAPK7,MAPK8IP3,MED1,MGP,MKL2,NCOA6,NOL3,NOSTRIN,NOTCH4,NPAS3,OVOL2,PAK4,PDGFB,PDGFRB,PKD1,PLEKHG5,PPARG,PROM1,PSEN1,RBPJ,SLC4A3,SLC4A7,SLC8A1,SPINT1,STK3,TGFB3,THBS1,TIE1,TIMP3,TNFRSF21,TULP1,UBP1,WASF2
Cellular Movement	invasion of colon cancer cell lines	8.06e-06	Increased	2.555	bias	29	ANXA1,AXL,CAV1,CD44,CD82,CXCR4,ESM1,GRP,HAS2,HAS3,HIF1A,ITGB4,KLF4,KRAS,NDRG1,NFAT5,NFATC2,NME1,NRP1,NUAK1,PDCD4,PIK3CG,RASA1,RHOD,SCN5A,TFF3,TGFB1,TNS4,UNC5B
Cellular Movement	migration of neurons	8.21e-06	Increased	2.401	bias	74	ADAM10,ANGPT2,APBB1,AXL,BMPR1A,CAMKK2,CCK,CDC42,CDKN2C,COL3A1,COL4A1,CXCR4,DLX1,EBF1,EFNA5,EPHB2,FGFR1,FLNA,GAS6,GATA3,GFRA1,GFRA3,GJA1,GLI3,GNA12,GNPAT,GPR56,GSN,HOXB2,IGF1R,ITGA6,ITGB1,KATNA1,LAMA2,LRP8,LRPAP1,MAP1B,MAPK8IP3,MARK1,MARK2,MATN2,MDGA1,MDK,NCKAP1,NEUROG2,NFIX,NRP1,NTF4,NTRK2,PAFAH1B1,PAK4,PHOX2B,PLAT,PLAUR,PLXNA2,PRKG1,PSEN1,PTK2,PTN,RET,RGS3,RHOA,RIC8A,SEMA3A,SEMA6A,SEPT4,SLIT2,SS…
Nervous System Development and Function	migration of neurons	8.21e-06	Increased	2.401	bias	74	ADAM10,ANGPT2,APBB1,AXL,BMPR1A,CAMKK2,CCK,CDC42,CDKN2C,COL3A1,COL4A1,CXCR4,DLX1,EBF1,EFNA5,EPHB2,FGFR1,FLNA,GAS6,GATA3,GFRA1,GFRA3,GJA1,GLI3,GNA12,GNPAT,GPR56,GSN,HOXB2,IGF1R,ITGA6,ITGB1,KATNA1,LAMA2,LRP8,LRPAP1,MAP1B,MAPK8IP3,MARK1,MARK2,MATN2,MDGA1,MDK,NCKAP1,NEUROG2,NFIX,NRP1,NTF4,NTRK2,PAFAH1B1,PAK4,PHOX2B,PLAT,PLAUR,PLXNA2,PRKG1,PSEN1,PTK2,PTN,RET,RGS3,RHOA,RIC8A,SEMA3A,SEMA6A,SEPT4,SLIT2,SS…
Cellular Movement	chemotaxis of cells	9.08e-06	Increased	7.492	bias	150	ABCC1,ACKR3,ADAM10,ADORA2A,ADRBK1,AGER,AKT1,ANGPT2,ANXA1,ANXA2,APLN,ARRB1,AXL,B4GALT1,C5AR2,CALCA,CAMP,CAPG,CAPN2,CAV1,CCL11,CCL17,CCL21,CCL26,CCL28,CD151,CD36,CD44,CDC42,CDH13,CREB3,CST3,CTGF,CX3CR1,CXCL11,CXCL13,CXCL14,CXCL2,CXCL5,CXCR2,CXCR4,CYR61,DARC,DEK,DGKA,DRD3,EDN1,ELN,ENG,EPHB2,ETV4,F2R,F2RL1,F7,FAS,FBN1,FGFBP1,FGFR1,FGR,FIGF,FLOT1,GAB1,GAS6,GFRA1,GLRB,GNA11,GNA12,GNAO1,GNAS,GNB1,GNB2,G…
Cell Morphology	abnormal morphology of cells	9.22e-06	Decreased	-2.219	bias	289	ABCA3,ABL2,ACSBG1,ADAM22,ADAMTS4,ADD1,ADD3,ADIPOQ,ADM,AFF1,AGR2,AKT1,AMHR2,ARHGDIA,ARID4A,ARRB1,ARSA,ATF4,ATF7,AXL,B3GNT5,B4GALT1,BAD,BCL6B,BMF,BRSK1,BSCL2,CA9,CALB1,CAV1,CBFA2T3,CCND2,CCND3,CD151,CD2AP,CD34,CD36,CD44,CD81,CDC42,CDK16,CDKN2C,CHSY1,CITED2,CLIC4,CLN3,CNGA3,CNN2,CNTFR,COL12A1,COL15A1,CREB3L1,CRH,CRTC3,CSTB,CTGF,CTHRC1,CTLA4,CXCR2,CXCR4,CYTIP,DHH,DIDO1,DKC1,DLX5,DMRTC2,DNM1,DOK1,DVL2…
Cell-To-Cell Signaling and Interaction	adhesion of connective tissue cells	9.44e-06	Increased	3.843	bias	50	ADM,ADNP,AKT1,ANXA2,CD44,CD46,CDC42,CDH1,CDH3,CHAD,COL1A1,COL7A1,CTGF,CYR61,DKK1,FIGF,GRID2,IQGAP1,ITGA5,ITGAV,ITGB1,JUP,LRPAP1,LTBP2,MAP2K1,MAPK3,MGAT5,MMP2,MYOC,PLAUR,PLEC,PTK2,PTK2B,RAMP2,RANBP9,RELA,RHOA,RHOB,RHOD,SLC4A2,SPARC,SPP1,TGFB1,THY1,TIMP2,TLN2,TMOD1,VCL,WISP2,ZYX
Tissue Development	adhesion of connective tissue cells	9.44e-06	Increased	3.843	bias	50	ADM,ADNP,AKT1,ANXA2,CD44,CD46,CDC42,CDH1,CDH3,CHAD,COL1A1,COL7A1,CTGF,CYR61,DKK1,FIGF,GRID2,IQGAP1,ITGA5,ITGAV,ITGB1,JUP,LRPAP1,LTBP2,MAP2K1,MAPK3,MGAT5,MMP2,MYOC,PLAUR,PLEC,PTK2,PTK2B,RAMP2,RANBP9,RELA,RHOA,RHOB,RHOD,SLC4A2,SPARC,SPP1,TGFB1,THY1,TIMP2,TLN2,TMOD1,VCL,WISP2,ZYX
Skeletal and Muscular System Development and Function	contractility of muscle	9.7e-06	Increased	6.198	bias	56	ADCY6,ADIPOQ,ADM,ADRBK1,AK1,APLN,ARRB1,BIRC3,BTC,CAV1,CDC42,CHRM4,CNOT3,COL6A1,DIO2,DMPK,EP300,FKBP1A,GAB1,GAB2,IRX4,IVNS1ABP,JUP,LAMA4,LMNA,MAPK1,MEF2C,MRVI1,MYH11,NCF1,NEDD4L,NOL3,Nrg1,NRTN,PIK3CG,PLA2G5,PLAT,PLCE1,PLIN5,PRKCA,PRKG1,RRAD,RYR1,RYR3,SGCA,SHC1,SLC8A1,SNTA1,SPP1,SULF2,SYNC,SYPL2,TIMP3,TNNT2,TXNIP,VCL
Cardiovascular System Development and Function	morphology of vasculature	9.72e-06				55	ACE,ADM,ARHGEF15,ARID4A,CAV1,CLIC4,COL4A1,DLX3,EHD4,ETV2,FBN1,FBXW7,FOXO1,GIT1,GJB2,GUCY1A3,ITGAV,ITGB8,LFNG,LLGL1,LPL,MAPK1,MAPK7,MAPK8IP3,MED1,MGP,MKL2,NCOA6,NOL3,NOSTRIN,NOTCH4,NPAS3,OVOL2,PAK4,PDGFB,PDGFRB,PKD1,PLEKHG5,PPARG,PROM1,PSEN1,RBPJ,SLC4A3,SLC4A7,SLC8A1,SPINT1,STK3,TGFB3,THBS1,TIE1,TIMP3,TNFRSF21,TULP1,UBP1,WASF2
Cellular Movement	invasion of breast cancer cell lines	1.01e-05	Increased	4.246	bias	66	ABL2,AKT1,CAV1,CBX5,CCL21,CD44,CD82,CDH1,CDH4,CST6,CTNND1,CXCR4,DGKA,EDN1,ENAH,EZR,FAS,FXYD5,GAB2,GIPC1,HAS2,HIF1A,HPSE,ITGA5,ITGB4,LCN2,LIMK2,LOX,MAPK1,MAPK12,MMP2,MUC1,NCOA6,NFAT5,NFATC2,Ngp,PAK1,PAK4,PARVA,PLAC1,PLAUR,PPIC,PRKCA,PTK2,PTK2B,RB1,RELA,RHOA,RHOC,RUVBL1,SDCBP,SEMA3F,SNAI1,SPARC,SPP1,TFAP2A,TFAP2C,TGFB1,TGFB2,TGFBR2,TIMP1,TIMP4,TJP1,TRIP10,TWIST1,WWTR1
Cellular Movement	cell movement of myeloid cells	1.18e-05	Increased	4.484	bias	154	ADAM15,ADIPOQ,ADM,ADORA2A,ADRBK1,AGER,ALPP,ANGPT2,ANXA1,ANXA2,ARRB1,B4GALT1,BAG4,C5AR2,CALCA,CAMP,CAPG,CBFB,CCL11,CCL17,CCL21,CCL26,CCL28,CD151,CD2,CD36,CD44,CDC42,CLEC11A,CNN2,COL17A1,COL1A1,COL4A1,CREB3,CRH,CSF3,CST3,CTGF,CX3CR1,CXCL11,CXCL14,CXCL2,CXCL5,CXCR2,CXCR4,CXCR5,CYR61,DARC,DDR2,DEK,EDN1,EGLN1,ELN,ENG,F11R,F2R,F2RL1,FABP4,FAS,FGR,FLNA,FLOT1,FLT3LG,FUT7,GJB2,GLRB,GRP,GSN,HIF1A,IL17B,IL1…
Hematological System Development and Function	cell movement of myeloid cells	1.18e-05	Increased	4.484	bias	154	ADAM15,ADIPOQ,ADM,ADORA2A,ADRBK1,AGER,ALPP,ANGPT2,ANXA1,ANXA2,ARRB1,B4GALT1,BAG4,C5AR2,CALCA,CAMP,CAPG,CBFB,CCL11,CCL17,CCL21,CCL26,CCL28,CD151,CD2,CD36,CD44,CDC42,CLEC11A,CNN2,COL17A1,COL1A1,COL4A1,CREB3,CRH,CSF3,CST3,CTGF,CX3CR1,CXCL11,CXCL14,CXCL2,CXCL5,CXCR2,CXCR4,CXCR5,CYR61,DARC,DDR2,DEK,EDN1,EGLN1,ELN,ENG,F11R,F2R,F2RL1,FABP4,FAS,FGR,FLNA,FLOT1,FLT3LG,FUT7,GJB2,GLRB,GRP,GSN,HIF1A,IL17B,IL1…
Immune Cell Trafficking	cell movement of myeloid cells	1.18e-05	Increased	4.484	bias	154	ADAM15,ADIPOQ,ADM,ADORA2A,ADRBK1,AGER,ALPP,ANGPT2,ANXA1,ANXA2,ARRB1,B4GALT1,BAG4,C5AR2,CALCA,CAMP,CAPG,CBFB,CCL11,CCL17,CCL21,CCL26,CCL28,CD151,CD2,CD36,CD44,CDC42,CLEC11A,CNN2,COL17A1,COL1A1,COL4A1,CREB3,CRH,CSF3,CST3,CTGF,CX3CR1,CXCL11,CXCL14,CXCL2,CXCL5,CXCR2,CXCR4,CXCR5,CYR61,DARC,DDR2,DEK,EDN1,EGLN1,ELN,ENG,F11R,F2R,F2RL1,FABP4,FAS,FGR,FLNA,FLOT1,FLT3LG,FUT7,GJB2,GLRB,GRP,GSN,HIF1A,IL17B,IL1…
Embryonic Development	morphology of pulmonary alveolus	1.24e-05				43	ABCA3,ARRB1,ATXN1L,B4GALT1,CAV1,CAV2,CD81,CD9,CDKN1C,CEBPG,CITED2,CSF2RB,CTGF,DKC1,DMRT2,ELN,FAM20A,FBLN1,FBN1,FOXP2,ITGB6,LFNG,LPL,MAN2A2,MAPK8IP3,MORF4L1,NEUROD1,NPAS3,NR3C1,PDGFA,PECAM1,POLB,PSEN1,PTGER4,PTHLH,SLC35C1,SUV420H1,TGFB3,TIE1,TIMP3,TLR4,TRPS1,XRCC2
Organ Development	morphology of pulmonary alveolus	1.24e-05				43	ABCA3,ARRB1,ATXN1L,B4GALT1,CAV1,CAV2,CD81,CD9,CDKN1C,CEBPG,CITED2,CSF2RB,CTGF,DKC1,DMRT2,ELN,FAM20A,FBLN1,FBN1,FOXP2,ITGB6,LFNG,LPL,MAN2A2,MAPK8IP3,MORF4L1,NEUROD1,NPAS3,NR3C1,PDGFA,PECAM1,POLB,PSEN1,PTGER4,PTHLH,SLC35C1,SUV420H1,TGFB3,TIE1,TIMP3,TLR4,TRPS1,XRCC2
Organ Morphology	morphology of pulmonary alveolus	1.24e-05				43	ABCA3,ARRB1,ATXN1L,B4GALT1,CAV1,CAV2,CD81,CD9,CDKN1C,CEBPG,CITED2,CSF2RB,CTGF,DKC1,DMRT2,ELN,FAM20A,FBLN1,FBN1,FOXP2,ITGB6,LFNG,LPL,MAN2A2,MAPK8IP3,MORF4L1,NEUROD1,NPAS3,NR3C1,PDGFA,PECAM1,POLB,PSEN1,PTGER4,PTHLH,SLC35C1,SUV420H1,TGFB3,TIE1,TIMP3,TLR4,TRPS1,XRCC2
Organismal Development	morphology of pulmonary alveolus	1.24e-05				43	ABCA3,ARRB1,ATXN1L,B4GALT1,CAV1,CAV2,CD81,CD9,CDKN1C,CEBPG,CITED2,CSF2RB,CTGF,DKC1,DMRT2,ELN,FAM20A,FBLN1,FBN1,FOXP2,ITGB6,LFNG,LPL,MAN2A2,MAPK8IP3,MORF4L1,NEUROD1,NPAS3,NR3C1,PDGFA,PECAM1,POLB,PSEN1,PTGER4,PTHLH,SLC35C1,SUV420H1,TGFB3,TIE1,TIMP3,TLR4,TRPS1,XRCC2
Respiratory System Development and Function	morphology of pulmonary alveolus	1.24e-05				43	ABCA3,ARRB1,ATXN1L,B4GALT1,CAV1,CAV2,CD81,CD9,CDKN1C,CEBPG,CITED2,CSF2RB,CTGF,DKC1,DMRT2,ELN,FAM20A,FBLN1,FBN1,FOXP2,ITGB6,LFNG,LPL,MAN2A2,MAPK8IP3,MORF4L1,NEUROD1,NPAS3,NR3C1,PDGFA,PECAM1,POLB,PSEN1,PTGER4,PTHLH,SLC35C1,SUV420H1,TGFB3,TIE1,TIMP3,TLR4,TRPS1,XRCC2
Tissue Development	morphology of pulmonary alveolus	1.24e-05				43	ABCA3,ARRB1,ATXN1L,B4GALT1,CAV1,CAV2,CD81,CD9,CDKN1C,CEBPG,CITED2,CSF2RB,CTGF,DKC1,DMRT2,ELN,FAM20A,FBLN1,FBN1,FOXP2,ITGB6,LFNG,LPL,MAN2A2,MAPK8IP3,MORF4L1,NEUROD1,NPAS3,NR3C1,PDGFA,PECAM1,POLB,PSEN1,PTGER4,PTHLH,SLC35C1,SUV420H1,TGFB3,TIE1,TIMP3,TLR4,TRPS1,XRCC2
Cellular Movement	cell movement of mononuclear leukocytes	1.25e-05	Increased	5.117	bias	137	ABCC1,ACKR3,ACTB,ADAM10,ADORA2A,AGER,AKT1,ANGPT2,ANXA1,ANXA2,AQP3,ARHGEF1,CALCA,CAMP,CBFB,CCL11,CCL17,CCL21,CCL28,CD151,CD2,CD44,CD81,CDC42,CDH3,COL1A1,COL4A1,CREB3,CSF3,CTGF,CTLA4,CX3CR1,CXCL11,CXCL13,CXCR2,CXCR4,CXCR5,CYTIP,DARC,DEK,DPYSL2,DRD3,EFS,ELF4,ELN,ENG,ETV6,EZR,F11R,F2R,F2RL1,FAS,FCER1A,FLT3LG,FOXO1,FUT7,GATA3,GJB2,GNA11,GNA12,GNAO1,GNAS,ICOSLG,IL11RA,IL17RA,IL18BP,ILK,ITGA5,ITGA6,ITGA…
Hematological System Development and Function	cell movement of mononuclear leukocytes	1.25e-05	Increased	5.117	bias	137	ABCC1,ACKR3,ACTB,ADAM10,ADORA2A,AGER,AKT1,ANGPT2,ANXA1,ANXA2,AQP3,ARHGEF1,CALCA,CAMP,CBFB,CCL11,CCL17,CCL21,CCL28,CD151,CD2,CD44,CD81,CDC42,CDH3,COL1A1,COL4A1,CREB3,CSF3,CTGF,CTLA4,CX3CR1,CXCL11,CXCL13,CXCR2,CXCR4,CXCR5,CYTIP,DARC,DEK,DPYSL2,DRD3,EFS,ELF4,ELN,ENG,ETV6,EZR,F11R,F2R,F2RL1,FAS,FCER1A,FLT3LG,FOXO1,FUT7,GATA3,GJB2,GNA11,GNA12,GNAO1,GNAS,ICOSLG,IL11RA,IL17RA,IL18BP,ILK,ITGA5,ITGA6,ITGA…
Immune Cell Trafficking	cell movement of mononuclear leukocytes	1.25e-05	Increased	5.117	bias	137	ABCC1,ACKR3,ACTB,ADAM10,ADORA2A,AGER,AKT1,ANGPT2,ANXA1,ANXA2,AQP3,ARHGEF1,CALCA,CAMP,CBFB,CCL11,CCL17,CCL21,CCL28,CD151,CD2,CD44,CD81,CDC42,CDH3,COL1A1,COL4A1,CREB3,CSF3,CTGF,CTLA4,CX3CR1,CXCL11,CXCL13,CXCR2,CXCR4,CXCR5,CYTIP,DARC,DEK,DPYSL2,DRD3,EFS,ELF4,ELN,ENG,ETV6,EZR,F11R,F2R,F2RL1,FAS,FCER1A,FLT3LG,FOXO1,FUT7,GATA3,GJB2,GNA11,GNA12,GNAO1,GNAS,ICOSLG,IL11RA,IL17RA,IL18BP,ILK,ITGA5,ITGA6,ITGA…
Embryonic Development	lactation	1.3e-05	Increased	2.717	bias	30	ADIPOQ,AGPAT6,APLN,BTC,BTN1A1,CAV1,CD44,DDR1,DGAT1,EIF2AK3,ELF5,GATA3,HIF1A,HOXA9,HOXB9,HOXD9,IGFBP5,ITGB1,MED1,MFGE8,NEURL,NME1,OXTR,PRL,SPP1,STAT5A,STAT5B,TIMP3,VDR,XDH
Organ Development	lactation	1.3e-05	Increased	2.717	bias	30	ADIPOQ,AGPAT6,APLN,BTC,BTN1A1,CAV1,CD44,DDR1,DGAT1,EIF2AK3,ELF5,GATA3,HIF1A,HOXA9,HOXB9,HOXD9,IGFBP5,ITGB1,MED1,MFGE8,NEURL,NME1,OXTR,PRL,SPP1,STAT5A,STAT5B,TIMP3,VDR,XDH
Organismal Development	lactation	1.3e-05	Increased	2.717	bias	30	ADIPOQ,AGPAT6,APLN,BTC,BTN1A1,CAV1,CD44,DDR1,DGAT1,EIF2AK3,ELF5,GATA3,HIF1A,HOXA9,HOXB9,HOXD9,IGFBP5,ITGB1,MED1,MFGE8,NEURL,NME1,OXTR,PRL,SPP1,STAT5A,STAT5B,TIMP3,VDR,XDH
Reproductive System Development and Function	lactation	1.3e-05	Increased	2.717	bias	30	ADIPOQ,AGPAT6,APLN,BTC,BTN1A1,CAV1,CD44,DDR1,DGAT1,EIF2AK3,ELF5,GATA3,HIF1A,HOXA9,HOXB9,HOXD9,IGFBP5,ITGB1,MED1,MFGE8,NEURL,NME1,OXTR,PRL,SPP1,STAT5A,STAT5B,TIMP3,VDR,XDH
Tissue Development	lactation	1.3e-05	Increased	2.717	bias	30	ADIPOQ,AGPAT6,APLN,BTC,BTN1A1,CAV1,CD44,DDR1,DGAT1,EIF2AK3,ELF5,GATA3,HIF1A,HOXA9,HOXB9,HOXD9,IGFBP5,ITGB1,MED1,MFGE8,NEURL,NME1,OXTR,PRL,SPP1,STAT5A,STAT5B,TIMP3,VDR,XDH
Cell Death and Survival	apoptosis of leukocyte cell lines	1.35e-05		-1.179		60	ABCC1,AKT1,BAD,BAG1,BCL2L1,CABIN1,CBFB,CCL11,CCND2,CD2,CD44,COL1A1,CTLA4,DAPK1,EIF4EBP1,ETV6,EYA2,FAIM,FAS,FCER1A,FGFR1,FIP1L1,FUS,GPX4,GRID2,IRF4,ITGA5,ITGB1,JAK2,KITLG,LCN2,LGALS3,LYN,MAP2K1,MYBL2,MYH11,MZB1,NFKB1,NFKB2,NRGN,ORAI1,PDGFRA,PDGFRB,PIM1,PLCE1,PRDM1,PRL,PTPN6,RELA,SH3GLB1,SHC1,SLC2A1,SPP1,STAT5A,STAT5B,TGFB1,TGFB2,TNFRSF1A,TNFRSF1B,YY1
Cell-To-Cell Signaling and Interaction	attachment of cells	1.35e-05	Increased	4.144	bias	46	ADAM15,ADIPOQ,BTC,CA9,CD44,CD46,CDH13,CSF2RB,CTGF,DCN,DDR1,ELN,ENG,EP300,F11R,FBLN5,FUT7,HSPG2,IGF1R,ILK,ITGA5,ITGA6,ITGB1,LGALS3,LOX,LRPAP1,MAPK7,MGAT5,MMP2,PTK2,PTK2B,PTN,RALB,RANBP9,RHOB,RPSA,SEMA3A,SPARC,SPP1,TFPI2,TGFB1,THY1,TIMP2,TLN2,VCAN,VWF
Tissue Development	attachment of cells	1.35e-05	Increased	4.144	bias	46	ADAM15,ADIPOQ,BTC,CA9,CD44,CD46,CDH13,CSF2RB,CTGF,DCN,DDR1,ELN,ENG,EP300,F11R,FBLN5,FUT7,HSPG2,IGF1R,ILK,ITGA5,ITGA6,ITGB1,LGALS3,LOX,LRPAP1,MAPK7,MGAT5,MMP2,PTK2,PTK2B,PTN,RALB,RANBP9,RHOB,RPSA,SEMA3A,SPARC,SPP1,TFPI2,TGFB1,THY1,TIMP2,TLN2,VCAN,VWF
Cellular Movement	cell movement of kidney cell lines	1.4e-05	Increased	4.93	bias	48	ADD1,ANXA2,APBB1,CA9,CAMP,CCL17,CDC42,CXCR2,CXCR4,CYTH2,DDR1,DNM1,EPHA2,EPHB3,EZR,FBLIM1,FIGF,GAB1,GIT1,GRB2,INPPL1,ITGB1,LLGL1,MAPK1,MSR1,NFKB1,NFKB2,NTRK2,PAK1,PKD1,PLAUR,PLXNB1,PRKX,PTGDR2,PTK2,PTPN14,RALB,RANBP9,RELA,RET,RHOA,SARS,SLC5A5,SPHK1,TFF3,TGFB1,TLR2,UMOD
Renal and Urological System Development and Function	cell movement of kidney cell lines	1.4e-05	Increased	4.93	bias	48	ADD1,ANXA2,APBB1,CA9,CAMP,CCL17,CDC42,CXCR2,CXCR4,CYTH2,DDR1,DNM1,EPHA2,EPHB3,EZR,FBLIM1,FIGF,GAB1,GIT1,GRB2,INPPL1,ITGB1,LLGL1,MAPK1,MSR1,NFKB1,NFKB2,NTRK2,PAK1,PKD1,PLAUR,PLXNB1,PRKX,PTGDR2,PTK2,PTPN14,RALB,RANBP9,RELA,RET,RHOA,SARS,SLC5A5,SPHK1,TFF3,TGFB1,TLR2,UMOD
Cellular Development	differentiation of kidney cell lines	1.43e-05	Increased	2.377	bias	13	ANXA2,GAB1,GEM,GRB2,LCN2,MAPK7,MKS1,PKD1,PRKX,RET,RGS3,RHOA,YBX3
Cellular Function and Maintenance	cellular homeostasis	1.45e-05	Increased	5.476	bias	392	ABCC1,ADAM10,ADCY6,ADIPOQ,ADIPOR1,ADM,ADORA2A,ADRBK1,AFF1,AGER,AIFM3,AK1,AKR1B1,AKT1,ALDOA,ALMS1,ALOX15,AMBRA1,AMOTL1,ANGPT2,ANXA1,ANXA2,AP3B1,AP3D1,AQP1,AQP3,AQP5,ARSA,ATF4,ATG16L1,ATG4B,ATP2B4,ATP2C2,ATP6V0C,ATP7A,AVPR1B,AXL,BAD,BAIAP2,BARD1,BCAT2,BCKDHA,BCL2L1,BMF,BSCL2,CA9,CACNB3,CALB1,CALCA,CALCOCO2,CAMKK2,CAMP,CAPNS1,CAV1,CBFB,CBX2,CCK,CCL11,CCL17,CCL21,CCL26,CCL28,CD151,CD2,CD36,CD7,CD70,C…
Cell Morphology	cell rounding	1.49e-05	Increased	3.755	bias	31	ARHGAP31,ARHGDIA,ARHGEF1,CDC42,EFNA5,EPHA2,EPHB3,GEM,GNA12,GNAQ,GNG12,GSN,ITGAV,ITGB6,ITGB8,MAPK1,MYOC,PAK4,PIP5K1A,PTGFR,RASA1,RGS3,RHOA,RHOB,RRAD,RRAS,SIPA1,SMPD2,SPARC,TAOK2,TGFB1
Gene Expression	binding of protein binding site	1.53e-05	Increased	2.985		94	ADIPOQ,ADIPOR1,AKT1,AMH,APEX1,BMPR1A,BMX,CBFB,CD2,CFL1,CRH,CSF3,CTGF,EBF1,EDN1,ELF4,EP300,ETV6,EZH2,FAS,FLI1,FOXO1,GABPB1,GNAS,HIVEP2,HMGA1,HOXA9,INS,IRF3,JAK1,JAK2,JAK3,JUP,KITLG,KLF13,KLF5,KRAS,LMCD1,LMNA,LTF,MAP2K1,MAPK1,MAX,MED1,MEOX2,MSX1,MYB,MYCN,MYOD1,NFKB1,NFKB2,NPDC1,NPR1,NR3C1,PAK1,PARP1,PDGFRB,PIK3CG,PPARG,PRDX1,PRKCA,PRL,PSEN1,PTK2,RARA,RBPJ,REL,RELA,RELB,RGCC,RHOA,RHOB,SET,SMAD3,SMAD…
Cellular Function and Maintenance	phagocytosis	1.54e-05	Increased	5.281	bias	85	ADIPOQ,ADORA2A,ADORA2B,AGER,ANXA1,ANXA5,AXL,CAMP,CAPG,CAV1,CD36,CD44,CD93,CDC42,CHN1,CLIC4,CNN2,COLEC12,CSF2RB,CSF3,DNTTIP1,F2RL1,FAS,FCGR2B,FGR,GAB2,GABARAPL2,GAS6,GRB2,GSN,ICAM5,ICOSLG,IRF7,ITGAV,ITGB1,LGALS3,LUM,LYN,MAP1S,MAPK1,MCOLN3,MFGE8,MSN,MSR1,MYD88,MYO5A,NCOA6,NOD2,NR3C1,PEAR1,PECAM1,Pfn2,PGLYRP1,PIP5K1A,PLA2G5,PLAUR,PRKCA,PRKX,PRLH,PSMD4,PTK2,PTPN6,PTX3,RAB35,RAB7A,RALA,RALB,RAPGEF3,RA…
Inflammatory Response	phagocytosis	1.54e-05	Increased	5.281	bias	85	ADIPOQ,ADORA2A,ADORA2B,AGER,ANXA1,ANXA5,AXL,CAMP,CAPG,CAV1,CD36,CD44,CD93,CDC42,CHN1,CLIC4,CNN2,COLEC12,CSF2RB,CSF3,DNTTIP1,F2RL1,FAS,FCGR2B,FGR,GAB2,GABARAPL2,GAS6,GRB2,GSN,ICAM5,ICOSLG,IRF7,ITGAV,ITGB1,LGALS3,LUM,LYN,MAP1S,MAPK1,MCOLN3,MFGE8,MSN,MSR1,MYD88,MYO5A,NCOA6,NOD2,NR3C1,PEAR1,PECAM1,Pfn2,PGLYRP1,PIP5K1A,PLA2G5,PLAUR,PRKCA,PRKX,PRLH,PSMD4,PTK2,PTPN6,PTX3,RAB35,RAB7A,RALA,RALB,RAPGEF3,RA…
Cell Cycle	remodeling of chromatin	1.55e-05	Increased	2.382	bias	27	ACTL6B,BAZ2A,CEBPG,CHD1,GATA3,HDAC5,HMG20B,HSF1,MECP2,MEN1,MORF4L1,MTA2,NR3C1,PARP1,RARA,RB1,RBBP7,REL,RERE,SCMH1,SMARCA4,SMARCB1,SMARCD2,SMARCD3,SMARCE1,SUPT4H1,SUV39H2
Cellular Assembly and Organization	remodeling of chromatin	1.55e-05	Increased	2.382	bias	27	ACTL6B,BAZ2A,CEBPG,CHD1,GATA3,HDAC5,HMG20B,HSF1,MECP2,MEN1,MORF4L1,MTA2,NR3C1,PARP1,RARA,RB1,RBBP7,REL,RERE,SCMH1,SMARCA4,SMARCB1,SMARCD2,SMARCD3,SMARCE1,SUPT4H1,SUV39H2
DNA Replication, Recombination, and Repair	remodeling of chromatin	1.55e-05	Increased	2.382	bias	27	ACTL6B,BAZ2A,CEBPG,CHD1,GATA3,HDAC5,HMG20B,HSF1,MECP2,MEN1,MORF4L1,MTA2,NR3C1,PARP1,RARA,RB1,RBBP7,REL,RERE,SCMH1,SMARCA4,SMARCB1,SMARCD2,SMARCD3,SMARCE1,SUPT4H1,SUV39H2
Cellular Assembly and Organization	organization of filaments	1.61e-05		1.198	bias	60	ABL2,ACVRL1,ADNP,ALDOA,ANXA2,ATP7A,CCL11,CDC42,CDH1,CDK2AP2,CFL1,CHP1,COL1A1,COL1A2,COL3A1,COL5A2,CST3,DBN1,DCN,DDR2,DPT,ERMN,FKBP1A,FLNA,GOLGA2,HAS2,ILK,INPPL1,ITGB1,ITGB4,JUP,KATNA1,KPTN,KRAS,KRT17,LIMK2,LOX,MFAP5,MGAT5,MSN,NUMA1,PAFAH1B1,Pdlim3,PRC1,PRKCI,PTK2B,RAB2A,RET,RGS4,RHOB,RHOC,RHOF,SERPINH1,SFRP2,SPTA1,TGFB1,TGFB2,TMOD1,TNXB,VIM
Cellular Function and Maintenance	organization of filaments	1.61e-05		1.198	bias	60	ABL2,ACVRL1,ADNP,ALDOA,ANXA2,ATP7A,CCL11,CDC42,CDH1,CDK2AP2,CFL1,CHP1,COL1A1,COL1A2,COL3A1,COL5A2,CST3,DBN1,DCN,DDR2,DPT,ERMN,FKBP1A,FLNA,GOLGA2,HAS2,ILK,INPPL1,ITGB1,ITGB4,JUP,KATNA1,KPTN,KRAS,KRT17,LIMK2,LOX,MFAP5,MGAT5,MSN,NUMA1,PAFAH1B1,Pdlim3,PRC1,PRKCI,PTK2B,RAB2A,RET,RGS4,RHOB,RHOC,RHOF,SERPINH1,SFRP2,SPTA1,TGFB1,TGFB2,TMOD1,TNXB,VIM
Tissue Development	aggregation of cells	1.66e-05	Increased	3.577	bias	95	ADAM15,ADIPOQ,ADORA2A,ADORA2B,AGER,AKR1B1,AKT1,AXL,CCL11,CCL17,CD151,CD2,CD36,CD44,CD63,CD9,CDC42,CDH1,CDH11,CDH13,CDH3,CLMP,CSF3,CTNND1,DAPK3,EGFL7,EPCAM,ETV6,F2R,GAS6,GLI2,GNA12,GNAQ,GSK3A,GSN,GUCY1A3,HIF1A,HNRNPA2B1,IGF1R,INS,ITGA5,ITGAV,ITGB1,KITLG,LCP2,LGALS1,LTF,LYN,MAPK1,MUC1,NFKB2,NRP1,PDGFRA,PDGFRB,PEAR1,PECAM1,PIK3CG,PLAT,PRKCA,PRKD1,PRKG1,PSEN1,PTGER4,PTHLH,PTK2,PTX3,RAB27A,RAP1B,REL,R…
Cellular Development	differentiation of epithelial cells	1.69e-05		1.309	bias	89	ADAMTS9,AGER,ANXA1,AQP3,BLOC1S6,CAV1,CD63,CDH1,CDK1,CLIC4,COL4A1,CREB3L1,CTNND1,DLX3,DLX5,EDN1,ELF5,EP300,EPHA2,F11R,FABP5,FABP7,FGF7,FGF9,FZD1,FZD9,GAB1,GLI2,GLI3,GNA11,GNAQ,GRHL3,HOXA7,HSF4,IGF1R,ITGB1,KITLG,KLF4,KLF5,KRT10,KRT14,LDB1,LRIG1,MAP2K1,MED1,MSX2,MYB,MYO5A,NCOA3,NOTCH3,NTF4,OSR1,OVOL2,PAK4,PIP5K1A,PKD1,POU2F3,PPARD,PPARG,PPP1R13L,PSEN1,PSPN,PTHLH,RBPJ,RHOA,RRAS,SFN,SFRP4,SH3PXD2A,SMA…
Skeletal and Muscular System Development and Function	abnormal morphology of axial skeleton	1.69e-05				24	CDKN1C,CHSY1,CTGF,EIF2AK3,FGFR1,HOXC5,LFNG,MDFI,MEOX1,MEOX2,MSX2,MTA2,PCGF2,PHC1,PHC2,PSEN1,PTHLH,RARA,RARG,RYR1,SLC30A5,TCF15,TFAP2A,TGFBR3
Embryonic Development	lung development	1.76e-05	Increased	3.696	bias	91	ABCA3,ARRB1,ATP7A,ATXN1L,B4GALT1,BMPR1A,CAV1,CAV2,CD81,CD9,CDKN1C,CEBPG,CHI3L1,CITED2,COL3A1,COX4I2,CRH,CSF2RB,CTGF,DBNL,DCHS1,DKC1,DMRT2,ELN,EP300,FAM20A,FBLN1,FBN1,FGF7,FGF9,FGFR1,FOXP2,GIT1,GLI2,GLI3,ITGA6,ITGB1,ITGB6,LFNG,LOX,LPL,MAN2A2,MAPK8IP3,MECP2,MGP,MMP2,MORF4L1,MYCN,NCF1,NEUROD1,NFIB,NKX2-8,NOTCH3,NPAS3,NR3C1,PDGFA,PDGFB,PDGFRA,PECAM1,PKD1,PKDCC,POLB,PPP1CA,PSEN1,PTGER4,PTGES,PTHLH,PYG…
Organ Development	lung development	1.76e-05	Increased	3.696	bias	91	ABCA3,ARRB1,ATP7A,ATXN1L,B4GALT1,BMPR1A,CAV1,CAV2,CD81,CD9,CDKN1C,CEBPG,CHI3L1,CITED2,COL3A1,COX4I2,CRH,CSF2RB,CTGF,DBNL,DCHS1,DKC1,DMRT2,ELN,EP300,FAM20A,FBLN1,FBN1,FGF7,FGF9,FGFR1,FOXP2,GIT1,GLI2,GLI3,ITGA6,ITGB1,ITGB6,LFNG,LOX,LPL,MAN2A2,MAPK8IP3,MECP2,MGP,MMP2,MORF4L1,MYCN,NCF1,NEUROD1,NFIB,NKX2-8,NOTCH3,NPAS3,NR3C1,PDGFA,PDGFB,PDGFRA,PECAM1,PKD1,PKDCC,POLB,PPP1CA,PSEN1,PTGER4,PTGES,PTHLH,PYG…
Organismal Development	lung development	1.76e-05	Increased	3.696	bias	91	ABCA3,ARRB1,ATP7A,ATXN1L,B4GALT1,BMPR1A,CAV1,CAV2,CD81,CD9,CDKN1C,CEBPG,CHI3L1,CITED2,COL3A1,COX4I2,CRH,CSF2RB,CTGF,DBNL,DCHS1,DKC1,DMRT2,ELN,EP300,FAM20A,FBLN1,FBN1,FGF7,FGF9,FGFR1,FOXP2,GIT1,GLI2,GLI3,ITGA6,ITGB1,ITGB6,LFNG,LOX,LPL,MAN2A2,MAPK8IP3,MECP2,MGP,MMP2,MORF4L1,MYCN,NCF1,NEUROD1,NFIB,NKX2-8,NOTCH3,NPAS3,NR3C1,PDGFA,PDGFB,PDGFRA,PECAM1,PKD1,PKDCC,POLB,PPP1CA,PSEN1,PTGER4,PTGES,PTHLH,PYG…
Respiratory System Development and Function	lung development	1.76e-05	Increased	3.696	bias	91	ABCA3,ARRB1,ATP7A,ATXN1L,B4GALT1,BMPR1A,CAV1,CAV2,CD81,CD9,CDKN1C,CEBPG,CHI3L1,CITED2,COL3A1,COX4I2,CRH,CSF2RB,CTGF,DBNL,DCHS1,DKC1,DMRT2,ELN,EP300,FAM20A,FBLN1,FBN1,FGF7,FGF9,FGFR1,FOXP2,GIT1,GLI2,GLI3,ITGA6,ITGB1,ITGB6,LFNG,LOX,LPL,MAN2A2,MAPK8IP3,MECP2,MGP,MMP2,MORF4L1,MYCN,NCF1,NEUROD1,NFIB,NKX2-8,NOTCH3,NPAS3,NR3C1,PDGFA,PDGFB,PDGFRA,PECAM1,PKD1,PKDCC,POLB,PPP1CA,PSEN1,PTGER4,PTGES,PTHLH,PYG…
Tissue Development	lung development	1.76e-05	Increased	3.696	bias	91	ABCA3,ARRB1,ATP7A,ATXN1L,B4GALT1,BMPR1A,CAV1,CAV2,CD81,CD9,CDKN1C,CEBPG,CHI3L1,CITED2,COL3A1,COX4I2,CRH,CSF2RB,CTGF,DBNL,DCHS1,DKC1,DMRT2,ELN,EP300,FAM20A,FBLN1,FBN1,FGF7,FGF9,FGFR1,FOXP2,GIT1,GLI2,GLI3,ITGA6,ITGB1,ITGB6,LFNG,LOX,LPL,MAN2A2,MAPK8IP3,MECP2,MGP,MMP2,MORF4L1,MYCN,NCF1,NEUROD1,NFIB,NKX2-8,NOTCH3,NPAS3,NR3C1,PDGFA,PDGFB,PDGFRA,PECAM1,PKD1,PKDCC,POLB,PPP1CA,PSEN1,PTGER4,PTGES,PTHLH,PYG…
Cell-To-Cell Signaling and Interaction	phagocytosis of cells	1.78e-05	Increased	5.556	bias	78	ADIPOQ,ADORA2A,ADORA2B,AGER,ANXA1,ANXA5,AXL,CAMP,CAPG,CAV1,CD36,CD44,CD93,CDC42,CHN1,CLIC4,CNN2,COLEC12,CSF2RB,CSF3,DNTTIP1,F2RL1,FAS,FCGR2B,FGR,GAB2,GAS6,GRB2,GSN,ICAM5,ICOSLG,IRF7,ITGAV,ITGB1,LGALS3,LUM,LYN,MAPK1,MFGE8,MSR1,MYD88,NCOA6,NOD2,NR3C1,PEAR1,PECAM1,Pfn2,PGLYRP1,PIP5K1A,PLA2G5,PLAUR,PRKX,PRLH,PSMD4,PTK2,PTPN6,PTX3,RAB35,RALA,RALB,RAPGEF3,RASA4,RELB,RHOA,SCN5A,TGFB1,THBS1,TICAM1,TLR2,T…
Cellular Function and Maintenance	phagocytosis of cells	1.78e-05	Increased	5.556	bias	78	ADIPOQ,ADORA2A,ADORA2B,AGER,ANXA1,ANXA5,AXL,CAMP,CAPG,CAV1,CD36,CD44,CD93,CDC42,CHN1,CLIC4,CNN2,COLEC12,CSF2RB,CSF3,DNTTIP1,F2RL1,FAS,FCGR2B,FGR,GAB2,GAS6,GRB2,GSN,ICAM5,ICOSLG,IRF7,ITGAV,ITGB1,LGALS3,LUM,LYN,MAPK1,MFGE8,MSR1,MYD88,NCOA6,NOD2,NR3C1,PEAR1,PECAM1,Pfn2,PGLYRP1,PIP5K1A,PLA2G5,PLAUR,PRKX,PRLH,PSMD4,PTK2,PTPN6,PTX3,RAB35,RALA,RALB,RAPGEF3,RASA4,RELB,RHOA,SCN5A,TGFB1,THBS1,TICAM1,TLR2,T…
Inflammatory Response	phagocytosis of cells	1.78e-05	Increased	5.556	bias	78	ADIPOQ,ADORA2A,ADORA2B,AGER,ANXA1,ANXA5,AXL,CAMP,CAPG,CAV1,CD36,CD44,CD93,CDC42,CHN1,CLIC4,CNN2,COLEC12,CSF2RB,CSF3,DNTTIP1,F2RL1,FAS,FCGR2B,FGR,GAB2,GAS6,GRB2,GSN,ICAM5,ICOSLG,IRF7,ITGAV,ITGB1,LGALS3,LUM,LYN,MAPK1,MFGE8,MSR1,MYD88,NCOA6,NOD2,NR3C1,PEAR1,PECAM1,Pfn2,PGLYRP1,PIP5K1A,PLA2G5,PLAUR,PRKX,PRLH,PSMD4,PTK2,PTPN6,PTX3,RAB35,RALA,RALB,RAPGEF3,RASA4,RELB,RHOA,SCN5A,TGFB1,THBS1,TICAM1,TLR2,T…
Cellular Growth and Proliferation	formation of cells	1.86e-05	Increased	3.854	bias	114	ADCY3,ADIPOQ,ANXA2,CCL11,CD44,CD70,CD81,CD9,CDH1,CDH11,CDKN1C,CXCR4,DDR1,DENND2D,DKK1,DNM2,EDN1,EGFL7,EIF4E,ERCC1,ESPL1,FAS,FGF13,FGFR1,FHL1,FHL2,FLNA,FLT3LG,FOXO1,FST,FZD1,GNAO1,GNAQ,HAS2,HAS3,HIF1A,IGF1R,IL11RA,IL2RG,ILK,ITGA5,ITGB1,JDP2,KITLG,KLF4,LAMA2,LCP2,LGALS1,LIPE,LYN,MAP2K1,MAP2K7,MAPK1,MAPK3,MED1,MEF2C,MFAP2,MSTN,MYB,MYCN,MYL9,NCOA6,NEUROD1,NEUROG2,NFKB1,NFKB2,NOV,Nrg1,ORC6,PABPN1,PECA…
Hematological System Development and Function	quantity of blood cells	1.88e-05	Increased	5.279	bias	295	ABCC10,ABCG2,ACKR3,ADAM10,ADD1,ADD3,ADIPOQ,ADORA2A,AFF1,AGER,AGR2,AKT1,ALOX15,AP3B1,AQP1,ARHGDIA,ARHGEF1,ARID4A,ATF4,AXL,B3GNT5,B4GALT1,BAD,BCL2L1,BCL6B,BIRC3,BMF,CALCA,CAMK2G,CAMP,CAPNS1,CBFA2T3,CBFB,CCL11,CCL21,CCL28,CCND2,CCND3,CD200R1,CD34,CD36,CD44,CD7,CD70,CD81,CD9,CDC42,CDH13,CDKN1C,CDKN2C,CHI3L1,CHRNA1,CHST1,CLEC11A,CLIC4,CNN2,CSF2RB,CSF3,CTLA4,CTSD,CX3CR1,CXCL13,CXCL14,CXCL2,CXCR2,CXCR4,…
Tissue Morphology	quantity of blood cells	1.88e-05	Increased	5.279	bias	295	ABCC10,ABCG2,ACKR3,ADAM10,ADD1,ADD3,ADIPOQ,ADORA2A,AFF1,AGER,AGR2,AKT1,ALOX15,AP3B1,AQP1,ARHGDIA,ARHGEF1,ARID4A,ATF4,AXL,B3GNT5,B4GALT1,BAD,BCL2L1,BCL6B,BIRC3,BMF,CALCA,CAMK2G,CAMP,CAPNS1,CBFA2T3,CBFB,CCL11,CCL21,CCL28,CCND2,CCND3,CD200R1,CD34,CD36,CD44,CD7,CD70,CD81,CD9,CDC42,CDH13,CDKN1C,CDKN2C,CHI3L1,CHRNA1,CHST1,CLEC11A,CLIC4,CNN2,CSF2RB,CSF3,CTLA4,CTSD,CX3CR1,CXCL13,CXCL14,CXCL2,CXCR2,CXCR4,…
Cardiovascular System Development and Function	development of vascular endothelial cells	1.89e-05	Increased	2.164	bias	19	AKT1,CD151,CYR61,DGKA,GAS6,KLHL20,LGALS3,MAPK7,MED1,MEF2C,MMP2,PIK3CG,PTK2,RASA3,RELA,TFAP2A,TIE1,TIMP2,WASF2
Cellular Development	development of vascular endothelial cells	1.89e-05	Increased	2.164	bias	19	AKT1,CD151,CYR61,DGKA,GAS6,KLHL20,LGALS3,MAPK7,MED1,MEF2C,MMP2,PIK3CG,PTK2,RASA3,RELA,TFAP2A,TIE1,TIMP2,WASF2
Organismal Development	development of vascular endothelial cells	1.89e-05	Increased	2.164	bias	19	AKT1,CD151,CYR61,DGKA,GAS6,KLHL20,LGALS3,MAPK7,MED1,MEF2C,MMP2,PIK3CG,PTK2,RASA3,RELA,TFAP2A,TIE1,TIMP2,WASF2
Tissue Development	development of vascular endothelial cells	1.89e-05	Increased	2.164	bias	19	AKT1,CD151,CYR61,DGKA,GAS6,KLHL20,LGALS3,MAPK7,MED1,MEF2C,MMP2,PIK3CG,PTK2,RASA3,RELA,TFAP2A,TIE1,TIMP2,WASF2
Cellular Development	differentiation of breast cell lines	1.94e-05	Increased	2.722	bias	15	ADIPOQ,AKT1,GAB1,GRHL2,JAK2,MFGE8,PPARG,PRL,RELA,SLC9A3,SPP1,STAT5A,TGFB1,TGFB3,TWIST1
Reproductive System Development and Function	differentiation of breast cell lines	1.94e-05	Increased	2.722	bias	15	ADIPOQ,AKT1,GAB1,GRHL2,JAK2,MFGE8,PPARG,PRL,RELA,SLC9A3,SPP1,STAT5A,TGFB1,TGFB3,TWIST1
Cell Morphology	size of cells	1.96e-05	Increased	2.032		113	ACE,ADD1,ADIPOQ,AGPAT6,AKT1,ALOX15,ANGPT2,ANXA1,AQP1,AQP5,ARSA,BCL2L1,BSCL2,CAV2,CCND3,CD44,CDC42,CDKN1C,CFL1,CRTC3,CSF3,CXCL14,DMPK,DSTN,DYRK1A,EDN1,EIF4E,EIF4EBP1,FAS,FASN,FBXW7,FGF13,FOXO1,GAB2,GFRA1,GHRL,GNAQ,GNAS,GOLPH3,GSK3A,HRH1,IGF1R,IL2RG,ILK,INS,ITGA7,KITLG,KRAS,LAMA2,LGALS12,LIPE,LPL,LYN,MAP2K7,MAPK1,MARCKSL1,MECP2,MEOX2,MORF4L1,MPRIP,MSTN,MYF5,NCOA3,NFATC2,NFKB1,NPR1,NR3C1,NRTN,NTF4,P…
Cellular Movement	cell movement of dermal cells	2.02e-05	Increased	2.828	bias	34	ADAM9,ADIPOQ,ALDOA,CAPN2,CHRM4,COL17A1,COL7A1,CSPG4,CTNNA1,CXCL11,ENG,FGF7,GSN,ILK,ITGB1,ITGB4,JUP,KLF5,LTF,MGAT5,PAK1,PAK2,PAK4,PIK3CG,PLEC,PPARD,PTK2,SH3PXD2A,SMAD3,TGFB1,TGFB3,TGFBR2,TIMP1,WASF2
Cell Signaling	protein kinase cascade	2.05e-05	Increased	5.386	bias	130	ADAM9,ADIPOQ,ADORA2B,AGER,AKT1,AVPR2,AZI2,BRAP,CAMKK2,CAV1,CCL21,CD36,CDC42,CDC42SE1,DAPK1,DAPK3,DIXDC1,DOK1,DUSP22,DUSP4,EDA,EDN1,EEF1D,F2R,F2RL1,FGF13,FGF9,FGFR1,FKBP1A,FLNA,GAB1,GJA1,GNA12,GOLT1B,GPS2,GRB2,HGS,IGF1R,ILK,INS,IRAK1,IRAK4,ITGAV,ITGB1,JAK1,JAK2,JAK3,LAMTOR1,LAMTOR3,LGALS1,LPAR1,LPAR2,MAP2K1,MAP2K7,MAP3K3,MAP4K2,MAPK1,MAPK12,MAPK13,MAPK3,MAPK7,MAPK8IP2,MAPK8IP3,MAPKAPK5,MARK1,MARK2…
Cardiovascular System Development and Function	contractility of heart	2.38e-05	Increased	2.537	bias	58	ABCC4,ACE,ACTG2,ADCY6,ADIPOQ,ADM,ADRBK1,APLN,ARRB1,ATP2B4,BIRC3,BTC,CACNA1B,CAV1,CNOT3,DIO2,EDN1,EP300,FBXO32,FKBP1A,GAB1,GAB2,GHRL,IRX4,IVNS1ABP,JUP,LAMA4,LMNA,MAPK1,MARCKSL1,MEF2C,MYL4,NCF1,NEDD4L,NOL3,Nrg1,PIK3CG,PLA2G5,PLAT,PLCE1,PLIN5,PRKCA,PRKG1,RHOA,RRAD,SHC1,SLC8A1,SPP1,SST,TIMP3,TLR2,TLR4,TLR5,TNNT2,TXNIP,VCL,VDR,XDH
Cellular Development	cell proliferation of tumor cell lines	2.38e-05	Increased	2.952		70	ADAMTS9,AKT1,ANGPT2,ANGPTL1,ATP2C2,BMPR1A,BMX,CAMK2N2,CAPN2,CAV1,CD151,CD82,CDC25A,CNN1,COL4A1,COL4A2,CXCL2,CXCR2,CXCR4,CYR61,DAPK1,DKK1,EIF4E,EPCAM,F2R,FABP5,FBLN5,FHIT,GJA1,GNAS,HAS2,IL27RA,JUP,KLF6,KRAS,KRT14,MAP2K1,MFGE8,MMP2,MST4,MUC1,NKX2-8,NME1,NTN4,PARP1,PDGFRA,PIM1,PLAUR,PRKAR1A,PROM1,PTGES,RAB25,RALA,RALB,RUNX3,S100A4,SFN,SH3GL1,SND1,ST14,TGFB1,TGFBR2,THBD,THBS1,TIMP3,TNK2,TPD52,TWIST1,…
Cellular Growth and Proliferation	cell proliferation of tumor cell lines	2.38e-05	Increased	2.952		70	ADAMTS9,AKT1,ANGPT2,ANGPTL1,ATP2C2,BMPR1A,BMX,CAMK2N2,CAPN2,CAV1,CD151,CD82,CDC25A,CNN1,COL4A1,COL4A2,CXCL2,CXCR2,CXCR4,CYR61,DAPK1,DKK1,EIF4E,EPCAM,F2R,FABP5,FBLN5,FHIT,GJA1,GNAS,HAS2,IL27RA,JUP,KLF6,KRAS,KRT14,MAP2K1,MFGE8,MMP2,MST4,MUC1,NKX2-8,NME1,NTN4,PARP1,PDGFRA,PIM1,PLAUR,PRKAR1A,PROM1,PTGES,RAB25,RALA,RALB,RUNX3,S100A4,SFN,SH3GL1,SND1,ST14,TGFB1,TGFBR2,THBD,THBS1,TIMP3,TNK2,TPD52,TWIST1,…
Organ Morphology	contractility of heart	2.38e-05	Increased	2.537	bias	58	ABCC4,ACE,ACTG2,ADCY6,ADIPOQ,ADM,ADRBK1,APLN,ARRB1,ATP2B4,BIRC3,BTC,CACNA1B,CAV1,CNOT3,DIO2,EDN1,EP300,FBXO32,FKBP1A,GAB1,GAB2,GHRL,IRX4,IVNS1ABP,JUP,LAMA4,LMNA,MAPK1,MARCKSL1,MEF2C,MYL4,NCF1,NEDD4L,NOL3,Nrg1,PIK3CG,PLA2G5,PLAT,PLCE1,PLIN5,PRKCA,PRKG1,RHOA,RRAD,SHC1,SLC8A1,SPP1,SST,TIMP3,TLR2,TLR4,TLR5,TNNT2,TXNIP,VCL,VDR,XDH
Cellular Movement	invasion of tumor cells	2.49e-05	Increased	3.122	bias	55	ADAM9,ADIPOQ,AGAP2,BTC,CA9,CAPN2,CD44,CDH1,CLDN4,COL7A1,CSF3,CST6,CTBP2,CTSL,CXCR4,EDN1,ESM1,EZR,F2R,FAS,FKBP1A,FLNA,GNA12,GRP,HIF1A,HPSE,IGF1R,ITGA6,ITGB1,ITGB4,JUP,KLF4,LGALS1,LIMK2,MAPK1,MIA,MIEN1,MMP2,NOV,PAFAH1B1,PDCD4,PLAUR,PTK2,REL,RHOA,RHOB,SCRIB,SLIT2,SPDEF,SPHK1,TGFB1,TGFBR2,THBS1,TRAF3,WNT5A
Tumor Morphology	invasion of tumor cells	2.49e-05	Increased	3.122	bias	55	ADAM9,ADIPOQ,AGAP2,BTC,CA9,CAPN2,CD44,CDH1,CLDN4,COL7A1,CSF3,CST6,CTBP2,CTSL,CXCR4,EDN1,ESM1,EZR,F2R,FAS,FKBP1A,FLNA,GNA12,GRP,HIF1A,HPSE,IGF1R,ITGA6,ITGB1,ITGB4,JUP,KLF4,LGALS1,LIMK2,MAPK1,MIA,MIEN1,MMP2,NOV,PAFAH1B1,PDCD4,PLAUR,PTK2,REL,RHOA,RHOB,SCRIB,SLIT2,SPDEF,SPHK1,TGFB1,TGFBR2,THBS1,TRAF3,WNT5A
Cardiovascular System Development and Function	cardiogenesis	2.55e-05		0.61	bias	108	ADM,ADRBK1,ANKRD17,ATF7,BMPR1A,CAPNS1,CCND2,CCND3,CHD7,CITED2,COL3A1,CTBP2,CXCR4,CYR61,DLL4,DVL2,EDN1,EGLN1,ENG,EP300,FBN1,FBXW7,FGF9,FGFR1,FKBP1A,FOXO1,FOXP4,GAB1,GATA3,GJA1,GLI2,GLI3,GNA11,GNAQ,GYS1,HAS2,HDAC5,HIF1A,HSPG2,IFT57,IRX4,JUP,KCNJ8,KDM6A,KIF3A,LDB1,LECT1,MAML3,MAPK7,MED1,MEF2C,MKL2,MSX1,MYCN,NCOA6,NCOR2,NCSTN,NIPBL,Nrg1,NRP1,OSR1,OVOL2,PAK4,PDGFA,PDGFB,Pdlim3,PHC1,PKD1,PLCE1,PLEC,PPA…
Embryonic Development	cardiogenesis	2.55e-05		0.61	bias	108	ADM,ADRBK1,ANKRD17,ATF7,BMPR1A,CAPNS1,CCND2,CCND3,CHD7,CITED2,COL3A1,CTBP2,CXCR4,CYR61,DLL4,DVL2,EDN1,EGLN1,ENG,EP300,FBN1,FBXW7,FGF9,FGFR1,FKBP1A,FOXO1,FOXP4,GAB1,GATA3,GJA1,GLI2,GLI3,GNA11,GNAQ,GYS1,HAS2,HDAC5,HIF1A,HSPG2,IFT57,IRX4,JUP,KCNJ8,KDM6A,KIF3A,LDB1,LECT1,MAML3,MAPK7,MED1,MEF2C,MKL2,MSX1,MYCN,NCOA6,NCOR2,NCSTN,NIPBL,Nrg1,NRP1,OSR1,OVOL2,PAK4,PDGFA,PDGFB,Pdlim3,PHC1,PKD1,PLCE1,PLEC,PPA…
Organ Development	cardiogenesis	2.55e-05		0.61	bias	108	ADM,ADRBK1,ANKRD17,ATF7,BMPR1A,CAPNS1,CCND2,CCND3,CHD7,CITED2,COL3A1,CTBP2,CXCR4,CYR61,DLL4,DVL2,EDN1,EGLN1,ENG,EP300,FBN1,FBXW7,FGF9,FGFR1,FKBP1A,FOXO1,FOXP4,GAB1,GATA3,GJA1,GLI2,GLI3,GNA11,GNAQ,GYS1,HAS2,HDAC5,HIF1A,HSPG2,IFT57,IRX4,JUP,KCNJ8,KDM6A,KIF3A,LDB1,LECT1,MAML3,MAPK7,MED1,MEF2C,MKL2,MSX1,MYCN,NCOA6,NCOR2,NCSTN,NIPBL,Nrg1,NRP1,OSR1,OVOL2,PAK4,PDGFA,PDGFB,Pdlim3,PHC1,PKD1,PLCE1,PLEC,PPA…
Organismal Development	cardiogenesis	2.55e-05		0.61	bias	108	ADM,ADRBK1,ANKRD17,ATF7,BMPR1A,CAPNS1,CCND2,CCND3,CHD7,CITED2,COL3A1,CTBP2,CXCR4,CYR61,DLL4,DVL2,EDN1,EGLN1,ENG,EP300,FBN1,FBXW7,FGF9,FGFR1,FKBP1A,FOXO1,FOXP4,GAB1,GATA3,GJA1,GLI2,GLI3,GNA11,GNAQ,GYS1,HAS2,HDAC5,HIF1A,HSPG2,IFT57,IRX4,JUP,KCNJ8,KDM6A,KIF3A,LDB1,LECT1,MAML3,MAPK7,MED1,MEF2C,MKL2,MSX1,MYCN,NCOA6,NCOR2,NCSTN,NIPBL,Nrg1,NRP1,OSR1,OVOL2,PAK4,PDGFA,PDGFB,Pdlim3,PHC1,PKD1,PLCE1,PLEC,PPA…
Tissue Development	cardiogenesis	2.55e-05		0.61	bias	108	ADM,ADRBK1,ANKRD17,ATF7,BMPR1A,CAPNS1,CCND2,CCND3,CHD7,CITED2,COL3A1,CTBP2,CXCR4,CYR61,DLL4,DVL2,EDN1,EGLN1,ENG,EP300,FBN1,FBXW7,FGF9,FGFR1,FKBP1A,FOXO1,FOXP4,GAB1,GATA3,GJA1,GLI2,GLI3,GNA11,GNAQ,GYS1,HAS2,HDAC5,HIF1A,HSPG2,IFT57,IRX4,JUP,KCNJ8,KDM6A,KIF3A,LDB1,LECT1,MAML3,MAPK7,MED1,MEF2C,MKL2,MSX1,MYCN,NCOA6,NCOR2,NCSTN,NIPBL,Nrg1,NRP1,OSR1,OVOL2,PAK4,PDGFA,PDGFB,Pdlim3,PHC1,PKD1,PLCE1,PLEC,PPA…
Cellular Development	proliferation of embryonic cells	2.56e-05	Increased	3.545	bias	76	AKT1,APLN,BMPR1A,BTC,CD44,CDC7,CHRD,CITED2,CTNNA1,CTNNBIP1,CUL7,DLL4,EDN1,EGLN1,ESPL1,ESRRB,F2R,FGF7,FGF9,FGFR1,FOXP2,FZD9,GATA3,GFRA3,GLI2,GLI3,HIF1A,HSPG2,IGFBP5,IL11RA,IL2RG,ITGA6,ITGB7,KCTD11,KDM5B,KITLG,KLF4,KRT19,LPAR1,MAP2K1,MDFI,MED1,MFGE8,MSX1,MSX2,MYCN,NCOA3,NCOA6,NUMBL,PAFAH1B1,PDGFA,PDGFB,PDGFRA,PLAC1,PLCD3,PRDM1,PRPF19,PRRX1,PRRX2,PSEN1,PTCH1,PTN,RB1,SCN1B,SMARCD3,SOX10,STK3,TBX18,TF…
Cellular Growth and Proliferation	proliferation of embryonic cells	2.56e-05	Increased	3.545	bias	76	AKT1,APLN,BMPR1A,BTC,CD44,CDC7,CHRD,CITED2,CTNNA1,CTNNBIP1,CUL7,DLL4,EDN1,EGLN1,ESPL1,ESRRB,F2R,FGF7,FGF9,FGFR1,FOXP2,FZD9,GATA3,GFRA3,GLI2,GLI3,HIF1A,HSPG2,IGFBP5,IL11RA,IL2RG,ITGA6,ITGB7,KCTD11,KDM5B,KITLG,KLF4,KRT19,LPAR1,MAP2K1,MDFI,MED1,MFGE8,MSX1,MSX2,MYCN,NCOA3,NCOA6,NUMBL,PAFAH1B1,PDGFA,PDGFB,PDGFRA,PLAC1,PLCD3,PRDM1,PRPF19,PRRX1,PRRX2,PSEN1,PTCH1,PTN,RB1,SCN1B,SMARCD3,SOX10,STK3,TBX18,TF…
Embryonic Development	proliferation of embryonic cells	2.56e-05	Increased	3.545	bias	76	AKT1,APLN,BMPR1A,BTC,CD44,CDC7,CHRD,CITED2,CTNNA1,CTNNBIP1,CUL7,DLL4,EDN1,EGLN1,ESPL1,ESRRB,F2R,FGF7,FGF9,FGFR1,FOXP2,FZD9,GATA3,GFRA3,GLI2,GLI3,HIF1A,HSPG2,IGFBP5,IL11RA,IL2RG,ITGA6,ITGB7,KCTD11,KDM5B,KITLG,KLF4,KRT19,LPAR1,MAP2K1,MDFI,MED1,MFGE8,MSX1,MSX2,MYCN,NCOA3,NCOA6,NUMBL,PAFAH1B1,PDGFA,PDGFB,PDGFRA,PLAC1,PLCD3,PRDM1,PRPF19,PRRX1,PRRX2,PSEN1,PTCH1,PTN,RB1,SCN1B,SMARCD3,SOX10,STK3,TBX18,TF…
Connective Tissue Development and Function	morphology of vertebral column	2.59e-05	Decreased	-2.607	bias	48	CBX2,CDKN1C,CLEC3B,COL12A1,CTGF,DCHS1,DMRT2,DVL2,FAM20C,FGFR1,HAPLN1,HOXA9,HOXB2,HOXB9,HOXC4,HOXD10,HOXD4,HOXD9,LFNG,LTBP3,MDFI,MEOX1,MEOX2,MSTN,NOV,PCGF2,PDGFRA,PHC1,PHC2,PKDCC,PLAGL1,PRKG2,PRRX1,PSEN1,RARA,RARG,RING1,RPS6KA3,SFRP2,SULF2,TASP1,TCF15,TEAD2,TGFB1,THBS1,TRAF4,TWSG1,WNT5A
Embryonic Development	morphology of vertebral column	2.59e-05	Decreased	-2.607	bias	48	CBX2,CDKN1C,CLEC3B,COL12A1,CTGF,DCHS1,DMRT2,DVL2,FAM20C,FGFR1,HAPLN1,HOXA9,HOXB2,HOXB9,HOXC4,HOXD10,HOXD4,HOXD9,LFNG,LTBP3,MDFI,MEOX1,MEOX2,MSTN,NOV,PCGF2,PDGFRA,PHC1,PHC2,PKDCC,PLAGL1,PRKG2,PRRX1,PSEN1,RARA,RARG,RING1,RPS6KA3,SFRP2,SULF2,TASP1,TCF15,TEAD2,TGFB1,THBS1,TRAF4,TWSG1,WNT5A
Nervous System Development and Function	morphology of vertebral column	2.59e-05	Decreased	-2.607	bias	48	CBX2,CDKN1C,CLEC3B,COL12A1,CTGF,DCHS1,DMRT2,DVL2,FAM20C,FGFR1,HAPLN1,HOXA9,HOXB2,HOXB9,HOXC4,HOXD10,HOXD4,HOXD9,LFNG,LTBP3,MDFI,MEOX1,MEOX2,MSTN,NOV,PCGF2,PDGFRA,PHC1,PHC2,PKDCC,PLAGL1,PRKG2,PRRX1,PSEN1,RARA,RARG,RING1,RPS6KA3,SFRP2,SULF2,TASP1,TCF15,TEAD2,TGFB1,THBS1,TRAF4,TWSG1,WNT5A
Organ Development	morphology of vertebral column	2.59e-05	Decreased	-2.607	bias	48	CBX2,CDKN1C,CLEC3B,COL12A1,CTGF,DCHS1,DMRT2,DVL2,FAM20C,FGFR1,HAPLN1,HOXA9,HOXB2,HOXB9,HOXC4,HOXD10,HOXD4,HOXD9,LFNG,LTBP3,MDFI,MEOX1,MEOX2,MSTN,NOV,PCGF2,PDGFRA,PHC1,PHC2,PKDCC,PLAGL1,PRKG2,PRRX1,PSEN1,RARA,RARG,RING1,RPS6KA3,SFRP2,SULF2,TASP1,TCF15,TEAD2,TGFB1,THBS1,TRAF4,TWSG1,WNT5A
Organ Morphology	morphology of vertebral column	2.59e-05	Decreased	-2.607	bias	48	CBX2,CDKN1C,CLEC3B,COL12A1,CTGF,DCHS1,DMRT2,DVL2,FAM20C,FGFR1,HAPLN1,HOXA9,HOXB2,HOXB9,HOXC4,HOXD10,HOXD4,HOXD9,LFNG,LTBP3,MDFI,MEOX1,MEOX2,MSTN,NOV,PCGF2,PDGFRA,PHC1,PHC2,PKDCC,PLAGL1,PRKG2,PRRX1,PSEN1,RARA,RARG,RING1,RPS6KA3,SFRP2,SULF2,TASP1,TCF15,TEAD2,TGFB1,THBS1,TRAF4,TWSG1,WNT5A
Organismal Development	morphology of vertebral column	2.59e-05	Decreased	-2.607	bias	48	CBX2,CDKN1C,CLEC3B,COL12A1,CTGF,DCHS1,DMRT2,DVL2,FAM20C,FGFR1,HAPLN1,HOXA9,HOXB2,HOXB9,HOXC4,HOXD10,HOXD4,HOXD9,LFNG,LTBP3,MDFI,MEOX1,MEOX2,MSTN,NOV,PCGF2,PDGFRA,PHC1,PHC2,PKDCC,PLAGL1,PRKG2,PRRX1,PSEN1,RARA,RARG,RING1,RPS6KA3,SFRP2,SULF2,TASP1,TCF15,TEAD2,TGFB1,THBS1,TRAF4,TWSG1,WNT5A
Skeletal and Muscular System Development and Function	morphology of vertebral column	2.59e-05	Decreased	-2.607	bias	48	CBX2,CDKN1C,CLEC3B,COL12A1,CTGF,DCHS1,DMRT2,DVL2,FAM20C,FGFR1,HAPLN1,HOXA9,HOXB2,HOXB9,HOXC4,HOXD10,HOXD4,HOXD9,LFNG,LTBP3,MDFI,MEOX1,MEOX2,MSTN,NOV,PCGF2,PDGFRA,PHC1,PHC2,PKDCC,PLAGL1,PRKG2,PRRX1,PSEN1,RARA,RARG,RING1,RPS6KA3,SFRP2,SULF2,TASP1,TCF15,TEAD2,TGFB1,THBS1,TRAF4,TWSG1,WNT5A
Tissue Development	morphology of vertebral column	2.59e-05	Decreased	-2.607	bias	48	CBX2,CDKN1C,CLEC3B,COL12A1,CTGF,DCHS1,DMRT2,DVL2,FAM20C,FGFR1,HAPLN1,HOXA9,HOXB2,HOXB9,HOXC4,HOXD10,HOXD4,HOXD9,LFNG,LTBP3,MDFI,MEOX1,MEOX2,MSTN,NOV,PCGF2,PDGFRA,PHC1,PHC2,PKDCC,PLAGL1,PRKG2,PRRX1,PSEN1,RARA,RARG,RING1,RPS6KA3,SFRP2,SULF2,TASP1,TCF15,TEAD2,TGFB1,THBS1,TRAF4,TWSG1,WNT5A
Cardiovascular System Development and Function	migration of endothelial cell lines	2.86e-05		0.482		29	ACVRL1,CBFB,CD9,CDC42,CDH13,COL1A1,CSF2RB,CXCL11,CYR61,EXOC3L2,FIGF,HOXD10,IL17B,IRF3,ITGB1,KRAS,MYH11,NOTCH4,NTN4,PDCL,PRL,PTK2,PTK2B,RAP1A,RAP1B,RGS4,SEMA3E,TGFB1,TLR4
Cellular Movement	migration of endothelial cell lines	2.86e-05		0.482		29	ACVRL1,CBFB,CD9,CDC42,CDH13,COL1A1,CSF2RB,CXCL11,CYR61,EXOC3L2,FIGF,HOXD10,IL17B,IRF3,ITGB1,KRAS,MYH11,NOTCH4,NTN4,PDCL,PRL,PTK2,PTK2B,RAP1A,RAP1B,RGS4,SEMA3E,TGFB1,TLR4
Lymphoid Tissue Structure and Development	morphology of vessel component	2.9e-05				13	COL1A1,COL3A1,CST3,EFEMP2,ELN,FBN1,FBN2,KLF5,LOX,MGP,MKL2,MUS81,TGFB2
Organismal Development	morphology of vessel component	2.9e-05				13	COL1A1,COL3A1,CST3,EFEMP2,ELN,FBN1,FBN2,KLF5,LOX,MGP,MKL2,MUS81,TGFB2
Cardiovascular System Development and Function	morphology of cardiovascular tissue	2.93e-05				32	ADM,ARHGDIA,CAV1,CD151,CD44,CLIC4,COL15A1,COL8A2,CXCR4,EHD4,EPHA2,F11R,FAS,FBLN1,HDAC7,IGFBP7,MAPK7,MDK,PAK1,PDGFB,PDGFRB,PLVAP,PRKG1,PSEN1,SHC1,STK3,TGFB1,TGFB2,THBS1,TIE1,TMOD1,VEZF1
Organismal Development	morphology of cardiovascular tissue	2.93e-05				32	ADM,ARHGDIA,CAV1,CD151,CD44,CLIC4,COL15A1,COL8A2,CXCR4,EHD4,EPHA2,F11R,FAS,FBLN1,HDAC7,IGFBP7,MAPK7,MDK,PAK1,PDGFB,PDGFRB,PLVAP,PRKG1,PSEN1,SHC1,STK3,TGFB1,TGFB2,THBS1,TIE1,TMOD1,VEZF1
Tissue Morphology	morphology of cardiovascular tissue	2.93e-05				32	ADM,ARHGDIA,CAV1,CD151,CD44,CLIC4,COL15A1,COL8A2,CXCR4,EHD4,EPHA2,F11R,FAS,FBLN1,HDAC7,IGFBP7,MAPK7,MDK,PAK1,PDGFB,PDGFRB,PLVAP,PRKG1,PSEN1,SHC1,STK3,TGFB1,TGFB2,THBS1,TIE1,TMOD1,VEZF1
Cell Morphology	shape change of kidney cell lines	2.97e-05	Increased	2.782	bias	25	ABL2,ANXA2,ARHGAP31,EFNA5,EPHB3,EXOC5,FAS,FLNA,GAB1,GEM,GRB2,ITGB1,LCN2,MAPK1,MAPK7,MKS1,MSR1,PAK1,PKD1,PRKX,RET,RHOA,RRAS,THBS1,VIM
Cellular Assembly and Organization	rearrangement of cytoskeleton	2.97e-05	Increased	3.899	bias	27	ANXA1,ANXA2,BAIAP2,CCL11,CD9,CDC42,CDH1,CHN1,CTGF,EDN1,GRB2,GRP,ITGB1,PACSIN1,PACSIN2,PDGFB,PDGFRB,PKD1,PTK2,PTK2B,RET,RHOA,RHOD,SHC1,SPP1,TAOK2,TGFB1
Cellular Assembly and Organization	quantity of actin filaments	2.97e-05		-0.546		27	AGER,CDC42,CDH1,CFL1,DNM2,KRAS,LIMA1,LTBP2,MARCKS,MPRIP,NME1,PAFAH1B1,PAK1,PLAUR,PLEC,PPARG,PRKCI,PTK2,PTPN14,PVR,RELA,RHOA,RHOB,SPP1,SPTAN1,TGFB1,UBXN11
Renal and Urological System Development and Function	shape change of kidney cell lines	2.97e-05	Increased	2.782	bias	25	ABL2,ANXA2,ARHGAP31,EFNA5,EPHB3,EXOC5,FAS,FLNA,GAB1,GEM,GRB2,ITGB1,LCN2,MAPK1,MAPK7,MKS1,MSR1,PAK1,PKD1,PRKX,RET,RHOA,RRAS,THBS1,VIM
Embryonic Development	abnormal morphology of cornea	2.98e-05				19	COL5A2,COL8A2,CSTB,DKK2,DPT,ITGB4,KERA,LUM,MAB21L1,MSX2,OGN,OTX1,PLTP,PYGO2,TFAP2A,TGFB2,TGFB3,THBS1,TNFRSF1A
Organ Development	abnormal morphology of cornea	2.98e-05				19	COL5A2,COL8A2,CSTB,DKK2,DPT,ITGB4,KERA,LUM,MAB21L1,MSX2,OGN,OTX1,PLTP,PYGO2,TFAP2A,TGFB2,TGFB3,THBS1,TNFRSF1A
Organ Morphology	abnormal morphology of cornea	2.98e-05				19	COL5A2,COL8A2,CSTB,DKK2,DPT,ITGB4,KERA,LUM,MAB21L1,MSX2,OGN,OTX1,PLTP,PYGO2,TFAP2A,TGFB2,TGFB3,THBS1,TNFRSF1A
Organismal Development	abnormal morphology of cornea	2.98e-05				19	COL5A2,COL8A2,CSTB,DKK2,DPT,ITGB4,KERA,LUM,MAB21L1,MSX2,OGN,OTX1,PLTP,PYGO2,TFAP2A,TGFB2,TGFB3,THBS1,TNFRSF1A
Tissue Development	abnormal morphology of cornea	2.98e-05				19	COL5A2,COL8A2,CSTB,DKK2,DPT,ITGB4,KERA,LUM,MAB21L1,MSX2,OGN,OTX1,PLTP,PYGO2,TFAP2A,TGFB2,TGFB3,THBS1,TNFRSF1A
Visual System Development and Function	abnormal morphology of cornea	2.98e-05				19	COL5A2,COL8A2,CSTB,DKK2,DPT,ITGB4,KERA,LUM,MAB21L1,MSX2,OGN,OTX1,PLTP,PYGO2,TFAP2A,TGFB2,TGFB3,THBS1,TNFRSF1A
Embryonic Development	morphology of lung	3.04e-05				62	ABCA3,ARRB1,ATXN1L,B4GALT1,CAV1,CAV2,CD81,CD9,CDKN1C,CEBPG,CITED2,COL3A1,COX4I2,CRH,CSF2RB,CTGF,DBNL,DCHS1,DKC1,DMRT2,ELN,FAM20A,FBLN1,FBN1,FGF9,FOXP2,GLI2,ITGA6,ITGB6,LFNG,LOX,LPL,MAN2A2,MAPK8IP3,MGP,MORF4L1,MYCN,NCF1,NEUROD1,NFIB,NOTCH3,NPAS3,NR3C1,PDGFA,PECAM1,PKD1,POLB,PSEN1,PTGER4,PTHLH,RARA,REL,SLC35C1,SUV420H1,TGFB1,TGFB3,THBS1,TIE1,TIMP3,TLR4,TRPS1,XRCC2
Organ Development	morphology of lung	3.04e-05				62	ABCA3,ARRB1,ATXN1L,B4GALT1,CAV1,CAV2,CD81,CD9,CDKN1C,CEBPG,CITED2,COL3A1,COX4I2,CRH,CSF2RB,CTGF,DBNL,DCHS1,DKC1,DMRT2,ELN,FAM20A,FBLN1,FBN1,FGF9,FOXP2,GLI2,ITGA6,ITGB6,LFNG,LOX,LPL,MAN2A2,MAPK8IP3,MGP,MORF4L1,MYCN,NCF1,NEUROD1,NFIB,NOTCH3,NPAS3,NR3C1,PDGFA,PECAM1,PKD1,POLB,PSEN1,PTGER4,PTHLH,RARA,REL,SLC35C1,SUV420H1,TGFB1,TGFB3,THBS1,TIE1,TIMP3,TLR4,TRPS1,XRCC2
Organ Morphology	morphology of lung	3.04e-05				62	ABCA3,ARRB1,ATXN1L,B4GALT1,CAV1,CAV2,CD81,CD9,CDKN1C,CEBPG,CITED2,COL3A1,COX4I2,CRH,CSF2RB,CTGF,DBNL,DCHS1,DKC1,DMRT2,ELN,FAM20A,FBLN1,FBN1,FGF9,FOXP2,GLI2,ITGA6,ITGB6,LFNG,LOX,LPL,MAN2A2,MAPK8IP3,MGP,MORF4L1,MYCN,NCF1,NEUROD1,NFIB,NOTCH3,NPAS3,NR3C1,PDGFA,PECAM1,PKD1,POLB,PSEN1,PTGER4,PTHLH,RARA,REL,SLC35C1,SUV420H1,TGFB1,TGFB3,THBS1,TIE1,TIMP3,TLR4,TRPS1,XRCC2
Organismal Development	morphology of lung	3.04e-05				62	ABCA3,ARRB1,ATXN1L,B4GALT1,CAV1,CAV2,CD81,CD9,CDKN1C,CEBPG,CITED2,COL3A1,COX4I2,CRH,CSF2RB,CTGF,DBNL,DCHS1,DKC1,DMRT2,ELN,FAM20A,FBLN1,FBN1,FGF9,FOXP2,GLI2,ITGA6,ITGB6,LFNG,LOX,LPL,MAN2A2,MAPK8IP3,MGP,MORF4L1,MYCN,NCF1,NEUROD1,NFIB,NOTCH3,NPAS3,NR3C1,PDGFA,PECAM1,PKD1,POLB,PSEN1,PTGER4,PTHLH,RARA,REL,SLC35C1,SUV420H1,TGFB1,TGFB3,THBS1,TIE1,TIMP3,TLR4,TRPS1,XRCC2
Respiratory System Development and Function	morphology of lung	3.04e-05				62	ABCA3,ARRB1,ATXN1L,B4GALT1,CAV1,CAV2,CD81,CD9,CDKN1C,CEBPG,CITED2,COL3A1,COX4I2,CRH,CSF2RB,CTGF,DBNL,DCHS1,DKC1,DMRT2,ELN,FAM20A,FBLN1,FBN1,FGF9,FOXP2,GLI2,ITGA6,ITGB6,LFNG,LOX,LPL,MAN2A2,MAPK8IP3,MGP,MORF4L1,MYCN,NCF1,NEUROD1,NFIB,NOTCH3,NPAS3,NR3C1,PDGFA,PECAM1,PKD1,POLB,PSEN1,PTGER4,PTHLH,RARA,REL,SLC35C1,SUV420H1,TGFB1,TGFB3,THBS1,TIE1,TIMP3,TLR4,TRPS1,XRCC2
Tissue Development	morphology of lung	3.04e-05				62	ABCA3,ARRB1,ATXN1L,B4GALT1,CAV1,CAV2,CD81,CD9,CDKN1C,CEBPG,CITED2,COL3A1,COX4I2,CRH,CSF2RB,CTGF,DBNL,DCHS1,DKC1,DMRT2,ELN,FAM20A,FBLN1,FBN1,FGF9,FOXP2,GLI2,ITGA6,ITGB6,LFNG,LOX,LPL,MAN2A2,MAPK8IP3,MGP,MORF4L1,MYCN,NCF1,NEUROD1,NFIB,NOTCH3,NPAS3,NR3C1,PDGFA,PECAM1,PKD1,POLB,PSEN1,PTGER4,PTHLH,RARA,REL,SLC35C1,SUV420H1,TGFB1,TGFB3,THBS1,TIE1,TIMP3,TLR4,TRPS1,XRCC2
Cellular Movement	migration of smooth muscle cells	3.14e-05		1.45	bias	46	ADIPOQ,ADM,AGER,AKT1,ANGPT2,CLIC4,COMP,DDR1,EGFL7,ELN,F11R,F2R,FBLN5,FGFR1,FHL1,GIT1,IGFBP5,ILK,ITGB1,LPAR1,LPAR2,MAPK1,MAPK3,MEOX2,NFAT5,NOV,NOX1,PDGFB,PDGFRB,PLAT,PLAUR,PTGER4,PTK2,RAMP2,RHOA,S100A4,SF1,SPP1,TFPI,TFPI2,THBS1,TIMP1,TLR2,TLR4,VCAN,WISP2
Skeletal and Muscular System Development and Function	migration of smooth muscle cells	3.14e-05		1.45	bias	46	ADIPOQ,ADM,AGER,AKT1,ANGPT2,CLIC4,COMP,DDR1,EGFL7,ELN,F11R,F2R,FBLN5,FGFR1,FHL1,GIT1,IGFBP5,ILK,ITGB1,LPAR1,LPAR2,MAPK1,MAPK3,MEOX2,NFAT5,NOV,NOX1,PDGFB,PDGFRB,PLAT,PLAUR,PTGER4,PTK2,RAMP2,RHOA,S100A4,SF1,SPP1,TFPI,TFPI2,THBS1,TIMP1,TLR2,TLR4,VCAN,WISP2
Embryonic Development	development of skeletal muscle	3.18e-05				33	CAV1,ELN,EP300,F2RL1,FLNB,FOXO1,FOXP2,GAB1,HDAC5,HOXD10,HOXD9,HSPB2,ICMT,IGFBP5,MEF2C,MEOX1,MEOX2,MSTN,MYF5,MYL6,MYL6B,MYOD1,PAX7,RB1,RGS4,RHOA,SIN3B,SLIT3,SRPK3,STRA6,SYPL2,TGFB1,VIM
Organ Development	development of skeletal muscle	3.18e-05				33	CAV1,ELN,EP300,F2RL1,FLNB,FOXO1,FOXP2,GAB1,HDAC5,HOXD10,HOXD9,HSPB2,ICMT,IGFBP5,MEF2C,MEOX1,MEOX2,MSTN,MYF5,MYL6,MYL6B,MYOD1,PAX7,RB1,RGS4,RHOA,SIN3B,SLIT3,SRPK3,STRA6,SYPL2,TGFB1,VIM
Organismal Development	development of skeletal muscle	3.18e-05				33	CAV1,ELN,EP300,F2RL1,FLNB,FOXO1,FOXP2,GAB1,HDAC5,HOXD10,HOXD9,HSPB2,ICMT,IGFBP5,MEF2C,MEOX1,MEOX2,MSTN,MYF5,MYL6,MYL6B,MYOD1,PAX7,RB1,RGS4,RHOA,SIN3B,SLIT3,SRPK3,STRA6,SYPL2,TGFB1,VIM
Skeletal and Muscular System Development and Function	development of skeletal muscle	3.18e-05				33	CAV1,ELN,EP300,F2RL1,FLNB,FOXO1,FOXP2,GAB1,HDAC5,HOXD10,HOXD9,HSPB2,ICMT,IGFBP5,MEF2C,MEOX1,MEOX2,MSTN,MYF5,MYL6,MYL6B,MYOD1,PAX7,RB1,RGS4,RHOA,SIN3B,SLIT3,SRPK3,STRA6,SYPL2,TGFB1,VIM
Tissue Development	development of skeletal muscle	3.18e-05				33	CAV1,ELN,EP300,F2RL1,FLNB,FOXO1,FOXP2,GAB1,HDAC5,HOXD10,HOXD9,HSPB2,ICMT,IGFBP5,MEF2C,MEOX1,MEOX2,MSTN,MYF5,MYL6,MYL6B,MYOD1,PAX7,RB1,RGS4,RHOA,SIN3B,SLIT3,SRPK3,STRA6,SYPL2,TGFB1,VIM
Cellular Development	neoplasia of tumor cell lines	3.34e-05	Increased	2.788		69	ADAMTS9,AKT1,ANGPT2,ANGPTL1,ATP2C2,BMPR1A,BMX,CAMK2N2,CAPN2,CAV1,CD151,CD82,CDC25A,CNN1,COL4A1,COL4A2,CXCL2,CXCR2,CXCR4,CYR61,DAPK1,DKK1,EIF4E,EPCAM,F2R,FABP5,FBLN5,FHIT,GJA1,GNAS,HAS2,IL27RA,JUP,KLF6,KRAS,KRT14,MAP2K1,MFGE8,MST4,MUC1,NKX2-8,NME1,NTN4,PARP1,PDGFRA,PIM1,PLAUR,PRKAR1A,PROM1,PTGES,RAB25,RALA,RALB,RUNX3,S100A4,SFN,SH3GL1,SND1,ST14,TGFB1,TGFBR2,THBD,THBS1,TIMP3,TNK2,TPD52,TWIST1,TXNIP…
Cellular Growth and Proliferation	neoplasia of tumor cell lines	3.34e-05	Increased	2.788		69	ADAMTS9,AKT1,ANGPT2,ANGPTL1,ATP2C2,BMPR1A,BMX,CAMK2N2,CAPN2,CAV1,CD151,CD82,CDC25A,CNN1,COL4A1,COL4A2,CXCL2,CXCR2,CXCR4,CYR61,DAPK1,DKK1,EIF4E,EPCAM,F2R,FABP5,FBLN5,FHIT,GJA1,GNAS,HAS2,IL27RA,JUP,KLF6,KRAS,KRT14,MAP2K1,MFGE8,MST4,MUC1,NKX2-8,NME1,NTN4,PARP1,PDGFRA,PIM1,PLAUR,PRKAR1A,PROM1,PTGES,RAB25,RALA,RALB,RUNX3,S100A4,SFN,SH3GL1,SND1,ST14,TGFB1,TGFBR2,THBD,THBS1,TIMP3,TNK2,TPD52,TWIST1,TXNIP…
Cellular Movement	migration of brain cancer cell lines	3.41e-05	Increased	4.824	bias	34	ACKR3,ADAM10,AKT1,ANXA2,AXL,CREB3L1,DNM2,EPHA2,EPHB2,FABP7,FBLIM1,GAS6,GRIA2,ITGB1,LPAR1,LYN,MAP2K1,MAPK8IP3,MMP2,NREP,PDGFA,PDGFRA,PLAUR,PTK2,PTN,PVR,S100B,SCNN1A,SCNN1G,SEMA3F,SHC1,SLC12A2,SYNM,TWIST1
Connective Tissue Development and Function	abnormal morphology of thoracic vertebra	3.46e-05				15	DCHS1,DMRT2,DVL2,HOXA9,HOXB9,HOXC4,HOXD9,LFNG,LTBP3,MSTN,PDGFRA,PRRX1,RARA,RARG,TWSG1
Embryonic Development	abnormal morphology of thoracic vertebra	3.46e-05				15	DCHS1,DMRT2,DVL2,HOXA9,HOXB9,HOXC4,HOXD9,LFNG,LTBP3,MSTN,PDGFRA,PRRX1,RARA,RARG,TWSG1
Nervous System Development and Function	abnormal morphology of thoracic vertebra	3.46e-05				15	DCHS1,DMRT2,DVL2,HOXA9,HOXB9,HOXC4,HOXD9,LFNG,LTBP3,MSTN,PDGFRA,PRRX1,RARA,RARG,TWSG1
Organ Development	abnormal morphology of thoracic vertebra	3.46e-05				15	DCHS1,DMRT2,DVL2,HOXA9,HOXB9,HOXC4,HOXD9,LFNG,LTBP3,MSTN,PDGFRA,PRRX1,RARA,RARG,TWSG1
Organ Morphology	abnormal morphology of thoracic vertebra	3.46e-05				15	DCHS1,DMRT2,DVL2,HOXA9,HOXB9,HOXC4,HOXD9,LFNG,LTBP3,MSTN,PDGFRA,PRRX1,RARA,RARG,TWSG1
Organismal Development	abnormal morphology of thoracic vertebra	3.46e-05				15	DCHS1,DMRT2,DVL2,HOXA9,HOXB9,HOXC4,HOXD9,LFNG,LTBP3,MSTN,PDGFRA,PRRX1,RARA,RARG,TWSG1
Skeletal and Muscular System Development and Function	abnormal morphology of thoracic vertebra	3.46e-05				15	DCHS1,DMRT2,DVL2,HOXA9,HOXB9,HOXC4,HOXD9,LFNG,LTBP3,MSTN,PDGFRA,PRRX1,RARA,RARG,TWSG1
Tissue Development	abnormal morphology of thoracic vertebra	3.46e-05				15	DCHS1,DMRT2,DVL2,HOXA9,HOXB9,HOXC4,HOXD9,LFNG,LTBP3,MSTN,PDGFRA,PRRX1,RARA,RARG,TWSG1
Cell-To-Cell Signaling and Interaction	quantity of actin stress fibers	3.47e-05		-0.767	bias	24	AGER,CDC42,CFL1,DNM2,KRAS,LIMA1,LTBP2,MARCKS,MPRIP,NME1,PAK1,PLAUR,PLEC,PPARG,PRKCI,PTK2,PTPN14,PVR,RHOA,RHOB,SPP1,SPTAN1,TGFB1,UBXN11
Cellular Assembly and Organization	quantity of actin stress fibers	3.47e-05		-0.767	bias	24	AGER,CDC42,CFL1,DNM2,KRAS,LIMA1,LTBP2,MARCKS,MPRIP,NME1,PAK1,PLAUR,PLEC,PPARG,PRKCI,PTK2,PTPN14,PVR,RHOA,RHOB,SPP1,SPTAN1,TGFB1,UBXN11
Skeletal and Muscular System Development and Function	fusion of rib	3.47e-05				24	DMRT2,DVL2,FGFR1,HOXA7,HOXA9,HOXB9,HOXC5,HOXD9,LFNG,MDFI,MEOX1,MEOX2,MYF5,PCGF2,PDGFRA,PHC2,PSEN1,RARG,SEMA3A,TCF15,TGFB2,TGFBR3,TRAF4,WNT5A
Tissue Development	quantity of actin stress fibers	3.47e-05		-0.767	bias	24	AGER,CDC42,CFL1,DNM2,KRAS,LIMA1,LTBP2,MARCKS,MPRIP,NME1,PAK1,PLAUR,PLEC,PPARG,PRKCI,PTK2,PTPN14,PVR,RHOA,RHOB,SPP1,SPTAN1,TGFB1,UBXN11
Hair and Skin Development and Function	quantity of hair follicle	3.49e-05	Increased	3.97	bias	16	AKT1,B4GALT1,BMPR1A,CDH1,IGF1R,ITGB6,MSX1,MSX2,MTA2,NCOA6,NTF4,REL,RELA,SOAT1,ST14,TRPS1
Organ Morphology	quantity of hair follicle	3.49e-05	Increased	3.97	bias	16	AKT1,B4GALT1,BMPR1A,CDH1,IGF1R,ITGB6,MSX1,MSX2,MTA2,NCOA6,NTF4,REL,RELA,SOAT1,ST14,TRPS1
Cell Morphology	reorganization of cytoskeleton	3.5e-05	Increased	3.341	bias	56	ACVRL1,ADNP,ADRBK1,AGER,ARFIP2,ARHGDIA,ARHGEF1,ARRB1,AXL,CD44,CDC42,CFL1,CHN1,EDN1,EFNA5,ENG,EPHA2,EZR,F2R,F2RL1,F7,FCER1A,FER,FGF7,FLNA,GAS6,ILK,INS,ITGAV,JUP,KITLG,KRAS,MAPKAPK5,MGAT5,MSN,NPY,PACSIN2,PAK1,PLAUR,PRKCA,PTK2B,RALA,RAP2A,RAPGEF3,REM1,RET,RHOA,RHOB,RPS6,SHC1,SPP1,SPTAN1,TGFB1,TREM2,VWF,ZAP70
Cellular Assembly and Organization	reorganization of cytoskeleton	3.5e-05	Increased	3.341	bias	56	ACVRL1,ADNP,ADRBK1,AGER,ARFIP2,ARHGDIA,ARHGEF1,ARRB1,AXL,CD44,CDC42,CFL1,CHN1,EDN1,EFNA5,ENG,EPHA2,EZR,F2R,F2RL1,F7,FCER1A,FER,FGF7,FLNA,GAS6,ILK,INS,ITGAV,JUP,KITLG,KRAS,MAPKAPK5,MGAT5,MSN,NPY,PACSIN2,PAK1,PLAUR,PRKCA,PTK2B,RALA,RAP2A,RAPGEF3,REM1,RET,RHOA,RHOB,RPS6,SHC1,SPP1,SPTAN1,TGFB1,TREM2,VWF,ZAP70
Cellular Function and Maintenance	reorganization of cytoskeleton	3.5e-05	Increased	3.341	bias	56	ACVRL1,ADNP,ADRBK1,AGER,ARFIP2,ARHGDIA,ARHGEF1,ARRB1,AXL,CD44,CDC42,CFL1,CHN1,EDN1,EFNA5,ENG,EPHA2,EZR,F2R,F2RL1,F7,FCER1A,FER,FGF7,FLNA,GAS6,ILK,INS,ITGAV,JUP,KITLG,KRAS,MAPKAPK5,MGAT5,MSN,NPY,PACSIN2,PAK1,PLAUR,PRKCA,PTK2B,RALA,RAP2A,RAPGEF3,REM1,RET,RHOA,RHOB,RPS6,SHC1,SPP1,SPTAN1,TGFB1,TREM2,VWF,ZAP70
Cellular Development	proliferation of colon cancer cell lines	3.6e-05	Increased	2.374		71	ADAMTS15,AKT1,BCL2L1,CDC42,CDH1,CDK1,CHCHD6,CLN3,COPS4,CTNND1,CTSD,DDX17,DDX5,EDN1,EIF3A,EP300,EPCAM,F2RL1,F7,FST,FXN,GLI2,GNAQ,GRP,HCRT,IGF1R,ILK,ITGB4,ITGB8,KIN,KLF4,KLF5,KRAS,LGALS1,LPAR2,MAP2K7,MAPK7,MGEA5,MUC1,PAK1,PAK4,PDLIM4,PECAM1,PHF1,PKM,PPARG,PRKAR2B,PRKG1,PRPS2,PTGES,PTPRU,RABL6,RB1,RHOA,SFN,SLC26A2,SMAD3,SMAD4,SOX17,SPRR3,SUFU,TACSTD2,TASP1,TGFB1,TGFBR2,THBS1,TLR4,TNFSF14,TNS4,UBA1,U…
Cellular Growth and Proliferation	proliferation of colon cancer cell lines	3.6e-05	Increased	2.374		71	ADAMTS15,AKT1,BCL2L1,CDC42,CDH1,CDK1,CHCHD6,CLN3,COPS4,CTNND1,CTSD,DDX17,DDX5,EDN1,EIF3A,EP300,EPCAM,F2RL1,F7,FST,FXN,GLI2,GNAQ,GRP,HCRT,IGF1R,ILK,ITGB4,ITGB8,KIN,KLF4,KLF5,KRAS,LGALS1,LPAR2,MAP2K7,MAPK7,MGEA5,MUC1,PAK1,PAK4,PDLIM4,PECAM1,PHF1,PKM,PPARG,PRKAR2B,PRKG1,PRPS2,PTGES,PTPRU,RABL6,RB1,RHOA,SFN,SLC26A2,SMAD3,SMAD4,SOX17,SPRR3,SUFU,TACSTD2,TASP1,TGFB1,TGFBR2,THBS1,TLR4,TNFSF14,TNS4,UBA1,U…
Nervous System Development and Function	morphology of nervous tissue	3.71e-05	Decreased	-2.57	bias	167	AATK,ABL2,ACTL6B,ADAM22,AGRN,ARSA,ASPA,BCL2L1,BRSK1,CACNB3,CAMKK2,CAPZB,CAV1,CCND2,CD44,CD81,CD9,CDH11,CHN1,CHRNA1,CITED2,CLN3,CNGA3,CNTFR,CNTN4,CNTNAP1,CRTAC1,CSTB,CXCR2,CXCR4,CYP26C1,DLGAP3,DLX1,DLX5,DNM1,DPYSL2,DTNA,DVL2,DYRK1A,EBF1,EMX2,EPHA7,EPHB2,EPHB3,FA2H,FBXO2,FEZ1,FOLR1,FOXP2,FST,GATA3,GFRA1,GFRA2,GFRA3,GIT1,GLI2,GLI3,GNB3,GRIA2,GRID2,HHAT,HIF1A,HOXB2,HOXD10,HSF1,HSPG2,IDS,IFT57,IGF1R,I…
Tissue Morphology	morphology of nervous tissue	3.71e-05	Decreased	-2.57	bias	167	AATK,ABL2,ACTL6B,ADAM22,AGRN,ARSA,ASPA,BCL2L1,BRSK1,CACNB3,CAMKK2,CAPZB,CAV1,CCND2,CD44,CD81,CD9,CDH11,CHN1,CHRNA1,CITED2,CLN3,CNGA3,CNTFR,CNTN4,CNTNAP1,CRTAC1,CSTB,CXCR2,CXCR4,CYP26C1,DLGAP3,DLX1,DLX5,DNM1,DPYSL2,DTNA,DVL2,DYRK1A,EBF1,EMX2,EPHA7,EPHB2,EPHB3,FA2H,FBXO2,FEZ1,FOLR1,FOXP2,FST,GATA3,GFRA1,GFRA2,GFRA3,GIT1,GLI2,GLI3,GNB3,GRIA2,GRID2,HHAT,HIF1A,HOXB2,HOXD10,HSF1,HSPG2,IDS,IFT57,IGF1R,I…
Cellular Development	differentiation of tumor cell lines	3.79e-05	Increased	5.157	bias	113	ADAM10,AKT1,ANXA2,ATF4,AZGP1,BCL2L1,BMX,BTC,CBFB,CDC42,CDH1,CHD1,CMTM8,CREB3L1,CSF2RB,CSF3,CTCF,CTGF,CXCR5,CYR61,DDR1,DVL2,DYRK1A,EID1,ELAVL3,ETV6,FABP7,FEZ1,FGF9,FGFR1,FLI1,FST,FZD9,GNAO1,GPR12,GRB2,GRHL2,HIF1A,HMG20B,HNRNPA2B1,IGF1R,IGFBP5,JDP2,KCTD11,KITLG,KLF4,KRAS,LGALS1,LIMK2,LYN,MAP2K1,MAPK1,MAPK12,MAPK13,MAX,MEF2C,MST4,MSTN,MUC1,MYB,NAB2,NAP1L1,NCKAP1,NCOR2,NDRG1,NEUROD1,NME1,NOV,NTRK2,PA…
Skeletal and Muscular System Development and Function	cartilage development	3.79e-05		1.2	bias	44	ATP7A,BMPR1A,BTC,CHST7,CHSY1,CLEC3B,COL12A1,CREB3L2,CSGALNACT1,CTGF,CYR61,DLX5,EDN1,EIF2AK3,HAPLN1,HIF1A,HOXC4,HSPG2,MAPK3,MEF2C,MSX1,MSX2,NOV,PAX7,PDGFA,PITX1,PRRX1,PRRX2,PTCH1,PTHLH,RARA,RARG,RBPJ,RHOA,SFRP2,SMAD3,SNAI1,TGFB2,TGFB3,TGFBR2,TRAF4,TWIST1,VDR,WNT5A
Tissue Development	cartilage development	3.79e-05		1.2	bias	44	ATP7A,BMPR1A,BTC,CHST7,CHSY1,CLEC3B,COL12A1,CREB3L2,CSGALNACT1,CTGF,CYR61,DLX5,EDN1,EIF2AK3,HAPLN1,HIF1A,HOXC4,HSPG2,MAPK3,MEF2C,MSX1,MSX2,NOV,PAX7,PDGFA,PITX1,PRRX1,PRRX2,PTCH1,PTHLH,RARA,RARG,RBPJ,RHOA,SFRP2,SMAD3,SNAI1,TGFB2,TGFB3,TGFBR2,TRAF4,TWIST1,VDR,WNT5A
Cellular Movement	cell movement of smooth muscle cells	3.8e-05		1.48	bias	50	ADIPOQ,ADM,AGER,AKT1,ANGPT2,CDC42,CLIC4,COMP,DDR1,EGFL7,ELN,F11R,F2R,FBLN5,FGFR1,FHL1,GIT1,IGFBP5,ILK,ITGB1,LOX,LPAR1,LPAR2,MAPK1,MAPK3,MEOX2,MMP2,NFAT5,NOV,NOX1,PDGFB,PDGFRB,PLAT,PLAUR,PTGER4,PTK2,RAMP2,RHOA,S100A4,SF1,SLIT2,SPP1,TFPI,TFPI2,THBS1,TIMP1,TLR2,TLR4,VCAN,WISP2
Skeletal and Muscular System Development and Function	cell movement of smooth muscle cells	3.8e-05		1.48	bias	50	ADIPOQ,ADM,AGER,AKT1,ANGPT2,CDC42,CLIC4,COMP,DDR1,EGFL7,ELN,F11R,F2R,FBLN5,FGFR1,FHL1,GIT1,IGFBP5,ILK,ITGB1,LOX,LPAR1,LPAR2,MAPK1,MAPK3,MEOX2,MMP2,NFAT5,NOV,NOX1,PDGFB,PDGFRB,PLAT,PLAUR,PTGER4,PTK2,RAMP2,RHOA,S100A4,SF1,SLIT2,SPP1,TFPI,TFPI2,THBS1,TIMP1,TLR2,TLR4,VCAN,WISP2
Connective Tissue Development and Function	morphology of rib	3.84e-05				29	CDKN1C,CHSY1,CTGF,DLX5,DMRT2,DVL2,FBN1,GJA1,HOXC4,HSPG2,LFNG,LMNA,MDFI,MEOX1,MEOX2,MYF5,MYOD1,PCGF2,PHC2,PSEN1,PTCH1,PTHLH,SEMA3A,SMAD3,TCF15,TFAP2A,TGFB2,TRAF4,TRPS1
Embryonic Development	morphology of rib	3.84e-05				29	CDKN1C,CHSY1,CTGF,DLX5,DMRT2,DVL2,FBN1,GJA1,HOXC4,HSPG2,LFNG,LMNA,MDFI,MEOX1,MEOX2,MYF5,MYOD1,PCGF2,PHC2,PSEN1,PTCH1,PTHLH,SEMA3A,SMAD3,TCF15,TFAP2A,TGFB2,TRAF4,TRPS1
Organ Development	morphology of rib	3.84e-05				29	CDKN1C,CHSY1,CTGF,DLX5,DMRT2,DVL2,FBN1,GJA1,HOXC4,HSPG2,LFNG,LMNA,MDFI,MEOX1,MEOX2,MYF5,MYOD1,PCGF2,PHC2,PSEN1,PTCH1,PTHLH,SEMA3A,SMAD3,TCF15,TFAP2A,TGFB2,TRAF4,TRPS1
Organ Morphology	morphology of rib	3.84e-05				29	CDKN1C,CHSY1,CTGF,DLX5,DMRT2,DVL2,FBN1,GJA1,HOXC4,HSPG2,LFNG,LMNA,MDFI,MEOX1,MEOX2,MYF5,MYOD1,PCGF2,PHC2,PSEN1,PTCH1,PTHLH,SEMA3A,SMAD3,TCF15,TFAP2A,TGFB2,TRAF4,TRPS1
Organismal Development	morphology of rib	3.84e-05				29	CDKN1C,CHSY1,CTGF,DLX5,DMRT2,DVL2,FBN1,GJA1,HOXC4,HSPG2,LFNG,LMNA,MDFI,MEOX1,MEOX2,MYF5,MYOD1,PCGF2,PHC2,PSEN1,PTCH1,PTHLH,SEMA3A,SMAD3,TCF15,TFAP2A,TGFB2,TRAF4,TRPS1
Skeletal and Muscular System Development and Function	morphology of rib	3.84e-05				29	CDKN1C,CHSY1,CTGF,DLX5,DMRT2,DVL2,FBN1,GJA1,HOXC4,HSPG2,LFNG,LMNA,MDFI,MEOX1,MEOX2,MYF5,MYOD1,PCGF2,PHC2,PSEN1,PTCH1,PTHLH,SEMA3A,SMAD3,TCF15,TFAP2A,TGFB2,TRAF4,TRPS1
Tissue Development	morphology of rib	3.84e-05				29	CDKN1C,CHSY1,CTGF,DLX5,DMRT2,DVL2,FBN1,GJA1,HOXC4,HSPG2,LFNG,LMNA,MDFI,MEOX1,MEOX2,MYF5,MYOD1,PCGF2,PHC2,PSEN1,PTCH1,PTHLH,SEMA3A,SMAD3,TCF15,TFAP2A,TGFB2,TRAF4,TRPS1
Embryonic Development	abnormal morphology of pulmonary alveolus	4.15e-05				38	ATXN1L,B4GALT1,CAV2,CD81,CD9,CDKN1C,CEBPG,CITED2,CSF2RB,CTGF,DKC1,DMRT2,ELN,FAM20A,FBLN1,FBN1,FOXP2,ITGB6,LFNG,LPL,MAN2A2,MAPK8IP3,MORF4L1,NEUROD1,NPAS3,NR3C1,PECAM1,POLB,PSEN1,PTGER4,SLC35C1,SUV420H1,TGFB3,TIE1,TIMP3,TLR4,TRPS1,XRCC2
Organ Development	abnormal morphology of pulmonary alveolus	4.15e-05				38	ATXN1L,B4GALT1,CAV2,CD81,CD9,CDKN1C,CEBPG,CITED2,CSF2RB,CTGF,DKC1,DMRT2,ELN,FAM20A,FBLN1,FBN1,FOXP2,ITGB6,LFNG,LPL,MAN2A2,MAPK8IP3,MORF4L1,NEUROD1,NPAS3,NR3C1,PECAM1,POLB,PSEN1,PTGER4,SLC35C1,SUV420H1,TGFB3,TIE1,TIMP3,TLR4,TRPS1,XRCC2
Organ Morphology	abnormal morphology of pulmonary alveolus	4.15e-05				38	ATXN1L,B4GALT1,CAV2,CD81,CD9,CDKN1C,CEBPG,CITED2,CSF2RB,CTGF,DKC1,DMRT2,ELN,FAM20A,FBLN1,FBN1,FOXP2,ITGB6,LFNG,LPL,MAN2A2,MAPK8IP3,MORF4L1,NEUROD1,NPAS3,NR3C1,PECAM1,POLB,PSEN1,PTGER4,SLC35C1,SUV420H1,TGFB3,TIE1,TIMP3,TLR4,TRPS1,XRCC2
Organismal Development	abnormal morphology of pulmonary alveolus	4.15e-05				38	ATXN1L,B4GALT1,CAV2,CD81,CD9,CDKN1C,CEBPG,CITED2,CSF2RB,CTGF,DKC1,DMRT2,ELN,FAM20A,FBLN1,FBN1,FOXP2,ITGB6,LFNG,LPL,MAN2A2,MAPK8IP3,MORF4L1,NEUROD1,NPAS3,NR3C1,PECAM1,POLB,PSEN1,PTGER4,SLC35C1,SUV420H1,TGFB3,TIE1,TIMP3,TLR4,TRPS1,XRCC2
Respiratory System Development and Function	abnormal morphology of pulmonary alveolus	4.15e-05				38	ATXN1L,B4GALT1,CAV2,CD81,CD9,CDKN1C,CEBPG,CITED2,CSF2RB,CTGF,DKC1,DMRT2,ELN,FAM20A,FBLN1,FBN1,FOXP2,ITGB6,LFNG,LPL,MAN2A2,MAPK8IP3,MORF4L1,NEUROD1,NPAS3,NR3C1,PECAM1,POLB,PSEN1,PTGER4,SLC35C1,SUV420H1,TGFB3,TIE1,TIMP3,TLR4,TRPS1,XRCC2
Tissue Development	abnormal morphology of pulmonary alveolus	4.15e-05				38	ATXN1L,B4GALT1,CAV2,CD81,CD9,CDKN1C,CEBPG,CITED2,CSF2RB,CTGF,DKC1,DMRT2,ELN,FAM20A,FBLN1,FBN1,FOXP2,ITGB6,LFNG,LPL,MAN2A2,MAPK8IP3,MORF4L1,NEUROD1,NPAS3,NR3C1,PECAM1,POLB,PSEN1,PTGER4,SLC35C1,SUV420H1,TGFB3,TIE1,TIMP3,TLR4,TRPS1,XRCC2
Cell Death and Survival	cell death of immune cells	4.22e-05		1.655		189	ABCC1,ABCC4,ADORA2A,AGER,AKT1,ANXA1,ARRB1,BAD,BAG1,BCL2L1,BIRC3,BMF,CABIN1,CACNB3,CALCA,CAMK2G,CAMP,CAV1,CBFB,CCL11,CCL21,CCND2,CD2,CD44,CD7,CD70,CD9,CDC42,CDK1,CHI3L1,CLEC11A,CLOCK,COL1A1,CSF2RB,CSF3,CST3,CTLA4,CTSD,CXCL2,CXCR4,DAPK1,DCN,DGCR8,DLL4,DUSP4,EIF4E,EIF4EBP1,ETV6,EYA2,EZR,F2R,FABP4,FAIM,FAS,FBXW7,FCER1A,FCGR2B,FGFR1,FGL2,FIP1L1,FOXO1,FUS,GAB2,GATA3,GP2,GPAM,GPX4,GRID2,GSN,HIF1A,HIST1H…
Organ Morphology	abnormal morphology of skin	4.29e-05				39	AKT1,B4GALT1,DCN,DGAT1,DKC1,DPT,EFEMP1,ELOVL4,F2RL1,FMOD,FST,GFRA1,GFRA2,HR,ITGB4,JDP2,KRT10,LAMC2,LRIG1,LUM,MEOX1,MEOX2,MORF4L1,NAB2,NTF4,ORAI1,PKP3,PLAGL1,PLEC,PPARD,PSEN1,RARG,RELB,SOAT1,SPINT1,ST14,SUFU,TCF15,TFAP2B
Tissue Development	organization of extracellular matrix	4.65e-05				35	ABI3BP,ADAMTSL4,APBB1,APLP1,ATP7A,B4GALT1,CCDC80,COL5A3,CRISPLD2,CYR61,DCN,DDR1,DDR2,ECM2,ELN,ENG,FAP,FBLN1,FBLN5,FMOD,HSPG2,LGALS3,MIA,MYF5,NFKB2,NOX1,PDGFRA,PTK2,PXDN,SMARCA4,SPINT1,SPOCK2,TGFB2,TNXB,VWA1
Connective Tissue Development and Function	development of skull	4.66e-05		0.2		22	CHD7,CHRD,DLX5,FOXO1,GJA1,GLI3,GNA11,GNAQ,HSF1,HSF4,MMP2,NR3C1,PDGFRA,PHC1,PHC2,PITX1,RBPJ,TGFB2,TGFB3,TGFBR2,TULP3,TWIST1
Embryonic Development	development of skull	4.66e-05		0.2		22	CHD7,CHRD,DLX5,FOXO1,GJA1,GLI3,GNA11,GNAQ,HSF1,HSF4,MMP2,NR3C1,PDGFRA,PHC1,PHC2,PITX1,RBPJ,TGFB2,TGFB3,TGFBR2,TULP3,TWIST1
Organ Development	development of skull	4.66e-05		0.2		22	CHD7,CHRD,DLX5,FOXO1,GJA1,GLI3,GNA11,GNAQ,HSF1,HSF4,MMP2,NR3C1,PDGFRA,PHC1,PHC2,PITX1,RBPJ,TGFB2,TGFB3,TGFBR2,TULP3,TWIST1
Organismal Development	development of skull	4.66e-05		0.2		22	CHD7,CHRD,DLX5,FOXO1,GJA1,GLI3,GNA11,GNAQ,HSF1,HSF4,MMP2,NR3C1,PDGFRA,PHC1,PHC2,PITX1,RBPJ,TGFB2,TGFB3,TGFBR2,TULP3,TWIST1
Skeletal and Muscular System Development and Function	development of skull	4.66e-05		0.2		22	CHD7,CHRD,DLX5,FOXO1,GJA1,GLI3,GNA11,GNAQ,HSF1,HSF4,MMP2,NR3C1,PDGFRA,PHC1,PHC2,PITX1,RBPJ,TGFB2,TGFB3,TGFBR2,TULP3,TWIST1
Tissue Development	development of skull	4.66e-05		0.2		22	CHD7,CHRD,DLX5,FOXO1,GJA1,GLI3,GNA11,GNAQ,HSF1,HSF4,MMP2,NR3C1,PDGFRA,PHC1,PHC2,PITX1,RBPJ,TGFB2,TGFB3,TGFBR2,TULP3,TWIST1
Organ Morphology	morphology of epidermis	4.68e-05	Decreased	-2.813	bias	46	AKT1,B4GALT1,CD34,COL17A1,CRH,DGAT1,DKC1,DSG3,EDA,ELOVL4,F2RL1,FST,GRHL3,HR,IGF1R,ITGA6,ITGB1,ITGB4,ITGB6,JUP,KLF4,KRT10,KRT14,KRT17,KRT5,LRIG1,MORF4L1,NCOA6,NFKB1,NR3C1,PDGFA,PDGFRA,PKP3,PLEC,PPARD,PPP1R13L,PSEN1,RARA,RARG,REL,RELA,RELB,SPINT1,ST14,SUFU,VDR
Lipid Metabolism	incorporation of long chain fatty acid	4.82e-05		1.703	bias	12	ABCA3,BSCL2,CAV1,CD36,CEL,DGAT1,GPAM,INS,NPC1,PLIN5,SCD,SPHK1
Small Molecule Biochemistry	incorporation of long chain fatty acid	4.82e-05		1.703	bias	12	ABCA3,BSCL2,CAV1,CD36,CEL,DGAT1,GPAM,INS,NPC1,PLIN5,SCD,SPHK1
Gene Expression	expression of mRNA	4.84e-05	Decreased	-2.389	bias	67	AKT1,APLP1,CCL11,COPZ1,DAPK1,DAPK3,DHPS,EIF2AK3,EIF2B2,EIF3B,EIF3D,EIF3F,EIF3G,EIF3H,EIF3K,EIF4A3,EIF4E,EIF4EBP1,EIF4G2,EIF4G3,EIF4H,EIF5B,HBS1L,IGFBP5,IRF3,JAK1,KRT7,MAX,MDFIC,MRPL17,MRPL2,MRPL41,NACA,NCOA3,PIN1,PKN1,PPARD,PPP1CA,PRKCA,PURA,RARA,RBM4,RBM4B,RECQL5,RPL13A,RPL17,RPL19,RPL23,RPL24,RPL27A,RPL29,RPL30,RPL37,RPL39,RPS24,RPS29,RPS3A,RPS4X,RPS4Y1,RPS5,RPS6KB2,RPS9,SARS,SYNCRIP,TGFB1,TIMP…
Inflammatory Response	immune response of cells	5.01e-05	Increased	5.682	bias	95	ADIPOQ,ADORA2A,ADORA2B,AGER,ANXA1,ANXA5,AXL,CAMP,CAPG,CAV1,CD36,CD44,CD93,CDC42,CHN1,CLIC4,CMC2,CNN2,COLEC12,CSF2RB,CSF3,CTLA4,DNTTIP1,F2R,F2RL1,FAS,FCGR2B,FGR,GAB2,GAS6,GRB2,GSN,ICAM5,ICOSLG,IRF7,ITGAV,ITGB1,LGALS3,LTF,LUM,LY96,LYN,MAPK1,MFGE8,MSR1,MUC1,MYD88,NCOA6,NOD2,NR3C1,PARP1,PEAR1,PECAM1,Pfn2,PGLYRP1,PIK3CG,PIP5K1A,PLA2G5,PLAUR,PPARG,PRDM1,PRKX,PRLH,PSEN1,PSMD4,PTK2,PTPN6,PTX3,RAB35,RALA,…
Cell Death and Survival	apoptosis of hematopoietic cell lines	5.02e-05		-1.654		66	ABCC1,AKT1,BAD,BAG1,BCL2L1,BIRC3,CABIN1,CBFB,CCL11,CCND2,CCND3,CD2,CD44,COL1A1,CTLA4,DAPK1,EIF4EBP1,ETV6,EYA2,FAIM,FAS,FCER1A,FGFR1,FIP1L1,FLT3LG,FUS,GPX4,GRID2,IRF4,ITGA5,ITGB1,JAK2,KITLG,LCN2,LGALS3,LYN,MAP2K1,MYB,MYBL2,MYH11,MZB1,NFKB1,NFKB2,NRGN,ORAI1,PARP1,PDGFRA,PDGFRB,PIM1,PLCE1,PRDM1,PRL,PTPN6,RARA,RELA,SH3GLB1,SHC1,SLC2A1,SPP1,STAT5A,STAT5B,TGFB1,TGFB2,TNFRSF1A,TNFRSF1B,YY1
Cellular Movement	cell movement of skin cell lines	5.04e-05	Increased	2.691	bias	18	ACVRL1,CD36,CXCL11,CXCL5,CXCR2,CYR61,EXOC3L2,FIGF,ITGB1,NTN4,PDGFRA,PDGFRB,PRL,RAP1A,RAP1B,SDCBP,SMAD4,THBS1
Hair and Skin Development and Function	cell movement of skin cell lines	5.04e-05	Increased	2.691	bias	18	ACVRL1,CD36,CXCL11,CXCL5,CXCR2,CYR61,EXOC3L2,FIGF,ITGB1,NTN4,PDGFRA,PDGFRB,PRL,RAP1A,RAP1B,SDCBP,SMAD4,THBS1
Inflammatory Response	atopic dermatitis	5.06e-05				85	ADIPOQ,ADRBK1,AKT1,ANXA1,ANXA5,ARCN1,BCL2L1,CAMP,CAPG,CAPZB,CCL17,CCL21,CD2,CD44,CDC25A,CFL1,CHRM4,CPNE1,CPVL,CSF2RB,CST3,CST6,CTSL,CXCR4,DPYSL2,EEF1A1,F2RL1,FABP4,FABP5,FCER1A,FGR,FKBP1A,FLNA,FLOT1,FUT7,GATA3,GOLGA1,GRIA2,GRSF1,GSN,HN1,HNRNPR,HRH1,ITGA6,ITGB7,JUP,KLK1,KLK10,KLK5,KLK7,KRT10,KRT15,KRT17,KRT5,LGALS1,LPL,LYN,MSN,MYL9,NAGK,NR3C1,NTF4,P4HA2,PCDHGB4,PGM3,PHF1,PITPNB,PPARG,PROM1,PTGDR2,…
Cellular Development	differentiation of stem cells	5.2e-05	Increased	3.626	bias	65	AGER,APLN,BAIAP2,BCL2L1,C10orf54,CAV1,CBFB,CDH1,CDK1,CDK2AP1,CLEC11A,CSF2RB,CSF3,DKK1,DLX1,DNMT1,EDN1,EIF4G2,ENG,ETV4,EXT1,EZH2,FBXW7,FLT3LG,GAB2,HIF1A,HOXA7,HOXD4,KITLG,KLF4,LYN,MAPK1,MAPK8IP3,MDFI,MLLT11,MSX1,MSX2,MYB,MYH11,MYOD1,NEUROD1,NEUROG2,NPY1R,NTF4,PDGFRA,PIM1,PPARG,PTK2B,RB1,RBPJ,SFN,SFRP2,SMAD3,SMARCB1,SP7,TCF3,TFAP2C,TGFB1,TGFB2,THBS1,TNFSF14,USP1,WASF2,WWTR1,YY1
Digestive System Development and Function	development of digestive system	5.23e-05		1.715	bias	105	AACS,ATF7,BMPR1A,CBFB,CCND2,CCND3,CDKN1C,CHD7,CITED2,CLCN5,COL3A1,CTCF,CTNND1,DKK1,DLX1,DLX3,DLX5,EDA,EIF2AK3,EP300,EPHB2,EPHB3,FGF9,FGFR1,FOXP2,FOXP4,FST,GATA3,GJA1,GLI2,GLI3,ICMT,IGF1R,ITGA5,ITGA6,ITGAV,ITGB1,JAG2,JARID2,KLF6,KRAS,LAMB1,MAPK7,MED1,MEF2C,MEN1,MEOX2,MKL2,MMP2,MSX1,MSX2,MYCN,MYD88,MYO5A,NCOA6,NES,NEUROD1,NFKB2,NIPBL,NRP1,OGT,OSR1,OSR2,OVOL2,PDGFA,PDGFRA,PHC1,PHC2,PITX1,PKDCC,PKM,P…
Tumor Morphology	invasion of tumor	5.34e-05		0.596	bias	33	AKT1,ANXA2,CAV1,CD151,CD82,CDH1,CDKN1C,CTGF,CTNND1,CXCR4,DGCR8,DNM2,DROSHA,EDN1,EPHA2,IGFBP5,ITGA5,KRAS,MDK,MMP2,NME1,PDCD4,PDGFRA,PLAUR,REL,SPINT1,SPP1,TGFB1,TGFBR2,TIMP2,TLR4,TWIST1,VIM
Tissue Morphology	abnormal morphology of epithelial tissue	5.47e-05				86	ABCA3,AQP3,ARHGDIA,AXL,B4GALT1,CAV1,CAV2,CD151,CDKN1C,CDKN2C,CHRNB2,COL4A1,COL8A2,CX3CR1,DCN,DDR1,DKK2,DLX5,DVL2,EAF2,EHD4,ELOVL4,FBLN1,FGFR1,FST,GNPAT,GRHL3,HSF4,HSPG2,IGF1R,ITGA6,ITGB4,KLF4,KRT14,KRT5,LAMA2,LAMB2,LAMC2,LIPE,LOX,LZTS2,MAB21L1,MED1,MSX2,MYCN,NEUROD1,NFAT5,NRTN,NTRK2,OAT,PDGFA,PDGFB,PKD1,PLTP,PROM1,PSEN1,PTHLH,PURA,PYGO2,RAB25,RARA,RARG,SEPT12,SLC12A2,SLC4A2,SMAD3,SPARC,SPDEF,STAT…
Cell Death and Survival	cell death of leukocyte cell lines	5.57e-05		-0.895		63	ABCC1,AKT1,BAD,BAG1,BCL2L1,CABIN1,CBFB,CCL11,CCND2,CD2,CD44,COL1A1,CTLA4,DAPK1,EIF4EBP1,ETV6,EYA2,FAIM,FAS,FCER1A,FGFR1,FIP1L1,FUS,GPX4,GRID2,IRF4,ITGA5,ITGB1,JAK2,KITLG,LCN2,LGALS1,LGALS3,LYN,MAP2K1,MAP2K7,MYBL2,MYH11,MZB1,NFKB1,NFKB2,NRGN,ORAI1,PDGFRA,PDGFRB,PIM1,PLCE1,PRDM1,PRL,PTPN6,RELA,RRAS,SH3GLB1,SHC1,SLC2A1,SPP1,STAT5A,STAT5B,TGFB1,TGFB2,TNFRSF1A,TNFRSF1B,YY1
Cellular Movement	migration of muscle cells	5.57e-05		1.666	bias	49	ADIPOQ,ADM,AGER,AKT1,ANGPT2,CLIC4,COMP,DDR1,EGFL7,ELN,F11R,F2R,FBLN5,FGFR1,FHL1,FOXO1,GAB1,GIT1,IGFBP5,ILK,ITGB1,LPAR1,LPAR2,MAPK1,MAPK3,MEOX2,NFAT5,NOV,NOX1,PDGFB,PDGFRB,PLAT,PLAUR,PTGER4,PTK2,RAMP2,RHOA,S100A4,SF1,SPP1,TFPI,TFPI2,THBS1,THBS4,TIMP1,TLR2,TLR4,VCAN,WISP2
Skeletal and Muscular System Development and Function	migration of muscle cells	5.57e-05		1.666	bias	49	ADIPOQ,ADM,AGER,AKT1,ANGPT2,CLIC4,COMP,DDR1,EGFL7,ELN,F11R,F2R,FBLN5,FGFR1,FHL1,FOXO1,GAB1,GIT1,IGFBP5,ILK,ITGB1,LPAR1,LPAR2,MAPK1,MAPK3,MEOX2,NFAT5,NOV,NOX1,PDGFB,PDGFRB,PLAT,PLAUR,PTGER4,PTK2,RAMP2,RHOA,S100A4,SF1,SPP1,TFPI,TFPI2,THBS1,THBS4,TIMP1,TLR2,TLR4,VCAN,WISP2
Cellular Assembly and Organization	organization of organelle	5.6e-05	Increased	2.236	bias	128	ABL2,ACVRL1,ADNP,AGRN,AKT1,ALDOA,ANXA2,ARFGEF1,ARFIP2,ARL1,ARL2,ATP7A,Atp8b5,BBS4,BOC,CAPZB,CAV1,CAV2,CCL11,CCL21,CD2AP,CD44,CDC42,CDH1,CDK2AP2,CDK5RAP2,CFL1,CHD3,CHP1,CKAP5,CLN3,CLTC,COG2,COL1A1,COL1A2,COL3A1,COL5A2,CST3,CTCF,CTDNEP1,CTNNA1,DBN1,DCN,DDR2,DNM1,DPT,EIF2AK3,ERCC1,ERMN,EZH2,FAM160A2,FBLIM1,FKBP1A,FLNA,FXN,GOLGA2,GOLGB1,GOLM1,GOLPH3,GORASP1,GORASP2,GPX4,HAS2,HDAC5,HDAC7,IFT46,ILK,INP…
Connective Tissue Development and Function	morphology of growth plate	5.6e-05				30	CALB1,CAV1,CDKN1C,CHSY1,CLEC3B,CSGALNACT1,CTGF,DDR2,EBF1,FAM20C,GLI2,GSN,HAPLN1,HSPG2,LGALS3,MGP,MSX2,NAB2,NFIX,NFKB1,NFKB2,PITX1,PKDCC,PRKG2,PRRX1,PRRX2,PTHLH,SMAD3,TWSG1,VDR
Embryonic Development	morphology of growth plate	5.6e-05				30	CALB1,CAV1,CDKN1C,CHSY1,CLEC3B,CSGALNACT1,CTGF,DDR2,EBF1,FAM20C,GLI2,GSN,HAPLN1,HSPG2,LGALS3,MGP,MSX2,NAB2,NFIX,NFKB1,NFKB2,PITX1,PKDCC,PRKG2,PRRX1,PRRX2,PTHLH,SMAD3,TWSG1,VDR
Organ Development	morphology of growth plate	5.6e-05				30	CALB1,CAV1,CDKN1C,CHSY1,CLEC3B,CSGALNACT1,CTGF,DDR2,EBF1,FAM20C,GLI2,GSN,HAPLN1,HSPG2,LGALS3,MGP,MSX2,NAB2,NFIX,NFKB1,NFKB2,PITX1,PKDCC,PRKG2,PRRX1,PRRX2,PTHLH,SMAD3,TWSG1,VDR
Organ Morphology	morphology of growth plate	5.6e-05				30	CALB1,CAV1,CDKN1C,CHSY1,CLEC3B,CSGALNACT1,CTGF,DDR2,EBF1,FAM20C,GLI2,GSN,HAPLN1,HSPG2,LGALS3,MGP,MSX2,NAB2,NFIX,NFKB1,NFKB2,PITX1,PKDCC,PRKG2,PRRX1,PRRX2,PTHLH,SMAD3,TWSG1,VDR
Organismal Development	morphology of growth plate	5.6e-05				30	CALB1,CAV1,CDKN1C,CHSY1,CLEC3B,CSGALNACT1,CTGF,DDR2,EBF1,FAM20C,GLI2,GSN,HAPLN1,HSPG2,LGALS3,MGP,MSX2,NAB2,NFIX,NFKB1,NFKB2,PITX1,PKDCC,PRKG2,PRRX1,PRRX2,PTHLH,SMAD3,TWSG1,VDR
Skeletal and Muscular System Development and Function	morphology of growth plate	5.6e-05				30	CALB1,CAV1,CDKN1C,CHSY1,CLEC3B,CSGALNACT1,CTGF,DDR2,EBF1,FAM20C,GLI2,GSN,HAPLN1,HSPG2,LGALS3,MGP,MSX2,NAB2,NFIX,NFKB1,NFKB2,PITX1,PKDCC,PRKG2,PRRX1,PRRX2,PTHLH,SMAD3,TWSG1,VDR
Tissue Development	morphology of growth plate	5.6e-05				30	CALB1,CAV1,CDKN1C,CHSY1,CLEC3B,CSGALNACT1,CTGF,DDR2,EBF1,FAM20C,GLI2,GSN,HAPLN1,HSPG2,LGALS3,MGP,MSX2,NAB2,NFIX,NFKB1,NFKB2,PITX1,PKDCC,PRKG2,PRRX1,PRRX2,PTHLH,SMAD3,TWSG1,VDR
Tissue Morphology	morphology of growth plate	5.6e-05				30	CALB1,CAV1,CDKN1C,CHSY1,CLEC3B,CSGALNACT1,CTGF,DDR2,EBF1,FAM20C,GLI2,GSN,HAPLN1,HSPG2,LGALS3,MGP,MSX2,NAB2,NFIX,NFKB1,NFKB2,PITX1,PKDCC,PRKG2,PRRX1,PRRX2,PTHLH,SMAD3,TWSG1,VDR
Cellular Development	proliferation of keratinocytes	5.69e-05		-1.317		46	ADIPOQ,BMX,CASK,CDH13,CDH3,DDX5,EPHA2,FGF7,FST,GLI2,GRHL3,IGFBP7,JUP,KLF4,KLF5,KRAS,KRT10,KRT17,LRIG1,LTF,MED1,MT3,NAB2,NR3C1,OVOL2,PKP3,PPARD,PPP1R13L,PRKCA,PRKCH,PTCH1,PTHLH,RARG,REL,RELB,S100A11,SFN,SMAD3,SPHK1,SPP1,TACSTD2,TGFB1,TGFB2,TGFBR2,TSG101,VDR
Cellular Growth and Proliferation	proliferation of keratinocytes	5.69e-05		-1.317		46	ADIPOQ,BMX,CASK,CDH13,CDH3,DDX5,EPHA2,FGF7,FST,GLI2,GRHL3,IGFBP7,JUP,KLF4,KLF5,KRAS,KRT10,KRT17,LRIG1,LTF,MED1,MT3,NAB2,NR3C1,OVOL2,PKP3,PPARD,PPP1R13L,PRKCA,PRKCH,PTCH1,PTHLH,RARG,REL,RELB,S100A11,SFN,SMAD3,SPHK1,SPP1,TACSTD2,TGFB1,TGFB2,TGFBR2,TSG101,VDR
Hair and Skin Development and Function	proliferation of keratinocytes	5.69e-05		-1.317		46	ADIPOQ,BMX,CASK,CDH13,CDH3,DDX5,EPHA2,FGF7,FST,GLI2,GRHL3,IGFBP7,JUP,KLF4,KLF5,KRAS,KRT10,KRT17,LRIG1,LTF,MED1,MT3,NAB2,NR3C1,OVOL2,PKP3,PPARD,PPP1R13L,PRKCA,PRKCH,PTCH1,PTHLH,RARG,REL,RELB,S100A11,SFN,SMAD3,SPHK1,SPP1,TACSTD2,TGFB1,TGFB2,TGFBR2,TSG101,VDR
Cellular Movement	migration of fibroblasts	5.7e-05	Increased	2.39	bias	45	ABL2,ACTB,ADIPOQ,AGER,AKT1,APPL1,CAPNS1,CAV1,CCL17,CDC42,COL1A1,CYR61,DAPK3,DDR2,DPT,EDN1,ELN,ENG,F2R,FLNB,GNA12,LRPAP1,LTF,MAP2K1,MAPK1,PIP5K1A,PLAUR,PLEC,PRKAR1A,PTK2,PTPN2,RAMP2,RAP2A,RAPGEF3,RHOD,SLC8A1,SPP1,TGFB1,TGFB3,TGFBR2,THBS1,TIMP2,TNS1,VCL,ZYX
Connective Tissue Development and Function	migration of fibroblasts	5.7e-05	Increased	2.39	bias	45	ABL2,ACTB,ADIPOQ,AGER,AKT1,APPL1,CAPNS1,CAV1,CCL17,CDC42,COL1A1,CYR61,DAPK3,DDR2,DPT,EDN1,ELN,ENG,F2R,FLNB,GNA12,LRPAP1,LTF,MAP2K1,MAPK1,PIP5K1A,PLAUR,PLEC,PRKAR1A,PTK2,PTPN2,RAMP2,RAP2A,RAPGEF3,RHOD,SLC8A1,SPP1,TGFB1,TGFB3,TGFBR2,THBS1,TIMP2,TNS1,VCL,ZYX
Cardiovascular System Development and Function	morphology of endothelial cells	5.72e-05				23	ADM,CAV1,CD44,CLIC4,COL15A1,CXCR4,EPHA2,F11R,FAS,HDAC7,IGFBP7,MAPK7,MDK,PAK1,PDGFB,PDGFRB,PLVAP,PRKG1,PSEN1,SHC1,STK3,TIE1,VEZF1
Cell Morphology	morphology of endothelial cells	5.72e-05				23	ADM,CAV1,CD44,CLIC4,COL15A1,CXCR4,EPHA2,F11R,FAS,HDAC7,IGFBP7,MAPK7,MDK,PAK1,PDGFB,PDGFRB,PLVAP,PRKG1,PSEN1,SHC1,STK3,TIE1,VEZF1
Organismal Development	morphology of endothelial cells	5.72e-05				23	ADM,CAV1,CD44,CLIC4,COL15A1,CXCR4,EPHA2,F11R,FAS,HDAC7,IGFBP7,MAPK7,MDK,PAK1,PDGFB,PDGFRB,PLVAP,PRKG1,PSEN1,SHC1,STK3,TIE1,VEZF1
Tissue Morphology	morphology of endothelial cells	5.72e-05				23	ADM,CAV1,CD44,CLIC4,COL15A1,CXCR4,EPHA2,F11R,FAS,HDAC7,IGFBP7,MAPK7,MDK,PAK1,PDGFB,PDGFRB,PLVAP,PRKG1,PSEN1,SHC1,STK3,TIE1,VEZF1
Embryonic Development	limb development	5.84e-05	Increased	2.975	bias	56	AFF3,AKT1,ALX3,BMPR1A,CAPNS1,CHD7,COMP,CRABP2,DKK1,DLX5,FBN2,FGF9,FGFR1,FOXO1,GJA1,GLI2,GLI3,GNA12,GNAQ,HAPLN1,HIF1A,HOXA9,HOXB9,HOXD10,HOXD9,ITGA6,KIF3A,LMBR1,MED1,MEOX2,MSX1,MSX2,MYCN,NIPBL,PDGFA,PHC1,PHC2,PITX1,PRRX1,PRRX2,PSEN1,PTCH1,PTHLH,RAMP2,RARG,SFRP2,SMARCA4,SP7,TBX18,TFAP2A,TGFB2,TGFB3,TULP3,TWIST1,VCL,WNT5A
Lymphoid Tissue Structure and Development	quantity of bone marrow cells	5.84e-05		0.423		56	ABCC10,ABCG2,AKT1,ALOX15,BCL2L1,CALCA,CCND3,CD151,CD44,CD9,CDKN2C,CLEC11A,CNN2,CSF2RB,CSF3,CXCR4,DHH,DIDO1,DKC1,DOK1,EBF1,FLI1,FLNA,FLT3LG,FUT7,GAB2,HOXA9,IL2RG,JAK3,JAM2,KITLG,LCN2,MED1,MYB,MYD88,NPY,NPY1R,PECAM1,PIM1,PTPN2,RAPGEF2,RARA,RB1,REL,RELA,RELB,SH2B3,SIPA1,SPP1,SPRED2,TCF3,TET2,THBS1,TIMP1,USP1,ZFP36L2
Organismal Development	limb development	5.84e-05	Increased	2.975	bias	56	AFF3,AKT1,ALX3,BMPR1A,CAPNS1,CHD7,COMP,CRABP2,DKK1,DLX5,FBN2,FGF9,FGFR1,FOXO1,GJA1,GLI2,GLI3,GNA12,GNAQ,HAPLN1,HIF1A,HOXA9,HOXB9,HOXD10,HOXD9,ITGA6,KIF3A,LMBR1,MED1,MEOX2,MSX1,MSX2,MYCN,NIPBL,PDGFA,PHC1,PHC2,PITX1,PRRX1,PRRX2,PSEN1,PTCH1,PTHLH,RAMP2,RARG,SFRP2,SMARCA4,SP7,TBX18,TFAP2A,TGFB2,TGFB3,TULP3,TWIST1,VCL,WNT5A
Skeletal and Muscular System Development and Function	limb development	5.84e-05	Increased	2.975	bias	56	AFF3,AKT1,ALX3,BMPR1A,CAPNS1,CHD7,COMP,CRABP2,DKK1,DLX5,FBN2,FGF9,FGFR1,FOXO1,GJA1,GLI2,GLI3,GNA12,GNAQ,HAPLN1,HIF1A,HOXA9,HOXB9,HOXD10,HOXD9,ITGA6,KIF3A,LMBR1,MED1,MEOX2,MSX1,MSX2,MYCN,NIPBL,PDGFA,PHC1,PHC2,PITX1,PRRX1,PRRX2,PSEN1,PTCH1,PTHLH,RAMP2,RARG,SFRP2,SMARCA4,SP7,TBX18,TFAP2A,TGFB2,TGFB3,TULP3,TWIST1,VCL,WNT5A
Tissue Morphology	quantity of bone marrow cells	5.84e-05		0.423		56	ABCC10,ABCG2,AKT1,ALOX15,BCL2L1,CALCA,CCND3,CD151,CD44,CD9,CDKN2C,CLEC11A,CNN2,CSF2RB,CSF3,CXCR4,DHH,DIDO1,DKC1,DOK1,EBF1,FLI1,FLNA,FLT3LG,FUT7,GAB2,HOXA9,IL2RG,JAK3,JAM2,KITLG,LCN2,MED1,MYB,MYD88,NPY,NPY1R,PECAM1,PIM1,PTPN2,RAPGEF2,RARA,RB1,REL,RELA,RELB,SH2B3,SIPA1,SPP1,SPRED2,TCF3,TET2,THBS1,TIMP1,USP1,ZFP36L2
Cellular Movement	cell movement of prostate cancer cell lines	5.91e-05	Increased	2.37	bias	35	ADAM15,AGR2,AKT1,ANXA2,AXL,CAV1,CD151,CD82,CDC42,CDH1,CDH11,CXCR4,DBF4,EDN1,EPHA2,FUT7,GNAS,GRP,IGF1R,ITGB1,LGALS3,MAPK7,MME,NCOA3,NDRG1,NES,NRP1,PA2G4,PAK2,PRKD1,PTN,RALB,SPDEF,TGFB1,TWIST1
Cell Morphology	size of focal adhesions	5.92e-05		0.196		10	ABL2,AKT1,FLNA,NSF,PLAT,PSEN1,PTBP1,PTK2,SLC12A2,SORBS3
Cell-To-Cell Signaling and Interaction	size of focal adhesions	5.92e-05		0.196		10	ABL2,AKT1,FLNA,NSF,PLAT,PSEN1,PTBP1,PTK2,SLC12A2,SORBS3
Cellular Assembly and Organization	size of focal adhesions	5.92e-05		0.196		10	ABL2,AKT1,FLNA,NSF,PLAT,PSEN1,PTBP1,PTK2,SLC12A2,SORBS3
Tissue Development	size of focal adhesions	5.92e-05		0.196		10	ABL2,AKT1,FLNA,NSF,PLAT,PSEN1,PTBP1,PTK2,SLC12A2,SORBS3
Embryonic Development	morphology of eye	6.03e-05	Decreased	-2.619	bias	89	ADORA2A,AHI1,ASPA,ATF4,CDKN1C,CHRNB2,CLIC4,CLN3,CNGA3,COL1A1,COL5A2,COL8A2,CSTB,CTSD,CX3CR1,DKK2,DPT,EFEMP1,ELOVL4,EMX2,EPHB2,EPHB3,FMOD,FST,GJD2,GNB3,GNPAT,GPX4,HSF4,HSPB2,IKZF2,IRX5,ITGA6,ITGB4,KERA,LAMB2,LRAT,LRP8,LUM,MAB21L1,MAP1B,MARCKS,MARCKSL1,MSX2,MYD88,NCOA6,NEUROG2,NRTN,NTRK2,OAT,OGN,OTX1,PDGFB,PDGFRB,PITX3,PLAT,PLTP,PPT1,PRKCH,PROM1,PRRX1,PRRX2,PTPN2,PYGO2,RARA,RARG,RB1,RENBP,RGS7,ROM1…
Organ Development	morphology of eye	6.03e-05	Decreased	-2.619	bias	89	ADORA2A,AHI1,ASPA,ATF4,CDKN1C,CHRNB2,CLIC4,CLN3,CNGA3,COL1A1,COL5A2,COL8A2,CSTB,CTSD,CX3CR1,DKK2,DPT,EFEMP1,ELOVL4,EMX2,EPHB2,EPHB3,FMOD,FST,GJD2,GNB3,GNPAT,GPX4,HSF4,HSPB2,IKZF2,IRX5,ITGA6,ITGB4,KERA,LAMB2,LRAT,LRP8,LUM,MAB21L1,MAP1B,MARCKS,MARCKSL1,MSX2,MYD88,NCOA6,NEUROG2,NRTN,NTRK2,OAT,OGN,OTX1,PDGFB,PDGFRB,PITX3,PLAT,PLTP,PPT1,PRKCH,PROM1,PRRX1,PRRX2,PTPN2,PYGO2,RARA,RARG,RB1,RENBP,RGS7,ROM1…
Organ Morphology	morphology of eye	6.03e-05	Decreased	-2.619	bias	89	ADORA2A,AHI1,ASPA,ATF4,CDKN1C,CHRNB2,CLIC4,CLN3,CNGA3,COL1A1,COL5A2,COL8A2,CSTB,CTSD,CX3CR1,DKK2,DPT,EFEMP1,ELOVL4,EMX2,EPHB2,EPHB3,FMOD,FST,GJD2,GNB3,GNPAT,GPX4,HSF4,HSPB2,IKZF2,IRX5,ITGA6,ITGB4,KERA,LAMB2,LRAT,LRP8,LUM,MAB21L1,MAP1B,MARCKS,MARCKSL1,MSX2,MYD88,NCOA6,NEUROG2,NRTN,NTRK2,OAT,OGN,OTX1,PDGFB,PDGFRB,PITX3,PLAT,PLTP,PPT1,PRKCH,PROM1,PRRX1,PRRX2,PTPN2,PYGO2,RARA,RARG,RB1,RENBP,RGS7,ROM1…
Organismal Development	morphology of eye	6.03e-05	Decreased	-2.619	bias	89	ADORA2A,AHI1,ASPA,ATF4,CDKN1C,CHRNB2,CLIC4,CLN3,CNGA3,COL1A1,COL5A2,COL8A2,CSTB,CTSD,CX3CR1,DKK2,DPT,EFEMP1,ELOVL4,EMX2,EPHB2,EPHB3,FMOD,FST,GJD2,GNB3,GNPAT,GPX4,HSF4,HSPB2,IKZF2,IRX5,ITGA6,ITGB4,KERA,LAMB2,LRAT,LRP8,LUM,MAB21L1,MAP1B,MARCKS,MARCKSL1,MSX2,MYD88,NCOA6,NEUROG2,NRTN,NTRK2,OAT,OGN,OTX1,PDGFB,PDGFRB,PITX3,PLAT,PLTP,PPT1,PRKCH,PROM1,PRRX1,PRRX2,PTPN2,PYGO2,RARA,RARG,RB1,RENBP,RGS7,ROM1…
Tissue Development	morphology of eye	6.03e-05	Decreased	-2.619	bias	89	ADORA2A,AHI1,ASPA,ATF4,CDKN1C,CHRNB2,CLIC4,CLN3,CNGA3,COL1A1,COL5A2,COL8A2,CSTB,CTSD,CX3CR1,DKK2,DPT,EFEMP1,ELOVL4,EMX2,EPHB2,EPHB3,FMOD,FST,GJD2,GNB3,GNPAT,GPX4,HSF4,HSPB2,IKZF2,IRX5,ITGA6,ITGB4,KERA,LAMB2,LRAT,LRP8,LUM,MAB21L1,MAP1B,MARCKS,MARCKSL1,MSX2,MYD88,NCOA6,NEUROG2,NRTN,NTRK2,OAT,OGN,OTX1,PDGFB,PDGFRB,PITX3,PLAT,PLTP,PPT1,PRKCH,PROM1,PRRX1,PRRX2,PTPN2,PYGO2,RARA,RARG,RB1,RENBP,RGS7,ROM1…
Visual System Development and Function	morphology of eye	6.03e-05	Decreased	-2.619	bias	89	ADORA2A,AHI1,ASPA,ATF4,CDKN1C,CHRNB2,CLIC4,CLN3,CNGA3,COL1A1,COL5A2,COL8A2,CSTB,CTSD,CX3CR1,DKK2,DPT,EFEMP1,ELOVL4,EMX2,EPHB2,EPHB3,FMOD,FST,GJD2,GNB3,GNPAT,GPX4,HSF4,HSPB2,IKZF2,IRX5,ITGA6,ITGB4,KERA,LAMB2,LRAT,LRP8,LUM,MAB21L1,MAP1B,MARCKS,MARCKSL1,MSX2,MYD88,NCOA6,NEUROG2,NRTN,NTRK2,OAT,OGN,OTX1,PDGFB,PDGFRB,PITX3,PLAT,PLTP,PPT1,PRKCH,PROM1,PRRX1,PRRX2,PTPN2,PYGO2,RARA,RARG,RB1,RENBP,RGS7,ROM1…
Cellular Movement	cell movement of muscle cells	6.12e-05		1.869	bias	54	ADIPOQ,ADM,AGER,AKT1,ANGPT2,CDC42,CLIC4,COMP,DDR1,EGFL7,ELN,F11R,F2R,FBLN5,FGFR1,FHL1,FOXO1,GAB1,GIT1,IGFBP5,ILK,ITGB1,LOX,LPAR1,LPAR2,MAPK1,MAPK3,MEOX2,MMP2,NFAT5,NOV,NOX1,PDGFB,PDGFRB,PLAT,PLAUR,PTGER4,PTK2,RAMP2,RHOA,S100A4,SF1,SLIT2,SMAD3,SPP1,TFPI,TFPI2,THBS1,THBS4,TIMP1,TLR2,TLR4,VCAN,WISP2
Cell Cycle	arrest in G1 phase	6.18e-05				78	ACVRL1,AKT1,ALOX15,AMH,BARD1,BOP1,CAMKK2,CCND2,CCND3,CDC25A,CDC42,CDKN1C,CEL,CSF3,CYR61,DCN,E4F1,EIF2AK3,EP300,EPB41L1,ETV6,EZH2,FASN,FKBP1A,FOXO1,FZR1,GPS2,GRID2,IGFBP7,ILK,ING1,ITGA5,ITGAV,ITGB1,JAK2,JAK3,KAT5,KLF4,KLF6,LGALS1,LGALS3,LMNA,MAPK1,MAPK3,MEN1,MYB,MYBL2,NFKB1,NR3C1,PARP1,PIM1,PLAC1,PPARG,PPP1CA,PRKCH,PSEN1,PURA,RB1,REL,RELA,RHOA,RPL11,RPL23,RPL5,RPS6,RPS6KA3,RUNX3,SMARCB1,SPTAN1,SST…
Cell Morphology	branching of axons	6.57e-05	Increased	2.685	bias	26	ACTR3,AGRN,CDC42,CHRNA1,DPYSL2,EFNA5,EPHB3,ETV4,EZR,FGF13,NTF4,NTRK2,PACSIN1,PALM,PIP5K1A,PLAT,PRKG1,RHOA,S100B,SEMA3A,SEMA3E,SLIT2,TGFB1,UGCG,ULK1,WNT5A
Cellular Assembly and Organization	branching of axons	6.57e-05	Increased	2.685	bias	26	ACTR3,AGRN,CDC42,CHRNA1,DPYSL2,EFNA5,EPHB3,ETV4,EZR,FGF13,NTF4,NTRK2,PACSIN1,PALM,PIP5K1A,PLAT,PRKG1,RHOA,S100B,SEMA3A,SEMA3E,SLIT2,TGFB1,UGCG,ULK1,WNT5A
Cellular Development	branching of axons	6.57e-05	Increased	2.685	bias	26	ACTR3,AGRN,CDC42,CHRNA1,DPYSL2,EFNA5,EPHB3,ETV4,EZR,FGF13,NTF4,NTRK2,PACSIN1,PALM,PIP5K1A,PLAT,PRKG1,RHOA,S100B,SEMA3A,SEMA3E,SLIT2,TGFB1,UGCG,ULK1,WNT5A
Cellular Function and Maintenance	branching of axons	6.57e-05	Increased	2.685	bias	26	ACTR3,AGRN,CDC42,CHRNA1,DPYSL2,EFNA5,EPHB3,ETV4,EZR,FGF13,NTF4,NTRK2,PACSIN1,PALM,PIP5K1A,PLAT,PRKG1,RHOA,S100B,SEMA3A,SEMA3E,SLIT2,TGFB1,UGCG,ULK1,WNT5A
Embryonic Development	branching of axons	6.57e-05	Increased	2.685	bias	26	ACTR3,AGRN,CDC42,CHRNA1,DPYSL2,EFNA5,EPHB3,ETV4,EZR,FGF13,NTF4,NTRK2,PACSIN1,PALM,PIP5K1A,PLAT,PRKG1,RHOA,S100B,SEMA3A,SEMA3E,SLIT2,TGFB1,UGCG,ULK1,WNT5A
Nervous System Development and Function	branching of axons	6.57e-05	Increased	2.685	bias	26	ACTR3,AGRN,CDC42,CHRNA1,DPYSL2,EFNA5,EPHB3,ETV4,EZR,FGF13,NTF4,NTRK2,PACSIN1,PALM,PIP5K1A,PLAT,PRKG1,RHOA,S100B,SEMA3A,SEMA3E,SLIT2,TGFB1,UGCG,ULK1,WNT5A
Tissue Development	branching of axons	6.57e-05	Increased	2.685	bias	26	ACTR3,AGRN,CDC42,CHRNA1,DPYSL2,EFNA5,EPHB3,ETV4,EZR,FGF13,NTF4,NTRK2,PACSIN1,PALM,PIP5K1A,PLAT,PRKG1,RHOA,S100B,SEMA3A,SEMA3E,SLIT2,TGFB1,UGCG,ULK1,WNT5A
Lipid Metabolism	concentration of lipid	6.7e-05		1.081		225	ABCA3,ABCC4,ABCG2,ACACA,ACE,ACLY,ACPP,ACSBG1,ACSS1,ADIPOQ,ADIPOR1,ADM,ADORA2A,ADORA2B,ADRBK1,AGPAT6,AKR1B1,AKT1,ALOX15,AMH,ANGPT2,ANXA5,APEX1,APOD,AQP3,ARF1,ARHGDIA,AVPR1B,B3GNT5,B4GALT1,BCAT2,BCL2L1,BSCL2,BTN1A1,CACNA1B,CALCA,CAMP,CAV1,CCDC80,CD36,CDKN2C,CEL,CERS4,CIDEA,CLEC11A,CLN3,CLOCK,CLPS,CNEP1R1,CPE,CRH,CRTC3,CSPG4,CTDNEP1,CTSD,CXCL14,DAGLA,DGAT1,DHH,DKK3,DLG4,DNM2,EDN1,EEF1A1,EFNA2,EFNA5,…
Molecular Transport	concentration of lipid	6.7e-05		1.081		225	ABCA3,ABCC4,ABCG2,ACACA,ACE,ACLY,ACPP,ACSBG1,ACSS1,ADIPOQ,ADIPOR1,ADM,ADORA2A,ADORA2B,ADRBK1,AGPAT6,AKR1B1,AKT1,ALOX15,AMH,ANGPT2,ANXA5,APEX1,APOD,AQP3,ARF1,ARHGDIA,AVPR1B,B3GNT5,B4GALT1,BCAT2,BCL2L1,BSCL2,BTN1A1,CACNA1B,CALCA,CAMP,CAV1,CCDC80,CD36,CDKN2C,CEL,CERS4,CIDEA,CLEC11A,CLN3,CLOCK,CLPS,CNEP1R1,CPE,CRH,CRTC3,CSPG4,CTDNEP1,CTSD,CXCL14,DAGLA,DGAT1,DHH,DKK3,DLG4,DNM2,EDN1,EEF1A1,EFNA2,EFNA5,…
Small Molecule Biochemistry	concentration of lipid	6.7e-05		1.081		225	ABCA3,ABCC4,ABCG2,ACACA,ACE,ACLY,ACPP,ACSBG1,ACSS1,ADIPOQ,ADIPOR1,ADM,ADORA2A,ADORA2B,ADRBK1,AGPAT6,AKR1B1,AKT1,ALOX15,AMH,ANGPT2,ANXA5,APEX1,APOD,AQP3,ARF1,ARHGDIA,AVPR1B,B3GNT5,B4GALT1,BCAT2,BCL2L1,BSCL2,BTN1A1,CACNA1B,CALCA,CAMP,CAV1,CCDC80,CD36,CDKN2C,CEL,CERS4,CIDEA,CLEC11A,CLN3,CLOCK,CLPS,CNEP1R1,CPE,CRH,CRTC3,CSPG4,CTDNEP1,CTSD,CXCL14,DAGLA,DGAT1,DHH,DKK3,DLG4,DNM2,EDN1,EEF1A1,EFNA2,EFNA5,…
Cell Death and Survival	apoptosis of epithelial cells	6.76e-05		-1.407		66	ACE,AKT1,AMH,BCL2L1,CALCA,CAMP,CCK,CDH1,CLIC4,CTNNA1,DCN,DSG3,EDN1,EIF3H,EIF4E,ENG,FAS,FGFR1,IGFBP5,ITGB1,KIF3A,KRAS,LCN2,MAOA,MAPK1,MAPK13,MIA,MMP2,MSX2,MUC1,MYB,MYD88,NDRG1,NFKB1,NR3C1,PAK1,PAK2,PARP1,PEA15,PKD1,PKP3,PLAT,PLAUR,PPARD,PRKCA,PTHLH,PTK2,RB1,REL,RELA,RELB,RUNX3,SEMA7A,SLC8A1,SPARC,SPHK1,TGFB1,TGFB3,TIMP1,TIMP3,TLR2,TLR4,TNFRSF1A,TNFRSF1B,UNC5B,USP2
Cardiovascular System Development and Function	contractility of myocardium	6.78e-05	Increased	4.092	bias	24	ADCY6,ADIPOQ,ADM,ADRBK1,APLN,ARRB1,BTC,CAV1,CNOT3,DIO2,FKBP1A,GAB1,GAB2,IRX4,LAMA4,LMNA,MEF2C,NOL3,Nrg1,PLAT,SLC8A1,TIMP3,TXNIP,VCL
Cell-To-Cell Signaling and Interaction	adhesion of breast cancer cell lines	6.78e-05	Increased	2.251	bias	24	ANXA1,ARHGEF1,CD44,CDH1,CDH3,CLCA2,CST6,DBF4,DCN,EPHA2,IGF1R,ITGB1,LGALS3,MAPK7,NME1,PAK2,PRKCA,PTK2,RHOA,SIPA1,SNX1,SPP1,THBS1,TJP1
Connective Tissue Development and Function	ossification of bone	6.78e-05		1.016		48	AKT1,ATF4,CAV1,CDKN1C,CREB3L1,CTGF,DCHS1,EBF1,EXT2,FMOD,FOXO1,FZD9,GFRA4,GJA1,GLI2,HDAC5,HOXA9,HOXB9,HOXD9,HSPG2,IGF1R,LECT1,LTBP3,MMP2,MSX2,MYF5,NFIX,NOV,PCGF2,PDGFRA,PHC2,PKD1,PLAGL1,PPARG,PRKG2,PRRX1,PRRX2,PSEN1,PTHLH,RPL29,RPS6KA3,SF3B1,SFRP2,THBS3,TRPS1,TWSG1,VDR,WNT5A
Embryonic Development	ossification of bone	6.78e-05		1.016		48	AKT1,ATF4,CAV1,CDKN1C,CREB3L1,CTGF,DCHS1,EBF1,EXT2,FMOD,FOXO1,FZD9,GFRA4,GJA1,GLI2,HDAC5,HOXA9,HOXB9,HOXD9,HSPG2,IGF1R,LECT1,LTBP3,MMP2,MSX2,MYF5,NFIX,NOV,PCGF2,PDGFRA,PHC2,PKD1,PLAGL1,PPARG,PRKG2,PRRX1,PRRX2,PSEN1,PTHLH,RPL29,RPS6KA3,SF3B1,SFRP2,THBS3,TRPS1,TWSG1,VDR,WNT5A
Organ Development	ossification of bone	6.78e-05		1.016		48	AKT1,ATF4,CAV1,CDKN1C,CREB3L1,CTGF,DCHS1,EBF1,EXT2,FMOD,FOXO1,FZD9,GFRA4,GJA1,GLI2,HDAC5,HOXA9,HOXB9,HOXD9,HSPG2,IGF1R,LECT1,LTBP3,MMP2,MSX2,MYF5,NFIX,NOV,PCGF2,PDGFRA,PHC2,PKD1,PLAGL1,PPARG,PRKG2,PRRX1,PRRX2,PSEN1,PTHLH,RPL29,RPS6KA3,SF3B1,SFRP2,THBS3,TRPS1,TWSG1,VDR,WNT5A
Organ Morphology	contractility of myocardium	6.78e-05	Increased	4.092	bias	24	ADCY6,ADIPOQ,ADM,ADRBK1,APLN,ARRB1,BTC,CAV1,CNOT3,DIO2,FKBP1A,GAB1,GAB2,IRX4,LAMA4,LMNA,MEF2C,NOL3,Nrg1,PLAT,SLC8A1,TIMP3,TXNIP,VCL
Organismal Development	ossification of bone	6.78e-05		1.016		48	AKT1,ATF4,CAV1,CDKN1C,CREB3L1,CTGF,DCHS1,EBF1,EXT2,FMOD,FOXO1,FZD9,GFRA4,GJA1,GLI2,HDAC5,HOXA9,HOXB9,HOXD9,HSPG2,IGF1R,LECT1,LTBP3,MMP2,MSX2,MYF5,NFIX,NOV,PCGF2,PDGFRA,PHC2,PKD1,PLAGL1,PPARG,PRKG2,PRRX1,PRRX2,PSEN1,PTHLH,RPL29,RPS6KA3,SF3B1,SFRP2,THBS3,TRPS1,TWSG1,VDR,WNT5A
Skeletal and Muscular System Development and Function	contractility of myocardium	6.78e-05	Increased	4.092	bias	24	ADCY6,ADIPOQ,ADM,ADRBK1,APLN,ARRB1,BTC,CAV1,CNOT3,DIO2,FKBP1A,GAB1,GAB2,IRX4,LAMA4,LMNA,MEF2C,NOL3,Nrg1,PLAT,SLC8A1,TIMP3,TXNIP,VCL
Skeletal and Muscular System Development and Function	ossification of bone	6.78e-05		1.016		48	AKT1,ATF4,CAV1,CDKN1C,CREB3L1,CTGF,DCHS1,EBF1,EXT2,FMOD,FOXO1,FZD9,GFRA4,GJA1,GLI2,HDAC5,HOXA9,HOXB9,HOXD9,HSPG2,IGF1R,LECT1,LTBP3,MMP2,MSX2,MYF5,NFIX,NOV,PCGF2,PDGFRA,PHC2,PKD1,PLAGL1,PPARG,PRKG2,PRRX1,PRRX2,PSEN1,PTHLH,RPL29,RPS6KA3,SF3B1,SFRP2,THBS3,TRPS1,TWSG1,VDR,WNT5A
Tissue Development	adhesion of breast cancer cell lines	6.78e-05	Increased	2.251	bias	24	ANXA1,ARHGEF1,CD44,CDH1,CDH3,CLCA2,CST6,DBF4,DCN,EPHA2,IGF1R,ITGB1,LGALS3,MAPK7,NME1,PAK2,PRKCA,PTK2,RHOA,SIPA1,SNX1,SPP1,THBS1,TJP1
Tissue Development	ossification of bone	6.78e-05		1.016		48	AKT1,ATF4,CAV1,CDKN1C,CREB3L1,CTGF,DCHS1,EBF1,EXT2,FMOD,FOXO1,FZD9,GFRA4,GJA1,GLI2,HDAC5,HOXA9,HOXB9,HOXD9,HSPG2,IGF1R,LECT1,LTBP3,MMP2,MSX2,MYF5,NFIX,NOV,PCGF2,PDGFRA,PHC2,PKD1,PLAGL1,PPARG,PRKG2,PRRX1,PRRX2,PSEN1,PTHLH,RPL29,RPS6KA3,SF3B1,SFRP2,THBS3,TRPS1,TWSG1,VDR,WNT5A
Cardiovascular System Development and Function	movement of vascular endothelial cells	6.85e-05	Increased	3.299	bias	47	ACVRL1,ADAM15,ADIPOQ,ADM,AKT1,ANGPT2,ANXA2,BTC,CD151,CNN2,CXCR2,CYR61,DKK1,DLL4,ECSCR,EDN1,F2RL1,FGF13,FLNB,FOXO1,GAB1,GNA11,HIF1A,HOXA9,ITGB1,KLHL20,LGALS1,LOX,MAPKAPK5,MDK,MEOX2,NRP1,PAEP,PIK3CG,PRKG1,PTK2B,PTN,RHOA,SEMA3E,SLIT2,TGFB1,TGFB3,TGFBR2,THBS1,TIMP1,TIMP2,TNFRSF6B
Cellular Movement	movement of vascular endothelial cells	6.85e-05	Increased	3.299	bias	47	ACVRL1,ADAM15,ADIPOQ,ADM,AKT1,ANGPT2,ANXA2,BTC,CD151,CNN2,CXCR2,CYR61,DKK1,DLL4,ECSCR,EDN1,F2RL1,FGF13,FLNB,FOXO1,GAB1,GNA11,HIF1A,HOXA9,ITGB1,KLHL20,LGALS1,LOX,MAPKAPK5,MDK,MEOX2,NRP1,PAEP,PIK3CG,PRKG1,PTK2B,PTN,RHOA,SEMA3E,SLIT2,TGFB1,TGFB3,TGFBR2,THBS1,TIMP1,TIMP2,TNFRSF6B
Cellular Development	epithelial-mesenchymal transition	6.9e-05	Increased	3.218	bias	46	AKT1,CAV1,CD44,CDC42,CDH1,CDH11,CLIC4,ELF5,ESRP1,EYA2,FBLN5,FOXO1,HAS2,HIF1A,HNRNPAB,IGF1R,ILK,JAG2,KRAS,LOXL3,MAP3K3,MGAT5,MMP2,MSX1,MYCN,NDRG1,NRP1,NTRK2,PLAUR,PTPN14,RB1,RBPJ,RHOA,RLIM,RUNX3,S100A4,SMAD3,SMAD4,SNAI1,TGFB1,TGFB2,TGFB3,TGFBR2,TGFBR3,TRIM28,TWIST1
Cell Death and Survival	cell death of blood cells	6.94e-05		1.247		195	ABCC1,ABCC4,ADORA2A,AGER,AGRN,AKT1,ANXA1,ARRB1,ATF7,BAD,BAG1,BCL2L1,BCL2L2,BIRC3,BMF,CABIN1,CACNB3,CALCA,CAMK2G,CAMP,CAV1,CBFB,CCL11,CCL21,CCND2,CD2,CD44,CD7,CD70,CD9,CDC42,CDK1,CHI3L1,CLEC11A,CLOCK,COL1A1,CSF2RB,CSF3,CST3,CTLA4,CTSD,CXCL2,CXCR4,DAPK1,DCN,DGCR8,DLL4,DUSP4,EIF4E,EIF4EBP1,ETV6,EYA2,EZR,F2R,FABP4,FAIM,FAS,FBXW7,FCER1A,FCGR2B,FGFR1,FGL2,FIP1L1,FLI1,FOXO1,FUS,GAB2,GATA3,GP2,GPAM,GPX4,…
Gene Expression	translation of mRNA	7.25e-05	Decreased	-3.405	bias	54	AKT1,APLP1,DAPK1,DAPK3,DHPS,EIF2AK3,EIF2B2,EIF3B,EIF3D,EIF3F,EIF3G,EIF3H,EIF3K,EIF4A3,EIF4E,EIF4EBP1,EIF4G2,EIF4G3,EIF4H,EIF5B,HBS1L,IGFBP5,KRT7,MRPL17,MRPL2,MRPL41,NACA,PPP1CA,PRKCA,PURA,RARA,RBM4,RBM4B,RPL13A,RPL17,RPL19,RPL23,RPL24,RPL27A,RPL29,RPL30,RPL37,RPL39,RPS24,RPS29,RPS3A,RPS4X,RPS4Y1,RPS5,RPS6KB2,RPS9,SARS,SYNCRIP,WARS
Protein Synthesis	translation of mRNA	7.25e-05	Decreased	-3.405	bias	54	AKT1,APLP1,DAPK1,DAPK3,DHPS,EIF2AK3,EIF2B2,EIF3B,EIF3D,EIF3F,EIF3G,EIF3H,EIF3K,EIF4A3,EIF4E,EIF4EBP1,EIF4G2,EIF4G3,EIF4H,EIF5B,HBS1L,IGFBP5,KRT7,MRPL17,MRPL2,MRPL41,NACA,PPP1CA,PRKCA,PURA,RARA,RBM4,RBM4B,RPL13A,RPL17,RPL19,RPL23,RPL24,RPL27A,RPL29,RPL30,RPL37,RPL39,RPS24,RPS29,RPS3A,RPS4X,RPS4Y1,RPS5,RPS6KB2,RPS9,SARS,SYNCRIP,WARS
Cellular Movement	migration of melanoma cell lines	7.38e-05	Increased	2.121	bias	27	ARF1,CD151,CD36,CDH1,CHST10,CST6,DOK1,ITGB1,LTBP2,MMP2,MSN,NRP1,PAK1,PLCL1,PRKCA,PRL,PTK2B,RAPGEF3,RHOA,RHOC,SDCBP,SEMA3A,SPHK1,SPP1,TFAP2A,TGFB3,TIMP2
Connective Tissue Development and Function	abnormal morphology of rib	7.38e-05				27	CDKN1C,CHSY1,CTGF,DLX5,DMRT2,DVL2,FBN1,GJA1,HOXC4,HSPG2,LFNG,LMNA,MDFI,MYF5,MYOD1,PCGF2,PHC2,PSEN1,PTCH1,PTHLH,SEMA3A,SMAD3,TCF15,TFAP2A,TGFB2,TRAF4,TRPS1
Embryonic Development	abnormal morphology of rib	7.38e-05				27	CDKN1C,CHSY1,CTGF,DLX5,DMRT2,DVL2,FBN1,GJA1,HOXC4,HSPG2,LFNG,LMNA,MDFI,MYF5,MYOD1,PCGF2,PHC2,PSEN1,PTCH1,PTHLH,SEMA3A,SMAD3,TCF15,TFAP2A,TGFB2,TRAF4,TRPS1
Organ Development	abnormal morphology of rib	7.38e-05				27	CDKN1C,CHSY1,CTGF,DLX5,DMRT2,DVL2,FBN1,GJA1,HOXC4,HSPG2,LFNG,LMNA,MDFI,MYF5,MYOD1,PCGF2,PHC2,PSEN1,PTCH1,PTHLH,SEMA3A,SMAD3,TCF15,TFAP2A,TGFB2,TRAF4,TRPS1
Organ Morphology	abnormal morphology of rib	7.38e-05				27	CDKN1C,CHSY1,CTGF,DLX5,DMRT2,DVL2,FBN1,GJA1,HOXC4,HSPG2,LFNG,LMNA,MDFI,MYF5,MYOD1,PCGF2,PHC2,PSEN1,PTCH1,PTHLH,SEMA3A,SMAD3,TCF15,TFAP2A,TGFB2,TRAF4,TRPS1
Organismal Development	abnormal morphology of rib	7.38e-05				27	CDKN1C,CHSY1,CTGF,DLX5,DMRT2,DVL2,FBN1,GJA1,HOXC4,HSPG2,LFNG,LMNA,MDFI,MYF5,MYOD1,PCGF2,PHC2,PSEN1,PTCH1,PTHLH,SEMA3A,SMAD3,TCF15,TFAP2A,TGFB2,TRAF4,TRPS1
Skeletal and Muscular System Development and Function	abnormal morphology of rib	7.38e-05				27	CDKN1C,CHSY1,CTGF,DLX5,DMRT2,DVL2,FBN1,GJA1,HOXC4,HSPG2,LFNG,LMNA,MDFI,MYF5,MYOD1,PCGF2,PHC2,PSEN1,PTCH1,PTHLH,SEMA3A,SMAD3,TCF15,TFAP2A,TGFB2,TRAF4,TRPS1
Tissue Development	abnormal morphology of rib	7.38e-05				27	CDKN1C,CHSY1,CTGF,DLX5,DMRT2,DVL2,FBN1,GJA1,HOXC4,HSPG2,LFNG,LMNA,MDFI,MYF5,MYOD1,PCGF2,PHC2,PSEN1,PTCH1,PTHLH,SEMA3A,SMAD3,TCF15,TFAP2A,TGFB2,TRAF4,TRPS1
Skeletal and Muscular System Development and Function	abnormal morphology of skeleton	7.42e-05				53	ATF4,CBX2,CDKN1C,CHSY1,COL12A1,CREB3L1,CTGF,DCN,EBF1,EIF2AK3,EXT2,FAM20C,FGFR1,GJA1,GSN,HAPLN1,HOXA9,HOXB9,HOXC5,HOXD9,HSPG2,IDS,JDP2,LFNG,LMNA,MDFI,MEOX1,MEOX2,MMP2,MSX2,MTA2,NFKB1,NFKB2,NOV,PCGF2,PHC1,PHC2,PSEN1,PTHLH,PTPN2,RARA,RARG,REL,RYR1,SLC30A5,SMAD3,SPARC,TCF15,TFAP2A,TGFBR3,TRPS1,TWSG1,VDR
Cell Morphology	ruffling	7.74e-05	Increased	2.928	bias	36	ADD1,ADRBK1,AKT1,ARFIP2,ARHGAP31,ARRB1,BAIAP2,CAPG,CDC42,CDC42SE1,CHN1,CYTH2,EXOC2,EZR,F7,FLNA,GHRL,GNA12,GSN,INPPL1,ITGB1,KRAS,LIMA1,MYB,MYO1C,NCF1,PAK1,PDGFB,PDGFRB,PIK3CG,PLAUR,PRL,PTK2B,SPHK1,SPP1,WASF2
Cellular Assembly and Organization	organization of fibrils	7.74e-05				18	ANXA2,ATP7A,COL1A1,COL1A2,COL3A1,COL5A2,CST3,DCN,DDR2,DPT,FKBP1A,ILK,LOX,MFAP5,SERPINH1,SFRP2,TGFB2,TNXB
Cellular Function and Maintenance	organization of fibrils	7.74e-05				18	ANXA2,ATP7A,COL1A1,COL1A2,COL3A1,COL5A2,CST3,DCN,DDR2,DPT,FKBP1A,ILK,LOX,MFAP5,SERPINH1,SFRP2,TGFB2,TNXB
Embryonic Development	formation of embryonic tissue	7.79e-05	Increased	3.509	bias	91	ADIPOQ,ADNP,AMH,BMPR1A,CBX2,CDC42,CDH1,CDH11,CFL1,CHRD,CITED2,CNBP,CXCR4,CYP26C1,DHX9,DKK1,DLX5,DNMT1,DVL2,ENG,EP300,EPHA2,ETV2,EXT2,FBXW7,FGF7,FKBP1A,FLII,FOLR1,GATA3,GDF1,GJA1,GLI2,GLI3,GRB2,HAS2,HGS,HIF1A,IFT57,ITGA5,ITGB1,LAMTOR1,LDB1,LRP8,MAPK1,MARCKS,MEF2C,MSX2,MYBL2,MYCN,NCKAP1,NCSTN,NOTCH4,OVOL2,PAK2,PDGFRA,PDGFRB,PHC1,PHC2,PRKAR1A,PTCH1,RARA,RARG,RASA1,RHOA,RLIM,SFRP2,SMAD3,SMAD4,SNAI1,S…
Organismal Development	formation of embryonic tissue	7.79e-05	Increased	3.509	bias	91	ADIPOQ,ADNP,AMH,BMPR1A,CBX2,CDC42,CDH1,CDH11,CFL1,CHRD,CITED2,CNBP,CXCR4,CYP26C1,DHX9,DKK1,DLX5,DNMT1,DVL2,ENG,EP300,EPHA2,ETV2,EXT2,FBXW7,FGF7,FKBP1A,FLII,FOLR1,GATA3,GDF1,GJA1,GLI2,GLI3,GRB2,HAS2,HGS,HIF1A,IFT57,ITGA5,ITGB1,LAMTOR1,LDB1,LRP8,MAPK1,MARCKS,MEF2C,MSX2,MYBL2,MYCN,NCKAP1,NCSTN,NOTCH4,OVOL2,PAK2,PDGFRA,PDGFRB,PHC1,PHC2,PRKAR1A,PTCH1,RARA,RARG,RASA1,RHOA,RLIM,SFRP2,SMAD3,SMAD4,SNAI1,S…
Tissue Development	formation of embryonic tissue	7.79e-05	Increased	3.509	bias	91	ADIPOQ,ADNP,AMH,BMPR1A,CBX2,CDC42,CDH1,CDH11,CFL1,CHRD,CITED2,CNBP,CXCR4,CYP26C1,DHX9,DKK1,DLX5,DNMT1,DVL2,ENG,EP300,EPHA2,ETV2,EXT2,FBXW7,FGF7,FKBP1A,FLII,FOLR1,GATA3,GDF1,GJA1,GLI2,GLI3,GRB2,HAS2,HGS,HIF1A,IFT57,ITGA5,ITGB1,LAMTOR1,LDB1,LRP8,MAPK1,MARCKS,MEF2C,MSX2,MYBL2,MYCN,NCKAP1,NCSTN,NOTCH4,OVOL2,PAK2,PDGFRA,PDGFRB,PHC1,PHC2,PRKAR1A,PTCH1,RARA,RARG,RASA1,RHOA,RLIM,SFRP2,SMAD3,SMAD4,SNAI1,S…
Cell Morphology	branching of kidney cell lines	7.98e-05	Increased	2.18	bias	11	ANXA2,GAB1,GEM,GRB2,LCN2,MAPK7,MKS1,PKD1,PRKX,RET,RHOA
Cellular Development	branching of kidney cell lines	7.98e-05	Increased	2.18	bias	11	ANXA2,GAB1,GEM,GRB2,LCN2,MAPK7,MKS1,PKD1,PRKX,RET,RHOA
Embryonic Development	branching of kidney cell lines	7.98e-05	Increased	2.18	bias	11	ANXA2,GAB1,GEM,GRB2,LCN2,MAPK7,MKS1,PKD1,PRKX,RET,RHOA
Organ Development	branching of kidney cell lines	7.98e-05	Increased	2.18	bias	11	ANXA2,GAB1,GEM,GRB2,LCN2,MAPK7,MKS1,PKD1,PRKX,RET,RHOA
Organismal Development	branching of kidney cell lines	7.98e-05	Increased	2.18	bias	11	ANXA2,GAB1,GEM,GRB2,LCN2,MAPK7,MKS1,PKD1,PRKX,RET,RHOA
Renal and Urological System Development and Function	branching of kidney cell lines	7.98e-05	Increased	2.18	bias	11	ANXA2,GAB1,GEM,GRB2,LCN2,MAPK7,MKS1,PKD1,PRKX,RET,RHOA
Tissue Development	branching of kidney cell lines	7.98e-05	Increased	2.18	bias	11	ANXA2,GAB1,GEM,GRB2,LCN2,MAPK7,MKS1,PKD1,PRKX,RET,RHOA
Embryonic Development	development of striated muscle	8.02e-05		-0.426		49	BOC,CAV1,EGLN1,ELN,EP300,F2RL1,FKBP1A,FLNB,FOXO1,FOXP2,GAB1,GJA1,HDAC5,HDAC7,HOXD10,HOXD9,HSPB2,HSPG2,ICMT,IGFBP5,LUC7L,MAPK7,MEF2C,MEOX1,MEOX2,MKL2,MSTN,MYF5,MYL6,MYL6B,MYOD1,PAX7,PLEC,RB1,RGS4,RHOA,SIN3B,SLIT3,SMAD3,SRPK3,STRA6,SYPL2,TGFB1,TGFBR3,TMOD1,TNNT2,TWIST1,VCL,VIM
Organ Development	development of striated muscle	8.02e-05		-0.426		49	BOC,CAV1,EGLN1,ELN,EP300,F2RL1,FKBP1A,FLNB,FOXO1,FOXP2,GAB1,GJA1,HDAC5,HDAC7,HOXD10,HOXD9,HSPB2,HSPG2,ICMT,IGFBP5,LUC7L,MAPK7,MEF2C,MEOX1,MEOX2,MKL2,MSTN,MYF5,MYL6,MYL6B,MYOD1,PAX7,PLEC,RB1,RGS4,RHOA,SIN3B,SLIT3,SMAD3,SRPK3,STRA6,SYPL2,TGFB1,TGFBR3,TMOD1,TNNT2,TWIST1,VCL,VIM
Organismal Development	development of striated muscle	8.02e-05		-0.426		49	BOC,CAV1,EGLN1,ELN,EP300,F2RL1,FKBP1A,FLNB,FOXO1,FOXP2,GAB1,GJA1,HDAC5,HDAC7,HOXD10,HOXD9,HSPB2,HSPG2,ICMT,IGFBP5,LUC7L,MAPK7,MEF2C,MEOX1,MEOX2,MKL2,MSTN,MYF5,MYL6,MYL6B,MYOD1,PAX7,PLEC,RB1,RGS4,RHOA,SIN3B,SLIT3,SMAD3,SRPK3,STRA6,SYPL2,TGFB1,TGFBR3,TMOD1,TNNT2,TWIST1,VCL,VIM
Skeletal and Muscular System Development and Function	development of striated muscle	8.02e-05		-0.426		49	BOC,CAV1,EGLN1,ELN,EP300,F2RL1,FKBP1A,FLNB,FOXO1,FOXP2,GAB1,GJA1,HDAC5,HDAC7,HOXD10,HOXD9,HSPB2,HSPG2,ICMT,IGFBP5,LUC7L,MAPK7,MEF2C,MEOX1,MEOX2,MKL2,MSTN,MYF5,MYL6,MYL6B,MYOD1,PAX7,PLEC,RB1,RGS4,RHOA,SIN3B,SLIT3,SMAD3,SRPK3,STRA6,SYPL2,TGFB1,TGFBR3,TMOD1,TNNT2,TWIST1,VCL,VIM
Tissue Development	development of striated muscle	8.02e-05		-0.426		49	BOC,CAV1,EGLN1,ELN,EP300,F2RL1,FKBP1A,FLNB,FOXO1,FOXP2,GAB1,GJA1,HDAC5,HDAC7,HOXD10,HOXD9,HSPB2,HSPG2,ICMT,IGFBP5,LUC7L,MAPK7,MEF2C,MEOX1,MEOX2,MKL2,MSTN,MYF5,MYL6,MYL6B,MYOD1,PAX7,PLEC,RB1,RGS4,RHOA,SIN3B,SLIT3,SMAD3,SRPK3,STRA6,SYPL2,TGFB1,TGFBR3,TMOD1,TNNT2,TWIST1,VCL,VIM
Cell Morphology	shape change of axons	8.15e-05	Increased	2.435	bias	28	ACTR3,ADCY3,AGRN,CDC42,CHRNA1,DPYSL2,EFNA5,EPHB3,ETV4,EZR,FGF13,NR3C2,NTF4,NTRK2,PACSIN1,PALM,PIP5K1A,PLAT,PRKG1,RHOA,S100B,SEMA3A,SEMA3E,SLIT2,TGFB1,UGCG,ULK1,WNT5A
Cell Morphology	size of muscle cells	8.26e-05		0.144		39	ACE,AKT1,ANGPT2,CAV2,CDKN1C,DMPK,DYRK1A,EDN1,FOXO1,GNAQ,GNAS,GSK3A,ITGA7,KITLG,LAMA2,LPL,MAP2K7,MARCKSL1,MEOX2,MORF4L1,MPRIP,MSTN,MYF5,NFATC2,NFKB1,NPR1,PLEC,POMGNT1,PRKCA,PTGFR,PTK2,RAPGEF3,RGS4,RYR1,SCYL1,SEPN1,SYPL2,TGFB1,VDR
Skeletal and Muscular System Development and Function	size of muscle cells	8.26e-05		0.144		39	ACE,AKT1,ANGPT2,CAV2,CDKN1C,DMPK,DYRK1A,EDN1,FOXO1,GNAQ,GNAS,GSK3A,ITGA7,KITLG,LAMA2,LPL,MAP2K7,MARCKSL1,MEOX2,MORF4L1,MPRIP,MSTN,MYF5,NFATC2,NFKB1,NPR1,PLEC,POMGNT1,PRKCA,PTGFR,PTK2,RAPGEF3,RGS4,RYR1,SCYL1,SEPN1,SYPL2,TGFB1,VDR
Cell Morphology	cell spreading of tumor cell lines	8.32e-05	Increased	2.907	bias	32	CDC42,CDH11,DOK1,FLNA,FLNB,GIT1,GNA11,INPPL1,ITGA5,ITGB1,LYN,MARCKS,MGAT5,MPRIP,PAK1,PARVA,PPFIA1,PRKD1,PTK2,PTK2B,PTPN14,PVR,RAP1B,RB1,RHOA,SMAD4,SPARC,SPHK1,SYNM,TESK1,THBS1,TRIM3
Cell Cycle	mitogenesis	8.35e-05	Increased	5.194	bias	55	ADM,AKT1,ARRB1,AXL,CAPN2,CRH,CYR61,DRD3,EDN1,FGF7,FGF9,FGFBP1,FGFR1,FIGF,GAS6,GNA12,GRB2,GRK4,GRP,IGF1R,IGFBP5,INS,JAK2,JAK3,KITLG,LTC4S,MAPK1,MAPK3,MARCKS,MAX,MDK,NCOA4,NTRK2,PAK1,PAK2,PDGFRA,PDGFRB,PPARD,PRKCA,PTHLH,PTN,PTPN6,PTX3,RET,SEMA3F,SHC1,SMAD4,SOCS5,SPARC,SPHK1,SPP1,TGFB1,TGFB3,THBS1,TOR2A
Cell Cycle	interphase	8.85e-05	Increased	2.693	bias	188	ACVRL1,ADIPOQ,AKT1,ALOX15,AMH,ANAPC5,ANXA2,APBB1,ARRB1,ASCL2,BAD,BARD1,BCL2L1,BOP1,BRSK1,CAMK2G,CAMKK2,CAPNS1,CAV1,CBX2,CCNA1,CCND2,CCND3,CD44,CDC25A,CDC42,CDC5L,CDC7,CDCA5,CDH1,CDH13,CDK1,CDK2AP1,CDKN1C,CDKN2C,CEL,CENPJ,CIZ1,CLSPN,CRH,CSF3,CTLA4,CTNND1,CYR61,DBF4,DCN,DCUN1D3,DYRK1B,E4F1,EIF2AK3,EIF4E,EIF4EBP1,ELF4,ELF5,EP300,EPB41L1,ERCC1,ETV6,EZH2,FASN,FGFR1,FHIT,FKBP1A,FLNA,FOXO1,FZR1,GAB1,GJA…
Cardiovascular System Development and Function	morphology of vascular endothelial cells	8.94e-05				20	ADM,CAV1,CD44,CLIC4,COL15A1,EPHA2,HDAC7,IGFBP7,MAPK7,MDK,PAK1,PDGFB,PDGFRB,PLVAP,PRKG1,PSEN1,SHC1,STK3,TIE1,VEZF1
Cell Morphology	morphology of vascular endothelial cells	8.94e-05				20	ADM,CAV1,CD44,CLIC4,COL15A1,EPHA2,HDAC7,IGFBP7,MAPK7,MDK,PAK1,PDGFB,PDGFRB,PLVAP,PRKG1,PSEN1,SHC1,STK3,TIE1,VEZF1
Organismal Development	morphology of vascular endothelial cells	8.94e-05				20	ADM,CAV1,CD44,CLIC4,COL15A1,EPHA2,HDAC7,IGFBP7,MAPK7,MDK,PAK1,PDGFB,PDGFRB,PLVAP,PRKG1,PSEN1,SHC1,STK3,TIE1,VEZF1
Tissue Morphology	morphology of vascular endothelial cells	8.94e-05				20	ADM,CAV1,CD44,CLIC4,COL15A1,EPHA2,HDAC7,IGFBP7,MAPK7,MDK,PAK1,PDGFB,PDGFRB,PLVAP,PRKG1,PSEN1,SHC1,STK3,TIE1,VEZF1
Cell-To-Cell Signaling and Interaction	adhesion of immune cells	9e-05	Increased	4.49	bias	103	ADAM9,ADIPOQ,ADORA2A,AGER,ANGPT2,ANXA1,ANXA5,AXL,B4GALT1,CALCA,CAMP,CCL11,CCL17,CCL21,CCL28,CCNC,CD151,CD2,CD200R1,CD34,CD36,CD44,CD46,CD81,CD9,CDC42,CDH1,CERCAM,CSF2RB,CXCL11,CXCL13,CXCL2,CXCR2,CXCR4,DCN,DRD3,EZR,F11R,F2R,FAS,FGR,FOXO1,FUT7,GAB2,GAS6,HIF1A,ICOSLG,INS,ITGA5,ITGA6,ITGA7,ITGB1,ITGB7,KITLG,LGALS3,LIPG,LTB4R,LTF,LYN,MAEA,MAP2K1,MAPK7,MGAT5,MSN,MSR1,MYD88,NFKB2,NRP1,PAFAH1B1,PAK1,PAK2…
Hematological System Development and Function	adhesion of immune cells	9e-05	Increased	4.49	bias	103	ADAM9,ADIPOQ,ADORA2A,AGER,ANGPT2,ANXA1,ANXA5,AXL,B4GALT1,CALCA,CAMP,CCL11,CCL17,CCL21,CCL28,CCNC,CD151,CD2,CD200R1,CD34,CD36,CD44,CD46,CD81,CD9,CDC42,CDH1,CERCAM,CSF2RB,CXCL11,CXCL13,CXCL2,CXCR2,CXCR4,DCN,DRD3,EZR,F11R,F2R,FAS,FGR,FOXO1,FUT7,GAB2,GAS6,HIF1A,ICOSLG,INS,ITGA5,ITGA6,ITGA7,ITGB1,ITGB7,KITLG,LGALS3,LIPG,LTB4R,LTF,LYN,MAEA,MAP2K1,MAPK7,MGAT5,MSN,MSR1,MYD88,NFKB2,NRP1,PAFAH1B1,PAK1,PAK2…
Immune Cell Trafficking	adhesion of immune cells	9e-05	Increased	4.49	bias	103	ADAM9,ADIPOQ,ADORA2A,AGER,ANGPT2,ANXA1,ANXA5,AXL,B4GALT1,CALCA,CAMP,CCL11,CCL17,CCL21,CCL28,CCNC,CD151,CD2,CD200R1,CD34,CD36,CD44,CD46,CD81,CD9,CDC42,CDH1,CERCAM,CSF2RB,CXCL11,CXCL13,CXCL2,CXCR2,CXCR4,DCN,DRD3,EZR,F11R,F2R,FAS,FGR,FOXO1,FUT7,GAB2,GAS6,HIF1A,ICOSLG,INS,ITGA5,ITGA6,ITGA7,ITGB1,ITGB7,KITLG,LGALS3,LIPG,LTB4R,LTF,LYN,MAEA,MAP2K1,MAPK7,MGAT5,MSN,MSR1,MYD88,NFKB2,NRP1,PAFAH1B1,PAK1,PAK2…
Tissue Development	adhesion of immune cells	9e-05	Increased	4.49	bias	103	ADAM9,ADIPOQ,ADORA2A,AGER,ANGPT2,ANXA1,ANXA5,AXL,B4GALT1,CALCA,CAMP,CCL11,CCL17,CCL21,CCL28,CCNC,CD151,CD2,CD200R1,CD34,CD36,CD44,CD46,CD81,CD9,CDC42,CDH1,CERCAM,CSF2RB,CXCL11,CXCL13,CXCL2,CXCR2,CXCR4,DCN,DRD3,EZR,F11R,F2R,FAS,FGR,FOXO1,FUT7,GAB2,GAS6,HIF1A,ICOSLG,INS,ITGA5,ITGA6,ITGA7,ITGB1,ITGB7,KITLG,LGALS3,LIPG,LTB4R,LTF,LYN,MAEA,MAP2K1,MAPK7,MGAT5,MSN,MSR1,MYD88,NFKB2,NRP1,PAFAH1B1,PAK1,PAK2…
Skeletal and Muscular System Development and Function	fusion of bone	9.11e-05	Decreased	-2.74	bias	34	ANKH,CBX2,DMRT2,DVL2,FGFR1,HOXA7,HOXA9,HOXB9,HOXC5,HOXD10,HOXD4,HOXD9,LFNG,MDFI,MEOX1,MEOX2,MYF5,NOV,PCGF2,PDGFA,PDGFRA,PHC1,PHC2,PSEN1,RARA,RARG,SCMH1,SEMA3A,SULF2,TCF15,TGFB2,TGFBR3,TRAF4,WNT5A
Cell Death and Survival	cell viability of muscle cells	9.42e-05		0.632	bias	22	ADIPOQ,ADIPOR1,AKT1,ANGPT2,APLN,C1QTNF9,CXCR4,DYRK1B,EDN1,FBXO32,FOXO1,HSPB6,IGF1R,IQGAP1,ITGB1,MYOD1,NTF4,PARP1,PDGFRB,RHOA,SST,TLR2
Skeletal and Muscular System Development and Function	cell viability of muscle cells	9.42e-05		0.632	bias	22	ADIPOQ,ADIPOR1,AKT1,ANGPT2,APLN,C1QTNF9,CXCR4,DYRK1B,EDN1,FBXO32,FOXO1,HSPB6,IGF1R,IQGAP1,ITGB1,MYOD1,NTF4,PARP1,PDGFRB,RHOA,SST,TLR2
Cellular Movement	invasion of breast cell lines	9.84e-05		1.672	bias	15	CDH4,CHFR,CLCA2,CXCR4,FBLN5,FGFR1,FXYD5,HAS2,MAP2K1,PARVA,RELA,TGFB1,TGFBR3,TWIST1,WWTR1
Hematological System Development and Function	quantity of leukocytes	9.93e-05	Increased	5.32	bias	256	ABCC10,ABCG2,ACKR3,ADAM10,ADIPOQ,ADORA2A,AFF1,AGER,AGR2,AKT1,ALOX15,AP3B1,ARHGDIA,ARHGEF1,ARID4A,AXL,B3GNT5,B4GALT1,BAD,BCL2L1,BCL6B,BIRC3,BMF,CALCA,CAMK2G,CAMP,CBFA2T3,CBFB,CCL11,CCL21,CCL28,CCND3,CD200R1,CD34,CD36,CD7,CD70,CD81,CDC42,CDH13,CDKN2C,CHI3L1,CHRNA1,CHST1,CLEC11A,CLIC4,CNN2,CSF2RB,CSF3,CTLA4,CTSD,CX3CR1,CXCL13,CXCL14,CXCL2,CXCR2,CXCR4,CXCR5,CYTIP,DCN,DDR1,DGKA,DHH,DIDO1,DKC1,DKK3,DLL…
Tissue Morphology	quantity of leukocytes	9.93e-05	Increased	5.32	bias	256	ABCC10,ABCG2,ACKR3,ADAM10,ADIPOQ,ADORA2A,AFF1,AGER,AGR2,AKT1,ALOX15,AP3B1,ARHGDIA,ARHGEF1,ARID4A,AXL,B3GNT5,B4GALT1,BAD,BCL2L1,BCL6B,BIRC3,BMF,CALCA,CAMK2G,CAMP,CBFA2T3,CBFB,CCL11,CCL21,CCL28,CCND3,CD200R1,CD34,CD36,CD7,CD70,CD81,CDC42,CDH13,CDKN2C,CHI3L1,CHRNA1,CHST1,CLEC11A,CLIC4,CNN2,CSF2RB,CSF3,CTLA4,CTSD,CX3CR1,CXCL13,CXCL14,CXCL2,CXCR2,CXCR4,CXCR5,CYTIP,DCN,DDR1,DGKA,DHH,DIDO1,DKC1,DKK3,DLL…
Cell Death and Survival	cell death of hematopoietic cell lines	0.000101		-1.502		70	ABCC1,AKT1,BAD,BAG1,BCL2L1,BIRC3,CABIN1,CBFB,CCL11,CCND2,CCND3,CD2,CD44,CLEC11A,COL1A1,CTLA4,DAPK1,EIF4EBP1,ETV6,EYA2,FAIM,FAS,FCER1A,FGFR1,FIP1L1,FLT3LG,FUS,GPX4,GRID2,IRF4,ITGA5,ITGB1,JAK2,KITLG,LCN2,LGALS1,LGALS3,LYN,MAP2K1,MAP2K7,MYB,MYBL2,MYH11,MZB1,NFKB1,NFKB2,NRGN,ORAI1,PARP1,PDGFRA,PDGFRB,PIM1,PLCE1,PRDM1,PRL,PTPN6,RARA,RELA,RRAS,SH3GLB1,SHC1,SLC2A1,SPP1,STAT5A,STAT5B,TGFB1,TGFB2,TNFRSF1A…
Cell-To-Cell Signaling and Interaction	activation of cells	0.000103	Increased	6.062	bias	268	ABHD12,ACE,ACTA2,ADAM10,ADAM9,ADIPOQ,ADORA2A,ADRBK1,AGER,AGRN,AKT1,ANGPT2,ANXA1,ANXA2,AP3B1,AP3D1,APLN,AXL,B4GALT1,BCL2L1,BLOC1S6,CABIN1,CACNA1B,CALCA,CAMP,CCK,CCL11,CCL17,CCL21,CCL26,CD2,CD36,CD44,CD46,CD63,CD7,CD81,CD9,CD93,CDH1,CDKN1C,CFL1,CHI3L1,CHRNB2,CLEC11A,CREB3L1,CRH,CRY1,CSF2RB,CSF3,CST3,CTGF,CTLA4,CTNND1,CTSL,CX3CR1,CXCL2,CXCL5,CXCR2,CXCR4,CXCR5,DDR1,DKK1,DLL4,DOK3,E4F1,EBF1,EDN1,EIF3A…
Cell Cycle	modification of chromatin	0.000106		1.967	bias	32	ACTL6B,BAZ2A,CEBPG,CHD1,GATA3,HDAC5,HDAC7,HMG20B,HSF1,MECP2,MEN1,MORF4L1,MTA2,NR3C1,OTUB1,PARP1,PARP2,RARA,RB1,RBBP7,REL,RERE,SAP18,SCMH1,SMARCA4,SMARCB1,SMARCD2,SMARCD3,SMARCE1,SUPT4H1,SUPT6H,SUV39H2
Cellular Movement	cell movement of neuroglia	0.000106	Increased	2.197	bias	32	AGER,CAV1,CCL21,CDC42,CHI3L1,CSPG4,CTGF,CX3CR1,CXCR2,GAS6,ITGAV,ITGB1,LAMA2,MARCKS,MATN2,MDK,NAB2,NPC1,PARP1,PDGFA,PMP22,PTGDS,SEMA3A,SEMA3F,SLIT2,SMAD3,TGFB1,TGFB2,TNFRSF6B,TSPAN3,TSPO,VCAN
DNA Replication, Recombination, and Repair	modification of chromatin	0.000106		1.967	bias	32	ACTL6B,BAZ2A,CEBPG,CHD1,GATA3,HDAC5,HDAC7,HMG20B,HSF1,MECP2,MEN1,MORF4L1,MTA2,NR3C1,OTUB1,PARP1,PARP2,RARA,RB1,RBBP7,REL,RERE,SAP18,SCMH1,SMARCA4,SMARCB1,SMARCD2,SMARCD3,SMARCE1,SUPT4H1,SUPT6H,SUV39H2
Embryonic Development	morphology of cornea	0.00011				21	COL5A2,COL8A2,CSTB,DKK2,DPT,ITGB4,KERA,LUM,MAB21L1,MSX2,OGN,OTX1,PLTP,PYGO2,RARG,RXRB,TFAP2A,TGFB2,TGFB3,THBS1,TNFRSF1A
Organ Development	morphology of cornea	0.00011				21	COL5A2,COL8A2,CSTB,DKK2,DPT,ITGB4,KERA,LUM,MAB21L1,MSX2,OGN,OTX1,PLTP,PYGO2,RARG,RXRB,TFAP2A,TGFB2,TGFB3,THBS1,TNFRSF1A
Organ Morphology	morphology of cornea	0.00011				21	COL5A2,COL8A2,CSTB,DKK2,DPT,ITGB4,KERA,LUM,MAB21L1,MSX2,OGN,OTX1,PLTP,PYGO2,RARG,RXRB,TFAP2A,TGFB2,TGFB3,THBS1,TNFRSF1A
Organismal Development	morphology of cornea	0.00011				21	COL5A2,COL8A2,CSTB,DKK2,DPT,ITGB4,KERA,LUM,MAB21L1,MSX2,OGN,OTX1,PLTP,PYGO2,RARG,RXRB,TFAP2A,TGFB2,TGFB3,THBS1,TNFRSF1A
Tissue Development	morphology of cornea	0.00011				21	COL5A2,COL8A2,CSTB,DKK2,DPT,ITGB4,KERA,LUM,MAB21L1,MSX2,OGN,OTX1,PLTP,PYGO2,RARG,RXRB,TFAP2A,TGFB2,TGFB3,THBS1,TNFRSF1A
Visual System Development and Function	morphology of cornea	0.00011				21	COL5A2,COL8A2,CSTB,DKK2,DPT,ITGB4,KERA,LUM,MAB21L1,MSX2,OGN,OTX1,PLTP,PYGO2,RARG,RXRB,TFAP2A,TGFB2,TGFB3,THBS1,TNFRSF1A
Cellular Development	differentiation of blood cells	0.000112	Increased	5.321	bias	212	ADD1,ADIPOQ,AFF1,AGER,AKT1,ANGPT2,ANXA1,AP3B1,AP3D1,ARID4A,ATF4,ATP7A,AXL,BAD,BAIAP2,BCL2L1,BMPR1A,CALCA,CAMP,CBFA2T3,CBFB,CBX2,CCL11,CCL21,CD2,CD34,CD36,CD70,CD81,CDC42,CHD7,CHRD,CITED2,CLEC11A,CNN2,CRIP2,CSF2RB,CSF3,CTCF,CTLA4,CTNNBIP1,CXCR2,CXCR4,CXCR5,DEK,DHH,DKK1,DLL4,EBF1,EIF4E,ELF4,ETV2,ETV6,EXOC6,FAS,FCGR2B,FIP1L1,FLI1,FLT3LG,FOXO1,FZD7,FZD9,GAB2,GATA3,GLI3,GRB2,HDAC5,HDAC7,HIF1A,HIVEP2,H…
Hematological System Development and Function	differentiation of blood cells	0.000112	Increased	5.321	bias	212	ADD1,ADIPOQ,AFF1,AGER,AKT1,ANGPT2,ANXA1,AP3B1,AP3D1,ARID4A,ATF4,ATP7A,AXL,BAD,BAIAP2,BCL2L1,BMPR1A,CALCA,CAMP,CBFA2T3,CBFB,CBX2,CCL11,CCL21,CD2,CD34,CD36,CD70,CD81,CDC42,CHD7,CHRD,CITED2,CLEC11A,CNN2,CRIP2,CSF2RB,CSF3,CTCF,CTLA4,CTNNBIP1,CXCR2,CXCR4,CXCR5,DEK,DHH,DKK1,DLL4,EBF1,EIF4E,ELF4,ETV2,ETV6,EXOC6,FAS,FCGR2B,FIP1L1,FLI1,FLT3LG,FOXO1,FZD7,FZD9,GAB2,GATA3,GLI3,GRB2,HDAC5,HDAC7,HIF1A,HIVEP2,H…
Lymphoid Tissue Structure and Development	morphology of lymphatic system component	0.000112	Decreased	-3.926	bias	140	ABCC10,ABCC4,AFF1,AGR2,AKT1,ALOX15,ARHGDIA,ARHGEF1,ARID4A,ATF4,ATF7,ATP2B4,AXL,AZGP1,B3GNT5,B4GALT1,BMF,BSCL2,CA6,CAV1,CBFA2T3,CCL21,CCND2,CCND3,CD34,CDKN1C,CDKN2C,CITED2,CTLA4,CTSD,CXCR2,CXCR4,CXCR5,DCN,DIDO1,DKC1,DOK1,EBF1,EFEMP1,ELF4,F2R,FAS,FCGR2B,FLI1,FLT3LG,FUT7,FZD9,GAB2,GATA3,GDF1,GNA12,H1F0,HIST1H1C,HIVEP2,HOXA7,HOXA9,HOXB9,ICOSLG,IDS,IL21R,IL2RG,ING1,INPP4B,IRF4,ITGB7,JAG2,JAK1,JAK2,JAK…
Cellular Development	differentiation of adipocytes	0.000114		0.189		60	ADIPOQ,ADM,AKT1,ALMS1,ARL4A,BMPR1A,BSCL2,CCDC85B,CTBP2,CTNND1,DLK2,EBF1,EDN1,EIF2AK3,FABP4,FBXW7,FOXO1,GHRL,INS,ITGA6,JDP2,KLF4,LAMA4,LGALS12,LMNA,MED1,MEN1,MSTN,MSX2,NCOR2,NIPBL,NPY,NR3C2,NRP1,NUCB2,PARP1,PARP2,PLAUR,PPARD,PPARG,PRLH,PTGDS,PTGFR,SCAND1,SCD,SEMA3A,SFRP2,SMAD3,SMARCB1,SOCS7,SPP1,STAT5B,TGFB1,TGFB1I1,TIMP1,TIMP3,VDR,WNT5B,WWTR1,ZNF385A
Connective Tissue Development and Function	differentiation of adipocytes	0.000114		0.189		60	ADIPOQ,ADM,AKT1,ALMS1,ARL4A,BMPR1A,BSCL2,CCDC85B,CTBP2,CTNND1,DLK2,EBF1,EDN1,EIF2AK3,FABP4,FBXW7,FOXO1,GHRL,INS,ITGA6,JDP2,KLF4,LAMA4,LGALS12,LMNA,MED1,MEN1,MSTN,MSX2,NCOR2,NIPBL,NPY,NR3C2,NRP1,NUCB2,PARP1,PARP2,PLAUR,PPARD,PPARG,PRLH,PTGDS,PTGFR,SCAND1,SCD,SEMA3A,SFRP2,SMAD3,SMARCB1,SOCS7,SPP1,STAT5B,TGFB1,TGFB1I1,TIMP1,TIMP3,VDR,WNT5B,WWTR1,ZNF385A
Carbohydrate Metabolism	synthesis of glycosaminoglycan	0.000118	Increased	3.88	bias	26	ADIPOQ,CHST7,CHSY1,CSGALNACT1,DKK1,EDN1,EXT1,EXT2,FGF7,GALNT5,HAS2,HAS3,LTF,NDST2,NDST4,PDGFRB,PTGER4,RHOA,SFN,SPP1,TGFB1,TGFB2,TGFB3,THBD,TNFAIP6,TSHR
Small Molecule Biochemistry	synthesis of glycosaminoglycan	0.000118	Increased	3.88	bias	26	ADIPOQ,CHST7,CHSY1,CSGALNACT1,DKK1,EDN1,EXT1,EXT2,FGF7,GALNT5,HAS2,HAS3,LTF,NDST2,NDST4,PDGFRB,PTGER4,RHOA,SFN,SPP1,TGFB1,TGFB2,TGFB3,THBD,TNFAIP6,TSHR
Nervous System Development and Function	morphology of hippocampus	0.000124				38	APBB1,AXL,BAD,BBS4,BRSK1,CAV1,CD81,CLN3,CSPG4,CXCR4,DYRK1A,EFHC1,EMX2,FZD9,GRIA2,KCNA1,LRP8,MAP1B,MAPK8IP3,MDK,MECP2,MT3,NEUROD1,NFIB,NFIX,NPAS3,OTX1,PAFAH1B1,PPT1,PSEN1,PURA,SLC2A8,SOCS7,SYNCRIP,TYRO3,VLDLR,YWHAE,ZBTB18
Organ Morphology	morphology of hippocampus	0.000124				38	APBB1,AXL,BAD,BBS4,BRSK1,CAV1,CD81,CLN3,CSPG4,CXCR4,DYRK1A,EFHC1,EMX2,FZD9,GRIA2,KCNA1,LRP8,MAP1B,MAPK8IP3,MDK,MECP2,MT3,NEUROD1,NFIB,NFIX,NPAS3,OTX1,PAFAH1B1,PPT1,PSEN1,PURA,SLC2A8,SOCS7,SYNCRIP,TYRO3,VLDLR,YWHAE,ZBTB18
Organismal Survival	survival of organism	0.000126	Increased	4.939	bias	183	ABCA3,ABCC1,ABCC4,ACTG2,ADM,ADORA2A,ADORA2B,ADRBK1,AGER,AGRN,AKT1,ANGPT2,ANXA1,APEX1,AQP1,ARHGDIA,ARRDC4,ATN1,B3GNT5,BAD,BCL2L1,BIRC3,CAMK2N2,CAMP,CCL21,CCND2,CD2,CD44,CDC25A,CDC7,CDH1,CDKN2C,CHRNA1,CLEC11A,CLIC4,CLPS,COL3A1,COL5A2,COMP,CRABP2,CSF3,CTGF,CTLA4,CXCL11,CXCL2,CXCR2,DKK1,DNMT1,DOK1,DUSP4,EIF2AK3,ENG,ERCC1,EWSR1,F2R,F2RL1,F7,FAS,FBN1,FBXW7,FCGR2B,FGL2,FLI1,FLT3LG,FOXO1,FST,FXN,GALC,GIT…
Cell Morphology	extension of plasma membrane projections	0.000129	Increased	2.728	bias	51	ADCY6,ADNP,AGER,ALOX15,ANKRD27,BMX,CCL21,CD44,CDC42,CDH1,CDH4,CKAP5,CYTH2,DPYSL2,EFNA3,EP300,EPHA2,FEZ1,FXN,GEM,GPR12,ILK,LAMA2,LRPAP1,LTF,MAP1B,MAP2K1,MAPK1,MT3,NFIX,NRP1,NRTN,NTF4,PAFAH1B1,PDGFRA,PIP5K1A,PITPNM1,PLAT,RAPGEF2,RET,RRAD,RSU1,S100B,SCN1B,SEMA3A,SEMA3E,SEMA7A,SLAIN2,SUMO1,UBE2I,ULK1
Cellular Assembly and Organization	extension of plasma membrane projections	0.000129	Increased	2.728	bias	51	ADCY6,ADNP,AGER,ALOX15,ANKRD27,BMX,CCL21,CD44,CDC42,CDH1,CDH4,CKAP5,CYTH2,DPYSL2,EFNA3,EP300,EPHA2,FEZ1,FXN,GEM,GPR12,ILK,LAMA2,LRPAP1,LTF,MAP1B,MAP2K1,MAPK1,MT3,NFIX,NRP1,NRTN,NTF4,PAFAH1B1,PDGFRA,PIP5K1A,PITPNM1,PLAT,RAPGEF2,RET,RRAD,RSU1,S100B,SCN1B,SEMA3A,SEMA3E,SEMA7A,SLAIN2,SUMO1,UBE2I,ULK1
Cellular Function and Maintenance	extension of plasma membrane projections	0.000129	Increased	2.728	bias	51	ADCY6,ADNP,AGER,ALOX15,ANKRD27,BMX,CCL21,CD44,CDC42,CDH1,CDH4,CKAP5,CYTH2,DPYSL2,EFNA3,EP300,EPHA2,FEZ1,FXN,GEM,GPR12,ILK,LAMA2,LRPAP1,LTF,MAP1B,MAP2K1,MAPK1,MT3,NFIX,NRP1,NRTN,NTF4,PAFAH1B1,PDGFRA,PIP5K1A,PITPNM1,PLAT,RAPGEF2,RET,RRAD,RSU1,S100B,SCN1B,SEMA3A,SEMA3E,SEMA7A,SLAIN2,SUMO1,UBE2I,ULK1
Cellular Development	differentiation of leukocytes	0.000133	Increased	5.036	bias	182	ADIPOQ,AFF1,AGER,AKT1,ANXA1,AP3B1,AP3D1,ARID4A,ATP7A,AXL,BAD,BCL2L1,BMPR1A,CALCA,CAMP,CBFA2T3,CBFB,CBX2,CCL11,CCL21,CD2,CD36,CD70,CD81,CDC42,CHD7,CHRD,CITED2,CLEC11A,CSF2RB,CSF3,CTCF,CTLA4,CTNNBIP1,CXCR2,CXCR4,CXCR5,DEK,DHH,DKK1,DLL4,EBF1,EIF4E,ELF4,ETV6,FAS,FCGR2B,FIP1L1,FLI1,FLT3LG,FOXO1,FZD7,FZD9,GAB2,GATA3,GLI3,GRB2,HDAC5,HDAC7,HIVEP2,HOXA7,HOXA9,HRH1,ICOSLG,IGF1R,IL11RA,IL17RA,IL21R,IL27RA,I…
Hematological System Development and Function	differentiation of leukocytes	0.000133	Increased	5.036	bias	182	ADIPOQ,AFF1,AGER,AKT1,ANXA1,AP3B1,AP3D1,ARID4A,ATP7A,AXL,BAD,BCL2L1,BMPR1A,CALCA,CAMP,CBFA2T3,CBFB,CBX2,CCL11,CCL21,CD2,CD36,CD70,CD81,CDC42,CHD7,CHRD,CITED2,CLEC11A,CSF2RB,CSF3,CTCF,CTLA4,CTNNBIP1,CXCR2,CXCR4,CXCR5,DEK,DHH,DKK1,DLL4,EBF1,EIF4E,ELF4,ETV6,FAS,FCGR2B,FIP1L1,FLI1,FLT3LG,FOXO1,FZD7,FZD9,GAB2,GATA3,GLI3,GRB2,HDAC5,HDAC7,HIVEP2,HOXA7,HOXA9,HRH1,ICOSLG,IGF1R,IL11RA,IL17RA,IL21R,IL27RA,I…
Hematopoiesis	differentiation of leukocytes	0.000133	Increased	5.036	bias	182	ADIPOQ,AFF1,AGER,AKT1,ANXA1,AP3B1,AP3D1,ARID4A,ATP7A,AXL,BAD,BCL2L1,BMPR1A,CALCA,CAMP,CBFA2T3,CBFB,CBX2,CCL11,CCL21,CD2,CD36,CD70,CD81,CDC42,CHD7,CHRD,CITED2,CLEC11A,CSF2RB,CSF3,CTCF,CTLA4,CTNNBIP1,CXCR2,CXCR4,CXCR5,DEK,DHH,DKK1,DLL4,EBF1,EIF4E,ELF4,ETV6,FAS,FCGR2B,FIP1L1,FLI1,FLT3LG,FOXO1,FZD7,FZD9,GAB2,GATA3,GLI3,GRB2,HDAC5,HDAC7,HIVEP2,HOXA7,HOXA9,HRH1,ICOSLG,IGF1R,IL11RA,IL17RA,IL21R,IL27RA,I…
Nervous System Development and Function	development of central nervous system	0.000133	Increased	3.478	bias	170	ADAM10,ADAM22,ADORA2A,AHI1,APBB1,APLP1,ARSA,ASPA,ATN1,AXL,B3GNT5,BBS4,BCL2L1,BTC,CCL21,CCND2,CD82,CDCA7L,CDK5RAP2,CHD7,CHRD,CHRNB2,CITED2,CNBP,CST3,CTNNBIP1,CTNS,CXCR4,CYP26C1,DIXDC1,DKK1,DLX1,DLX5,DRD3,EFNA3,EFNA5,EGLN1,EIF2B2,EMX2,EPHA2,EPHA7,EPHB2,EPHB3,EXT1,EZR,FAIM2,FBXW7,FGFR1,FOXP2,FZD9,GAS6,GLI2,GLI3,GNPAT,GPR56,GRHL3,HIF1A,HOXB2,HOXD10,HPCAL4,HSPG2,ICMT,IFT57,IGF1R,IRX3,IRX5,IRX6,ISL2,IT…
Gene Expression	expression of gene	0.000136	Increased	6.812	bias	49	AMH,ARID4A,AVPR2,CD44,CDC42,CDK1,CITED2,CNN2,CTCF,CTGF,DNMT1,EP300,ETV2,ETV4,FGF9,FUBP1,GAS6,GJA1,GRHL3,HINFP,IL2RG,LCN2,MECP2,MED1,MEF2C,MT3,NCOA3,NFATC2,NTRK2,OSR1,OSR2,PLAUR,PLSCR1,PRDM1,PRKAB1,RAMP2,RARA,RARG,RBM4B,RBPJ,RELB,SFRP4,SOX17,TCF3,TFAP2A,TGFB1,TGFB2,TWIST1,VDR
Cell-To-Cell Signaling and Interaction	activation of embryonic cell lines	0.000138		1.2	bias	8	ITGA5,LY96,RGCC,SPDEF,TGFB1,TLR2,TLR4,TLR5
Cellular Development	quantity of mesenchymal cells	0.000138	Increased	2.219	bias	8	HSPG2,IL2RG,MSX2,PDGFA,PDGFRA,PSEN1,TSLP,TWIST1
Cellular Growth and Proliferation	quantity of mesenchymal cells	0.000138	Increased	2.219	bias	8	HSPG2,IL2RG,MSX2,PDGFA,PDGFRA,PSEN1,TSLP,TWIST1
Embryonic Development	quantity of mesenchymal cells	0.000138	Increased	2.219	bias	8	HSPG2,IL2RG,MSX2,PDGFA,PDGFRA,PSEN1,TSLP,TWIST1
Embryonic Development	activation of embryonic cell lines	0.000138		1.2	bias	8	ITGA5,LY96,RGCC,SPDEF,TGFB1,TLR2,TLR4,TLR5
Tissue Morphology	quantity of mesenchymal cells	0.000138	Increased	2.219	bias	8	HSPG2,IL2RG,MSX2,PDGFA,PDGFRA,PSEN1,TSLP,TWIST1
Embryonic Development	kidney development	0.000143	Increased	3.609	bias	79	ACE,ADM,AGER,ANXA2,CAV1,CD44,CDH16,CDH4,CDH6,CDKN1C,CITED2,CTNNBIP1,CXCL14,CXCR2,DCHS1,DKK1,EFEMP1,EHD4,EMX2,EZR,FBLN1,FBN1,FGF7,FGFR1,GAB1,GATA3,GEM,GFRA1,GLI2,GLI3,GRB2,GRID2,HIF1A,ILK,JAK2,KIF3A,LCN2,LGALS3,LZTS2,MAPK7,MGP,MKS1,MSTN,NR3C2,OSR1,OVOL1,PDGFB,PDGFRB,PKD1,PLCE1,PRKAR1A,PRKX,PSPN,PTCH1,PYGO2,RARA,RET,RHOA,SLIT2,SMAD3,SMAD4,SPRY1,SPTA1,STK36,STRA6,SULF2,TENC1,TET2,TFAP2B,TGFB1,TIMP1,…
Organ Development	kidney development	0.000143	Increased	3.609	bias	79	ACE,ADM,AGER,ANXA2,CAV1,CD44,CDH16,CDH4,CDH6,CDKN1C,CITED2,CTNNBIP1,CXCL14,CXCR2,DCHS1,DKK1,EFEMP1,EHD4,EMX2,EZR,FBLN1,FBN1,FGF7,FGFR1,GAB1,GATA3,GEM,GFRA1,GLI2,GLI3,GRB2,GRID2,HIF1A,ILK,JAK2,KIF3A,LCN2,LGALS3,LZTS2,MAPK7,MGP,MKS1,MSTN,NR3C2,OSR1,OVOL1,PDGFB,PDGFRB,PKD1,PLCE1,PRKAR1A,PRKX,PSPN,PTCH1,PYGO2,RARA,RET,RHOA,SLIT2,SMAD3,SMAD4,SPRY1,SPTA1,STK36,STRA6,SULF2,TENC1,TET2,TFAP2B,TGFB1,TIMP1,…
Organismal Development	kidney development	0.000143	Increased	3.609	bias	79	ACE,ADM,AGER,ANXA2,CAV1,CD44,CDH16,CDH4,CDH6,CDKN1C,CITED2,CTNNBIP1,CXCL14,CXCR2,DCHS1,DKK1,EFEMP1,EHD4,EMX2,EZR,FBLN1,FBN1,FGF7,FGFR1,GAB1,GATA3,GEM,GFRA1,GLI2,GLI3,GRB2,GRID2,HIF1A,ILK,JAK2,KIF3A,LCN2,LGALS3,LZTS2,MAPK7,MGP,MKS1,MSTN,NR3C2,OSR1,OVOL1,PDGFB,PDGFRB,PKD1,PLCE1,PRKAR1A,PRKX,PSPN,PTCH1,PYGO2,RARA,RET,RHOA,SLIT2,SMAD3,SMAD4,SPRY1,SPTA1,STK36,STRA6,SULF2,TENC1,TET2,TFAP2B,TGFB1,TIMP1,…
Renal and Urological System Development and Function	kidney development	0.000143	Increased	3.609	bias	79	ACE,ADM,AGER,ANXA2,CAV1,CD44,CDH16,CDH4,CDH6,CDKN1C,CITED2,CTNNBIP1,CXCL14,CXCR2,DCHS1,DKK1,EFEMP1,EHD4,EMX2,EZR,FBLN1,FBN1,FGF7,FGFR1,GAB1,GATA3,GEM,GFRA1,GLI2,GLI3,GRB2,GRID2,HIF1A,ILK,JAK2,KIF3A,LCN2,LGALS3,LZTS2,MAPK7,MGP,MKS1,MSTN,NR3C2,OSR1,OVOL1,PDGFB,PDGFRB,PKD1,PLCE1,PRKAR1A,PRKX,PSPN,PTCH1,PYGO2,RARA,RET,RHOA,SLIT2,SMAD3,SMAD4,SPRY1,SPTA1,STK36,STRA6,SULF2,TENC1,TET2,TFAP2B,TGFB1,TIMP1,…
Tissue Development	kidney development	0.000143	Increased	3.609	bias	79	ACE,ADM,AGER,ANXA2,CAV1,CD44,CDH16,CDH4,CDH6,CDKN1C,CITED2,CTNNBIP1,CXCL14,CXCR2,DCHS1,DKK1,EFEMP1,EHD4,EMX2,EZR,FBLN1,FBN1,FGF7,FGFR1,GAB1,GATA3,GEM,GFRA1,GLI2,GLI3,GRB2,GRID2,HIF1A,ILK,JAK2,KIF3A,LCN2,LGALS3,LZTS2,MAPK7,MGP,MKS1,MSTN,NR3C2,OSR1,OVOL1,PDGFB,PDGFRB,PKD1,PLCE1,PRKAR1A,PRKX,PSPN,PTCH1,PYGO2,RARA,RET,RHOA,SLIT2,SMAD3,SMAD4,SPRY1,SPTA1,STK36,STRA6,SULF2,TENC1,TET2,TFAP2B,TGFB1,TIMP1,…
Cell Cycle	arrest in interphase	0.000144				118	ACVRL1,ADIPOQ,AKT1,ALOX15,AMH,ANXA2,BAD,BARD1,BCL2L1,BOP1,CAMKK2,CAV1,CCND2,CCND3,CD44,CDC25A,CDC42,CDC7,CDH13,CDK1,CDKN1C,CEL,CENPJ,CSF3,CYR61,DCN,DYRK1B,E4F1,EIF2AK3,EP300,EPB41L1,ERCC1,ETV6,EZH2,FASN,FGFR1,FHIT,FKBP1A,FLNA,FOXO1,FZR1,GPS2,GRID2,GTF2I,HAS2,IGFBP5,IGFBP7,ILK,ING1,ITGA5,ITGAV,ITGB1,JAK2,JAK3,KAT5,KDM5B,KLF4,KLF6,KRAS,LGALS1,LGALS3,LMNA,MAP2K7,MAPK1,MAPK12,MAPK3,MEN1,MEOX2,MIA,MYB…
Cardiovascular System Development and Function	migration of vascular endothelial cells	0.000146	Increased	3.144	bias	45	ACVRL1,ADAM15,ADIPOQ,ADM,AKT1,ANGPT2,ANXA2,BTC,CD151,CNN2,CYR61,DKK1,DLL4,ECSCR,EDN1,F2RL1,FGF13,FLNB,FOXO1,GAB1,GNA11,HIF1A,HOXA9,ITGB1,KLHL20,LGALS1,LOX,MAPKAPK5,MDK,MEOX2,NRP1,PAEP,PIK3CG,PRKG1,PTK2B,PTN,RHOA,SEMA3E,SLIT2,TGFB1,TGFB3,TGFBR2,TIMP1,TIMP2,TNFRSF6B
Cellular Movement	migration of vascular endothelial cells	0.000146	Increased	3.144	bias	45	ACVRL1,ADAM15,ADIPOQ,ADM,AKT1,ANGPT2,ANXA2,BTC,CD151,CNN2,CYR61,DKK1,DLL4,ECSCR,EDN1,F2RL1,FGF13,FLNB,FOXO1,GAB1,GNA11,HIF1A,HOXA9,ITGB1,KLHL20,LGALS1,LOX,MAPKAPK5,MDK,MEOX2,NRP1,PAEP,PIK3CG,PRKG1,PTK2B,PTN,RHOA,SEMA3E,SLIT2,TGFB1,TGFB3,TGFBR2,TIMP1,TIMP2,TNFRSF6B
Embryonic Development	morphogenesis of embryonic tissue	0.000146	Increased	2.206	bias	45	CD44,CDH4,CITED2,CTNNBIP1,DCHS1,DVL2,EMX2,EPHA2,FGF7,FOXP4,GLI2,GLI3,HIF1A,ILK,IRX3,IRX5,IRX6,JAG2,MEF2C,MEOX1,MEOX2,MSX2,NCKAP1,NIPBL,NPY1R,NPY5R,NTN4,OSR1,PSPN,PTCH1,RARA,RBPJ,RET,RYR1,SFRP2,SMAD3,SMAD4,SOX17,TFAP2A,TGFB1,TGFB2,TGFB3,TIMP2,WNT11,WNT5A
Organismal Development	morphogenesis of embryonic tissue	0.000146	Increased	2.206	bias	45	CD44,CDH4,CITED2,CTNNBIP1,DCHS1,DVL2,EMX2,EPHA2,FGF7,FOXP4,GLI2,GLI3,HIF1A,ILK,IRX3,IRX5,IRX6,JAG2,MEF2C,MEOX1,MEOX2,MSX2,NCKAP1,NIPBL,NPY1R,NPY5R,NTN4,OSR1,PSPN,PTCH1,RARA,RBPJ,RET,RYR1,SFRP2,SMAD3,SMAD4,SOX17,TFAP2A,TGFB1,TGFB2,TGFB3,TIMP2,WNT11,WNT5A
Tissue Development	morphogenesis of embryonic tissue	0.000146	Increased	2.206	bias	45	CD44,CDH4,CITED2,CTNNBIP1,DCHS1,DVL2,EMX2,EPHA2,FGF7,FOXP4,GLI2,GLI3,HIF1A,ILK,IRX3,IRX5,IRX6,JAG2,MEF2C,MEOX1,MEOX2,MSX2,NCKAP1,NIPBL,NPY1R,NPY5R,NTN4,OSR1,PSPN,PTCH1,RARA,RBPJ,RET,RYR1,SFRP2,SMAD3,SMAD4,SOX17,TFAP2A,TGFB1,TGFB2,TGFB3,TIMP2,WNT11,WNT5A
Cell Death and Survival	cell viability of leukocytes	0.000147	Increased	5.445	bias	76	AGER,AKT1,ARRB1,BCL2L1,CACNB3,CAMK2G,CBFB,CCL11,CD44,CLEC11A,CLOCK,CSF2RB,CSF3,CTLA4,CXCR4,DGCR8,F2R,FAS,FCER1A,FOXO1,GAB2,GATA3,HIF1A,ICOSLG,IKZF2,IL21R,IL27RA,IL2RG,INS,IRAK1,JAK1,JAK2,JAK3,KITLG,LGALS3,LYN,MAP2K1,MAPK3,MEF2C,MGAT5,MSR1,MVP,MYB,MYBL2,MYD88,MYH11,NFKB1,NME1,PIK3CG,PIM1,PIN1,PLXNB1,PRDM1,PTK2B,PTPN6,RASA1,REL,RELA,SERPINB2,SH3KBP1,SMAD3,SMAD4,SMARCA4,STAM2,STAT5A,STAT5B,TCF3,TGFB…
Connective Tissue Development and Function	bone mineral density	0.000148	Increased	2.915	bias	52	ADORA2B,AGER,ASPA,ATF4,BMPR1A,CALB1,CALCA,CD81,CD9,CHSY1,CREB3L1,CTGF,DARC,DCN,DKK1,DKK2,EFEMP1,ERCC1,FAM20C,FBLIM1,FBN1,FHL2,FOXO1,FZD9,GALNT3,INPP4B,JAK2,JDP2,LECT1,LIPE,LMNA,MGP,MSTN,MSX2,NAB2,PLCL1,PRKAB1,PRKAR1A,PTPN2,PTPN6,RAMP2,RPS6KA3,SLC30A5,SMAD3,SPARC,SPP1,TNFRSF1A,TRPS1,TWSG1,VDR,WWOX,WWTR1
Skeletal and Muscular System Development and Function	bone mineral density	0.000148	Increased	2.915	bias	52	ADORA2B,AGER,ASPA,ATF4,BMPR1A,CALB1,CALCA,CD81,CD9,CHSY1,CREB3L1,CTGF,DARC,DCN,DKK1,DKK2,EFEMP1,ERCC1,FAM20C,FBLIM1,FBN1,FHL2,FOXO1,FZD9,GALNT3,INPP4B,JAK2,JDP2,LECT1,LIPE,LMNA,MGP,MSTN,MSX2,NAB2,PLCL1,PRKAB1,PRKAR1A,PTPN2,PTPN6,RAMP2,RPS6KA3,SLC30A5,SMAD3,SPARC,SPP1,TNFRSF1A,TRPS1,TWSG1,VDR,WWOX,WWTR1
Cardiovascular System Development and Function	morphology of endothelial tissue	0.000149				29	ADM,ARHGDIA,CAV1,CD151,CD44,CLIC4,COL15A1,COL8A2,CXCR4,EHD4,EPHA2,F11R,FAS,FBLN1,HDAC7,IGFBP7,MAPK7,MDK,PAK1,PDGFB,PDGFRB,PLVAP,PRKG1,PSEN1,SHC1,STK3,TGFB2,TIE1,VEZF1
Organismal Development	morphology of endothelial tissue	0.000149				29	ADM,ARHGDIA,CAV1,CD151,CD44,CLIC4,COL15A1,COL8A2,CXCR4,EHD4,EPHA2,F11R,FAS,FBLN1,HDAC7,IGFBP7,MAPK7,MDK,PAK1,PDGFB,PDGFRB,PLVAP,PRKG1,PSEN1,SHC1,STK3,TGFB2,TIE1,VEZF1
Tissue Morphology	morphology of endothelial tissue	0.000149				29	ADM,ARHGDIA,CAV1,CD151,CD44,CLIC4,COL15A1,COL8A2,CXCR4,EHD4,EPHA2,F11R,FAS,FBLN1,HDAC7,IGFBP7,MAPK7,MDK,PAK1,PDGFB,PDGFRB,PLVAP,PRKG1,PSEN1,SHC1,STK3,TGFB2,TIE1,VEZF1
Tumor Morphology	progression of malignant tumor	0.000151		0.392		23	ABCC4,CDH1,COL1A1,COL1A2,CTLA4,CXCL14,EAF2,FOXO1,FUS,IGFBP6,ILK,ITGA6,KRAS,MYCN,PAK1,PLCE1,RB1,RNF111,SPP1,SRSF1,STAT5A,TGFBR2,TIMP1
Connective Tissue Development and Function	abnormal morphology of vertebrae	0.000153				40	CBX2,CDKN1C,CLEC3B,CTGF,DCHS1,DMRT2,DVL2,FAM20C,FGFR1,HOXA9,HOXB9,HOXC4,HOXD10,HOXD4,HOXD9,LFNG,LTBP3,MEOX1,MEOX2,MSTN,NOV,PCGF2,PDGFRA,PHC1,PHC2,PKDCC,PLAGL1,PRKG2,PRRX1,RARA,RARG,RING1,RPS6KA3,SFRP2,SULF2,TASP1,TCF15,TEAD2,TWSG1,WNT5A
Embryonic Development	abnormal morphology of vertebrae	0.000153				40	CBX2,CDKN1C,CLEC3B,CTGF,DCHS1,DMRT2,DVL2,FAM20C,FGFR1,HOXA9,HOXB9,HOXC4,HOXD10,HOXD4,HOXD9,LFNG,LTBP3,MEOX1,MEOX2,MSTN,NOV,PCGF2,PDGFRA,PHC1,PHC2,PKDCC,PLAGL1,PRKG2,PRRX1,RARA,RARG,RING1,RPS6KA3,SFRP2,SULF2,TASP1,TCF15,TEAD2,TWSG1,WNT5A
Nervous System Development and Function	abnormal morphology of vertebrae	0.000153				40	CBX2,CDKN1C,CLEC3B,CTGF,DCHS1,DMRT2,DVL2,FAM20C,FGFR1,HOXA9,HOXB9,HOXC4,HOXD10,HOXD4,HOXD9,LFNG,LTBP3,MEOX1,MEOX2,MSTN,NOV,PCGF2,PDGFRA,PHC1,PHC2,PKDCC,PLAGL1,PRKG2,PRRX1,RARA,RARG,RING1,RPS6KA3,SFRP2,SULF2,TASP1,TCF15,TEAD2,TWSG1,WNT5A
Organ Development	abnormal morphology of vertebrae	0.000153				40	CBX2,CDKN1C,CLEC3B,CTGF,DCHS1,DMRT2,DVL2,FAM20C,FGFR1,HOXA9,HOXB9,HOXC4,HOXD10,HOXD4,HOXD9,LFNG,LTBP3,MEOX1,MEOX2,MSTN,NOV,PCGF2,PDGFRA,PHC1,PHC2,PKDCC,PLAGL1,PRKG2,PRRX1,RARA,RARG,RING1,RPS6KA3,SFRP2,SULF2,TASP1,TCF15,TEAD2,TWSG1,WNT5A
Organ Morphology	abnormal morphology of vertebrae	0.000153				40	CBX2,CDKN1C,CLEC3B,CTGF,DCHS1,DMRT2,DVL2,FAM20C,FGFR1,HOXA9,HOXB9,HOXC4,HOXD10,HOXD4,HOXD9,LFNG,LTBP3,MEOX1,MEOX2,MSTN,NOV,PCGF2,PDGFRA,PHC1,PHC2,PKDCC,PLAGL1,PRKG2,PRRX1,RARA,RARG,RING1,RPS6KA3,SFRP2,SULF2,TASP1,TCF15,TEAD2,TWSG1,WNT5A
Organismal Development	abnormal morphology of vertebrae	0.000153				40	CBX2,CDKN1C,CLEC3B,CTGF,DCHS1,DMRT2,DVL2,FAM20C,FGFR1,HOXA9,HOXB9,HOXC4,HOXD10,HOXD4,HOXD9,LFNG,LTBP3,MEOX1,MEOX2,MSTN,NOV,PCGF2,PDGFRA,PHC1,PHC2,PKDCC,PLAGL1,PRKG2,PRRX1,RARA,RARG,RING1,RPS6KA3,SFRP2,SULF2,TASP1,TCF15,TEAD2,TWSG1,WNT5A
Skeletal and Muscular System Development and Function	abnormal morphology of vertebrae	0.000153				40	CBX2,CDKN1C,CLEC3B,CTGF,DCHS1,DMRT2,DVL2,FAM20C,FGFR1,HOXA9,HOXB9,HOXC4,HOXD10,HOXD4,HOXD9,LFNG,LTBP3,MEOX1,MEOX2,MSTN,NOV,PCGF2,PDGFRA,PHC1,PHC2,PKDCC,PLAGL1,PRKG2,PRRX1,RARA,RARG,RING1,RPS6KA3,SFRP2,SULF2,TASP1,TCF15,TEAD2,TWSG1,WNT5A
Tissue Development	abnormal morphology of vertebrae	0.000153				40	CBX2,CDKN1C,CLEC3B,CTGF,DCHS1,DMRT2,DVL2,FAM20C,FGFR1,HOXA9,HOXB9,HOXC4,HOXD10,HOXD4,HOXD9,LFNG,LTBP3,MEOX1,MEOX2,MSTN,NOV,PCGF2,PDGFRA,PHC1,PHC2,PKDCC,PLAGL1,PRKG2,PRRX1,RARA,RARG,RING1,RPS6KA3,SFRP2,SULF2,TASP1,TCF15,TEAD2,TWSG1,WNT5A
Nervous System Development and Function	abnormal morphology of hippocampus	0.000156				26	AXL,BAD,BBS4,BRSK1,CD81,CLN3,DYRK1A,EFHC1,EMX2,KCNA1,LRP8,MAP1B,MAPK8IP3,MT3,NEUROD1,NFIX,NPAS3,OTX1,PAFAH1B1,PPT1,PURA,SOCS7,TYRO3,VLDLR,YWHAE,ZBTB18
Organ Morphology	abnormal morphology of hippocampus	0.000156				26	AXL,BAD,BBS4,BRSK1,CD81,CLN3,DYRK1A,EFHC1,EMX2,KCNA1,LRP8,MAP1B,MAPK8IP3,MT3,NEUROD1,NFIX,NPAS3,OTX1,PAFAH1B1,PPT1,PURA,SOCS7,TYRO3,VLDLR,YWHAE,ZBTB18
Connective Tissue Development and Function	development of rib	0.000158				15	FST,GJA1,HOXA9,HOXB9,HOXC4,HOXC5,HOXD10,HOXD9,LFNG,MEOX1,PDGFA,PDGFRA,PSEN1,TRAF4,ZIC3
Embryonic Development	development of rib	0.000158				15	FST,GJA1,HOXA9,HOXB9,HOXC4,HOXC5,HOXD10,HOXD9,LFNG,MEOX1,PDGFA,PDGFRA,PSEN1,TRAF4,ZIC3
Organ Development	development of rib	0.000158				15	FST,GJA1,HOXA9,HOXB9,HOXC4,HOXC5,HOXD10,HOXD9,LFNG,MEOX1,PDGFA,PDGFRA,PSEN1,TRAF4,ZIC3
Organismal Development	development of rib	0.000158				15	FST,GJA1,HOXA9,HOXB9,HOXC4,HOXC5,HOXD10,HOXD9,LFNG,MEOX1,PDGFA,PDGFRA,PSEN1,TRAF4,ZIC3
Skeletal and Muscular System Development and Function	development of rib	0.000158				15	FST,GJA1,HOXA9,HOXB9,HOXC4,HOXC5,HOXD10,HOXD9,LFNG,MEOX1,PDGFA,PDGFRA,PSEN1,TRAF4,ZIC3
Tissue Development	development of rib	0.000158				15	FST,GJA1,HOXA9,HOXB9,HOXC4,HOXC5,HOXD10,HOXD9,LFNG,MEOX1,PDGFA,PDGFRA,PSEN1,TRAF4,ZIC3
Cardiovascular System Development and Function	vascularization	0.000165	Increased	4.009	bias	65	ADAM15,ADAM9,ADAMTS8,ADIPOQ,AKT1,ANXA2,ARHGEF15,B4GALT1,CAMP,CD44,CDH13,CLIC4,CSF3,CTGF,CXCR2,CXCR4,CYR61,ECSCR,EPHA2,EPHB2,EPHB3,FGF9,FGFR1,GAS6,HIF1A,HPSE,IGF1R,ITGB8,KLF5,KRAS,LGALS1,LGALS3,LTF,MAP2K1,MAP3K3,MAPK1,MAPK7,MDK,MFGE8,MGAT5,MMP2,NOX1,NPY,NRP1,PDGFA,PLCD3,PPARG,PTHLH,PTK2B,RB1,RELB,S100A4,SPP1,STAT5A,STC1,STK3,TFEB,TGFB1,TGFBR2,THBS1,TIMP1,TIMP2,TNFRSF1A,TNFRSF6B,VLDLR
Lymphoid Tissue Structure and Development	abnormal morphology of enlarged lymph node	0.000165				31	ATP2B4,AXL,B3GNT5,CDKN2C,CTLA4,CXCR2,F2R,FAS,FCGR2B,FZD9,IRF4,LYN,MARK2,NFATC2,NFKB1,NFKB2,PKP3,PRKCH,PSEN1,PTPN2,PTPRCAP,REL,SH2B3,SMAD3,SPHK1,TGFB1,TLR4,TREX1,TYRO3,VDR,ZC3H12A
Organ Morphology	abnormal morphology of enlarged lymph node	0.000165				31	ATP2B4,AXL,B3GNT5,CDKN2C,CTLA4,CXCR2,F2R,FAS,FCGR2B,FZD9,IRF4,LYN,MARK2,NFATC2,NFKB1,NFKB2,PKP3,PRKCH,PSEN1,PTPN2,PTPRCAP,REL,SH2B3,SMAD3,SPHK1,TGFB1,TLR4,TREX1,TYRO3,VDR,ZC3H12A
Tissue Development	development of connective tissue	0.000165		1.436	bias	81	ADM,AGER,ARID4A,ATP7A,BMPR1A,BTC,CAV1,CHST7,CHSY1,CITED2,CLEC3B,COL12A1,CREB3L2,CSF3,CSGALNACT1,CSPG4,CTGF,CXCL11,CYR61,DHH,DKK1,DLL4,DLX5,EDN1,EFEMP2,EIF2AK3,FGF9,FMOD,G6PD,GLI2,HAPLN1,HDAC5,HIF1A,HIVEP2,HOXC4,HSPG2,KIF3A,KITLG,KLF5,LOX,MAEA,MAP7,MAPK3,MED1,MEF2C,MEN1,MSX1,MSX2,MYOD1,NFKB1,NFKB2,NOV,PAX7,PDGFA,PDGFB,PITX1,PPARG,PRRX1,PRRX2,PTCH1,PTGES,PTHLH,PTK2B,RARA,RARG,RB1,RBPJ,RHOA,SFRP2,SI…
Tissue Morphology	abnormal morphology of enlarged lymph node	0.000165				31	ATP2B4,AXL,B3GNT5,CDKN2C,CTLA4,CXCR2,F2R,FAS,FCGR2B,FZD9,IRF4,LYN,MARK2,NFATC2,NFKB1,NFKB2,PKP3,PRKCH,PSEN1,PTPN2,PTPRCAP,REL,SH2B3,SMAD3,SPHK1,TGFB1,TLR4,TREX1,TYRO3,VDR,ZC3H12A
Cell Death and Survival	necrosis of muscle	0.000171	Decreased	-2.124		99	ABCB8,ADCY6,ADIPOQ,ADM,AGER,AKT1,ALDOA,ATP2B4,BAG1,BCL2L1,BIRC3,C1QTNF9,CALCA,CAMK2N2,CAMP,CAV1,CDKN1C,CSF3,CYR61,DGCR8,EDN1,EEF1A1,EEF1D,FAS,FOXO1,FSTL3,GAS6,GHRL,GNAQ,GNAS,GSK3A,GSN,HIF1A,HK1,HK2,HSPB6,IGF1R,INPPL1,IRAK1,IRAK4,ITGA7,IVNS1ABP,JAK2,KITLG,KLF5,LAMA2,LCN2,LMNA,MAOA,MAP2K1,MAPK1,MDK,MMP2,MYOD1,NOL3,NOTCH3,PARP1,PDCD4,PDGFRB,PIM1,PKN1,PLA2G5,PLAT,PLEC,PPARG,PTGDS,PTK2B,PTN,RB1,RHOA,R…
[truncated: 173 more rows]

## Sheet: Upstream analysis Liver
Upstream Regulator	Fold Change	Molecule Type	Predicted Activation State	Activation z-score	Notes	p-value of overlap	Target molecules in dataset
[truncated: 443 more rows]

## Sheet: Upstream analysis Mammary
Upstream Regulator	Fold Change	Molecule Type	Predicted Activation State	Activation z-score	Notes	p-value of overlap	Target molecules in dataset	Mechanistic Network
[truncated: 503 more rows]
