# Supplementary material for: Transcriptome difference and potential crosstalk between liver and mammary tissue in mid-lactation primiparous dairy cows
Source: PLoS One. 2017 Mar 14;12(3):e0173082. doi: 10.1371/journal.pone.0173082 (PMC5349457; doi:10.1371/journal.pone.0173082)
Supplement: S5 File — (XLSX) [file pone.0173082.s005.xlsx]

## Sheet: Normalization Factor
1.5	GAPDH	PEX5	POLR2H	S100A10	SELL	Normalisation Factor
sample-1	0.103743	0.134594	0.27313	0.248702	0.324796	0.816192
sample-2	0.108001	0.0535936	0.19201	0.247008	0.303411	0.628326
sample-3	0.242865	0.0957612	0.182699	0.22928	0.163566	0.715374
sample-4	0.238074	0.123085	0.29055	0.35974	0.221208	0.95554
sample-5	0.0502308	0.0970632	0.152537	0.0759872	0.111842	0.375156
sample-6	1	1	0.496689	1	1	3.57503
sample-7	0.574789	0.806676	1	0.237792	0.579237	2.372
sample-8	0.301887	0.22522	0.143792	0.478629	0.419752	1.18222
sample-9	0.732593	0.459038	0.212814	0.522134	0.573397	1.90657
sample-10	0.101394	0.133306	0.044967	0.0853976	0.163265	0.397815
	0.230285	0.197815	0.221959	0.268591	0.31318
M < 1.5	0.882239	0.983541	1.10622	0.927342	0.787479
