# Supplementary material for: Transcriptome difference and potential crosstalk between liver and mammary tissue in mid-lactation primiparous dairy cows
Source: PLoS One. 2017 Mar 14;12(3):e0173082. doi: 10.1371/journal.pone.0173082 (PMC5349457; doi:10.1371/journal.pone.0173082)
Supplement: S6 File — (XLSX) [file pone.0173082.s006.xlsx]

## Sheet: Sheet1
Type	Seq#	Name	Forward	Start	Reverse	Start	Amplicon	Paper	Array Liver/Mammary	fdr
Internal control	BT029859	PEX5	CATGGAAGCTTGGCAGTATCTG	1187	TCCGGTTGTCTGGCTTTAGC	1293	107	Validated but not published	1.06881	0.727005
Internal control	BC118247	POLR2H	CACAGGGCTGACCAATTTGA	812	CGTAGGCAGAGAGGCGTGTT	911	100	J. Dairy Sci. 95:2550–2561	1.00382	0.94507
Internal control	BC102207	S100A10	GCCAAGGTTTCAACAGACTTCAC	54	TGAGTACTCTCAGGTCTTCCTTTGTTAA	183	130	Bioinform Biol Insights. 2010 Sep 20;4:85-97	0.967427	0.76609
Internal control	NM_174182	SELL	CTCTGCTACACAGCTTCTTGTAAACC	588	CCGTAGTACCCCAAATCACAGTT	691	104	BMC Genomics. 2009 Nov 19;10:542	0.954353	0.740884
Target	X89244	FABP4	ATAAGATGGTGCTGGAATGTGTCA	395	CGATGCAAACGTCATCCATTT	494	100	BMC Genomics. 2008 Jul 31;9:366	0.000717001	1.29251e-17
Target	DQ825760	ABCG2	GAGCCATAGGTTTCCACTGTGA	50	CCACAGCAGAAGAATCTCCATT	132	111	BMC Genomics. 2008 Jul 31;9:366	0.0893913	4.9555e-11
Target	BC111172	CSN2	CAAACAGAGGATGAACTCCAGGAT	225	TTTGTGGGAGGCTGTTATGGAT	324	100	J. Dairy Sci. 95:2550–2561	0.000340319	1.48664e-18
Target	BC112452	C3	TTCCCAGTTTTGAGGTCCAACT	746	CCGTACAAGAACCTGGCAATG	845	100	Bioinform Biol Insights. 2010 Sep 20;4:85-97	11.8186	4.24622e-12
Target	DN518905	FABP3	GAACTCGACTCCCAGCTTGAA	458	AAGCCTACCACAATCATCGAAG	559	102	BMC Genomics. 2008 Jul 31;9:366	0.000435026	8.03662e-26
Target	BC118091	LPL	ACACAGCTGAGGACACTTGCC	327	GCCATGGATCACCACAAAGG	408	101	BMC Genomics. 2008 Jul 31;9:366	0.00325055	2.15105e-16
Target	CR552009	APOB	CGGTGCTACTGATTTTGCTTCC	684	TTCCCTCTGCATTGGCAAG	766	101	Validated but not published	1891.6	4.44162e-28
Target	BC102761	ACOX1	CCATTGCCGTCCGATACAGT	945	GTTTATATTGCTGGGTTTGATAATCCA	1043	99	J. Dairy Sci. 92:2027–2037	8.36404	1.72031e-18
